# Supplementary material for: Unraveling Tissue‐Specific Fatty Acid Biosynthesis and Inter‐Tissue Crosstalk in Mice through Stable‐Isotope Tracing Metabolomics
Source: Adv Sci (Weinh). 2025 May 30;12(31):e03662. doi: 10.1002/advs.202503662 (PMC12376646; doi:10.1002/advs.202503662)
Supplement: Supplementary file 2 — Supplemental Table 1 [file ADVS-12-e03662-s005.xlsx]

## Sheet: BAT
peak_name	mz	rt	FA_name	formula	adduct	mz_error(ppm)	rt_error(s)	ms2_score	identification_methods	LC_type
M171T488	171.139	487.6	FFA(10:0)	C10H20O2	[M-H]-	0	13.7	1	MS1+RT+MS2 matches	RPLC
M199T508_3	199.17	508.4	FFA(12:0)	C12H24O2	[M-H]-	1.1	3.2	1	MS1+RT+MS2 matches	RPLC
M227T539_4_a	M311T606_1	538.8	FFA(14:0)	C14H28O2	[M-H]-	0.8	0.9	1	MS1+RT+MS2 matches	RPLC
M255T563_2	255.233	562.6	FFA(16:0)	C16H32O2	[M-H]-	0.8	2.6	1	MS1+RT+MS2 matches	RPLC
M253T543_2	253.217	542.8	FFA(16:1)	C16H30O2	[M-H]-	0.7	0.3	1	MS1+RT+MS2 matches	RPLC
M283T585_2	283.264	585	FFA(18:0)	C18H36O2	[M-H]-	0.7	3.3	0.9997	MS1+RT+MS2 matches	RPLC
M281T565_4_a	281.248	565.2	FFA(18:1)	C18H34O2	[M-H]-	1.1	1.4	1	MS1+RT+MS2 matches	RPLC
M279T547_2	279.233	547.4	FFA(18:2)	C18H32O2	[M-H]-	1.1	0.3	0.9999	MS1+RT+MS2 matches	RPLC
M277T531_3_b	277.217	530.8	FFA(18:3)	C18H30O2	[M-H]-	1	1.5	0.9995	MS1+RT+MS2 matches	RPLC
M275T515	275.202	514.9	FFA(18:4)	C18H28O2	[M-H]-	0	2.6	0.9998	MS1+RT+MS2 matches	RPLC
M309T584_3_b	309.279	584.4	FFA(20:1)	C20H38O2	[M-H]-	1.1	3.1	1	MS1+RT+MS2 matches	RPLC
M307T569_1	307.264	569.2	FFA(20:2)	C20H36O2	[M-H]-	0.7	0.6	1	MS1+RT+MS2 matches	RPLC
M305T554_1_a	305.248	553.7	FFA(20:3)	C20H34O2	[M-H]-	1	0.2	0.9999	MS1+RT+MS2 matches	RPLC
M303T541_2	303.233	541.4	FFA(20:4)	C20H32O2	[M-H]-	0.9	3.4	0.9998	MS1+RT+MS2 matches	RPLC
M337T604	337.311	604.2	FFA(22:1)	C22H42O2	[M-H]-	0.5	3.1	1	MS1+RT+MS2 matches	RPLC
M327T535_4	327.233	534.8	FFA(22:6)	C22H32O2	[M-H]-	1.2	1.7	0.999	MS1+RT+MS2 matches	RPLC
M367T573	367.358	572.8	FFA(24:0)	C24H48O2	[M-H]-	0.1	6.9	1	MS1+RT+MS2 matches	RPLC
M365T626	365.342	626	FFA(24:1)	C24H46O2	[M-H]-	0.3	1.2	1	MS1+RT+MS2 matches	RPLC

## Sheet: cerebellum
peak_name	mz	rt	FA_name	formula	adduct	mz_error(ppm)	rt_error(s)	ms2_score	identification_methods	LC_type
M171T471	171.139	471.3	FFA(10:0)	C10H20O2	[M-H]-	0.6	1	1	MS1+RT+MS2 matches	RPLC
M199T506_2	199.17	506.2	FFA(12:0)	C12H24O2	[M-H]-	0.9	2.9	1	MS1+RT+MS2 matches	RPLC
M227T539_2_a	227.202	538.7	FFA(14:0)	C14H28O2	[M-H]-	0.8	1	1	MS1+RT+MS2 matches	RPLC
M255T567_2	255.233	566.5	FFA(16:0)	C16H32O2	[M-H]-	0.9	8.7	1	MS1+RT+MS2 matches	RPLC
M253T545_2	253.217	544.8	FFA(16:1)	C16H30O2	[M-H]-	0.6	3.8	1	MS1+RT+MS2 matches	RPLC
M283T585_2	283.264	584.9	FFA(18:0)	C18H36O2	[M-H]-	1	5.2	0.9997	MS1+RT+MS2 matches	RPLC
M281T569_2_b	281.248	568.7	FFA(18:1)	C18H34O2	[M-H]-	1.2	4.3	1	MS1+RT+MS2 matches	RPLC
M279T548_2	279.233	548.5	FFA(18:2)	C18H32O2	[M-H]-	1	2.9	0.9999	MS1+RT+MS2 matches	RPLC
M277T531_a	277.217	530.7	FFA(18:3)	C18H30O2	[M-H]-	0.3	0.4	0.9997	MS1+RT+MS2 matches	RPLC
M275T513	275.202	512.8	FFA(18:4)	C18H28O2	[M-H]-	0.2	2.5	0.9996	MS1+RT+MS2 matches	RPLC
M309T584_b	309.28	584.2	FFA(20:1)	C20H38O2	[M-H]-	0.6	5	1	MS1+RT+MS2 matches	RPLC
M307T572	307.264	572.4	FFA(20:2)	C20H36O2	[M-H]-	0.5	5.9	1	MS1+RT+MS2 matches	RPLC
M305T556_a	305.248	555.8	FFA(20:3)	C20H34O2	[M-H]-	0.9	4.4	0.9999	MS1+RT+MS2 matches	RPLC
M303T542_3	303.233	542	FFA(20:4)	C20H32O2	[M-H]-	1.2	6.1	0.9997	MS1+RT+MS2 matches	RPLC
M301T524_2	301.217	524	FFA(20:5)	C20H30O2	[M-H]-	0.9	3.3	0.9996	MS1+RT+MS2 matches	RPLC
M337T604	337.311	604.1	FFA(22:1)	C22H42O2	[M-H]-	0.2	5	1	MS1+RT+MS2 matches	RPLC
M327T534_3	327.233	534.5	FFA(22:6)	C22H32O2	[M-H]-	1	0	0.9983	MS1+RT+MS2 matches	RPLC
M367T570	367.358	569.7	FFA(24:0)	C24H48O2	[M-H]-	0.6	5.9	1	MS1+RT+MS2 matches	RPLC
M365T632	365.342	631.8	FFA(24:1)	C24H46O2	[M-H]-	0.4	8.7	1	MS1+RT+MS2 matches	RPLC

## Sheet: cortex
peak_name	mz	rt	FA_name	formula	adduct	mz_error(ppm)	rt_error(s)	ms2_score	identification_methods	LC_type
M171T472	171.139	472.3	FFA(10:0)	C10H20O2	[M-H]-	0.3	1.6	1	MS1+RT+MS2 matches	RPLC
M199T509_1	199.17	509.1	FFA(12:0)	C12H24O2	[M-H]-	0.7	3.5	1	MS1+RT+MS2 matches	RPLC
M227T538_a	227.202	538.4	FFA(14:0)	C14H28O2	[M-H]-	0.4	2.1	1	MS1+RT+MS2 matches	RPLC
M255T563_2	255.233	563.5	FFA(16:0)	C16H32O2	[M-H]-	0.6	2.6	1	MS1+RT+MS2 matches	RPLC
M253T544	253.217	543.7	FFA(16:1)	C16H30O2	[M-H]-	0.4	0.2	1	MS1+RT+MS2 matches	RPLC
M279T547_1	279.233	546.9	FFA(18:2)	C18H32O2	[M-H]-	0.7	1.5	0.9999	MS1+RT+MS2 matches	RPLC
M277T531_b	277.217	531.1	FFA(18:3)	C18H30O2	[M-H]-	0.3	1.9	0.9995	MS1+RT+MS2 matches	RPLC
M309T585_b	309.28	584.7	FFA(20:1)	C20H38O2	[M-H]-	0.6	2.5	1	MS1+RT+MS2 matches	RPLC
M307T568	307.264	568.2	FFA(20:2)	C20H36O2	[M-H]-	0.4	1.2	1	MS1+RT+MS2 matches	RPLC
M305T553_a	305.248	552.9	FFA(20:3)	C20H34O2	[M-H]-	0.5	1.4	0.9999	MS1+RT+MS2 matches	RPLC
M303T542_3	303.233	541.7	FFA(20:4)	C20H32O2	[M-H]-	1.1	2.9	0.9997	MS1+RT+MS2 matches	RPLC
M301T525	301.217	525.1	FFA(20:5)	C20H30O2	[M-H]-	0.5	1.8	0.9998	MS1+RT+MS2 matches	RPLC
M327T535_2	327.233	534.7	FFA(22:6)	C22H32O2	[M-H]-	0.7	2.6	0.9981	MS1+RT+MS2 matches	RPLC
M365T627	365.342	626.5	FFA(24:1)	C24H46O2	[M-H]-	0.7	0.8	1	MS1+RT+MS2 matches	RPLC

## Sheet: heart
peak_name	mz	rt	FA_name	formula	adduct	mz_error(ppm)	rt_error(s)	ms2_score	identification_methods	LC_type
M171T472_2	171.139	472.4	FFA(10:0)	C10H20O2	[M-H]-	0.4	1.7	1	MS1+RT+MS2 matches	RPLC
M199T508_2	199.17	508.2	FFA(12:0)	C12H24O2	[M-H]-	1.1	3.2	1	MS1+RT+MS2 matches	RPLC
M227T539_2_a	227.202	538.9	FFA(14:0)	C14H28O2	[M-H]-	0.8	0.3	1	MS1+RT+MS2 matches	RPLC
M255T563_2	255.233	562.7	FFA(16:0)	C16H32O2	[M-H]-	0.6	3.2	1	MS1+RT+MS2 matches	RPLC
M253T543_2	253.217	543.3	FFA(16:1)	C16H30O2	[M-H]-	0.6	0.8	1	MS1+RT+MS2 matches	RPLC
M283T585	283.264	585.3	FFA(18:0)	C18H36O2	[M-H]-	0.7	4.2	0.9997	MS1+RT+MS2 matches	RPLC
M281T566_3_b	281.248	565.8	FFA(18:1)	C18H34O2	[M-H]-	0.9	0.2	1	MS1+RT+MS2 matches	RPLC
M279T547_2	279.233	547.3	FFA(18:2)	C18H32O2	[M-H]-	1	0.1	0.9999	MS1+RT+MS2 matches	RPLC
M277T531_b	277.217	530.7	FFA(18:3)	C18H30O2	[M-H]-	0.8	1	0.9995	MS1+RT+MS2 matches	RPLC
M275T515	275.202	515.2	FFA(18:4)	C18H28O2	[M-H]-	0.1	3.3	0.9998	MS1+RT+MS2 matches	RPLC
M309T585_2_b	309.28	584.5	FFA(20:1)	C20H38O2	[M-H]-	0.8	3.8	1	MS1+RT+MS2 matches	RPLC
M307T569_2	307.264	569.1	FFA(20:2)	C20H36O2	[M-H]-	0.8	1.1	1	MS1+RT+MS2 matches	RPLC
M305T553_1_a	305.248	553.4	FFA(20:3)	C20H34O2	[M-H]-	0.7	0.4	0.9998	MS1+RT+MS2 matches	RPLC
M303T542_2	303.233	541.7	FFA(20:4)	C20H32O2	[M-H]-	1	4.2	0.9998	MS1+RT+MS2 matches	RPLC
M301T525_1	301.217	525.4	FFA(20:5)	C20H30O2	[M-H]-	0.6	3.2	0.9996	MS1+RT+MS2 matches	RPLC
M337T604_1	337.311	604.3	FFA(22:1)	C22H42O2	[M-H]-	0.7	3.9	1	MS1+RT+MS2 matches	RPLC
M327T535_3	327.233	535.1	FFA(22:6)	C22H32O2	[M-H]-	1	0.9	0.9981	MS1+RT+MS2 matches	RPLC
M367T573	367.358	572.5	FFA(24:0)	C24H48O2	[M-H]-	0.2	7.2	1	MS1+RT+MS2 matches	RPLC
M365T627	365.342	626.6	FFA(24:1)	C24H46O2	[M-H]-	0.3	2.5	1	MS1+RT+MS2 matches	RPLC

## Sheet: hippocampus
peak_name	mz	rt	FA_name	formula	adduct	mz_error(ppm)	rt_error(s)	ms2_score	identification_methods	LC_type
M171T472	171.139	471.6	FFA(10:0)	C10H20O2	[M-H]-	0.5	1.4	1	MS1+RT+MS2 matches	RPLC
M199T507	199.17	506.7	FFA(12:0)	C12H24O2	[M-H]-	0.6	1.8	1	MS1+RT+MS2 matches	RPLC
M227T538_a	227.202	538.4	FFA(14:0)	C14H28O2	[M-H]-	0.5	1.5	1	MS1+RT+MS2 matches	RPLC
M255T558	255.233	557.5	FFA(16:0)	C16H32O2	[M-H]-	0.9	2.7	1	MS1+RT+MS2 matches	RPLC
M253T543	253.217	543.4	FFA(16:1)	C16H30O2	[M-H]-	0.4	0.2	1	MS1+RT+MS2 matches	RPLC
M283T584_1	283.264	583.7	FFA(18:0)	C18H36O2	[M-H]-	1	1.6	0.9997	MS1+RT+MS2 matches	RPLC
M279T547	279.233	546.7	FFA(18:2)	C18H32O2	[M-H]-	0.7	1.1	0.9999	MS1+RT+MS2 matches	RPLC
M277T527_b	277.217	526.6	FFA(18:3)	C18H30O2	[M-H]-	0.5	5.8	0.9997	MS1+RT+MS2 matches	RPLC
M309T583_a	309.28	582.9	FFA(20:1)	C20H38O2	[M-H]-	0.8	1.2	1	MS1+RT+MS2 matches	RPLC
M307T562	307.264	562.1	FFA(20:2)	C20H36O2	[M-H]-	0.7	6.8	1	MS1+RT+MS2 matches	RPLC
M303T541_2	303.233	541.1	FFA(20:4)	C20H32O2	[M-H]-	1.3	2.9	0.9996	MS1+RT+MS2 matches	RPLC
M301T521	301.217	521	FFA(20:5)	C20H30O2	[M-H]-	0.7	1.6	0.9994	MS1+RT+MS2 matches	RPLC
M327T533_2	327.233	533.4	FFA(22:6)	C22H32O2	[M-H]-	0.8	3.2	0.9985	MS1+RT+MS2 matches	RPLC
M367T565	367.358	564.6	FFA(24:0)	C24H48O2	[M-H]-	0.9	1.6	1	MS1+RT+MS2 matches	RPLC

## Sheet: intestine
peak_name	mz	rt	FA_name	formula	adduct	mz_error(ppm)	rt_error(s)	ms2_score	identification_methods	LC_type
M171T472_4	171.139	471.9	FFA(10:0)	C10H20O2	[M-H]-	0.7	2.1	1	MS1+RT+MS2 matches	RPLC
M199T508_6	199.17	508.3	FFA(12:0)	C12H24O2	[M-H]-	1.1	3.2	1	MS1+RT+MS2 matches	RPLC
M227T538_4_a	227.202	538.1	FFA(14:0)	C14H28O2	[M-H]-	0.7	1.4	1	MS1+RT+MS2 matches	RPLC
M255T562_2	255.233	562.4	FFA(16:0)	C16H32O2	[M-H]-	0.5	2.5	1	MS1+RT+MS2 matches	RPLC
M253T542_2	253.217	542	FFA(16:1)	C16H30O2	[M-H]-	0.5	0.8	1	MS1+RT+MS2 matches	RPLC
M281T565_3_b	281.248	565	FFA(18:1)	C18H34O2	[M-H]-	0.9	1.4	1	MS1+RT+MS2 matches	RPLC
M279T547_2	279.233	546.9	FFA(18:2)	C18H32O2	[M-H]-	0.8	0.6	0.9999	MS1+RT+MS2 matches	RPLC
M277T530_2_b	277.217	530.2	FFA(18:3)	C18H30O2	[M-H]-	1.1	1.9	0.9995	MS1+RT+MS2 matches	RPLC
M275T515	275.202	515	FFA(18:4)	C18H28O2	[M-H]-	0	2.8	0.9998	MS1+RT+MS2 matches	RPLC
M309T584_2_b	309.28	584.4	FFA(20:1)	C20H38O2	[M-H]-	0.9	3.2	1	MS1+RT+MS2 matches	RPLC
M307T569_2	307.264	568.7	FFA(20:2)	C20H36O2	[M-H]-	0.5	0.3	1	MS1+RT+MS2 matches	RPLC
M305T553_2_a	305.248	552.7	FFA(20:3)	C20H34O2	[M-H]-	0.7	0.6	0.9999	MS1+RT+MS2 matches	RPLC
M303T541_2	303.233	541.1	FFA(20:4)	C20H32O2	[M-H]-	0.9	3.3	0.9997	MS1+RT+MS2 matches	RPLC
M301T525_2	301.217	524.9	FFA(20:5)	C20H30O2	[M-H]-	0.8	2.5	0.9992	MS1+RT+MS2 matches	RPLC
M337T604	337.311	603.9	FFA(22:1)	C22H42O2	[M-H]-	0.3	3	1	MS1+RT+MS2 matches	RPLC
M327T535_2	327.233	534.8	FFA(22:6)	C22H32O2	[M-H]-	0.8	1.5	0.9992	MS1+RT+MS2 matches	RPLC
M367T573	367.358	572.6	FFA(24:0)	C24H48O2	[M-H]-	0.1	6.9	1	MS1+RT+MS2 matches	RPLC
M365T626	365.342	626.2	FFA(24:1)	C24H46O2	[M-H]-	0.1	1.6	1	MS1+RT+MS2 matches	RPLC

## Sheet: kidney
peak_name	mz	rt	FA_name	formula	adduct	mz_error(ppm)	rt_error(s)	ms2_score	identification_methods	LC_type
M171T472_4	171.139	471.5	FFA(10:0)	C10H20O2	[M-H]-	0.8	2.5	1	MS1+RT+MS2 matches	RPLC
M199T508_5	199.17	508.3	FFA(12:0)	C12H24O2	[M-H]-	1	3	1	MS1+RT+MS2 matches	RPLC
M227T538_3_a	227.201	538.4	FFA(14:0)	C14H28O2	[M-H]-	0.9	1.3	1	MS1+RT+MS2 matches	RPLC
M255T563	255.233	562.8	FFA(16:0)	C16H32O2	[M-H]-	0.9	2.8	1	MS1+RT+MS2 matches	RPLC
M253T543_2	253.217	543	FFA(16:1)	C16H30O2	[M-H]-	0.8	0	1	MS1+RT+MS2 matches	RPLC
M283T585_2	283.264	585.5	FFA(18:0)	C18H36O2	[M-H]-	1	3.8	0.9997	MS1+RT+MS2 matches	RPLC
M281T565_3_a	281.248	564.9	FFA(18:1)	C18H34O2	[M-H]-	1.2	1.7	1	MS1+RT+MS2 matches	RPLC
M279T547_3	279.233	547.1	FFA(18:2)	C18H32O2	[M-H]-	1.4	0.6	0.9999	MS1+RT+MS2 matches	RPLC
M277T530_3_b	277.217	530.4	FFA(18:3)	C18H30O2	[M-H]-	1.3	1.9	0.9995	MS1+RT+MS2 matches	RPLC
M275T515	275.202	514.5	FFA(18:4)	C18H28O2	[M-H]-	0.3	2.3	0.9998	MS1+RT+MS2 matches	RPLC
M309T585_2_b	309.279	584.6	FFA(20:1)	C20H38O2	[M-H]-	1.2	3.3	1	MS1+RT+MS2 matches	RPLC
M307T569_2	307.264	568.7	FFA(20:2)	C20H36O2	[M-H]-	0.7	0.1	1	MS1+RT+MS2 matches	RPLC
M305T554_a	305.248	553.6	FFA(20:3)	C20H34O2	[M-H]-	1.2	0.1	1	MS1+RT+MS2 matches	RPLC
M303T542_3	303.233	541.7	FFA(20:4)	C20H32O2	[M-H]-	1.3	3.7	0.9996	MS1+RT+MS2 matches	RPLC
M301T525_2	301.217	525.1	FFA(20:5)	C20H30O2	[M-H]-	1	2.6	0.9994	MS1+RT+MS2 matches	RPLC
M337T604_1	337.311	604.4	FFA(22:1)	C22H42O2	[M-H]-	0.6	3.3	1	MS1+RT+MS2 matches	RPLC
M327T534_2	327.233	534.4	FFA(22:6)	C22H32O2	[M-H]-	1.1	2	0.998	MS1+RT+MS2 matches	RPLC
M367T573	367.358	573.1	FFA(24:0)	C24H48O2	[M-H]-	0.4	7.2	1	MS1+RT+MS2 matches	RPLC
M365T626	365.342	626.2	FFA(24:1)	C24H46O2	[M-H]-	0.2	1.3	1	MS1+RT+MS2 matches	RPLC

## Sheet: liver
peak_name	mz	rt	FA_name	formula	adduct	mz_error(ppm)	rt_error(s)	ms2_score	identification_methods	LC_type
M171T471_2	171.139	471.5	FFA(10:0)	C10H20O2	[M-H]-	0.5	0.3	1	MS1+RT+MS2 matches	RPLC
M199T508_5	199.17	508.5	FFA(12:0)	C12H24O2	[M-H]-	0.9	4.3	1	MS1+RT+MS2 matches	RPLC
M227T539_3_a	227.201	538.8	FFA(14:0)	C14H28O2	[M-H]-	1	1.2	1	MS1+RT+MS2 matches	RPLC
M255T563_2	255.233	562.6	FFA(16:0)	C16H32O2	[M-H]-	0.6	2.2	1	MS1+RT+MS2 matches	RPLC
M253T542_2	253.217	542.2	FFA(16:1)	C16H30O2	[M-H]-	0.9	1.2	1	MS1+RT+MS2 matches	RPLC
M283T586_1	283.264	585.5	FFA(18:0)	C18H36O2	[M-H]-	0.7	3	0.9997	MS1+RT+MS2 matches	RPLC
M281T565_2_b	281.248	565.3	FFA(18:1)	C18H34O2	[M-H]-	0.8	1.9	1	MS1+RT+MS2 matches	RPLC
M279T547_2	279.233	547.5	FFA(18:2)	C18H32O2	[M-H]-	1.3	0.6	0.9999	MS1+RT+MS2 matches	RPLC
M277T532_2_b	277.217	531.6	FFA(18:3)	C18H30O2	[M-H]-	1.3	0.9	0.9995	MS1+RT+MS2 matches	RPLC
M275T515	275.202	515	FFA(18:4)	C18H28O2	[M-H]-	0.3	3.3	0.9998	MS1+RT+MS2 matches	RPLC
M309T585_3_b	309.28	585	FFA(20:1)	C20H38O2	[M-H]-	0.8	2.9	1	MS1+RT+MS2 matches	RPLC
M307T568	307.264	567.8	FFA(20:2)	C20H36O2	[M-H]-	0.2	1.3	1	MS1+RT+MS2 matches	RPLC
M305T553_2_a	305.248	552.9	FFA(20:3)	C20H34O2	[M-H]-	1.1	1	1	MS1+RT+MS2 matches	RPLC
M303T542_1	303.233	541.5	FFA(20:4)	C20H32O2	[M-H]-	1.4	3.2	0.9997	MS1+RT+MS2 matches	RPLC
M301T526_2	301.217	525.6	FFA(20:5)	C20H30O2	[M-H]-	1.1	3	0.999	MS1+RT+MS2 matches	RPLC
M337T604	337.311	604.4	FFA(22:1)	C22H42O2	[M-H]-	0.6	2.3	1	MS1+RT+MS2 matches	RPLC
M327T535_4	327.233	534.9	FFA(22:6)	C22H32O2	[M-H]-	1	1.8	0.9989	MS1+RT+MS2 matches	RPLC
M365T627	365.342	626.8	FFA(24:1)	C24H46O2	[M-H]-	0.8	0.6	1	MS1+RT+MS2 matches	RPLC

## Sheet: lung
peak_name	mz	rt	FA_name	formula	adduct	mz_error(ppm)	rt_error(s)	ms2_score	identification_methods	LC_type
M171T471_2	171.139	471.2	FFA(10:0)	C10H20O2	[M-H]-	0.7	2.6	1	MS1+RT+MS2 matches	RPLC
M199T508_4	199.17	508.4	FFA(12:0)	C12H24O2	[M-H]-	1	3.2	1	MS1+RT+MS2 matches	RPLC
M227T539_4_a	227.201	538.9	FFA(14:0)	C14H28O2	[M-H]-	1.1	0.8	1	MS1+RT+MS2 matches	RPLC
M255T563_2	255.233	562.9	FFA(16:0)	C16H32O2	[M-H]-	0.8	2.8	1	MS1+RT+MS2 matches	RPLC
M253T543_2	253.217	542.9	FFA(16:1)	C16H30O2	[M-H]-	0.9	0.2	1	MS1+RT+MS2 matches	RPLC
M283T586	283.264	585.8	FFA(18:0)	C18H36O2	[M-H]-	0.7	4	0.9997	MS1+RT+MS2 matches	RPLC
M281T565_2_b	281.248	565.3	FFA(18:1)	C18H34O2	[M-H]-	1.1	1.3	1	MS1+RT+MS2 matches	RPLC
M279T547_5	279.233	547.5	FFA(18:2)	C18H32O2	[M-H]-	1.1	0.2	0.9999	MS1+RT+MS2 matches	RPLC
M277T531_3_b	277.217	531	FFA(18:3)	C18H30O2	[M-H]-	1.1	1.3	0.9999	MS1+RT+MS2 matches	RPLC
M275T515	275.202	514.9	FFA(18:4)	C18H28O2	[M-H]-	0.4	2.7	0.9998	MS1+RT+MS2 matches	RPLC
M309T585_2_b	309.28	584.6	FFA(20:1)	C20H38O2	[M-H]-	0.2	3.2	1	MS1+RT+MS2 matches	RPLC
M307T569_2	307.264	568.6	FFA(20:2)	C20H36O2	[M-H]-	0.5	0	1	MS1+RT+MS2 matches	RPLC
M305T553_3_a	305.248	552.8	FFA(20:3)	C20H34O2	[M-H]-	1.1	0.7	0.9999	MS1+RT+MS2 matches	RPLC
M303T542_2	303.233	541.6	FFA(20:4)	C20H32O2	[M-H]-	1.3	3.5	0.9996	MS1+RT+MS2 matches	RPLC
M301T526	301.217	525.6	FFA(20:5)	C20H30O2	[M-H]-	0.9	3	0.9994	MS1+RT+MS2 matches	RPLC
M337T605	337.311	604.7	FFA(22:1)	C22H42O2	[M-H]-	0.5	3.7	1	MS1+RT+MS2 matches	RPLC
M327T535_3	327.233	534.9	FFA(22:6)	C22H32O2	[M-H]-	1.1	1.6	0.9981	MS1+RT+MS2 matches	RPLC
M365T627	365.342	627.5	FFA(24:1)	C24H46O2	[M-H]-	0.6	2.6	1	MS1+RT+MS2 matches	RPLC

## Sheet: midbrain
peak_name	mz	rt	FA_name	formula	adduct	mz_error(ppm)	rt_error(s)	ms2_score	identification_methods	LC_type
M171T472	171.139	471.7	FFA(10:0)	C10H20O2	[M-H]-	0.5	1.6	1	MS1+RT+MS2 matches	RPLC
M199T508_2	199.17	508.2	FFA(12:0)	C12H24O2	[M-H]-	0.9	4.1	1	MS1+RT+MS2 matches	RPLC
M227T539_2_a	227.202	538.7	FFA(14:0)	C14H28O2	[M-H]-	0.8	0.4	1	MS1+RT+MS2 matches	RPLC
M255T563_2	255.233	563.2	FFA(16:0)	C16H32O2	[M-H]-	0.9	4.8	1	MS1+RT+MS2 matches	RPLC
M253T544	253.217	544	FFA(16:1)	C16H30O2	[M-H]-	0.5	2.5	1	MS1+RT+MS2 matches	RPLC
M283T585_3	283.264	584.5	FFA(18:0)	C18H36O2	[M-H]-	1.1	4.5	0.9997	MS1+RT+MS2 matches	RPLC
M281T565_2_b	281.248	565.2	FFA(18:1)	C18H34O2	[M-H]-	1.1	0.3	1	MS1+RT+MS2 matches	RPLC
M279T547_2	279.233	547.3	FFA(18:2)	C18H32O2	[M-H]-	1	1.2	0.9999	MS1+RT+MS2 matches	RPLC
M277T531_2_a	277.217	531.4	FFA(18:3)	C18H30O2	[M-H]-	0.6	0.5	0.9997	MS1+RT+MS2 matches	RPLC
M275T514	275.202	514.3	FFA(18:4)	C18H28O2	[M-H]-	0.3	3.3	0.9995	MS1+RT+MS2 matches	RPLC
M309T584_b	309.28	584.3	FFA(20:1)	C20H38O2	[M-H]-	0.7	4.7	1	MS1+RT+MS2 matches	RPLC
M307T569	307.264	568.6	FFA(20:2)	C20H36O2	[M-H]-	0.6	1.7	1	MS1+RT+MS2 matches	RPLC
M305T553_2_a	305.248	553.2	FFA(20:3)	C20H34O2	[M-H]-	0.8	1.3	0.9999	MS1+RT+MS2 matches	RPLC
M303T541_3	303.233	541.4	FFA(20:4)	C20H32O2	[M-H]-	1.3	4.9	0.9998	MS1+RT+MS2 matches	RPLC
M301T525_1	301.217	525.4	FFA(20:5)	C20H30O2	[M-H]-	0.9	4.1	0.9997	MS1+RT+MS2 matches	RPLC
M337T604	337.311	603.7	FFA(22:1)	C22H42O2	[M-H]-	0.6	4.3	1	MS1+RT+MS2 matches	RPLC
M327T535_2	327.233	534.7	FFA(22:6)	C22H32O2	[M-H]-	1.2	0.3	0.9987	MS1+RT+MS2 matches	RPLC
M367T571	367.358	570.6	FFA(24:0)	C24H48O2	[M-H]-	0.5	6.4	1	MS1+RT+MS2 matches	RPLC
M365T626	365.342	625.7	FFA(24:1)	C24H46O2	[M-H]-	0.6	2.4	1	MS1+RT+MS2 matches	RPLC

[truncated: 6 more sheets: muscle, olfactory bulb, pons, serum, spleen, WAT]
