# Supplementary material for: Unraveling Tissue‐Specific Fatty Acid Biosynthesis and Inter‐Tissue Crosstalk in Mice through Stable‐Isotope Tracing Metabolomics
Source: Adv Sci (Weinh). 2025 May 30;12(31):e03662. doi: 10.1002/advs.202503662 (PMC12376646; doi:10.1002/advs.202503662)
Supplement: Supplementary file 3 — Supplemental Table 2 [file ADVS-12-e03662-s006.xlsx]

## Sheet: BAT
Fatty acid	Isotopologue	BAT_24h_12w_1	BAT_24h_12w_2	BAT_24h_12w_3	BAT_24h_12w_4	BAT_24h_12w_5	BAT_24h_12w_6	BAT_24h_78w_1	BAT_24h_78w_2	BAT_24h_78w_3	BAT_24h_78w_4	BAT_24h_78w_5	BAT_24h_78w_6	BAT_6h_12w_1	BAT_6h_12w_2	BAT_6h_12w_3	BAT_6h_12w_4	BAT_6h_12w_5	BAT_6h_12w_6	BAT_6h_78w_1	BAT_6h_78w_2	BAT_6h_78w_3	BAT_6h_78w_4	BAT_6h_78w_5	BAT_6h_78w_6
FA(18:1)	M+0	11098919733	11217974055	15063696632	10555167966	12279632479	10994204034	12757063719	8428446420	7369174033	14723638939	11393983149	14795192649	13638963305	11871799274	13536747576	10696990676	12041762980	12973847359	12901300781	8390640084	8828518167	14536220087	9527547472	16798174066
FA(18:1)	M+1	9.85856e+06	5.96026e+06	2.2137e+07	4.18088e+07	0	5.07237e+07	3.42041e+07	0	9.372e+06	1.18806e+07	0	5.34581e+07	8.48219e+06	0	7.6701e+07	1.41118e+07	9.99664e+06	1.93022e+07	0	5.2351e+06	0	0	0	0
FA(18:1)	M+2	102997644	1.25367e+08	2.9671e+08	2.13225e+08	3.86607e+07	2.13498e+08	9.59094e+06	7.9329e+07	0	3.41372e+07	0	0	2.60814e+07	7.184e+07	1.06107e+08	1.086e+08	111416730	7.94094e+07	1.19745e+06	0	0	0	0	0
FA(18:1)	M+3	1.12202e+07	5.53832e+06	1.91896e+07	1.23588e+07	5.80406e+06	3.31427e+07	7.65854e+06	9.0673e+06	1.29401e+06	7.0873e+06	700905	2.6119e+06	1.93545e+06	7.75298e+06	9.24301e+06	6.36056e+06	3.90541e+06	3.21985e+06	2.61832e+06	3.50487e+06	0	0	0	0
FA(18:1)	M+4	2.98775e+07	2.2316e+07	6.91955e+07	4.50854e+07	1.08049e+07	5.64831e+07	1.35899e+07	1.72146e+07	2.56291e+06	1.09881e+07	3.29584e+06	4.8203e+06	6.68471e+06	1.2356e+07	3.20472e+07	2.32158e+07	1.83009e+07	1.18992e+07	0	0	0	0	0	0
FA(18:1)	M+5	1.04567e+07	7.65963e+06	1.58517e+07	1.36927e+07	3.18387e+06	2.39056e+07	0	0	0	0	0	0	0	2.82545e+06	1.02092e+07	4.25685e+06	3.1836e+06	3.09441e+06	0	0	0	0	0	0
FA(18:1)	M+6	19914464	1.90709e+07	3.42432e+07	3.34796e+07	1.14492e+07	3.81557e+07	9.24137e+06	1.212e+07	0	6.13416e+06	0	0	0	1.36757e+07	1.54994e+07	1.04848e+07	9.04297e+06	1.03232e+07	0	0	0	0	0	0
FA(18:1)	M+7	9.07321e+06	1.0016e+07	2.35832e+07	2.50083e+07	6.9141e+06	2.20564e+07	4.26947e+06	5.18828e+06	0	3.42037e+06	0	0	5.93303e+06	7.39975e+06	1.2142e+07	6.37819e+06	5.0919e+06	9.83592e+06	0	0	0	0	0	0
FA(18:1)	M+8	2.07281e+07	3.78544e+07	5.58463e+07	6.46019e+07	2.37748e+07	5.43716e+07	8.54197e+06	1.61204e+07	4.54619e+06	1.57681e+07	0	8.44193e+06	1.40355e+07	2.87547e+07	2.38933e+07	2.15846e+07	2.10837e+07	38570575	9.42205e+06	3.12832e+06	0	0	0	7.91143e+06
FA(18:1)	M+9	1.66213e+07	3.38594e+07	5.10582e+07	5.85608e+07	1.99036e+07	4.66982e+07	7.13104e+06	1.20736e+07	2.60331e+06	1.27693e+07	0	2.42521e+06	1.63128e+07	2.55793e+07	3.14905e+07	2.34086e+07	1.60686e+07	2.98385e+07	7.35698e+06	2.74209e+06	0	0	0	6.32637e+06
FA(18:1)	M+10	4.43057e+07	7.84611e+07	1.25377e+08	1.39203e+08	5.32389e+07	1.21938e+08	1.55267e+07	3.7618e+07	3.75532e+06	2.47549e+07	5.33222e+06	1.38131e+07	3.18087e+07	7.21784e+07	6.21836e+07	5.69326e+07	4.75456e+07	9.33116e+07	1.80871e+07	3.76678e+06	3.57449e+06	0	0	1.56267e+07
FA(18:1)	M+11	3.72406e+07	8.00167e+07	1.01417e+08	1.09372e+08	3.31347e+07	9.12002e+07	8.16732e+06	2.98872e+07	5.89477e+06	2.766e+07	1.59819e+06	1.19095e+07	28612871	5.6759e+07	5.72865e+07	4.85287e+07	4.13973e+07	7.45734e+07	1.22922e+07	3.20123e+06	1.74135e+06	0	0	1.16009e+07
FA(18:1)	M+12	8.04095e+07	1.49949e+08	2.19164e+08	2.33758e+08	6.87544e+07	2.11967e+08	1.57654e+07	7.19063e+07	8.96742e+06	4.64901e+07	7.21394e+06	1.48768e+07	5.81141e+07	1.29144e+08	1.33273e+08	1.35586e+08	1.04422e+08	1.65301e+08	3.1669e+07	4.54494e+06	6.28496e+06	0	0	2.46278e+07
FA(18:1)	M+13	6.02048e+07	9.92177e+07	1.536e+08	1.57788e+08	4.72968e+07	1.39198e+08	1.71324e+07	5.95563e+07	6.56705e+06	3.49683e+07	7.00635e+06	1.37081e+07	4.89339e+07	7.90241e+07	9.07867e+07	9.4078e+07	7.44597e+07	1.059e+08	1.38317e+07	2.77045e+06	3.48148e+06	0	0	1.42499e+07
FA(18:1)	M+14	1.006e+08	1.81331e+08	2.86784e+08	2.9183e+08	7.92502e+07	2.57157e+08	2.27775e+07	1.06299e+08	9.95383e+06	6.41784e+07	9.29163e+06	2.34695e+07	7.23726e+07	1.69578e+08	1.69039e+08	210548242	1.42393e+08	2.14008e+08	4.04977e+07	0	5.35361e+06	0	0	2.19463e+07
FA(18:1)	M+15	5.21965e+07	8.60134e+07	1.39786e+08	1.3206e+08	3.33224e+07	1.28472e+08	1.31803e+07	5.40356e+07	4.47133e+06	3.99355e+07	3.72168e+06	9.63172e+06	3.41256e+07	7.7755e+07	8.95836e+07	1.06389e+08	7.62066e+07	9.20375e+07	0	0	0	0	0	0
FA(18:1)	M+16	7.33178e+07	1.42156e+08	2.49305e+08	2.22616e+08	5.52321e+07	2.01956e+08	1.57772e+07	1.04823e+08	8.85079e+06	5.08436e+07	7.5644e+06	2.04708e+07	5.04264e+07	1.32623e+08	1.43304e+08	2.01854e+08	1.33963e+08	1.70692e+08	2.47547e+07	0	4.23848e+06	0	0	1.89464e+07
FA(18:1)	M+17	1.85803e+07	3.55844e+07	7.18089e+07	5.67565e+07	1.11432e+07	4.84324e+07	4.92269e+06	2.12002e+07	0	1.61279e+07	0	0	1.19188e+07	3.57595e+07	4.34911e+07	6.57517e+07	4.0567e+07	3.31094e+07	0	0	0	0	0	0
FA(18:1)	M+18	3.01036e+07	5.13326e+07	8.86274e+07	8.39447e+07	1.79676e+07	7.72835e+07	3.98862e+06	4.58489e+07	0	2.10953e+07	0	3.33592e+06	1.7342e+07	4.635e+07	5.38696e+07	8.99786e+07	5.09604e+07	5.83239e+07	0	0	0	0	0	0
FA(18:2)	M+0	11834795976	14628667802	14578920803	12093263480	15754199610	12366311321	13690688752	10980803159	10534690180	18391312620	13812954153	18721487778	15917394329	11971564813	15458568037	10314859481	9500413732	12913876927	13651518890	10900600823	10573097866	16575448437	14585256669	18262472790
FA(18:2)	M+1	0	0	0	0	9.81824e+06	0	0	0	0	0	0	0	0	0	0	0	0	0	0	0	3.58779e+07	0	0	2.61596e+06
FA(18:2)	M+2	0	0	0	0	0	0	0	0	0	0	0	0	0	0	0	0	0	0	0	0	0	0	0	0
FA(18:2)	M+3	0	0	0	0	0	0	0	0	0	0	0	0	0	0	0	0	0	0	0	0	0	0	0	0
FA(18:2)	M+4	0	0	0	0	0	0	0	0	0	0	0	0	0	0	0	0	0	0	0	0	0	0	0	0
FA(18:2)	M+5	0	0	0	0	0	0	0	0	0	0	0	0	0	0	0	0	0	0	0	0	0	0	0	0
FA(18:2)	M+6	0	0	0	0	0	0	0	0	0	0	0	0	0	0	0	0	0	0	0	0	0	0	0	0
FA(18:2)	M+7	0	0	0	0	0	0	0	0	0	0	0	0	0	0	0	0	0	0	0	0	0	0	0	0
FA(18:2)	M+8	0	0	0	0	0	0	0	0	0	0	0	0	0	0	0	0	0	0	0	0	0	0	0	0
FA(18:2)	M+9	0	0	0	0	0	0	0	0	0	0	0	0	0	0	0	0	0	0	0	0	0	0	0	0
FA(18:2)	M+10	0	0	0	0	0	0	0	0	0	0	0	0	0	0	0	0	0	0	0	0	0	0	0	0
FA(18:2)	M+11	0	0	0	0	0	0	0	0	0	0	0	0	0	0	0	0	0	0	0	0	0	0	0	0
FA(18:2)	M+12	0	0	0	0	0	0	0	0	0	0	0	0	0	0	0	0	0	0	0	0	0	0	0	0
FA(18:2)	M+13	0	0	0	0	0	0	0	0	0	0	0	0	0	0	0	0	0	0	0	0	0	0	0	0
FA(18:2)	M+14	0	0	0	0	0	0	0	0	0	0	0	0	0	0	0	0	0	0	0	0	0	0	0	0
FA(18:2)	M+15	0	0	0	0	0	0	0	0	0	0	0	0	0	0	0	0	0	0	0	0	0	0	0	0
FA(18:2)	M+16	0	0	0	0	0	0	0	0	0	0	0	0	0	0	0	0	0	0	0	0	0	0	0	0
FA(18:2)	M+17	0	0	0	0	0	0	0	0	0	0	0	0	0	0	0	0	0	0	0	0	0	0	0	0
FA(18:2)	M+18	0	0	0	0	0	0	0	0	0	0	0	0	0	0	0	0	0	0	0	0	0	0	0	0
FA(20:5)	M+0	4.10588e+08	4.39324e+08	1172824514	7.80625e+08	6.43559e+08	966815317	9.2848e+08	2.98093e+08	2.24402e+08	8.96589e+08	4.46013e+08	6.64456e+08	8.90437e+08	3.66328e+08	9.39618e+08	4.60452e+08	6.60665e+08	5.1149e+08	3.23083e+08	4.90222e+08	2.13835e+08	4.08211e+08	6.4046e+08	5.51724e+08
FA(20:5)	M+1	2.93941e+06	0	0	0	0	4.84705e+06	0	1.52113e+06	0	3.33076e+06	0	0	0	0	5.79873e+06	0	905492	0	0	0	0	0	0	0
FA(20:5)	M+2	9.79497e+06	1.08616e+07	0	1.15299e+07	9.73299e+06	1.84896e+07	6.6861e+06	4.09491e+06	2.38473e+06	9.53944e+06	2.04794e+06	3.14209e+06	1.50558e+06	2.77365e+06	217850	1.48288e+06	4.34916e+06	1.60015e+06	477517	0	0	0	0	1.39796e+06
FA(20:5)	M+3	0	0	4.87216e+06	0	0	0	0	0	0	0	0	0	0	0	0	0	0	0	0	0	0	0	0	0
FA(20:5)	M+4	0	0	0	0	0	0	0	0	0	0	0	0	0	0	0	0	0	0	0	0	0	0	0	0
FA(20:5)	M+5	0	0	0	0	0	0	0	0	0	0	0	0	0	0	0	0	0	0	0	0	0	0	0	0
FA(20:5)	M+6	0	0	0	0	0	0	0	0	0	0	0	0	0	0	0	0	0	0	0	0	0	0	0	0
FA(20:5)	M+7	0	0	0	0	0	0	0	0	0	0	0	0	0	0	0	0	0	0	0	0	0	0	0	0
FA(20:5)	M+8	0	0	0	0	0	0	0	0	0	0	0	0	0	0	0	0	0	0	0	0	0	0	0	0
FA(20:5)	M+9	0	0	0	0	0	0	0	0	0	0	0	0	0	0	0	0	0	0	0	0	0	0	0	0
FA(20:5)	M+10	0	0	0	0	0	0	0	0	0	0	0	0	0	0	0	0	0	0	0	0	0	0	0	0
FA(20:5)	M+11	0	0	0	0	0	0	0	0	0	0	0	0	0	0	0	0	0	0	0	0	0	0	0	0
FA(20:5)	M+12	0	0	0	0	0	0	0	0	0	0	0	0	0	0	0	0	0	0	0	0	0	0	0	0
FA(20:5)	M+13	0	0	0	0	0	0	0	0	0	0	0	0	0	0	0	0	0	0	0	0	0	0	0	0
FA(20:5)	M+14	0	0	0	0	0	0	0	0	0	0	0	0	0	0	0	0	0	0	0	0	0	0	0	0
FA(20:5)	M+15	0	0	0	0	0	0	0	0	0	0	0	0	0	0	0	0	0	0	0	0	0	0	0	0
FA(20:5)	M+16	0	0	0	0	0	0	0	0	0	0	0	0	0	0	0	0	0	0	0	0	0	0	0	0
FA(20:5)	M+17	0	0	0	0	0	0	0	0	0	0	0	0	0	0	0	0	0	0	0	0	0	0	0	0
FA(20:5)	M+18	0	0	0	0	0	0	0	0	0	0	0	0	0	0	0	0	0	0	0	0	0	0	0	0
FA(20:5)	M+19	0	0	0	0	0	0	0	0	0	0	0	0	0	0	0	0	0	0	0	0	0	0	0	0
FA(20:5)	M+20	0	0	0	0	0	0	0	0	0	0	0	0	0	0	0	0	0	0	0	0	0	0	0	0
FA(20:4)	M+0	4837608558	4671798006	6888420812	7123475029	5487404036	5752564346	4358324574	2782682176	2105224112	5513452947	2993730953	6216554226	6168112143	7389803397	7881364540	7059642412	7267980413	7980687886	5829200982	3443951676	3082398896	5263252017	8745793501	5131760638
FA(20:4)	M+1	0	9.88771e+06	8.88665e+06	0	9.42284e+06	0	3.90266e+06	0	0	8.75346e+06	0	0	0	0	0	0	1.04631e+07	0	0	0	1.38372e+07	0	0	0
FA(20:4)	M+2	0	4.98273e+06	3.17372e+06	0	0	6.82209e+06	0	0	241600	152839	4.69755e+06	1.9826e+07	0	0	0	0	0	0	0	0	0	0	0	0
FA(20:4)	M+3	1.8974e+06	0	897969	406749	0	868465	0	686836	0	2.74966e+06	0	3.91125e+06	346683	0	0	0	0	598711	0	0	0	0	0	0
FA(20:4)	M+4	0	0	0	0	0	0	0	0	0	0	0	0	0	0	0	0	0	0	0	0	0	0	0	0
FA(20:4)	M+5	0	0	0	0	0	0	0	0	0	0	0	0	0	0	0	0	0	0	0	0	0	0	0	0
FA(20:4)	M+6	0	0	0	0	0	0	0	0	0	0	0	0	0	0	0	0	0	0	0	0	0	0	0	0
FA(20:4)	M+7	0	0	0	0	0	0	0	0	0	0	0	0	0	0	0	0	0	0	0	0	0	0	0	0
FA(20:4)	M+8	0	0	0	0	0	0	0	0	0	0	0	0	0	0	0	0	0	0	0	0	0	0	0	0
FA(20:4)	M+9	0	0	0	0	0	0	0	0	0	0	0	0	0	0	0	0	0	0	0	0	0	0	0	0
FA(20:4)	M+10	0	0	0	0	0	0	0	0	0	0	0	0	0	0	0	0	0	0	0	0	0	0	0	0
FA(20:4)	M+11	0	0	0	0	0	0	0	0	0	0	0	0	0	0	0	0	0	0	0	0	0	0	0	0
FA(20:4)	M+12	0	0	0	0	0	0	0	0	0	0	0	0	0	0	0	0	0	0	0	0	0	0	0	0
FA(20:4)	M+13	0	0	0	0	0	0	0	0	0	0	0	0	0	0	0	0	0	0	0	0	0	0	0	0
FA(20:4)	M+14	0	0	0	0	0	0	0	0	0	0	0	0	0	0	0	0	0	0	0	0	0	0	0	0
FA(20:4)	M+15	0	0	0	0	0	0	0	0	0	0	0	0	0	0	0	0	0	0	0	0	0	0	0	0
FA(20:4)	M+16	0	0	0	0	0	0	0	0	0	0	0	0	0	0	0	0	0	0	0	0	0	0	0	0
FA(20:4)	M+17	0	0	0	0	0	0	0	0	0	0	0	0	0	0	0	0	0	0	0	0	0	0	0	0
FA(20:4)	M+18	0	0	0	0	0	0	0	0	0	0	0	0	0	0	0	0	0	0	0	0	0	0	0	0
FA(20:4)	M+19	0	0	0	0	0	0	0	0	0	0	0	0	0	0	0	0	0	0	0	0	0	0	0	0
FA(20:4)	M+20	0	0	0	0	0	0	0	0	0	0	0	0	0	0	0	0	0	0	0	0	0	0	0	0
FA(18:3)	M+0	5147001562	4629778164	6901261218	5923337406	6785420981	4014275478	5383921446	2301598186	4440304173	6452248463	4512144049	7199336066	6368428311	5834983415	5946763931	4993012479	5027417339	4790035209	5859426862	4400342284	2820987671	4660480729	6847065360	6281865787
FA(18:3)	M+1	0	0	0	0	0	0	0	0	0	0	0	0	0	0	0	0	0	5.31304e+06	0	0	0	0	0	0
FA(18:3)	M+2	0	0	0	0	0	0	0	0	0	0	0	0	0	0	0	0	0	0	0	0	0	0	0	0
FA(18:3)	M+3	0	0	0	0	0	0	0	0	0	0	0	0	0	0	0	0	0	0	0	0	0	0	0	0
FA(18:3)	M+4	0	0	0	0	0	0	0	0	0	0	0	0	0	0	0	0	0	0	0	0	0	0	0	0
FA(18:3)	M+5	0	0	0	0	0	0	0	0	0	0	0	0	0	0	0	0	0	0	0	0	0	0	0	0
FA(18:3)	M+6	0	0	0	0	0	0	0	0	0	0	0	0	0	0	0	0	0	0	0	0	0	0	0	0
FA(18:3)	M+7	0	0	0	0	0	0	0	0	0	0	0	0	0	0	0	0	0	0	0	0	0	0	0	0
FA(18:3)	M+8	0	0	0	0	0	0	0	0	0	0	0	0	0	0	0	0	0	0	0	0	0	0	0	0
FA(18:3)	M+9	0	0	0	0	0	0	0	0	0	0	0	0	0	0	0	0	0	0	0	0	0	0	0	0
FA(18:3)	M+10	0	0	0	0	0	0	0	0	0	0	0	0	0	0	0	0	0	0	0	0	0	0	0	0
FA(18:3)	M+11	0	0	0	0	0	0	0	0	0	0	0	0	0	0	0	0	0	0	0	0	0	0	0	0
FA(18:3)	M+12	0	0	0	0	0	0	0	0	0	0	0	0	0	0	0	0	0	0	0	0	0	0	0	0
FA(18:3)	M+13	0	0	0	0	0	0	0	0	0	0	0	0	0	0	0	0	0	0	0	0	0	0	0	0
FA(18:3)	M+14	0	0	0	0	0	0	0	0	0	0	0	0	0	0	0	0	0	0	0	0	0	0	0	0
FA(18:3)	M+15	0	0	0	0	0	0	0	0	0	0	0	0	0	0	0	0	0	0	0	0	0	0	0	0
FA(18:3)	M+16	0	0	0	0	0	0	0	0	0	0	0	0	0	0	0	0	0	0	0	0	0	0	0	0
FA(18:3)	M+17	0	0	0	0	0	0	0	0	0	0	0	0	0	0	0	0	0	0	0	0	0	0	0	0
FA(18:3)	M+18	0	0	0	0	0	0	0	0	0	0	0	0	0	0	0	0	0	0	0	0	0	0	0	0
FA(22:6)	M+0	4275075047	4034231017	7053794433	4781501834	3754807842	4661135339	3999206104	2017434140	1422717208	4909991021	3248376141	5252992543	4873268150	3669592161	4535795124	4189492465	3688048652	5361204748	5323599097	2887398599	2149633852	4523172381	5070178276	5526961949
FA(22:6)	M+1	0	4.40589e+06	0	1.09258e+07	5.58871e+06	2.12307e+07	0	0	0	0	5.66825e+06	0	0	0	0	0	0	0	35172.8	0	0	0	0	0
FA(22:6)	M+2	0	3.97481e+06	0	9.83846e+06	2.13663e+06	378588	0	0	0	0	0	0	0	0	0	0	0	0	0	0	0	0	0	0
FA(22:6)	M+3	0	0	0	0	0	153580	0	0	0	646778	0	0	0	0	0	0	0	0	0	0	0	0	0	0
FA(22:6)	M+4	0	0	0	0	0	0	0	0	0	0	0	0	0	0	0	0	0	0	0	0	0	0	0	0
FA(22:6)	M+5	0	0	0	0	0	0	0	0	0	0	0	0	0	0	0	0	0	0	0	0	0	0	0	0
FA(22:6)	M+6	0	0	0	0	0	0	0	0	0	0	0	0	0	0	0	0	0	0	0	0	0	0	0	0
FA(22:6)	M+7	0	0	0	0	0	0	0	0	0	0	0	0	0	0	0	0	0	0	0	0	0	0	0	0
FA(22:6)	M+8	0	0	0	0	0	0	0	0	0	0	0	0	0	0	0	0	0	0	0	0	0	0	0	0
FA(22:6)	M+9	0	0	0	0	0	0	0	0	0	0	0	0	0	0	0	0	0	0	0	0	0	0	0	0
FA(22:6)	M+10	0	0	0	0	0	0	0	0	0	0	0	0	0	0	0	0	0	0	0	0	0	0	0	0
FA(22:6)	M+11	0	0	0	0	0	0	0	0	0	0	0	0	0	0	0	0	0	0	0	0	0	0	0	0
FA(22:6)	M+12	0	0	0	0	0	0	0	0	0	0	0	0	0	0	0	0	0	0	0	0	0	0	0	0
FA(22:6)	M+13	0	0	0	0	0	0	0	0	0	0	0	0	0	0	0	0	0	0	0	0	0	0	0	0
FA(22:6)	M+14	0	0	0	0	0	0	0	0	0	0	0	0	0	0	0	0	0	0	0	0	0	0	0	0
FA(22:6)	M+15	0	0	0	0	0	0	0	0	0	0	0	0	0	0	0	0	0	0	0	0	0	0	0	0
FA(22:6)	M+16	0	0	0	0	0	0	0	0	0	0	0	0	0	0	0	0	0	0	0	0	0	0	0	0
FA(22:6)	M+17	0	0	0	0	0	0	0	0	0	0	0	0	0	0	0	0	0	0	0	0	0	0	0	0
FA(22:6)	M+18	0	0	0	0	0	0	0	0	0	0	0	0	0	0	0	0	0	0	0	0	0	0	0	0
FA(22:6)	M+19	0	0	0	0	0	0	0	0	0	0	0	0	0	0	0	0	0	0	0	0	0	0	0	0
FA(22:6)	M+20	0	0	0	0	0	0	0	0	0	0	0	0	0	0	0	0	0	0	0	0	0	0	0	0
FA(22:6)	M+21	0	0	0	0	0	0	0	0	0	0	0	0	0	0	0	0	0	0	0	0	0	0	0	0
FA(22:6)	M+22	0	0	0	0	0	0	0	0	0	0	0	0	0	0	0	0	0	0	0	0	0	0	0	0
FA(16:1)	M+0	8059518328	6201753193	6750892924	5925157630	7584058764	6001992437	7116599215	7228712905	9782526788	6768430650	7084295078	7373287179	7129494568	7563628953	7837536490	8022685872	8120251040	7790136000	7973980394	7971920808	8696174113	7142772263	8286649527	6513571894
FA(16:1)	M+1	3.43535e+07	0	0	0	0	9.17478e+06	0	0	0	0	0	0	0	0	9.08821e+06	0	0	0	0	0	3.10276e+06	0	0	0
FA(16:1)	M+2	8.40302e+07	7.02511e+07	7.73999e+07	8.80637e+07	2.55717e+07	1.05841e+08	1.92903e+07	3.70686e+07	0	2.35288e+07	4.91774e+06	0	0	1.52562e+07	1.78025e+07	2.74262e+07	1.65338e+07	2.03947e+07	0	0	0	0	0	0
FA(16:1)	M+3	2.0975e+07	1.26972e+07	2.31931e+07	1.8656e+07	6.86657e+06	2.98774e+07	5.3868e+06	1.82461e+07	6.18495e+06	1.05257e+07	4.77268e+06	8.30852e+06	570962	6.26271e+06	1.05117e+07	4.88267e+06	5.75665e+06	3.82872e+06	2.4332e+06	4.8552e+06	624729	0	0	0
FA(16:1)	M+4	6.00905e+07	4.15452e+07	4.95871e+07	6.33794e+07	3.00589e+07	7.47479e+07	3.40245e+07	3.85275e+07	1.85002e+07	2.3895e+07	1.74623e+07	1.09857e+07	1.55008e+07	2.51437e+07	2.59548e+07	2.2947e+07	2.16409e+07	2.25679e+07	1.37863e+07	1.7631e+07	1.15951e+07	0	8.14954e+06	1.13425e+07
FA(16:1)	M+5	2.55523e+07	3.10038e+07	2.1973e+07	2.92774e+07	1.98598e+07	3.62147e+07	1.39169e+07	1.66015e+07	1.50259e+07	1.69735e+07	4.02612e+06	9.55388e+06	1.38375e+07	1.38554e+07	1.1462e+07	8.51855e+06	8.11086e+06	1.75796e+07	5.50534e+06	1.03699e+07	6.2546e+06	0	4.82639e+06	7.69079e+06
FA(16:1)	M+6	6.52261e+07	7.28897e+07	4.64115e+07	9.54741e+07	4.34831e+07	7.49442e+07	2.92294e+07	4.2285e+07	2.39327e+07	2.55284e+07	1.16042e+07	1.87804e+07	2.25586e+07	4.37783e+07	3.1443e+07	2.6343e+07	3.06549e+07	5.55104e+07	1.56382e+07	1.73646e+07	1.32302e+07	0	0	1.82773e+07
FA(16:1)	M+7	4.89478e+07	6.8019e+07	4.20047e+07	6.76552e+07	4.70158e+07	6.57846e+07	2.52375e+07	3.98239e+07	2.18624e+07	2.74025e+07	1.30692e+07	1.4678e+07	2.84363e+07	4.39511e+07	3.44341e+07	3.36519e+07	2.95046e+07	6.65432e+07	2.06546e+07	1.33554e+07	1.12994e+07	0	0	1.48801e+07
FA(16:1)	M+8	1.17381e+08	1.792e+08	1.23642e+08	1.81464e+08	1.12111e+08	1.53275e+08	4.74932e+07	1.15863e+08	5.14867e+07	7.19431e+07	2.64815e+07	4.8911e+07	8.30079e+07	1.28497e+08	9.70173e+07	9.55659e+07	1.04395e+08	195317665	5.81674e+07	2.6043e+07	24061402	8.52536e+06	1.44136e+07	5.02909e+07
FA(16:1)	M+9	1.118e+08	1.70714e+08	1.06778e+08	1.52338e+08	7.77375e+07	1.39342e+08	3.98934e+07	8.81103e+07	3.92845e+07	6.314e+07	1.93481e+07	3.34085e+07	7.60887e+07	9.88043e+07	8.41788e+07	9.36989e+07	7.8891e+07	1.60265e+08	4.09104e+07	1.89285e+07	1.7518e+07	5.30519e+06	1.51937e+07	2.79557e+07
FA(16:1)	M+10	2.34245e+08	3.51683e+08	2.55817e+08	3.2048e+08	182447612	3.01753e+08	6.62395e+07	2.29938e+08	7.07437e+07	1.3893e+08	3.76995e+07	6.47866e+07	1.45132e+08	2.47122e+08	2.04719e+08	2.54294e+08	2.16227e+08	3.91526e+08	1.17806e+08	3.13117e+07	3.79492e+07	1.06376e+07	1.74954e+07	7.12947e+07
FA(16:1)	M+11	1.71571e+08	2.57705e+08	1.63964e+08	2.00679e+08	1.2022e+08	2.12994e+08	4.79403e+07	1.37252e+08	5.30585e+07	8.90511e+07	2.32623e+07	4.79488e+07	9.5229e+07	1.56129e+08	1.36142e+08	1.91503e+08	1.61433e+08	2.43687e+08	5.76768e+07	1.89957e+07	2.30642e+07	6.17571e+06	1.17275e+07	3.92227e+07
FA(16:1)	M+12	3.25721e+08	4.96652e+08	3.40986e+08	4.12204e+08	2.21666e+08	4.22883e+08	7.36825e+07	3.65072e+08	8.63241e+07	188457786	3.97159e+07	9.29645e+07	1.68668e+08	3.29848e+08	3.0201e+08	4.4637e+08	3.27785e+08	5.39516e+08	1.272e+08	2.42891e+07	3.88208e+07	1.36077e+07	1.56147e+07	7.95659e+07
FA(16:1)	M+13	1.84275e+08	2.31357e+08	1.57092e+08	1.83451e+08	9.89656e+07	2.00685e+08	3.6183e+07	1.6266e+08	4.11772e+07	8.70709e+07	2.14748e+07	4.17808e+07	9.40391e+07	1.52944e+08	1.41867e+08	2.2054e+08	1.74073e+08	2.29478e+08	4.56785e+07	1.04301e+07	1.50259e+07	7.90445e+06	6.69464e+06	3.3839e+07
FA(16:1)	M+14	2.78254e+08	3.9717e+08	3.1064e+08	350454742	1.55412e+08	3.80871e+08	54752478	3.39127e+08	6.39206e+07	1.48635e+08	2.63606e+07	6.55131e+07	1.34706e+08	2.71137e+08	2.57499e+08	4.62047e+08	3.04016e+08	4.34153e+08	9.38883e+07	1.52952e+07	2.30612e+07	7.90787e+06	1.22581e+07	5.20017e+07
FA(16:1)	M+15	7.71955e+07	1.00315e+08	7.50754e+07	7.52125e+07	3.67854e+07	9.95799e+07	1.58713e+07	8.24977e+07	1.79021e+07	4.50736e+07	9.62972e+06	1.62229e+07	3.87069e+07	6.82429e+07	6.54712e+07	1.27744e+08	9.06336e+07	8.7264e+07	1.58612e+07	0	5.66953e+06	0	2.46173e+06	1.44239e+07
FA(16:1)	M+16	1.0843e+08	152515189	1.24851e+08	1.33336e+08	6.14699e+07	147020608	2.28069e+07	1.45199e+08	2.52594e+07	6.51968e+07	1.12877e+07	2.71447e+07	5.68355e+07	9.74369e+07	107941858	2.28829e+08	1.36476e+08	155202736	3.51041e+07	0	7.65805e+06	4.30757e+06	0	1.52793e+07
FA(24:0)	M+0	1.67852e+07	1.44729e+07	6.92642e+06	1.67967e+07	1.84716e+07	1.39463e+07	9.75132e+06	2.02382e+07	3.14724e+07	8.48162e+06	1.2574e+07	1.09772e+07	1.08764e+07	1.83678e+07	1.57707e+07	2.4944e+07	4.02164e+07	1.48653e+07	1.87069e+07	1.91622e+07	2.15482e+07	9.90396e+06	2.65352e+07	1.02403e+07
FA(24:0)	M+1	141251	0	0	219682	0	0	46506.7	0	0	0	0	67264.1	89449.2	116529	0	0	0	0	77395	65082.9	0	0	0	361376
FA(24:0)	M+2	0	0	0	0	0	0	0	0	0	0	0	0	0	0	0	0	109249	168165	0	0	0	0	0	0
FA(24:0)	M+3	0	0	0	0	0	0	0	0	0	0	0	0	0	0	0	0	0	0	0	0	0	0	0	0
FA(24:0)	M+4	0	0	0	0	0	0	0	0	0	0	0	0	0	0	0	0	0	0	0	0	0	0	0	0
FA(24:0)	M+5	0	0	0	0	0	0	0	0	0	0	0	0	0	0	0	0	0	0	0	0	0	0	0	0
FA(24:0)	M+6	0	0	0	0	0	0	0	0	0	0	0	0	0	0	0	0	0	0	0	0	0	0	0	0
FA(24:0)	M+7	0	0	0	0	0	0	0	0	0	0	0	0	0	0	0	0	0	0	0	0	0	0	0	0
FA(24:0)	M+8	0	0	0	0	0	0	0	0	0	0	0	0	0	0	0	0	0	0	0	0	0	0	0	0
FA(24:0)	M+9	0	0	0	0	0	0	0	0	0	0	0	0	0	0	0	0	0	0	0	0	0	0	0	0
FA(24:0)	M+10	0	0	0	0	0	0	0	0	0	0	0	0	0	0	0	0	0	0	0	0	0	0	0	0
FA(24:0)	M+11	0	0	0	0	0	0	0	0	0	0	0	0	0	0	0	0	0	0	0	0	0	0	0	0
FA(24:0)	M+12	0	0	0	0	0	0	0	0	0	0	0	0	0	0	0	0	0	0	0	0	0	0	0	0
FA(24:0)	M+13	0	0	0	0	0	0	0	0	0	0	0	0	0	0	0	0	0	0	0	0	0	0	0	0
FA(24:0)	M+14	0	0	0	0	0	0	0	0	0	0	0	0	0	0	0	0	0	0	0	0	0	0	0	0
FA(24:0)	M+15	0	0	0	0	0	0	0	0	0	0	0	0	0	0	0	0	0	0	0	0	0	0	0	0
FA(24:0)	M+16	0	0	0	0	0	0	0	0	0	0	0	0	0	0	0	0	0	0	0	0	0	0	0	0
FA(24:0)	M+17	0	0	0	0	0	0	0	0	0	0	0	0	0	0	0	0	0	0	0	0	0	0	0	0
FA(24:0)	M+18	0	0	0	0	0	0	0	0	0	0	0	0	0	0	0	0	0	0	0	0	0	0	0	0
FA(24:0)	M+19	0	0	0	0	0	0	0	0	0	0	0	0	0	0	0	0	0	0	0	0	0	0	0	0
FA(24:0)	M+20	0	0	0	0	0	0	0	0	0	0	0	0	0	0	0	0	0	0	0	0	0	0	0	0
FA(24:0)	M+21	0	0	0	0	0	0	0	0	0	0	0	0	0	0	0	0	0	0	0	0	0	0	0	0
FA(24:0)	M+22	0	0	0	0	0	0	0	0	0	0	0	0	0	0	0	0	0	0	0	0	0	0	0	0
FA(24:0)	M+23	0	0	0	0	0	0	0	0	0	0	0	0	0	0	0	0	0	0	0	0	0	0	0	0
FA(24:0)	M+24	0	0	0	0	0	0	0	0	0	0	0	0	0	0	0	0	0	0	0	0	0	0	0	0
FA(24:1)	M+0	7.79524e+06	2.32758e+07	1.73837e+07	7.99902e+06	1.84327e+07	1.64972e+07	1.63685e+07	1.19694e+07	5.24468e+06	2.96881e+07	2.08527e+07	4.0725e+07	1.50745e+07	1.00093e+07	2.87931e+07	1.44564e+07	8.8018e+06	9.39449e+06	3.61019e+07	3.91294e+06	1.432e+07	5.63183e+07	3.43476e+06	2.66389e+07
FA(24:1)	M+1	0	0	33101.4	0	804879	374119	444066	245265	0	0	895665	0	665570	227284	0	0	151499	367553	120468	0	0	217782	106329	146536
FA(24:1)	M+2	0	890868	719745	0	190026	529084	683078	121158	0	478204	10458.2	189296	0	0	375116	44304.1	174099	0	0	0	0	399996	0	186649
FA(24:1)	M+3	0	0	0	0	0	0	0	0	0	0	0	0	0	0	0	0	0	0	0	0	0	0	0	0
FA(24:1)	M+4	0	0	0	0	0	0	0	0	0	0	0	0	0	0	0	0	0	0	0	0	0	0	0	0
FA(24:1)	M+5	0	0	0	0	0	0	0	0	0	0	0	0	0	0	0	0	0	0	0	0	0	0	0	0
FA(24:1)	M+6	0	0	0	0	0	0	0	0	0	0	0	0	0	0	0	0	0	0	0	0	0	0	0	0
FA(24:1)	M+7	0	0	0	0	0	0	0	0	0	0	0	0	0	0	0	0	0	0	0	0	0	0	0	0
FA(24:1)	M+8	0	0	0	0	0	0	0	0	0	0	0	0	0	0	0	0	0	0	0	0	0	0	0	0
FA(24:1)	M+9	0	0	0	0	0	0	0	0	0	0	0	0	0	0	0	0	0	0	0	0	0	0	0	0
FA(24:1)	M+10	0	0	0	0	0	0	0	0	0	0	0	0	0	0	0	0	0	0	0	0	0	0	0	0
FA(24:1)	M+11	0	0	0	0	0	0	0	0	0	0	0	0	0	0	0	0	0	0	0	0	0	0	0	0
FA(24:1)	M+12	0	0	0	0	0	0	0	0	0	0	0	0	0	0	0	0	0	0	0	0	0	0	0	0
FA(24:1)	M+13	0	0	0	0	0	0	0	0	0	0	0	0	0	0	0	0	0	0	0	0	0	0	0	0
FA(24:1)	M+14	0	0	0	0	0	0	0	0	0	0	0	0	0	0	0	0	0	0	0	0	0	0	0	0
FA(24:1)	M+15	0	0	0	0	0	0	0	0	0	0	0	0	0	0	0	0	0	0	0	0	0	0	0	0
FA(24:1)	M+16	0	0	0	0	0	0	0	0	0	0	0	0	0	0	0	0	0	0	0	0	0	0	0	0
FA(24:1)	M+17	0	0	0	0	0	0	0	0	0	0	0	0	0	0	0	0	0	0	0	0	0	0	0	0
FA(24:1)	M+18	0	0	0	0	0	0	0	0	0	0	0	0	0	0	0	0	0	0	0	0	0	0	0	0
FA(24:1)	M+19	0	0	0	0	0	0	0	0	0	0	0	0	0	0	0	0	0	0	0	0	0	0	0	0
FA(24:1)	M+20	0	0	0	0	0	0	0	0	0	0	0	0	0	0	0	0	0	0	0	0	0	0	0	0
FA(24:1)	M+21	0	0	0	0	0	0	0	0	0	0	0	0	0	0	0	0	0	0	0	0	0	0	0	0
FA(24:1)	M+22	0	0	0	0	0	0	0	0	0	0	0	0	0	0	0	0	0	0	0	0	0	0	0	0
FA(24:1)	M+23	0	0	0	0	0	0	0	0	0	0	0	0	0	0	0	0	0	0	0	0	0	0	0	0
FA(24:1)	M+24	0	0	0	0	0	0	0	0	0	0	0	0	0	0	0	0	0	0	0	0	0	0	0	0
FA(20:1)	M+0	1058588988	1120129186	1892840229	1421657267	1912786588	1372421448	1157069583	638812133	7.50629e+08	1489156327	8.36011e+08	2296466250	1719075281	1693216034	1588669711	1222455455	1038522506	1337025810	1841613344	6.22132e+08	7.63697e+08	1815482201	1262925498	2308226170
FA(20:1)	M+1	0	1.14442e+06	0	0	0	0	3.08001e+06	0	0	0	0	0	0	0	0	0	1.49986e+06	0	7.34216e+06	0	0	0	0	0
FA(20:1)	M+2	7.32364e+06	1.24336e+07	3.00204e+07	2.61477e+07	4.52812e+06	2.36444e+07	3.37855e+06	2.26835e+06	298661	9.94181e+06	3.02509e+06	2.32001e+06	6.77517e+06	8.27942e+06	8.73774e+06	3.27544e+06	9.76505e+06	6.31893e+06	0	905281	0	0	344711	1.11078e+06
FA(20:1)	M+3	744560	647388	1.6685e+06	553254	385547	2.38627e+06	525418	152139	0	0	607386	209748	0	94330.5	1.39363e+06	0	0	0	0	263343	0	0	0	0
FA(20:1)	M+4	1.73837e+06	1.57911e+06	4.67457e+06	3.45746e+06	0	4.81553e+06	1.19994e+06	755815	0	1.17584e+06	0	0	0	0	1.57275e+06	0	962374	705030	0	0	0	0	0	0
FA(20:1)	M+5	0	0	1.3162e+06	2.3623e+06	0	1.11444e+06	0	0	0	0	0	0	0	0	0	0	0	0	0	0	0	0	0	0
FA(20:1)	M+6	0	0	2.51438e+06	2.173e+06	0	2.2492e+06	0	0	0	0	0	0	0	0	0	0	0	0	0	0	0	0	0	0
FA(20:1)	M+7	0	0	1.43902e+06	2.90291e+06	0	766400	0	0	0	0	0	0	0	0	0	0	0	0	0	0	0	0	0	0
FA(20:1)	M+8	0	0	2.40373e+06	5.72862e+06	1.1726e+06	1.98745e+06	0	0	0	0	0	0	0	0	0	0	0	0	0	0	0	0	0	0
FA(20:1)	M+9	0	1.44648e+06	2.54305e+06	5.79228e+06	0	1.38778e+06	0	0	0	0	0	0	0	0	0	0	0	0	0	0	0	0	0	0
FA(20:1)	M+10	618051	2.24819e+06	4.63205e+06	1.05438e+07	3.1825e+06	3.11563e+06	913568	0	0	2.58277e+06	1.98033e+06	3.16132e+06	0	0	0	0	0	0	0	0	0	0	0	0
FA(20:1)	M+11	943057	3.85618e+06	4.25756e+06	9.26761e+06	2.27229e+06	4.29306e+06	907401	0	0	3.09301e+06	1.14478e+06	1.36563e+06	0	0	0	0	0	0	0	0	0	0	0	0
FA(20:1)	M+12	2.71242e+06	5.77066e+06	7.76511e+06	1.56965e+07	4.26425e+06	5.40206e+06	1.84227e+06	1.49096e+06	0	4.70162e+06	2.82261e+06	3.59181e+06	0	0	0	0	0	0	0	0	0	0	0	0
FA(20:1)	M+13	1.4522e+06	6.30289e+06	8.83336e+06	1.17644e+07	3.90598e+06	4.22045e+06	948781	1.09757e+06	1.12902e+06	3.9083e+06	1.72175e+06	2.64415e+06	0	0	0	0	0	0	0	0	0	0	0	0
FA(20:1)	M+14	3.97362e+06	9.01863e+06	1.42796e+07	1.83844e+07	4.99206e+06	6.93659e+06	2.35104e+06	1.37759e+06	0	6.81914e+06	2.90615e+06	3.2958e+06	0	0	0	0	0	0	0	0	0	0	0	0
FA(20:1)	M+15	2.45997e+06	6.8621e+06	8.89142e+06	1.061e+07	3.27474e+06	4.35478e+06	1.5274e+06	1.50497e+06	0	3.67773e+06	1.98163e+06	2.55976e+06	0	0	0	0	0	0	0	0	0	0	0	0
FA(20:1)	M+16	3.34184e+06	8.78251e+06	1.45502e+07	1.79446e+07	3.82033e+06	5.77236e+06	2.43038e+06	1.66637e+06	0	6.70333e+06	2.71737e+06	3.82939e+06	0	0	0	0	0	0	0	0	0	0	0	0
FA(20:1)	M+17	3.43888e+06	4.35786e+06	5.66665e+06	8.44802e+06	2.84897e+06	2.34763e+06	0	1.40007e+06	0	2.75188e+06	1.31193e+06	1.91422e+06	0	0	0	0	0	0	0	0	0	0	0	0
FA(20:1)	M+18	3.08255e+06	6.45818e+06	7.91392e+06	9.64477e+06	2.49128e+06	2.9312e+06	942319	0	0	4.27219e+06	2.07758e+06	1.67042e+06	0	0	0	0	0	0	0	0	0	0	0	0
FA(20:1)	M+19	0	1.48016e+06	1.96331e+06	2.72393e+06	0	0	0	0	0	0	0	0	0	0	0	0	0	0	0	0	0	0	0	0
FA(20:1)	M+20	0	1.51069e+06	2.89954e+06	2.39609e+06	0	0	0	0	0	0	0	0	0	0	0	0	0	0	0	0	0	0	0	0
FA(18:4)	M+0	9.34581e+07	1.10039e+08	1.34552e+08	1.0449e+08	1.61259e+08	109208812	1.59978e+08	7.09108e+07	7.89563e+07	2.27061e+08	9.03088e+07	1.59641e+08	1.81193e+08	1.15173e+08	1.14155e+08	115491147	119315870	8.57128e+07	1.00374e+08	1.12849e+08	5.96464e+07	7.40309e+07	1.45131e+08	1.02979e+08
FA(18:4)	M+1	0	0	0	1.86648e+06	0	0	0	0	0	0	0	1.62247e+06	0	0	0	0	0	0	0	0	0	1.39443e+06	0	782894
FA(18:4)	M+2	0	0	0	0	0	0	0	0	0	0	0	0	0	0	0	0	0	0	0	0	0	0	0	0
FA(18:4)	M+3	0	0	0	0	0	0	0	0	0	0	0	0	0	0	0	0	0	0	0	0	0	0	0	0
FA(18:4)	M+4	0	0	0	0	0	0	0	0	0	0	0	0	0	0	0	0	0	0	0	0	0	0	0	0
FA(18:4)	M+5	0	0	0	0	0	0	0	0	0	0	0	0	0	0	0	0	0	0	0	0	0	0	0	0
FA(18:4)	M+6	0	0	0	0	0	0	0	0	0	0	0	0	0	0	0	0	0	0	0	0	0	0	0	0
FA(18:4)	M+7	0	0	0	0	0	0	0	0	0	0	0	0	0	0	0	0	0	0	0	0	0	0	0	0
FA(18:4)	M+8	0	0	0	0	0	0	0	0	0	0	0	0	0	0	0	0	0	0	0	0	0	0	0	0
FA(18:4)	M+9	0	0	0	0	0	0	0	0	0	0	0	0	0	0	0	0	0	0	0	0	0	0	0	0
FA(18:4)	M+10	0	0	0	0	0	0	0	0	0	0	0	0	0	0	0	0	0	0	0	0	0	0	0	0
FA(18:4)	M+11	0	0	0	0	0	0	0	0	0	0	0	0	0	0	0	0	0	0	0	0	0	0	0	0
FA(18:4)	M+12	0	0	0	0	0	0	0	0	0	0	0	0	0	0	0	0	0	0	0	0	0	0	0	0
FA(18:4)	M+13	0	0	0	0	0	0	0	0	0	0	0	0	0	0	0	0	0	0	0	0	0	0	0	0
FA(18:4)	M+14	0	0	0	0	0	0	0	0	0	0	0	0	0	0	0	0	0	0	0	0	0	0	0	0
FA(18:4)	M+15	0	0	0	0	0	0	0	0	0	0	0	0	0	0	0	0	0	0	0	0	0	0	0	0
FA(18:4)	M+16	0	0	0	0	0	0	0	0	0	0	0	0	0	0	0	0	0	0	0	0	0	0	0	0
FA(18:4)	M+17	0	0	0	0	0	0	0	0	0	0	0	0	0	0	0	0	0	0	0	0	0	0	0	0
FA(18:4)	M+18	0	0	0	0	0	0	0	0	0	0	0	0	0	0	0	0	0	0	0	0	0	0	0	0
FA(20:2)	M+0	4.50332e+08	7.23925e+08	7.82579e+08	3.64629e+08	6.81766e+08	5.08468e+08	6.49924e+08	333329842	2.16227e+08	7.35722e+08	4.33461e+08	8.50658e+08	7.66734e+08	4.48057e+08	5.64503e+08	4.5873e+08	4.16507e+08	5.48784e+08	584539191	4.59288e+08	394817802	7.07845e+08	8.84441e+08	7.57666e+08
FA(20:2)	M+1	2.04621e+06	1.32121e+06	7.64331e+06	2.00747e+06	489150	3.0138e+06	0	1.60506e+06	821658	2.49748e+06	0	0	3.08128e+06	289481	0	1.06512e+06	69423.7	0	2.03887e+06	0	170703	0	0	9.17746e+06
FA(20:2)	M+2	5.5258e+06	1.72338e+07	1.87399e+07	9.74974e+06	1.03878e+07	1.86077e+07	8.3998e+06	5.93193e+06	0	8.20442e+06	2.57082e+06	4.39102e+06	8.28855e+06	4.35751e+06	6.85224e+06	4.75682e+06	7.71038e+06	3.50453e+06	157417	2.01254e+06	2.07376e+06	2.47182e+06	6.17066e+06	3.11275e+06
FA(20:2)	M+3	648513	0	1.83316e+06	0	1.5705e+06	1.10732e+06	0	135911	0	465961	694143	0	0	358912	1.08659e+06	777040	0	204999	0	0	0	0	0	382836
FA(20:2)	M+4	1.38653e+06	586461	2.16103e+06	714018	0	2.8077e+06	0	0	0	0	0	0	0	0	0	0	0	0	0	0	0	0	0	0
FA(20:2)	M+5	0	0	0	0	0	0	0	0	0	0	0	0	0	0	0	0	0	0	0	0	0	0	0	0
FA(20:2)	M+6	0	0	0	0	0	0	0	0	0	0	0	0	0	0	0	0	0	0	0	0	0	0	0	0
FA(20:2)	M+7	0	0	0	0	0	0	0	0	0	0	0	0	0	0	0	0	0	0	0	0	0	0	0	0
FA(20:2)	M+8	0	0	0	0	0	0	0	0	0	0	0	0	0	0	0	0	0	0	0	0	0	0	0	0
FA(20:2)	M+9	0	0	0	0	0	0	0	0	0	0	0	0	0	0	0	0	0	0	0	0	0	0	0	0
FA(20:2)	M+10	0	0	0	0	0	0	0	0	0	0	0	0	0	0	0	0	0	0	0	0	0	0	0	0
FA(20:2)	M+11	0	0	0	0	0	0	0	0	0	0	0	0	0	0	0	0	0	0	0	0	0	0	0	0
FA(20:2)	M+12	0	0	0	0	0	0	0	0	0	0	0	0	0	0	0	0	0	0	0	0	0	0	0	0
FA(20:2)	M+13	0	0	0	0	0	0	0	0	0	0	0	0	0	0	0	0	0	0	0	0	0	0	0	0
FA(20:2)	M+14	0	0	0	0	0	0	0	0	0	0	0	0	0	0	0	0	0	0	0	0	0	0	0	0
FA(20:2)	M+15	0	0	0	0	0	0	0	0	0	0	0	0	0	0	0	0	0	0	0	0	0	0	0	0
FA(20:2)	M+16	0	0	0	0	0	0	0	0	0	0	0	0	0	0	0	0	0	0	0	0	0	0	0	0
FA(20:2)	M+17	0	0	0	0	0	0	0	0	0	0	0	0	0	0	0	0	0	0	0	0	0	0	0	0
FA(20:2)	M+18	0	0	0	0	0	0	0	0	0	0	0	0	0	0	0	0	0	0	0	0	0	0	0	0
FA(20:2)	M+19	0	0	0	0	0	0	0	0	0	0	0	0	0	0	0	0	0	0	0	0	0	0	0	0
FA(20:2)	M+20	0	0	0	0	0	0	0	0	0	0	0	0	0	0	0	0	0	0	0	0	0	0	0	0
FA(20:3)	M+0	1629543468	1699196322	1706914538	1688006293	1537479182	1608461306	1533754277	1047670967	1119819782	1898676291	1375304636	2093100847	1820627161	1666098154	1566107491	1880089789	1808713965	1710807027	1891344266	1317274577	1108832269	1871986201	2284743391	1777533079
FA(20:3)	M+1	3.58199e+06	0	0	0	3.34843e+06	7.61576e+06	0	2.71852e+06	517306	4.45622e+06	3.48286e+06	5.08881e+06	154661	0	0	0	297912	7.86746e+06	0	0	0	0	0	0
FA(20:3)	M+2	2.37626e+07	4.55354e+07	3.23862e+07	2.70224e+07	2.9586e+07	4.39728e+07	1.87902e+07	1.71838e+07	8.39589e+06	3.1907e+07	9.85178e+06	1.74676e+07	1.82934e+07	1.59339e+07	1.61561e+07	1.2647e+07	2.52725e+07	1.65748e+07	6.65923e+06	1.69503e+06	3.07232e+06	1.07914e+07	8.55624e+06	5.20284e+06
FA(20:3)	M+3	288825	0	0	0	0	0	1.03981e+06	0	187100	1.74499e+06	0	0	0	16105.8	311616	745684	0	0	0	33319.1	153350	0	68192.2	702441
FA(20:3)	M+4	0	0	0	0	0	0	0	0	0	0	0	0	0	0	0	0	0	0	0	0	0	0	0	0
FA(20:3)	M+5	0	0	0	0	0	0	0	0	0	0	0	0	0	0	0	0	0	0	0	0	0	0	0	0
FA(20:3)	M+6	0	0	0	0	0	0	0	0	0	0	0	0	0	0	0	0	0	0	0	0	0	0	0	0
FA(20:3)	M+7	0	0	0	0	0	0	0	0	0	0	0	0	0	0	0	0	0	0	0	0	0	0	0	0
FA(20:3)	M+8	0	0	0	0	0	0	0	0	0	0	0	0	0	0	0	0	0	0	0	0	0	0	0	0
FA(20:3)	M+9	0	0	0	0	0	0	0	0	0	0	0	0	0	0	0	0	0	0	0	0	0	0	0	0
FA(20:3)	M+10	0	0	0	0	0	0	0	0	0	0	0	0	0	0	0	0	0	0	0	0	0	0	0	0
FA(20:3)	M+11	0	0	0	0	0	0	0	0	0	0	0	0	0	0	0	0	0	0	0	0	0	0	0	0
FA(20:3)	M+12	0	0	0	0	0	0	0	0	0	0	0	0	0	0	0	0	0	0	0	0	0	0	0	0
FA(20:3)	M+13	0	0	0	0	0	0	0	0	0	0	0	0	0	0	0	0	0	0	0	0	0	0	0	0
FA(20:3)	M+14	0	0	0	0	0	0	0	0	0	0	0	0	0	0	0	0	0	0	0	0	0	0	0	0
FA(20:3)	M+15	0	0	0	0	0	0	0	0	0	0	0	0	0	0	0	0	0	0	0	0	0	0	0	0
FA(20:3)	M+16	0	0	0	0	0	0	0	0	0	0	0	0	0	0	0	0	0	0	0	0	0	0	0	0
FA(20:3)	M+17	0	0	0	0	0	0	0	0	0	0	0	0	0	0	0	0	0	0	0	0	0	0	0	0
FA(20:3)	M+18	0	0	0	0	0	0	0	0	0	0	0	0	0	0	0	0	0	0	0	0	0	0	0	0
FA(20:3)	M+19	0	0	0	0	0	0	0	0	0	0	0	0	0	0	0	0	0	0	0	0	0	0	0	0
FA(20:3)	M+20	0	0	0	0	0	0	0	0	0	0	0	0	0	0	0	0	0	0	0	0	0	0	0	0
FA(14:0)	M+0	14195229385	11515991118	15498741231	10803254487	12956594770	11728487322	11087454272	9781978185	10411683488	13925567647	8250140644	13063027200	12561629044	12382227294	13861245414	11921266571	12108447623	12777184478	13828047646	7853306530	9074732192	9757931911	11900238951	13128464190
FA(14:0)	M+1	0	5.95287e+07	1.30215e+08	2.71025e+07	4.09172e+07	8.33653e+07	0	3.31966e+07	1.94975e+07	3.66988e+07	0	2.37192e+07	7.04396e+07	6.37865e+07	4.26316e+07	5.31052e+07	0	2.35317e+07	0	1.73831e+06	3.96966e+06	0	0	0
FA(14:0)	M+2	5.62558e+08	6.62806e+08	8.39606e+08	7.50309e+08	3.65082e+08	7.58169e+08	1.14344e+08	4.24191e+08	7.56908e+07	3.58128e+08	6.98263e+07	1.5234e+08	3.78861e+08	5.27621e+08	5.2703e+08	545345707	4.45844e+08	6.31765e+08	1.46632e+08	5.39299e+07	2.80597e+07	1.9076e+07	4.07472e+07	1.16541e+08
FA(14:0)	M+3	1.22392e+07	8.60733e+06	1.55121e+07	2.14106e+07	2.17355e+07	1.31878e+07	1.61671e+07	7.33039e+06	8.0277e+06	1.02374e+07	3.462e+06	5.01621e+06	903412	6.18334e+06	0	544147	1.41147e+06	3.32186e+06	1.93151e+06	1.14366e+07	6.34087e+06	5.98486e+06	1.36649e+07	6.60876e+06
FA(14:0)	M+4	2.9897e+07	2.83164e+07	4.34131e+07	4.75358e+07	4.68555e+07	3.38384e+07	3.11899e+07	1.74064e+07	2.57141e+07	3.63101e+07	1.37606e+07	2.67133e+07	1.78789e+07	1.59217e+07	1.07819e+07	7.91134e+06	9.66541e+06	1.30499e+07	9.95737e+06	2.0143e+07	1.57069e+07	1.51968e+07	2.73406e+07	1.9196e+07
FA(14:0)	M+5	1.9065e+07	2.90649e+07	3.19636e+07	3.67224e+07	3.02168e+07	2.98592e+07	1.60032e+07	1.22186e+07	1.35505e+07	1.80189e+07	7.38757e+06	1.24348e+07	1.56086e+07	1.07417e+07	8.24194e+06	7.82915e+06	5.29959e+06	1.5778e+07	7.1985e+06	1.36002e+07	9.39732e+06	7.65049e+06	1.67502e+07	1.07065e+07
FA(14:0)	M+6	6.05769e+07	6.43644e+07	7.36984e+07	7.51137e+07	8.07301e+07	7.6993e+07	3.58748e+07	3.66824e+07	2.84004e+07	3.9283e+07	1.60403e+07	3.98447e+07	4.22586e+07	4.33126e+07	3.33181e+07	2.08765e+07	2.78682e+07	5.06042e+07	3.10475e+07	2.5594e+07	1.96523e+07	1.37189e+07	3.19533e+07	3.56842e+07
FA(14:0)	M+7	3.97608e+07	5.96817e+07	6.07384e+07	5.3278e+07	5.87935e+07	5.65798e+07	2.81203e+07	2.81821e+07	2.02395e+07	3.27634e+07	9.04765e+06	2.65795e+07	3.18542e+07	2.81722e+07	3.89618e+07	2.2294e+07	2.0118e+07	4.13554e+07	1.71674e+07	1.25053e+07	8.25147e+06	9.29502e+06	1.79905e+07	2.04318e+07
FA(14:0)	M+8	8.76704e+07	1.31536e+08	1.39495e+08	1.53811e+08	1.24957e+08	1.48998e+08	5.15501e+07	7.28839e+07	4.25822e+07	7.80696e+07	1.96088e+07	5.8693e+07	8.3484e+07	8.19069e+07	8.20699e+07	7.44437e+07	6.01562e+07	1.25337e+08	5.52348e+07	2.27596e+07	2.46232e+07	1.92821e+07	3.48131e+07	5.53313e+07
FA(14:0)	M+9	6.68671e+07	9.4116e+07	9.51944e+07	8.058e+07	7.62526e+07	8.87375e+07	2.90348e+07	4.89255e+07	2.75515e+07	4.6842e+07	1.19904e+07	3.71689e+07	6.20374e+07	5.39432e+07	5.20414e+07	4.33493e+07	4.9547e+07	8.15591e+07	3.04344e+07	1.10171e+07	1.21794e+07	9.82087e+06	2.15573e+07	3.00224e+07
FA(14:0)	M+10	1.36337e+08	1.83579e+08	2.12365e+08	1.99989e+08	1.46261e+08	2.09467e+08	4.98223e+07	123231673	4.56948e+07	1.0615e+08	2.01593e+07	7.21954e+07	1.21796e+08	1.30346e+08	1.36313e+08	1.25075e+08	1.11565e+08	1.94901e+08	7.85519e+07	2.28097e+07	2.1746e+07	1.84498e+07	2.92188e+07	6.70703e+07
FA(14:0)	M+11	6.9874e+07	9.24261e+07	9.07401e+07	7.50837e+07	7.27015e+07	1.00355e+08	2.25167e+07	4.51914e+07	2.33816e+07	4.94136e+07	8.70363e+06	2.6317e+07	5.5765e+07	5.22487e+07	6.8447e+07	5.99676e+07	5.87248e+07	8.00257e+07	2.65316e+07	6.62464e+06	1.02732e+07	8.5085e+06	1.56919e+07	2.76313e+07
FA(14:0)	M+12	1.23191e+08	1.59031e+08	2.04875e+08	1.76624e+08	1.16723e+08	2.05397e+08	4.32802e+07	1.37165e+08	3.91147e+07	9.53459e+07	1.67842e+07	4.6723e+07	8.88255e+07	108612673	1.23942e+08	1.439e+08	1.15577e+08	184737824	5.674e+07	1.20721e+07	1.5671e+07	9.25362e+06	1.75515e+07	4.49136e+07
FA(14:0)	M+13	3.50304e+07	4.10705e+07	4.31995e+07	4.6049e+07	2.97492e+07	5.5721e+07	9.66057e+06	2.90052e+07	6.93675e+06	2.31407e+07	5.47145e+06	1.54401e+07	2.93744e+07	2.75299e+07	3.23127e+07	3.63354e+07	3.34855e+07	3.75528e+07	1.18955e+07	0	0	0	3.29176e+06	1.15095e+07
FA(14:0)	M+14	5.56025e+07	6.39656e+07	8.46596e+07	6.31629e+07	4.49729e+07	9.57921e+07	1.43995e+07	6.29161e+07	1.22941e+07	3.95727e+07	7.12012e+06	1.67927e+07	3.45275e+07	5.11101e+07	5.6007e+07	7.93923e+07	5.20562e+07	7.55026e+07	1.8817e+07	0	0	0	7.54629e+06	1.58288e+07
FA(16:0)	M+0	3148852688	3460552689	3136323183	2997699359	5621632180	3425738294	4238094734	3388902675	4523463775	2877894857	3792530084	5644786003	4612504474	5516051610	4524703282	3269995277	3779176189	2395834732	4541629737	3320184630	3397750776	4522348195	2647671966	4711397050
FA(16:0)	M+1	7.07448e+06	1.78e+07	2.03103e+07	8.73791e+06	1.65665e+07	2.79507e+07	7.10612e+06	6.41285e+06	8.37081e+06	1.90297e+07	0	2.52001e+07	8.15977e+06	4.44412e+06	1.82479e+07	0	1.05232e+07	0	0	0	0	5.07839e+06	2.89168e+06	5.94258e+06
FA(16:0)	M+2	5.09803e+07	5.90337e+07	5.99707e+07	7.00637e+07	3.76635e+07	8.23395e+07	2.66661e+07	4.07542e+07	1.46939e+07	3.21098e+07	3.54598e+07	2.64633e+07	1.76928e+07	4.2964e+07	3.6651e+07	3.16572e+07	2.87396e+07	1.64519e+07	830564	1.9426e+07	9.83965e+06	0	2.46209e+06	2.60377e+07
FA(16:0)	M+3	1.33658e+07	1.73165e+07	1.98004e+07	1.71152e+07	1.64875e+07	2.7205e+07	1.3464e+07	1.01381e+07	8.59088e+06	5.64579e+06	1.01145e+07	9.70673e+06	8.45718e+06	1.16128e+07	1.14373e+07	7.05204e+06	4.88508e+06	3.77601e+06	4.56244e+06	8.17921e+06	5.91709e+06	5.02773e+06	5.50392e+06	1.28093e+07
FA(16:0)	M+4	3.78309e+07	4.461e+07	3.98363e+07	5.52719e+07	4.52295e+07	5.92829e+07	2.73848e+07	2.84739e+07	2.00204e+07	2.20789e+07	2.33995e+07	2.22853e+07	2.49387e+07	4.17993e+07	3.50282e+07	2.06376e+07	0	0	1.65771e+07	1.90972e+07	1.67455e+07	1.3767e+07	1.45498e+07	3.7639e+07
FA(16:0)	M+5	2.41791e+07	3.12756e+07	2.64665e+07	2.99815e+07	3.0045e+07	3.73265e+07	1.53395e+07	1.35753e+07	1.05011e+07	1.00872e+07	8.05003e+06	1.41914e+07	1.81812e+07	2.74037e+07	1.85495e+07	9.91404e+06	1.50006e+07	1.7937e+07	1.31278e+07	1.20718e+07	8.07251e+06	8.99175e+06	9.82076e+06	2.65082e+07
FA(16:0)	M+6	4.92903e+07	8.75325e+07	5.79251e+07	9.02094e+07	7.81336e+07	9.20496e+07	3.24543e+07	3.65944e+07	2.49679e+07	2.51671e+07	2.33215e+07	3.31247e+07	4.97115e+07	9.92191e+07	5.46023e+07	3.66902e+07	4.45696e+07	4.88883e+07	3.55426e+07	2.1815e+07	2.24036e+07	1.76927e+07	1.85649e+07	6.69213e+07
FA(16:0)	M+7	4.24655e+07	6.97866e+07	5.61035e+07	7.12993e+07	6.66466e+07	7.76966e+07	2.34853e+07	29211426	1.91018e+07	1.97005e+07	1.38922e+07	3.25861e+07	5.3333e+07	8.52574e+07	5.59759e+07	3.03417e+07	4.13599e+07	4.30096e+07	2.3297e+07	1.46643e+07	1.54866e+07	1.06203e+07	1.21547e+07	5.70804e+07
FA(16:0)	M+8	9.81973e+07	1.81617e+08	1.24253e+08	1.98415e+08	1.50534e+08	1.97806e+08	5.02749e+07	8.83662e+07	4.29562e+07	4.69043e+07	2.85002e+07	6.45237e+07	1.31133e+08	2.29366e+08	1.40064e+08	9.93614e+07	1.16084e+08	1.45788e+08	8.16401e+07	2.83091e+07	3.27983e+07	2.47101e+07	2.55779e+07	1.39938e+08
FA(16:0)	M+9	8.98231e+07	1.5078e+08	1.03756e+08	1.36942e+08	1.14373e+08	1.80836e+08	3.38134e+07	7.31103e+07	3.34256e+07	4.03433e+07	2.14805e+07	4.81053e+07	116280167	1.97017e+08	1.33349e+08	8.45087e+07	100826711	1.0449e+08	5.23407e+07	1.77711e+07	2.34149e+07	1.5062e+07	1.78402e+07	9.85146e+07
FA(16:0)	M+10	176590253	341021567	2.28423e+08	3.38435e+08	256952313	3.61363e+08	7.03026e+07	177736131	5.48134e+07	8.39489e+07	3.76177e+07	1.02581e+08	2.25818e+08	4.62283e+08	3.10114e+08	2.40373e+08	2.46814e+08	2.63141e+08	1.41306e+08	3.30093e+07	4.39126e+07	2.25045e+07	3.01242e+07	1.90859e+08
FA(16:0)	M+11	1.24639e+08	2.35068e+08	1.56084e+08	1.88797e+08	1.56826e+08	2.58569e+08	3.85617e+07	125061831	3.65065e+07	5.23136e+07	2.24476e+07	5.82268e+07	1.67137e+08	2.97196e+08	2.07861e+08	1.66853e+08	1.83631e+08	1.54387e+08	7.12051e+07	1.65498e+07	2.16892e+07	1.36419e+07	1.58307e+07	1.20617e+08
FA(16:0)	M+12	2.33308e+08	4.30867e+08	3.15616e+08	4.52279e+08	2.96284e+08	4.76011e+08	7.33469e+07	2.70473e+08	6.39693e+07	1.09821e+08	3.99264e+07	1.15656e+08	285942437	5.98704e+08	431193319	3.94819e+08	3.78544e+08	3.45596e+08	1.64366e+08	2.78116e+07	4.39231e+07	2.22088e+07	2.48207e+07	2.05786e+08
FA(16:0)	M+13	1.13827e+08	2.16298e+08	1.45488e+08	1.82583e+08	1.23222e+08	2.3759e+08	3.22967e+07	1.30922e+08	3.22471e+07	5.30834e+07	2.03906e+07	5.18639e+07	1.491e+08	2.79205e+08	2.09911e+08	1.97953e+08	1.89655e+08	1.39997e+08	5.97175e+07	1.22695e+07	1.69719e+07	1.04541e+07	1.23032e+07	9.4475e+07
FA(16:0)	M+14	1.83923e+08	3.50024e+08	2.70317e+08	3.65267e+08	2.21684e+08	4.05395e+08	4.89102e+07	2.61354e+08	4.61831e+07	9.07006e+07	2.48481e+07	8.43349e+07	2.21809e+08	4.8141e+08	3.60619e+08	4.0671e+08	347131671	2.64962e+08	1.21586e+08	1.23478e+07	2.61827e+07	1.44481e+07	0	133229707
FA(16:0)	M+15	5.41917e+07	8.69357e+07	7.27996e+07	8.25649e+07	4.45802e+07	9.99816e+07	1.07012e+07	6.47585e+07	1.14228e+07	2.27278e+07	8.30486e+06	1.89242e+07	5.76629e+07	1.14326e+08	9.66662e+07	117046843	9.35618e+07	6.07028e+07	2.22231e+07	3.41438e+06	6.21152e+06	3.78176e+06	2.70592e+06	3.6728e+07
FA(16:0)	M+16	7.0227e+07	1.30122e+08	1.06509e+08	1.35779e+08	7.98301e+07	1.60061e+08	1.74567e+07	1.15625e+08	1.49595e+07	3.20873e+07	7.8947e+06	2.98891e+07	7.3069e+07	179004143	1.47105e+08	1.88009e+08	146981786	9.15368e+07	4.1318e+07	3.92235e+06	8.09176e+06	6.19491e+06	3.69366e+06	3.90426e+07
FA(10:0)	M+0	13914576383	10174538449	13651294448	9878281607	6309435131	8538422995	4596518801	4250501710	6228008121	10061887822	3398741874	8374152666	6056677257	8704252609	8823031436	7652395435	10413954008	14664005422	12319120115	1601875478	5771647552	3512760926	7126141857	8510072591
FA(10:0)	M+1	0	0	0	0	5.58645e+06	0	0	0	0	0	6.74739e+06	0	0	0	0	9.2439e+06	0	0	0	0	0	0	0	0
FA(10:0)	M+2	0	0	0	0	0	0	0	0	0	0	0	0	0	0	0	0	0	0	0	0	0	0	0	0
FA(10:0)	M+3	0	0	0	0	0	0	0	0	0	0	0	0	0	0	0	0	0	0	0	0	0	0	0	0
FA(10:0)	M+4	1.03067e+07	1.35091e+07	1.2666e+07	1.54836e+07	1.07498e+07	1.54671e+07	2.66101e+06	3.44132e+06	2.53395e+06	5.60336e+06	0	4.09107e+06	5.70376e+06	9.09279e+06	4.27999e+06	4.70484e+06	5.71762e+06	1.50374e+07	6.23674e+06	0	1.73016e+06	1.49006e+06	3.74853e+06	4.65021e+06
FA(10:0)	M+5	5.07283e+06	9.24844e+06	8.24001e+06	7.21335e+06	5.4429e+06	6.68589e+06	0	0	0	0	0	0	3.30852e+06	4.3639e+06	2.3926e+06	0	4.75503e+06	8.19746e+06	0	0	0	0	0	0
FA(10:0)	M+6	2.12085e+07	2.67479e+07	3.12377e+07	3.17825e+07	1.92059e+07	3.13783e+07	4.94381e+06	8.62902e+06	5.58276e+06	1.1219e+07	0	7.47806e+06	1.04183e+07	1.72135e+07	1.58521e+07	1.06546e+07	1.8968e+07	4.1212e+07	8.2702e+06	0	0	2.70022e+06	4.39056e+06	7.12423e+06
FA(10:0)	M+7	8.78662e+06	1.02986e+07	1.32849e+07	1.08477e+07	5.69498e+06	1.47657e+07	711798	2.21579e+06	2.81162e+06	4.34461e+06	0	3.3455e+06	4.9129e+06	6.33183e+06	6.41668e+06	4.54169e+06	5.48104e+06	1.72531e+07	0	0	0	0	0	0
FA(10:0)	M+8	2.87592e+07	3.20645e+07	3.71417e+07	3.79427e+07	2.10185e+07	3.83046e+07	4.21765e+06	1.04409e+07	7.23443e+06	1.45664e+07	0	9.17582e+06	1.11357e+07	2.10949e+07	1.99713e+07	1.62341e+07	2.04526e+07	5.3392e+07	1.04527e+07	0	0	0	2.92659e+06	7.29135e+06
FA(10:0)	M+9	7.32485e+06	7.26271e+06	1.01615e+07	1.07782e+07	5.03025e+06	1.02159e+07	0	0	0	0	0	0	3.70207e+06	4.58688e+06	4.64284e+06	3.25588e+06	3.94503e+06	9.46505e+06	0	0	0	0	0	0
FA(10:0)	M+10	1.36958e+07	1.6504e+07	2.07324e+07	1.93989e+07	9.87405e+06	2.46536e+07	0	6.62006e+06	3.11671e+06	8.942e+06	0	4.33563e+06	8.25537e+06	1.25341e+07	1.10968e+07	1.14875e+07	1.23712e+07	3.0315e+07	0	0	0	0	0	0
FA(12:0)	M+0	29849893008	26949602671	29917634177	26815684476	25196766810	27366019633	22398119165	19335652102	21520208448	27753905531	17317989281	27316186169	24258750022	25233491684	25979407141	25222060311	26842753444	27836373298	28785650907	14517197935	19914482427	19174157804	25960831635	26802074458
FA(12:0)	M+1	0	0	0	0	0	0	0	0	0	0	0	0	0	0	0	0	0	0	0	0	0	0	0	0
FA(12:0)	M+2	0	0	0	0	0	0	0	0	0	0	0	0	0	0	0	0	0	0	0	0	0	0	0	0
FA(12:0)	M+3	0	0	0	0	0	0	0	0	0	0	0	0	0	0	0	0	0	0	0	0	0	0	0	0
FA(12:0)	M+4	0	0	0	0	0	0	0	0	0	0	0	0	0	0	0	0	0	0	0	0	0	0	0	0
FA(12:0)	M+5	0	0	0	0	0	0	0	0	0	0	0	0	0	0	0	0	0	0	0	0	0	0	0	0
FA(12:0)	M+6	0	9.34891e+06	0	0	6.16794e+06	9.59562e+06	0	0	0	0	0	0	0	0	0	0	0	0	0	0	0	0	0	0
FA(12:0)	M+7	0	0	0	0	0	0	0	0	0	0	0	0	0	0	0	0	0	0	0	0	0	0	0	0
FA(12:0)	M+8	1.13863e+07	1.22938e+07	1.3998e+07	1.81194e+07	1.07435e+07	1.58899e+07	0	0	0	0	0	0	0	9.81004e+06	8.82569e+06	0	8.92135e+06	1.50794e+07	0	0	0	0	0	0
FA(12:0)	M+9	0	7.85604e+06	8.76765e+06	0	0	9.33965e+06	0	0	0	0	0	0	0	0	0	0	0	0	0	0	0	0	0	0
FA(12:0)	M+10	0	1.27399e+07	1.49544e+07	1.47973e+07	1.12337e+07	1.40398e+07	0	0	0	0	0	0	0	9.6556e+06	1.00826e+07	1.1019e+07	6.38654e+06	1.61323e+07	0	0	0	0	0	0
FA(12:0)	M+11	0	0	0	0	0	0	0	0	0	0	0	0	0	0	0	0	0	0	0	0	0	0	0	0
FA(12:0)	M+12	0	0	0	0	0	0	0	0	0	0	0	0	0	0	0	0	0	0	0	0	0	0	0	0
FA(22:1)	M+0	5.28794e+07	175509141	4.37759e+08	1.30744e+08	1.67118e+08	2.6997e+08	2.76613e+08	4.8283e+07	2.44102e+07	2.93717e+08	1.24648e+08	3.80439e+08	2.94301e+08	1.97794e+08	3.68524e+08	1.17958e+08	6.55702e+07	1.60597e+08	1.21478e+08	2.03669e+07	6.29184e+07	3.98243e+08	2.34e+07	5.48256e+08
FA(22:1)	M+1	662482	0	2.32992e+06	167167	955196	1.17396e+06	112707	0	0	1.34843e+06	0	1.19257e+06	0	9803.62	903283	0	434346	0	784067	124069	0	0	257656	209514
FA(22:1)	M+2	1.47504e+06	4.33152e+06	1.29397e+07	4.16425e+06	2.12767e+06	9.49366e+06	3.46551e+06	237415	0	5.34569e+06	1.24686e+06	2.62082e+06	3.06018e+06	2.59587e+06	7.15193e+06	810087	346844	2.05715e+06	991772	0	869018	1.88981e+06	0	3.74863e+06
FA(22:1)	M+3	0	160973	711872	0	0	945684	338158	0	0	260017	177794	329935	0	88313.1	256664	0	0	0	0	0	0	0	0	0
FA(22:1)	M+4	0	768851	1.78673e+06	0	0	1.83552e+06	0	0	0	0	0	0	0	0	0	0	0	0	0	0	0	0	0	0
FA(22:1)	M+5	0	0	0	0	0	0	0	0	0	0	0	0	0	0	0	0	0	0	0	0	0	0	0	0
FA(22:1)	M+6	0	0	0	0	0	0	0	0	0	0	0	0	0	0	0	0	0	0	0	0	0	0	0	0
FA(22:1)	M+7	0	0	0	0	0	0	0	0	0	0	0	0	0	0	0	0	0	0	0	0	0	0	0	0
FA(22:1)	M+8	0	0	0	0	0	0	0	0	0	0	0	0	0	0	0	0	0	0	0	0	0	0	0	0
FA(22:1)	M+9	0	0	0	0	0	0	0	0	0	0	0	0	0	0	0	0	0	0	0	0	0	0	0	0
FA(22:1)	M+10	0	0	0	0	0	0	0	0	0	0	0	0	0	0	0	0	0	0	0	0	0	0	0	0
FA(22:1)	M+11	0	0	0	0	0	0	0	0	0	0	0	0	0	0	0	0	0	0	0	0	0	0	0	0
FA(22:1)	M+12	0	0	0	0	0	0	0	0	0	0	0	0	0	0	0	0	0	0	0	0	0	0	0	0
FA(22:1)	M+13	0	0	0	0	0	0	0	0	0	0	0	0	0	0	0	0	0	0	0	0	0	0	0	0
FA(22:1)	M+14	0	0	0	0	0	0	0	0	0	0	0	0	0	0	0	0	0	0	0	0	0	0	0	0
FA(22:1)	M+15	0	0	0	0	0	0	0	0	0	0	0	0	0	0	0	0	0	0	0	0	0	0	0	0
FA(22:1)	M+16	0	0	0	0	0	0	0	0	0	0	0	0	0	0	0	0	0	0	0	0	0	0	0	0
FA(22:1)	M+17	0	0	0	0	0	0	0	0	0	0	0	0	0	0	0	0	0	0	0	0	0	0	0	0
FA(22:1)	M+18	0	0	0	0	0	0	0	0	0	0	0	0	0	0	0	0	0	0	0	0	0	0	0	0
FA(22:1)	M+19	0	0	0	0	0	0	0	0	0	0	0	0	0	0	0	0	0	0	0	0	0	0	0	0
FA(22:1)	M+20	0	0	0	0	0	0	0	0	0	0	0	0	0	0	0	0	0	0	0	0	0	0	0	0
FA(22:1)	M+21	0	0	0	0	0	0	0	0	0	0	0	0	0	0	0	0	0	0	0	0	0	0	0	0
FA(22:1)	M+22	0	0	0	0	0	0	0	0	0	0	0	0	0	0	0	0	0	0	0	0	0	0	0	0
FA(20:0)	M+0	2.31525e+07	1.4349e+08	1.29473e+08	8.23076e+07	1.8056e+08	1.33926e+08	2.39977e+08	3.01593e+07	2.12326e+07	1.43545e+08	1.07298e+08	3.51668e+08	3.10419e+08	2.3013e+08	2.83237e+08	8.26062e+07	5.5553e+07	6.13933e+07	6.75423e+07	1.16344e+07	5.18573e+07	2.26858e+08	1.1912e+07	404008505
FA(20:0)	M+1	426172	827194	987784	875639	0	1.12349e+06	1.25386e+06	0	44043	0	807568	0	885966	0	0	380064	0	0	0	0	0	0	0	0
FA(20:0)	M+2	0	3.03314e+06	2.32249e+06	2.15789e+06	733599	2.45318e+06	961613	95958.9	0	1.24807e+06	560599	763243	3.98034e+06	3.43168e+06	6.32001e+06	1.4321e+06	866937	694472	0	0	0	0	0	0
FA(20:0)	M+3	0	0	0	0	0	0	205554	0	0	301029	0	0	225977	321492	739539	0	0	0	0	0	0	0	0	0
FA(20:0)	M+4	0	944772	1.19421e+06	1.34808e+06	0	1.63707e+06	0	0	0	0	0	0	0	0	0	0	0	0	0	0	0	0	0	0
FA(20:0)	M+5	0	0	0	0	0	0	0	0	0	0	0	0	0	0	0	0	0	0	0	0	0	0	0	0
FA(20:0)	M+6	0	0	0	0	0	0	0	0	0	0	0	0	0	0	0	0	0	0	0	0	0	0	0	0
FA(20:0)	M+7	0	0	0	0	0	0	0	0	0	0	0	0	0	0	0	0	0	0	0	0	0	0	0	0
FA(20:0)	M+8	0	0	0	0	0	0	0	0	0	0	0	0	0	0	0	0	0	0	0	0	0	0	0	0
FA(20:0)	M+9	0	0	0	0	0	0	0	0	0	0	0	0	0	0	0	0	0	0	0	0	0	0	0	0
FA(20:0)	M+10	0	0	0	0	0	0	0	0	0	0	0	0	0	0	0	0	0	0	0	0	0	0	0	0
FA(20:0)	M+11	0	0	0	0	0	0	0	0	0	0	0	0	0	0	0	0	0	0	0	0	0	0	0	0
FA(20:0)	M+12	0	1.24936e+06	1.38908e+06	1.24636e+06	0	1.66319e+06	0	0	0	0	0	0	1.43979e+06	1.69675e+06	2.02065e+06	0	0	0	0	0	0	0	0	0
FA(20:0)	M+13	0	1.70265e+06	0	1.32724e+06	0	1.37297e+06	0	0	0	0	0	0	1.5973e+06	1.09895e+06	1.69371e+06	0	0	326364	0	0	0	0	0	0
FA(20:0)	M+14	0	2.85341e+06	2.07725e+06	2.25205e+06	0	2.34342e+06	0	0	0	0	0	0	2.06628e+06	3.15371e+06	3.32822e+06	746935	0	669409	0	0	0	0	0	0
FA(20:0)	M+15	0	2.139e+06	1.38602e+06	1.73635e+06	0	1.39662e+06	0	0	0	0	0	0	1.64914e+06	1.31531e+06	2.68401e+06	0	0	0	0	0	0	0	0	0
FA(20:0)	M+16	0	2.91699e+06	2.01456e+06	2.61518e+06	0	2.70998e+06	0	0	0	0	0	0	2.55103e+06	3.98888e+06	4.10684e+06	0	0	678352	0	0	0	0	0	0
FA(20:0)	M+17	0	1.20818e+06	922978	0	0	1.55666e+06	0	0	0	0	0	0	1.3028e+06	965790	1.74939e+06	0	0	0	0	0	0	0	0	0
FA(20:0)	M+18	0	2.00989e+06	1.81857e+06	2.13308e+06	0	2.07088e+06	0	0	0	0	0	0	1.85918e+06	2.92701e+06	3.15947e+06	0	0	0	0	0	0	0	0	0
FA(20:0)	M+19	0	0	0	0	0	0	0	0	0	0	0	0	0	0	0	0	0	0	0	0	0	0	0	0
FA(20:0)	M+20	0	0	0	0	0	0	0	0	0	0	0	0	0	0	0	0	0	0	0	0	0	0	0	0
FA(22:0)	M+0	4.51276e+06	1.37342e+07	1.4898e+07	8.21331e+06	1.92734e+07	1.16374e+07	2.06123e+07	7.70779e+06	3.08123e+06	1.53463e+07	1.16161e+07	2.78515e+07	2.36032e+07	1.49686e+07	2.52739e+07	1.02493e+07	7.06946e+06	7.9503e+06	1.1399e+07	4.89133e+06	5.52234e+06	2.12229e+07	3.13264e+06	3.51702e+07
FA(22:0)	M+1	0	0	0	57708.9	0	59357.6	0	0	80120.4	172295	53372.1	654509	0	176007	0	511829	0	0	452232	0	0	0	0	0
FA(22:0)	M+2	0	0	0	0	0	0	260104	0	0	272286	0	149214	202349	115106	281983	0	0	0	0	0	0	0	0	0
FA(22:0)	M+3	0	0	0	0	0	0	0	0	0	0	0	0	0	0	0	0	0	0	0	0	0	0	0	0
FA(22:0)	M+4	0	0	0	0	0	0	0	0	0	0	0	0	0	0	0	0	0	0	0	0	0	0	0	0
FA(22:0)	M+5	0	0	0	0	0	0	0	0	0	0	0	0	0	0	0	0	0	0	0	0	0	0	0	0
FA(22:0)	M+6	0	0	0	0	0	0	0	0	0	0	0	0	0	0	0	0	0	0	0	0	0	0	0	0
FA(22:0)	M+7	0	0	0	0	0	0	0	0	0	0	0	0	0	0	0	0	0	0	0	0	0	0	0	0
FA(22:0)	M+8	0	0	0	0	0	0	0	0	0	0	0	0	0	0	0	0	0	0	0	0	0	0	0	0
FA(22:0)	M+9	0	0	0	0	0	0	0	0	0	0	0	0	0	0	0	0	0	0	0	0	0	0	0	0
FA(22:0)	M+10	0	0	0	0	0	0	0	0	0	0	0	0	0	0	0	0	0	0	0	0	0	0	0	0
FA(22:0)	M+11	0	0	0	0	0	0	0	0	0	0	0	0	0	0	0	0	0	0	0	0	0	0	0	0
FA(22:0)	M+12	0	0	0	0	0	0	0	0	0	0	0	0	0	0	0	0	0	0	0	0	0	0	0	0
FA(22:0)	M+13	0	0	0	0	0	0	0	0	0	0	0	0	0	0	0	0	0	0	0	0	0	0	0	0
FA(22:0)	M+14	0	0	0	0	0	0	0	0	0	0	0	0	0	0	0	0	0	0	0	0	0	0	0	0
FA(22:0)	M+15	0	0	0	0	0	0	0	0	0	0	0	0	0	0	0	0	0	0	0	0	0	0	0	0
FA(22:0)	M+16	0	0	0	0	0	0	0	0	0	0	0	0	0	0	0	0	0	0	0	0	0	0	0	0
FA(22:0)	M+17	0	0	0	0	0	0	0	0	0	0	0	0	0	0	0	0	0	0	0	0	0	0	0	0
FA(22:0)	M+18	0	0	0	0	0	0	0	0	0	0	0	0	0	0	0	0	0	0	0	0	0	0	0	0
FA(22:0)	M+19	0	0	0	0	0	0	0	0	0	0	0	0	0	0	0	0	0	0	0	0	0	0	0	0
FA(22:0)	M+20	0	0	0	0	0	0	0	0	0	0	0	0	0	0	0	0	0	0	0	0	0	0	0	0
FA(22:0)	M+21	0	0	0	0	0	0	0	0	0	0	0	0	0	0	0	0	0	0	0	0	0	0	0	0
FA(22:0)	M+22	0	0	0	0	0	0	0	0	0	0	0	0	0	0	0	0	0	0	0	0	0	0	0	0
FA(18:0)	M+0	5.01824e+08	1066759358	8.22674e+08	7.94618e+08	1684965703	9.1164e+08	1598201291	9.05496e+08	7.77985e+08	9.07668e+08	1147617046	1428681902	1878891996	1687855216	1288500246	9.22033e+08	930951732	5.64359e+08	6.32129e+08	9.58531e+08	1161652965	1248270749	5.69235e+08	1615371787
FA(18:0)	M+1	1.6843e+06	3.25222e+06	519671	1.93453e+06	0	0	261960	1.83223e+06	0	369804	0	0	0	3.48095e+06	1.08242e+06	0	0	0	0	0	0	0	0	0
FA(18:0)	M+2	1.7384e+07	4.27758e+07	3.12181e+07	4.75996e+07	3.47911e+07	4.49667e+07	2.58865e+07	2.40903e+07	6.44137e+06	1.79706e+07	1.31691e+07	2.12614e+07	3.39227e+07	5.66111e+07	4.75233e+07	3.35047e+07	35344877	1.40591e+07	3.2921e+06	1.34782e+06	5.36094e+06	1.78667e+06	1.37125e+06	1.20149e+07
FA(18:0)	M+3	1.1e+06	1.90246e+06	1.91763e+06	2.45653e+06	2.47883e+06	2.70883e+06	2.85907e+06	1.8127e+06	885571	399771	1.58236e+06	487383	1.95478e+06	923089	1.93843e+06	937796	115738	0	313323	878378	769629	169332	247639	1.6152e+06
FA(18:0)	M+4	3.12187e+06	6.30108e+06	5.61281e+06	7.47744e+06	5.05522e+06	7.87175e+06	7.70898e+06	4.0518e+06	1.9602e+06	3.73668e+06	4.73461e+06	2.82097e+06	3.61712e+06	7.09299e+06	5.66575e+06	4.59783e+06	3.37948e+06	1.39413e+06	0	1.11369e+06	1.64223e+06	0	0	2.3255e+06
FA(18:0)	M+5	1.06128e+06	2.71926e+06	1.80213e+06	3.42152e+06	3.10181e+06	2.859e+06	2.92988e+06	1.7249e+06	985182	1.11221e+06	1.44665e+06	1.31607e+06	1.21887e+06	1.84285e+06	1.73765e+06	812550	0	0	0	0	0	0	0	0
FA(18:0)	M+6	2.68653e+06	5.943e+06	4.03643e+06	7.29211e+06	6.60138e+06	6.82894e+06	6.01777e+06	3.11033e+06	0	2.07767e+06	3.4027e+06	2.79149e+06	4.83781e+06	8.30827e+06	4.17542e+06	2.58516e+06	3.16505e+06	1.82893e+06	0	1.40544e+06	2.3915e+06	1.27445e+06	0	5.76833e+06
FA(18:0)	M+7	2.21335e+06	4.3626e+06	3.42532e+06	5.07468e+06	5.78629e+06	4.65332e+06	2.83174e+06	1.0607e+06	1.60529e+06	1.91881e+06	1.71609e+06	1.24866e+06	3.95996e+06	7.23895e+06	3.43346e+06	2.28556e+06	2.18665e+06	1.654e+06	0	577262	1.3529e+06	1183569	0	2.84311e+06
FA(18:0)	M+8	5.11992e+06	1.26523e+07	6.79483e+06	1.51999e+07	1.22118e+07	1.16394e+07	6.93856e+06	5.18898e+06	1.91862e+06	4.19213e+06	3.29409e+06	5.33103e+06	1.04076e+07	2.02103e+07	1.03668e+07	6.37248e+06	7.01889e+06	0	1.57717e+06	1.24157e+06	3.11434e+06	0	1.31273e+06	8.80673e+06
FA(18:0)	M+9	3.37397e+06	1.15265e+07	6.33815e+06	1.06207e+07	1.03822e+07	1.12508e+07	5.74846e+06	3.3749e+06	2.22588e+06	3.03098e+06	2.91385e+06	4.25472e+06	1.03677e+07	1.63155e+07	1.06135e+07	5.90418e+06	6.77187e+06	4.56172e+06	1.31041e+06	979342	2.58405e+06	0	1.2564e+06	7.02043e+06
FA(18:0)	M+10	7.48231e+06	2.55304e+07	1.40397e+07	3.14113e+07	2.22492e+07	2.52552e+07	1.0984e+07	1.14265e+07	4.11887e+06	8.20533e+06	5.40449e+06	8.3401e+06	2.51871e+07	4.51536e+07	2.52504e+07	1.63241e+07	1.59465e+07	1.07063e+07	4.71932e+06	1.98773e+06	5.19927e+06	1.97546e+06	1.33752e+06	1.816e+07
FA(18:0)	M+11	8.16377e+06	2.3856e+07	1.22153e+07	2.23924e+07	1.67643e+07	2.35443e+07	9.53666e+06	1.03204e+07	2.49581e+06	7.40776e+06	4.12849e+06	7.34315e+06	2.19167e+07	3.58184e+07	2.3029e+07	1.36206e+07	1.53742e+07	8.99393e+06	2.54017e+06	1.55411e+06	2.58989e+06	1.3294e+06	1.14223e+06	1.13429e+07
FA(18:0)	M+12	1.4846e+07	4.14161e+07	2.53502e+07	5.20855e+07	3.49185e+07	4.20465e+07	1.41877e+07	2.26893e+07	5.24068e+06	1.19172e+07	8.37321e+06	1.34267e+07	3.75202e+07	7.47653e+07	4.39046e+07	3.52439e+07	3.11541e+07	2.0082e+07	6.03255e+06	1.88971e+06	7.4501e+06	1.98123e+06	1.89523e+06	2.07492e+07
FA(18:0)	M+13	1.15865e+07	2.9057e+07	1.5748e+07	3.1846e+07	2.26595e+07	2.87016e+07	9.6718e+06	1.27763e+07	3.70528e+06	9.34328e+06	6.39383e+06	8.97034e+06	2.8123e+07	4.91464e+07	3.63307e+07	2.51732e+07	2.36856e+07	1.10824e+07	3.74619e+06	1.01876e+06	3.37258e+06	1.81588e+06	1.3202e+06	1.39498e+07
FA(18:0)	M+14	1.74001e+07	4.86636e+07	3.15428e+07	6.43506e+07	3.3174e+07	5.47149e+07	1.60821e+07	3.07969e+07	4.82138e+06	1.44936e+07	7.96829e+06	1.34906e+07	4.41132e+07	9.75481e+07	5.95811e+07	5.38767e+07	4.09735e+07	2.48765e+07	7.58985e+06	2.04643e+06	6.38091e+06	1.73109e+06	1.71112e+06	2.2566e+07
FA(18:0)	M+15	1.1014e+07	2.24518e+07	1.44734e+07	2.81249e+07	1.56357e+07	2.31918e+07	7.75152e+06	1.46172e+07	2.03642e+06	7.35295e+06	4.33634e+06	6.98826e+06	2.35607e+07	4.48961e+07	2.9354e+07	2.69604e+07	1.96779e+07	9.35196e+06	2.65185e+06	1.151e+06	1.92171e+06	1.23402e+06	1.1078e+06	9.55724e+06
FA(18:0)	M+16	1.23694e+07	3.41878e+07	2.53154e+07	4.68074e+07	2.32512e+07	3.94075e+07	1.09384e+07	2.55436e+07	3.1673e+06	1.26471e+07	5.94509e+06	9.52758e+06	3.03372e+07	6.85711e+07	4.56388e+07	4.88058e+07	3.63701e+07	1.90463e+07	5.51008e+06	0	3.78804e+06	2.14789e+06	0	1.33699e+07
FA(18:0)	M+17	3.29028e+06	7.66536e+06	7.19072e+06	1.11147e+07	6.2676e+06	9.75797e+06	3.44862e+06	6.34124e+06	1.35024e+06	2.97482e+06	1.64968e+06	2.76118e+06	8.59495e+06	1.53255e+07	1.23748e+07	1.41131e+07	9.00812e+06	3.9006e+06	0	0	0	0	0	0
FA(18:0)	M+18	5.17443e+06	1.14027e+07	8.91299e+06	1.7363e+07	6.10398e+06	1.46653e+07	3.2063e+06	1.21931e+07	0	4.0359e+06	2.15312e+06	2.74213e+06	1.01601e+07	2.56185e+07	17167568	2.04495e+07	1.32605e+07	5.67363e+06	0	0	0	0	0	0

## Sheet: cerebellum
Fatty acid	Isotopologue	cere_24h_12w_1	cere_24h_12w_2	cere_24h_12w_3	cere_24h_12w_4	cere_24h_12w_5	cere_24h_12w_6	cere_24h_78w_1	cere_24h_78w_2	cere_24h_78w_3	cere_24h_78w_4	cere_24h_78w_5	cere_24h_78w_6	cere_6h_12w_1	cere_6h_12w_2	cere_6h_12w_3	cere_6h_12w_4	cere_6h_12w_5	cere_6h_12w_6	cere_6h_78w_1	cere_6h_78w_2	cere_6h_78w_3	cere_6h_78w_4	cere_6h_78w_5	cere_6h_78w_6
FA(18:1)	M+0	5469324570	5699358018	4761126715	6118803575	5106368855	4774096749	5056223547	4399440840	5138458568	5221419272	6569333580	5936714929	4881041869	6616000629	5884950459	5993483633	6735507549	5504108960	5268223104	5446735081	5730742604	4368375993	4823768285	6715492952
FA(18:1)	M+1	1.13343e+07	2.95314e+07	0	1.64906e+07	1.6574e+07	9.07448e+06	2.79193e+06	0	1.36774e+07	1.1979e+07	4.86374e+06	0	0	0	0	0	8.08942e+06	0	0	241783	0	0	1.50905e+07	1.29707e+06
FA(18:1)	M+2	8.18477e+07	9.7007e+07	7.57711e+07	8.47299e+07	65452135	7.09958e+07	7.81683e+07	8.22394e+07	7.05136e+07	7.04571e+07	2.04122e+07	6.56137e+07	1.87709e+07	2.47581e+07	2.59673e+07	2.93791e+07	2.93255e+07	2.21798e+07	1.24773e+07	3.01205e+07	2.16757e+07	1.6734e+06	6.29962e+07	3.01747e+07
FA(18:1)	M+3	3.0933e+06	4.9304e+06	6.08483e+06	1.07232e+06	222080	3.77203e+06	2.50538e+06	384059	0	779082	485635	1.169e+06	0	1.65789e+06	0	0	1.04148e+06	0	4.23797e+06	1.86552e+06	0	2.18609e+06	2.29319e+06	623940
FA(18:1)	M+4	7.20021e+06	1.48462e+07	9.76263e+06	1.21252e+07	6.84415e+06	1.42664e+07	6.79521e+06	7.4283e+06	5.6613e+06	5.0207e+06	0	6.30959e+06	0	0	0	0	0	0	0	0	0	0	0	0
FA(18:1)	M+5	3.09032e+06	7.09343e+06	5.02718e+06	5.43597e+06	0	6.04563e+06	0	4.1372e+06	2.34039e+06	0	0	4.2558e+06	0	0	0	0	0	0	0	0	0	0	0	0
FA(18:1)	M+6	9.62892e+06	1.39077e+07	8.48832e+06	1.3301e+07	8.06296e+06	9.60585e+06	7.48389e+06	6.33244e+06	6.94706e+06	5.84442e+06	0	8.29952e+06	0	0	0	0	0	0	0	0	0	0	0	0
FA(18:1)	M+7	4.43762e+06	6.1759e+06	4.71508e+06	6.04425e+06	6.0834e+06	6.32323e+06	5.24585e+06	4.04445e+06	0	4.36469e+06	0	5.8681e+06	0	0	0	0	0	0	0	0	0	0	0	0
FA(18:1)	M+8	1.24854e+07	1.33163e+07	1.09315e+07	1.62112e+07	1.09467e+07	1.07141e+07	1.08465e+07	8.03551e+06	8.03645e+06	9.33297e+06	4.083e+06	9.12255e+06	0	0	0	0	0	0	0	0	0	0	0	0
FA(18:1)	M+9	8.70135e+06	8.64308e+06	6.34893e+06	8.42107e+06	6.55949e+06	6.95107e+06	6.53338e+06	6.85518e+06	6.27397e+06	5.83441e+06	0	9.62807e+06	0	0	0	0	0	0	0	0	0	0	0	0
FA(18:1)	M+10	1.7855e+07	1.52166e+07	1.21543e+07	1.4984e+07	1.38492e+07	1.22187e+07	1.1926e+07	9.95873e+06	1.14248e+07	1.03675e+07	2.82849e+06	1.08116e+07	0	4.98838e+06	4.49855e+06	0	5.83344e+06	6.04789e+06	4.53447e+06	4.69243e+06	0	0	1.19008e+07	5.21191e+06
FA(18:1)	M+11	8.6255e+06	8.96146e+06	7.45039e+06	6.90961e+06	5.82324e+06	8.88746e+06	6.72993e+06	5.22487e+06	6.8239e+06	5.94543e+06	2.57467e+06	6.056e+06	0	0	0	0	0	0	0	0	0	0	0	0
FA(18:1)	M+12	1.99244e+07	1.6262e+07	1.7053e+07	1.70833e+07	1.11339e+07	1.43474e+07	1.02846e+07	1.29724e+07	1.26784e+07	1.37399e+07	0	7.62836e+06	0	5.30595e+06	4.67725e+06	0	6.19047e+06	0	3.68108e+06	3.66705e+06	0	0	1.17601e+07	5.50435e+06
FA(18:1)	M+13	9.69773e+06	1.10321e+07	8.00293e+06	8.64018e+06	6.90647e+06	7.33054e+06	7.75947e+06	5.34338e+06	6.67847e+06	5.59432e+06	0	6.42955e+06	0	0	0	0	0	0	0	0	0	0	0	0
FA(18:1)	M+14	1.48438e+07	1.72968e+07	1.66441e+07	1.27685e+07	9.95483e+06	1.48416e+07	8.12888e+06	1.06129e+07	1.1823e+07	1.12341e+07	0	6.74081e+06	0	0	0	0	0	0	0	0	0	0	0	0
FA(18:1)	M+15	5.03834e+06	8.82089e+06	6.45015e+06	5.04568e+06	0	4.32414e+06	5.34375e+06	3.53122e+06	5.11807e+06	6.32975e+06	0	3.83954e+06	0	0	0	0	0	0	0	0	0	0	0	0
FA(18:1)	M+16	1.23249e+07	9.50147e+06	9.65362e+06	7.82135e+06	4.83178e+06	1.0053e+07	4.93469e+06	6.74239e+06	3.96342e+06	6.86291e+06	0	6.23646e+06	0	0	0	0	0	0	0	0	0	0	0	0
FA(18:1)	M+17	0	0	0	0	0	0	0	0	0	0	0	0	0	0	0	0	0	0	0	0	0	0	0	0
FA(18:1)	M+18	0	0	0	0	0	0	0	0	0	0	0	0	0	0	0	0	0	0	0	0	0	0	0	0
FA(18:2)	M+0	4150153032	4280588195	3662582390	4422132740	4379717239	4231323249	5170781117	2672781547	4592680652	5628366856	5994104939	6075123458	5055914275	3989536485	4982913402	5446028563	5031123724	4145969738	4934852289	5374560277	5674998114	5639999745	5610349696	6034385101
FA(18:2)	M+1	0	6.7946e+06	0	0	0	0	249072	0	0	0	0	2.00712e+07	0	0	7.14401e+06	1.12174e+07	0	0	0	0	4.21547e+06	1.65823e+06	1.46717e+07	0
FA(18:2)	M+2	1.46925e+07	1.8905e+07	1.82933e+07	1.52761e+07	1.24792e+07	1.03647e+07	1.0063e+07	1.23927e+07	1.2614e+07	9.4692e+06	9.28606e+06	9.13351e+06	2.28618e+06	3.05692e+06	9.96129e+06	1.63853e+07	1.17834e+07	1.33111e+07	2.62958e+06	4.24905e+06	0	1.03981e+07	1.47539e+07	8.99347e+06
FA(18:2)	M+3	847803	1.10417e+06	1.46862e+06	1.34921e+06	0	0	674746	715527	474954	0	720584	1.19383e+06	0	440638	897681	103474	1.14016e+06	265120	957932	0	0	0	1.41258e+06	513422
FA(18:2)	M+4	0	0	0	0	0	0	0	0	0	0	0	0	0	0	0	0	0	0	0	0	0	0	0	0
FA(18:2)	M+5	0	0	0	0	0	0	0	0	0	0	0	0	0	0	0	0	0	0	0	0	0	0	0	0
FA(18:2)	M+6	0	0	0	0	0	0	0	0	0	0	0	0	0	0	0	0	0	0	0	0	0	0	0	0
FA(18:2)	M+7	0	0	0	0	0	0	0	0	0	0	0	0	0	0	0	0	0	0	0	0	0	0	0	0
FA(18:2)	M+8	0	0	0	0	0	0	0	0	0	0	0	0	0	0	0	0	0	0	0	0	0	0	0	0
FA(18:2)	M+9	0	0	0	0	0	0	0	0	0	0	0	0	0	0	0	0	0	0	0	0	0	0	0	0
FA(18:2)	M+10	0	0	0	0	0	0	0	0	0	0	0	0	0	0	0	0	0	0	0	0	0	0	0	0
FA(18:2)	M+11	0	0	0	0	0	0	0	0	0	0	0	0	0	0	0	0	0	0	0	0	0	0	0	0
FA(18:2)	M+12	0	0	0	0	0	0	0	0	0	0	0	0	0	0	0	0	0	0	0	0	0	0	0	0
FA(18:2)	M+13	0	0	0	0	0	0	0	0	0	0	0	0	0	0	0	0	0	0	0	0	0	0	0	0
FA(18:2)	M+14	0	0	0	0	0	0	0	0	0	0	0	0	0	0	0	0	0	0	0	0	0	0	0	0
FA(18:2)	M+15	0	0	0	0	0	0	0	0	0	0	0	0	0	0	0	0	0	0	0	0	0	0	0	0
FA(18:2)	M+16	0	0	0	0	0	0	0	0	0	0	0	0	0	0	0	0	0	0	0	0	0	0	0	0
FA(18:2)	M+17	0	0	0	0	0	0	0	0	0	0	0	0	0	0	0	0	0	0	0	0	0	0	0	0
FA(18:2)	M+18	0	0	0	0	0	0	0	0	0	0	0	0	0	0	0	0	0	0	0	0	0	0	0	0
FA(20:5)	M+0	8.5432e+08	1269386990	1091132008	1080385756	1210104416	1279497033	1018295750	833983989	9.04584e+08	7.95706e+08	1124699968	1095920070	1491722238	9.60711e+08	1640670039	1420056320	1354747302	1224191791	1160207661	1500451775	1186576921	9.20679e+08	1247043944	1331184066
FA(20:5)	M+1	0	9.26282e+06	4.96511e+06	4.74849e+06	4.13448e+06	8.24987e+06	8.64481e+06	5.97169e+06	8.48772e+06	6.37739e+06	0	3.6196e+06	4.42765e+06	1.79785e+06	329316	0	3.9519e+06	0	0	0	1.38004e+06	0	351177	1.68227e+06
FA(20:5)	M+2	4.54143e+07	6.23357e+07	5.65201e+07	4.46834e+07	5.49426e+07	4.93002e+07	5.7359e+07	3.91573e+07	5.16766e+07	3.78354e+07	3.77106e+07	5.19179e+07	4.14774e+07	3.1862e+07	4.63403e+07	4.09879e+07	4.10396e+07	3.24129e+07	2.87307e+07	4.62385e+07	3.33143e+07	2.77302e+07	6.53109e+07	3.98867e+07
FA(20:5)	M+3	3.71432e+06	4.86929e+06	3.83933e+06	1.49821e+06	2.37592e+06	2.65405e+06	4.52051e+06	3.58521e+06	2.94807e+06	3.29484e+06	2.11119e+06	3.15424e+06	2.62013e+06	1.40244e+06	3.72051e+06	4.10283e+06	2.1006e+06	2.43233e+06	2.33113e+06	1.84073e+06	2.16264e+06	471102	4.38563e+06	2.10464e+06
FA(20:5)	M+4	8.16773e+06	1.33021e+07	1.07507e+07	8.85413e+06	10105258	7.41922e+06	1.3333e+07	1.02838e+07	1.20857e+07	9.30366e+06	9.45267e+06	8.88815e+06	9.41544e+06	8.15501e+06	0	1.19854e+07	1.14985e+07	7.95416e+06	6.98073e+06	1.34142e+07	1.03912e+07	5.94647e+06	1.38206e+07	1.18367e+07
FA(20:5)	M+5	0	0	0	0	0	0	0	0	0	0	49314.5	0	0	0	0	0	0	0	0	0	0	89179	0	170150
FA(20:5)	M+6	0	0	0	0	0	0	0	0	0	0	0	0	0	0	0	0	0	0	0	0	0	0	0	0
FA(20:5)	M+7	0	0	0	0	0	0	0	0	0	0	0	0	0	0	0	0	0	0	0	0	0	0	0	0
FA(20:5)	M+8	0	0	0	0	0	0	0	0	0	0	0	0	0	0	0	0	0	0	0	0	0	0	0	0
FA(20:5)	M+9	0	0	0	0	0	0	0	0	0	0	0	0	0	0	0	0	0	0	0	0	0	0	0	0
FA(20:5)	M+10	0	0	0	0	0	0	0	0	0	0	0	0	0	0	0	0	0	0	0	0	0	0	0	0
FA(20:5)	M+11	0	0	0	0	0	0	0	0	0	0	0	0	0	0	0	0	0	0	0	0	0	0	0	0
FA(20:5)	M+12	0	0	0	0	0	0	0	0	0	0	0	0	0	0	0	0	0	0	0	0	0	0	0	0
FA(20:5)	M+13	0	0	0	0	0	0	0	0	0	0	0	0	0	0	0	0	0	0	0	0	0	0	0	0
FA(20:5)	M+14	0	0	0	0	0	0	0	0	0	0	0	0	0	0	0	0	0	0	0	0	0	0	0	0
FA(20:5)	M+15	0	0	0	0	0	0	0	0	0	0	0	0	0	0	0	0	0	0	0	0	0	0	0	0
FA(20:5)	M+16	0	0	0	0	0	0	0	0	0	0	0	0	0	0	0	0	0	0	0	0	0	0	0	0
FA(20:5)	M+17	0	0	0	0	0	0	0	0	0	0	0	0	0	0	0	0	0	0	0	0	0	0	0	0
FA(20:5)	M+18	0	0	0	0	0	0	0	0	0	0	0	0	0	0	0	0	0	0	0	0	0	0	0	0
FA(20:5)	M+19	0	0	0	0	0	0	0	0	0	0	0	0	0	0	0	0	0	0	0	0	0	0	0	0
FA(20:5)	M+20	0	0	0	0	0	0	0	0	0	0	0	0	0	0	0	0	0	0	0	0	0	0	0	0
FA(20:4)	M+0	14997732728	15730282249	16483150880	14766338874	15638957154	16000054823	15606793349	15107723180	15096422098	13866460927	15523237092	17509077532	15301154086	16712653594	19747427805	19358057345	17564327671	18076766353	16735163644	16530501730	17921645435	16842511947	15975964392	17939126313
FA(20:4)	M+1	1.5766e+07	2.62219e+06	1.63299e+07	4.34605e+07	2.52971e+07	7.66454e+06	2.16677e+07	1.19709e+07	7.70238e+06	2.95072e+07	4.69223e+07	5.92247e+07	0	0	0	0	0	0	0	3.08199e+06	0	1.99512e+07	3.8182e+07	3.69884e+07
FA(20:4)	M+2	2.43127e+08	2.30124e+08	2.20262e+08	1.82646e+08	1.88222e+08	1.55313e+08	1.91259e+08	2.14457e+08	2.06224e+08	1.90291e+08	6.13693e+07	2.80887e+08	5.72831e+07	4.52625e+07	4.35612e+07	7.06756e+07	7.4223e+07	6.4226e+07	2.32803e+07	3.98573e+07	6.17929e+07	7.30192e+07	2.77581e+08	7.37728e+07
FA(20:4)	M+3	252828	4.30208e+06	1.90311e+07	4.14535e+06	717383	1.02776e+07	8.33159e+06	0	4.34801e+06	9.87404e+06	21507.9	1.59015e+07	0	5.49171e+06	9.07005e+06	0	1.73189e+06	993020	6.2251e+06	6.88471e+06	0	0	3.9794e+06	5.06058e+06
FA(20:4)	M+4	4.15636e+07	3.08978e+07	3.24501e+07	2.63793e+07	2.05555e+07	1.77176e+07	3.26442e+07	3.59531e+07	2.99272e+07	2.86394e+07	1.01234e+07	3.06591e+07	7.54798e+06	1.21538e+07	1.3499e+07	1.44146e+07	1.30359e+07	1.00774e+07	8.11706e+06	1.23116e+07	1.0322e+07	1.44047e+07	3.6903e+07	1.10562e+07
FA(20:4)	M+5	0	0	0	0	0	0	0	0	0	272418	0	0	0	0	0	0	0	0	0	0	0	0	0	0
FA(20:4)	M+6	0	0	0	0	0	0	0	0	0	0	0	0	0	0	0	0	0	0	0	0	0	0	0	0
FA(20:4)	M+7	0	0	0	0	0	0	0	0	0	0	0	0	0	0	0	0	0	0	0	0	0	0	0	0
FA(20:4)	M+8	0	0	0	0	0	0	0	0	0	0	0	0	0	0	0	0	0	0	0	0	0	0	0	0
FA(20:4)	M+9	0	0	0	0	0	0	0	0	0	0	0	0	0	0	0	0	0	0	0	0	0	0	0	0
FA(20:4)	M+10	0	0	0	0	0	0	0	0	0	0	0	0	0	0	0	0	0	0	0	0	0	0	0	0
FA(20:4)	M+11	0	0	0	0	0	0	0	0	0	0	0	0	0	0	0	0	0	0	0	0	0	0	0	0
FA(20:4)	M+12	0	0	0	0	0	0	0	0	0	0	0	0	0	0	0	0	0	0	0	0	0	0	0	0
FA(20:4)	M+13	0	0	0	0	0	0	0	0	0	0	0	0	0	0	0	0	0	0	0	0	0	0	0	0
FA(20:4)	M+14	0	0	0	0	0	0	0	0	0	0	0	0	0	0	0	0	0	0	0	0	0	0	0	0
FA(20:4)	M+15	0	0	0	0	0	0	0	0	0	0	0	0	0	0	0	0	0	0	0	0	0	0	0	0
FA(20:4)	M+16	0	0	0	0	0	0	0	0	0	0	0	0	0	0	0	0	0	0	0	0	0	0	0	0
FA(20:4)	M+17	0	0	0	0	0	0	0	0	0	0	0	0	0	0	0	0	0	0	0	0	0	0	0	0
FA(20:4)	M+18	0	0	0	0	0	0	0	0	0	0	0	0	0	0	0	0	0	0	0	0	0	0	0	0
FA(20:4)	M+19	0	0	0	0	0	0	0	0	0	0	0	0	0	0	0	0	0	0	0	0	0	0	0	0
FA(20:4)	M+20	0	0	0	0	0	0	0	0	0	0	0	0	0	0	0	0	0	0	0	0	0	0	0	0
FA(18:3)	M+0	1.50133e+08	1.30547e+08	1.07723e+08	1.5444e+08	144743937	1.26231e+08	1.74106e+08	8.00212e+07	1.52113e+08	1.28267e+08	2.04794e+08	206847534	1.58443e+08	1.36528e+08	1.63346e+08	1.43964e+08	1.97965e+08	1.50926e+08	1.2087e+08	1.81564e+08	1.50762e+08	1.4883e+08	1.81424e+08	1.56091e+08
FA(18:3)	M+1	0	1.6085e+06	0	514272	1.53979e+06	949457	750355	0	1.57734e+06	0	1.12893e+06	1.27222e+06	18361.2	0	0	0	2.74957e+06	685571	1.16168e+06	156231	726861	0	0	244434
FA(18:3)	M+2	6.79006e+06	4.27857e+06	2.15684e+06	6.17408e+06	3.27841e+06	3.47854e+06	1.50002e+06	2.4033e+06	1.59014e+06	0	6.86806e+06	7.30575e+06	4.03935e+06	0	8.16386e+06	0	7.46262e+06	0	1.9038e+06	1.52611e+06	3.41121e+06	4.29351e+06	0	0
FA(18:3)	M+3	0	0	0	0	0	0	0	0	0	0	0	0	0	0	0	888121	107345	0	0	0	0	0	0	0
FA(18:3)	M+4	0	0	0	0	0	0	0	0	0	0	0	0	0	0	0	0	0	0	0	0	0	0	0	0
FA(18:3)	M+5	0	0	0	0	0	0	0	0	0	0	0	0	0	0	0	0	0	0	0	0	0	0	0	0
FA(18:3)	M+6	0	0	0	0	0	0	0	0	0	0	0	0	0	0	0	0	0	0	0	0	0	0	0	0
FA(18:3)	M+7	0	0	0	0	0	0	0	0	0	0	0	0	0	0	0	0	0	0	0	0	0	0	0	0
FA(18:3)	M+8	0	0	0	0	0	0	0	0	0	0	0	0	0	0	0	0	0	0	0	0	0	0	0	0
FA(18:3)	M+9	0	0	0	0	0	0	0	0	0	0	0	0	0	0	0	0	0	0	0	0	0	0	0	0
FA(18:3)	M+10	0	0	0	0	0	0	0	0	0	0	0	0	0	0	0	0	0	0	0	0	0	0	0	0
FA(18:3)	M+11	0	0	0	0	0	0	0	0	0	0	0	0	0	0	0	0	0	0	0	0	0	0	0	0
FA(18:3)	M+12	0	0	0	0	0	0	0	0	0	0	0	0	0	0	0	0	0	0	0	0	0	0	0	0
FA(18:3)	M+13	0	0	0	0	0	0	0	0	0	0	0	0	0	0	0	0	0	0	0	0	0	0	0	0
FA(18:3)	M+14	0	0	0	0	0	0	0	0	0	0	0	0	0	0	0	0	0	0	0	0	0	0	0	0
FA(18:3)	M+15	0	0	0	0	0	0	0	0	0	0	0	0	0	0	0	0	0	0	0	0	0	0	0	0
FA(18:3)	M+16	0	0	0	0	0	0	0	0	0	0	0	0	0	0	0	0	0	0	0	0	0	0	0	0
FA(18:3)	M+17	0	0	0	0	0	0	0	0	0	0	0	0	0	0	0	0	0	0	0	0	0	0	0	0
FA(18:3)	M+18	0	0	0	0	0	0	0	0	0	0	0	0	0	0	0	0	0	0	0	0	0	0	0	0
FA(22:6)	M+0	12273804489	12959222882	11810581592	12593552732	11854891589	12302582886	12333873043	9927652547	11507983878	12039721783	15590700841	15650897215	11150689615	11964401325	14159119091	15909256831	16650003499	14491742197	12409863098	12845489387	13343486783	13556851826	14333476805	14707452359
FA(22:6)	M+1	0	4.6139e+07	0	0	2.43356e+07	1.54272e+07	4.23662e+07	3.30385e+07	3.05002e+07	3.01893e+07	3.34323e+07	1.59208e+07	0	6.29873e+06	0	8.48801e+07	0	0	4.25155e+07	0	4.63517e+07	4.48425e+07	5.84013e+07	3.9979e+07
FA(22:6)	M+2	1.01311e+08	8.83575e+07	1.02196e+08	8.33401e+07	6.42066e+07	6.91857e+07	8.61805e+07	6.34087e+07	8.81742e+07	7.4535e+07	2.8113e+07	8.98376e+07	1.50377e+07	3.26319e+07	2.43035e+07	2.61832e+07	3.06806e+07	8.41675e+06	8.18604e+06	3.51453e+07	2.3056e+07	1.36001e+07	6.57012e+07	2.45878e+07
FA(22:6)	M+3	0	721969	3.06744e+06	6.37315e+06	4.24459e+06	4.17752e+06	4.05211e+06	5.04578e+06	955430	2.82396e+06	0	2.07943e+06	5.0081e+06	3.81224e+06	964381	3.59784e+06	145652	1.9373e+06	0	0	0	3.94974e+06	3.11691e+06	3.24305e+06
FA(22:6)	M+4	8.52621e+06	8.84041e+06	2.67712e+06	7.3656e+06	5.33165e+06	4.51602e+06	7.7123e+06	5.90187e+06	7.92591e+06	6.3816e+06	922449	9.19231e+06	0	1.83133e+06	2.62015e+06	3.68032e+06	5.18474e+06	0	0	1.83676e+06	3.60969e+06	48231.9	8.19656e+06	0
FA(22:6)	M+5	0	0	0	0	0	0	0	0	0	0	0	0	0	0	0	0	0	0	0	0	0	0	0	0
FA(22:6)	M+6	0	0	0	0	0	0	0	0	0	0	0	0	0	0	0	0	0	0	0	0	0	0	0	0
FA(22:6)	M+7	0	0	0	0	0	0	0	0	0	0	0	0	0	0	0	0	0	0	0	0	0	0	0	0
FA(22:6)	M+8	0	0	0	0	0	0	0	0	0	0	0	0	0	0	0	0	0	0	0	0	0	0	0	0
FA(22:6)	M+9	0	0	0	0	0	0	0	0	0	0	0	0	0	0	0	0	0	0	0	0	0	0	0	0
FA(22:6)	M+10	0	0	0	0	0	0	0	0	0	0	0	0	0	0	0	0	0	0	0	0	0	0	0	0
FA(22:6)	M+11	0	0	0	0	0	0	0	0	0	0	0	0	0	0	0	0	0	0	0	0	0	0	0	0
FA(22:6)	M+12	0	0	0	0	0	0	0	0	0	0	0	0	0	0	0	0	0	0	0	0	0	0	0	0
FA(22:6)	M+13	0	0	0	0	0	0	0	0	0	0	0	0	0	0	0	0	0	0	0	0	0	0	0	0
FA(22:6)	M+14	0	0	0	0	0	0	0	0	0	0	0	0	0	0	0	0	0	0	0	0	0	0	0	0
FA(22:6)	M+15	0	0	0	0	0	0	0	0	0	0	0	0	0	0	0	0	0	0	0	0	0	0	0	0
FA(22:6)	M+16	0	0	0	0	0	0	0	0	0	0	0	0	0	0	0	0	0	0	0	0	0	0	0	0
FA(22:6)	M+17	0	0	0	0	0	0	0	0	0	0	0	0	0	0	0	0	0	0	0	0	0	0	0	0
FA(22:6)	M+18	0	0	0	0	0	0	0	0	0	0	0	0	0	0	0	0	0	0	0	0	0	0	0	0
FA(22:6)	M+19	0	0	0	0	0	0	0	0	0	0	0	0	0	0	0	0	0	0	0	0	0	0	0	0
FA(22:6)	M+20	0	0	0	0	0	0	0	0	0	0	0	0	0	0	0	0	0	0	0	0	0	0	0	0
FA(22:6)	M+21	0	0	0	0	0	0	0	0	0	0	0	0	0	0	0	0	0	0	0	0	0	0	0	0
FA(22:6)	M+22	0	0	0	0	0	0	0	0	0	0	0	0	0	0	0	0	0	0	0	0	0	0	0	0
FA(16:1)	M+0	7.93123e+08	8.77918e+08	8.5009e+08	8.78842e+08	8.48536e+08	9.07678e+08	1236653861	6.86426e+08	1073023843	8.85795e+08	1104587804	1085514229	8.59143e+08	890741292	1077287096	1213654370	1169381781	1070116859	9.42076e+08	1051382478	1077417745	9.93814e+08	9.56342e+08	1177393204
FA(16:1)	M+1	218849	113602	0	2.18346e+06	0	4.45575e+06	0	0	3.72047e+06	0	0	0	564938	0	0	5.05584e+06	0	0	0	1.45527e+06	0	0	1.91336e+06	0
FA(16:1)	M+2	6.9825e+06	1.10137e+07	8.21387e+06	5.41162e+06	1.42031e+06	1.27558e+07	5.47045e+06	3.64593e+06	1.68371e+06	545811	0	5.114e+06	0	0	1.29001e+06	0	0	818391	2.0599e+06	0	0	0	3.73977e+06	0
FA(16:1)	M+3	1.49923e+06	2.81971e+06	4.07467e+06	4.19342e+06	2.41694e+06	4.10563e+06	789394	1.72265e+06	1.13414e+06	842509	593986	0	626112	0	0	0	0	73878.2	0	95603.4	0	0	2.21545e+06	1.09405e+06
FA(16:1)	M+4	5.95466e+06	9.73173e+06	7.25334e+06	7.69186e+06	8.56025e+06	1.13748e+07	5.44017e+06	6.52491e+06	5.60421e+06	4.90047e+06	2.98769e+06	6.9101e+06	2.78523e+06	3.15506e+06	2.97615e+06	3.44255e+06	1.46053e+06	1.94916e+06	3.09153e+06	3.81589e+06	1.2699e+06	2.06493e+06	5.68827e+06	3.2291e+06
FA(16:1)	M+5	4.01325e+06	5.02431e+06	4.76735e+06	5.01895e+06	3.41498e+06	5.42694e+06	3.64181e+06	3.57133e+06	3.15955e+06	2.15103e+06	0	5.80407e+06	0	0	0	0	0	0	0	0	0	0	0	0
FA(16:1)	M+6	5.58701e+06	5.58634e+06	6.296e+06	2.56012e+06	1.72227e+06	7.10636e+06	1.85109e+06	0	3.02041e+06	3.48679e+06	0	3.08793e+06	0	0	0	0	0	0	0	0	0	0	0	0
FA(16:1)	M+7	5.35652e+06	5.12625e+06	4.50964e+06	4.3623e+06	4.41907e+06	2.95773e+06	5.28994e+06	2.05617e+06	4.97547e+06	3.16332e+06	1.60891e+06	4.21772e+06	0	0	0	0	0	0	0	0	0	0	0	0
FA(16:1)	M+8	1.18899e+07	1.29982e+07	1.22783e+07	1.12829e+07	9.63434e+06	1.07966e+07	1.13139e+07	5.50069e+06	9.69609e+06	8.7954e+06	4.41769e+06	8.16217e+06	4.87543e+06	4.36977e+06	6.99375e+06	6.28234e+06	6.61783e+06	4.84237e+06	7.24277e+06	6.05938e+06	3.93872e+06	4.33113e+06	1.03217e+07	8.46988e+06
FA(16:1)	M+9	5.71377e+06	5.76725e+06	6.72473e+06	5.20275e+06	4.51101e+06	6.64554e+06	7.2897e+06	5.0653e+06	7.43603e+06	5.3429e+06	749245	5.92654e+06	1.14941e+06	2.44685e+06	3.22158e+06	2.65014e+06	3.62821e+06	3.45926e+06	0	3.27366e+06	3.41663e+06	0	5.9743e+06	4.06672e+06
FA(16:1)	M+10	1.35779e+07	1.47266e+07	1.24463e+07	1.25751e+07	1.23003e+07	1.35225e+07	1.21818e+07	7.38715e+06	1.40394e+07	9.94664e+06	4.91744e+06	9.68854e+06	4.0357e+06	4.96817e+06	5.1718e+06	7.99979e+06	6.43506e+06	4.44221e+06	5.54963e+06	5.49035e+06	4.65114e+06	4.71931e+06	1.27596e+07	6.78324e+06
FA(16:1)	M+11	6.8919e+06	7.1814e+06	8.78582e+06	5.76511e+06	4.47578e+06	7.95537e+06	5.73682e+06	5.13575e+06	7.97424e+06	5.23417e+06	1.04886e+06	5.34481e+06	1.36003e+06	2.57605e+06	2.05827e+06	3.72917e+06	3.59488e+06	3.33755e+06	1.35823e+06	1.10172e+06	449616	0	5.7962e+06	2.27568e+06
FA(16:1)	M+12	1.32688e+07	1.53677e+07	1.3907e+07	7.61513e+06	1.18e+07	1.29718e+07	1.18501e+07	8.1214e+06	1.26617e+07	9.61422e+06	2.87252e+06	6.64257e+06	3.03016e+06	3.94448e+06	4.02073e+06	4.05951e+06	4.68504e+06	5.36746e+06	6.21788e+06	3.36185e+06	3.98263e+06	3.21213e+06	1.02448e+07	6.77502e+06
FA(16:1)	M+13	5.78845e+06	5.76827e+06	7.51509e+06	4.18373e+06	3.01476e+06	5.0536e+06	5.15834e+06	4.55051e+06	4.72162e+06	4.65315e+06	0	2.89451e+06	0	0	2.7489e+06	1.95418e+06	2.58453e+06	0	1.05374e+06	0	0	0	5.50282e+06	1.78609e+06
FA(16:1)	M+14	1.10184e+07	1.199e+07	1.15408e+07	6.51813e+06	7.00255e+06	1.09089e+07	7.97457e+06	7.70942e+06	9.93743e+06	6.5214e+06	2.35887e+06	4.5397e+06	0	1.88631e+06	0	3.90952e+06	3.09853e+06	2.59908e+06	3.51224e+06	2.83961e+06	1.55652e+06	0	8.07033e+06	4.09667e+06
FA(16:1)	M+15	1.69358e+06	3.46164e+06	2.861e+06	0	0	2.63882e+06	1.65879e+06	848920	0	2.78002e+06	0	0	0	0	0	0	0	0	0	0	0	0	0	0
FA(16:1)	M+16	3.76937e+06	2.9151e+06	5.08702e+06	3.27199e+06	0	4.07949e+06	3.00077e+06	2.45079e+06	2.63919e+06	2.36474e+06	0	0	0	0	0	0	0	0	0	0	0	0	0	0
FA(24:0)	M+0	1.12235e+07	6.05311e+06	5.10087e+06	6.49557e+06	7.38656e+06	4.82078e+06	5.33983e+06	4.66864e+06	6.98425e+06	3.78314e+06	1.06514e+07	7.63167e+06	1.13483e+07	8.86781e+06	1.03277e+07	1.58116e+07	1.6268e+07	1.13899e+07	6.90245e+06	5.59829e+06	1.04352e+07	5.85639e+06	7.07531e+06	8.94447e+06
FA(24:0)	M+1	0	0	0	0	0	0	0	0	0	0	0	0	0	0	0	0	0	0	0	0	0	0	0	0
FA(24:0)	M+2	0	0	0	0	0	0	0	0	0	0	0	0	0	0	0	0	0	0	0	0	0	0	0	0
FA(24:0)	M+3	0	0	0	0	0	0	0	0	0	0	0	0	0	0	0	0	0	0	0	0	0	0	0	0
FA(24:0)	M+4	0	0	0	0	0	0	0	0	0	0	0	0	0	0	0	0	0	0	0	0	0	0	0	0
FA(24:0)	M+5	0	0	0	0	0	0	0	0	0	0	0	0	0	0	0	0	0	0	0	0	0	0	0	0
FA(24:0)	M+6	0	0	0	0	0	0	0	0	0	0	0	0	0	0	0	0	0	0	0	0	0	0	0	0
FA(24:0)	M+7	0	0	0	0	0	0	0	0	0	0	0	0	0	0	0	0	0	0	0	0	0	0	0	0
FA(24:0)	M+8	0	0	0	0	0	0	0	0	0	0	0	0	0	0	0	0	0	0	0	0	0	0	0	0
FA(24:0)	M+9	0	0	0	0	0	0	0	0	0	0	0	0	0	0	0	0	0	0	0	0	0	0	0	0
FA(24:0)	M+10	0	0	0	0	0	0	0	0	0	0	0	0	0	0	0	0	0	0	0	0	0	0	0	0
FA(24:0)	M+11	0	0	0	0	0	0	0	0	0	0	0	0	0	0	0	0	0	0	0	0	0	0	0	0
FA(24:0)	M+12	0	0	0	0	0	0	0	0	0	0	0	0	0	0	0	0	0	0	0	0	0	0	0	0
FA(24:0)	M+13	0	0	0	0	0	0	0	0	0	0	0	0	0	0	0	0	0	0	0	0	0	0	0	0
FA(24:0)	M+14	0	0	0	0	0	0	0	0	0	0	0	0	0	0	0	0	0	0	0	0	0	0	0	0
FA(24:0)	M+15	0	0	0	0	0	0	0	0	0	0	0	0	0	0	0	0	0	0	0	0	0	0	0	0
FA(24:0)	M+16	0	0	0	0	0	0	0	0	0	0	0	0	0	0	0	0	0	0	0	0	0	0	0	0
FA(24:0)	M+17	0	0	0	0	0	0	0	0	0	0	0	0	0	0	0	0	0	0	0	0	0	0	0	0
FA(24:0)	M+18	0	0	0	0	0	0	0	0	0	0	0	0	0	0	0	0	0	0	0	0	0	0	0	0
FA(24:0)	M+19	0	0	0	0	0	0	0	0	0	0	0	0	0	0	0	0	0	0	0	0	0	0	0	0
FA(24:0)	M+20	0	0	0	0	0	0	0	0	0	0	0	0	0	0	0	0	0	0	0	0	0	0	0	0
FA(24:0)	M+21	0	0	0	0	0	0	0	0	0	0	0	0	0	0	0	0	0	0	0	0	0	0	0	0
FA(24:0)	M+22	0	0	0	0	0	0	0	0	0	0	0	0	0	0	0	0	0	0	0	0	0	0	0	0
FA(24:0)	M+23	0	0	0	0	0	0	0	0	0	0	0	0	0	0	0	0	0	0	0	0	0	0	0	0
FA(24:0)	M+24	0	0	0	0	0	0	0	0	0	0	0	0	0	0	0	0	0	0	0	0	0	0	0	0
FA(24:1)	M+0	3.79875e+06	5.29753e+06	0	7.36772e+06	4.79935e+06	4.54816e+06	3.09623e+06	2.89053e+06	2.26591e+06	5.49471e+06	2.46e+07	1.40676e+07	6.0476e+06	2.42625e+06	2.77276e+07	1.25717e+07	1.18328e+07	1.95705e+06	1.04549e+07	5.41787e+06	9.30886e+06	4.06288e+06	9.8326e+06	2.56272e+07
FA(24:1)	M+1	0	0	0	62648.9	0	120203	0	23016	106170	0	191286	84121.9	57521.1	75824.8	0	0	0	0	0	0	0	0	0	0
FA(24:1)	M+2	0	0	0	0	0	0	0	0	0	0	0	0	0	0	0	0	0	0	0	0	0	0	0	0
FA(24:1)	M+3	0	0	0	0	0	0	0	0	0	0	0	0	0	0	0	0	0	0	0	0	0	0	0	0
FA(24:1)	M+4	0	0	0	0	0	0	0	0	0	0	0	0	0	0	0	0	0	0	0	0	0	0	0	0
FA(24:1)	M+5	0	0	0	0	0	0	0	0	0	0	0	0	0	0	0	0	0	0	0	0	0	0	0	0
FA(24:1)	M+6	0	0	0	0	0	0	0	0	0	0	0	0	0	0	0	0	0	0	0	0	0	0	0	0
FA(24:1)	M+7	0	0	0	0	0	0	0	0	0	0	0	0	0	0	0	0	0	0	0	0	0	0	0	0
FA(24:1)	M+8	0	0	0	0	0	0	0	0	0	0	0	0	0	0	0	0	0	0	0	0	0	0	0	0
FA(24:1)	M+9	0	0	0	0	0	0	0	0	0	0	0	0	0	0	0	0	0	0	0	0	0	0	0	0
FA(24:1)	M+10	0	0	0	0	0	0	0	0	0	0	0	0	0	0	0	0	0	0	0	0	0	0	0	0
FA(24:1)	M+11	0	0	0	0	0	0	0	0	0	0	0	0	0	0	0	0	0	0	0	0	0	0	0	0
FA(24:1)	M+12	0	0	0	0	0	0	0	0	0	0	0	0	0	0	0	0	0	0	0	0	0	0	0	0
FA(24:1)	M+13	0	0	0	0	0	0	0	0	0	0	0	0	0	0	0	0	0	0	0	0	0	0	0	0
FA(24:1)	M+14	0	0	0	0	0	0	0	0	0	0	0	0	0	0	0	0	0	0	0	0	0	0	0	0
FA(24:1)	M+15	0	0	0	0	0	0	0	0	0	0	0	0	0	0	0	0	0	0	0	0	0	0	0	0
FA(24:1)	M+16	0	0	0	0	0	0	0	0	0	0	0	0	0	0	0	0	0	0	0	0	0	0	0	0
FA(24:1)	M+17	0	0	0	0	0	0	0	0	0	0	0	0	0	0	0	0	0	0	0	0	0	0	0	0
FA(24:1)	M+18	0	0	0	0	0	0	0	0	0	0	0	0	0	0	0	0	0	0	0	0	0	0	0	0
FA(24:1)	M+19	0	0	0	0	0	0	0	0	0	0	0	0	0	0	0	0	0	0	0	0	0	0	0	0
FA(24:1)	M+20	0	0	0	0	0	0	0	0	0	0	0	0	0	0	0	0	0	0	0	0	0	0	0	0
FA(24:1)	M+21	0	0	0	0	0	0	0	0	0	0	0	0	0	0	0	0	0	0	0	0	0	0	0	0
FA(24:1)	M+22	0	0	0	0	0	0	0	0	0	0	0	0	0	0	0	0	0	0	0	0	0	0	0	0
FA(24:1)	M+23	0	0	0	0	0	0	0	0	0	0	0	0	0	0	0	0	0	0	0	0	0	0	0	0
FA(24:1)	M+24	0	0	0	0	0	0	0	0	0	0	0	0	0	0	0	0	0	0	0	0	0	0	0	0
FA(20:1)	M+0	3.98494e+08	3.77221e+08	3.69894e+08	4.99148e+08	3.0169e+08	312418107	279955584	2.23541e+08	347148210	2.25694e+08	6.00766e+08	5.10315e+08	2.70349e+08	4.62825e+08	4.20002e+08	501578241	6.59328e+08	5.75103e+08	324541374	3.87555e+08	5.0983e+08	4.34881e+08	3.1527e+08	5.17424e+08
FA(20:1)	M+1	7.19295e+06	5.50142e+06	7.90084e+06	6.09808e+06	3.5698e+06	5.52458e+06	7.78867e+06	2.45137e+06	3.71334e+06	919081	3.67315e+06	5.24749e+06	1.90157e+06	452638	3.71331e+06	7.81182e+06	5.38675e+06	0	3.2396e+06	7.68589e+06	0	1.29008e+06	7.41947e+06	0
FA(20:1)	M+2	7.17316e+07	6.04387e+07	6.40259e+07	6.15803e+07	4.14385e+07	3.6718e+07	3.98486e+07	3.29034e+07	5.33674e+07	2.54409e+07	3.89999e+07	5.46458e+07	2.28163e+07	4.10559e+07	3.35848e+07	4.75842e+07	5.84243e+07	5.00354e+07	2.51035e+07	2.91753e+07	3.55622e+07	3.50742e+07	3.84152e+07	4.36668e+07
FA(20:1)	M+3	969817	2.67642e+06	0	1.40096e+06	0	1.12485e+06	0	949355	478444	0	312825	0	728403	0	705333	470171	0	0	0	0	463183	135332	0	1.58935e+06
FA(20:1)	M+4	2.06686e+06	2.8817e+06	2.44896e+06	2.76815e+06	0	1.91853e+06	2.1005e+06	1.60928e+06	2.60047e+06	0	0	3.03847e+06	0	0	0	0	0	0	0	0	0	0	0	0
FA(20:1)	M+5	0	0	0	0	0	0	0	0	0	0	0	0	0	0	0	0	0	0	0	0	0	0	0	0
FA(20:1)	M+6	0	0	0	0	0	0	0	0	0	0	0	0	0	0	0	0	0	0	0	0	0	0	0	0
FA(20:1)	M+7	0	0	0	0	0	0	0	0	0	0	0	0	0	0	0	0	0	0	0	0	0	0	0	0
FA(20:1)	M+8	0	0	0	0	0	0	0	0	0	0	0	0	0	0	0	0	0	0	0	0	0	0	0	0
FA(20:1)	M+9	0	0	0	0	0	0	0	0	0	0	0	0	0	0	0	0	0	0	0	0	0	0	0	0
FA(20:1)	M+10	0	0	0	0	0	0	0	0	0	0	0	0	0	0	0	0	0	0	0	0	0	0	0	0
FA(20:1)	M+11	0	0	0	0	0	0	0	0	0	0	0	0	0	0	0	0	0	0	0	0	0	0	0	0
FA(20:1)	M+12	0	0	0	0	0	0	0	0	0	0	0	0	0	0	0	0	0	0	0	0	0	0	0	0
FA(20:1)	M+13	0	0	0	0	0	0	0	0	0	0	0	0	0	0	0	0	0	0	0	0	0	0	0	0
FA(20:1)	M+14	0	0	0	0	0	0	0	0	0	0	0	0	0	0	0	0	0	0	0	0	0	0	0	0
FA(20:1)	M+15	0	0	0	0	0	0	0	0	0	0	0	0	0	0	0	0	0	0	0	0	0	0	0	0
FA(20:1)	M+16	0	0	0	0	0	0	0	0	0	0	0	0	0	0	0	0	0	0	0	0	0	0	0	0
FA(20:1)	M+17	0	0	0	0	0	0	0	0	0	0	0	0	0	0	0	0	0	0	0	0	0	0	0	0
FA(20:1)	M+18	0	0	0	0	0	0	0	0	0	0	0	0	0	0	0	0	0	0	0	0	0	0	0	0
FA(20:1)	M+19	0	0	0	0	0	0	0	0	0	0	0	0	0	0	0	0	0	0	0	0	0	0	0	0
FA(20:1)	M+20	0	0	0	0	0	0	0	0	0	0	0	0	0	0	0	0	0	0	0	0	0	0	0	0
FA(18:4)	M+0	6.58602e+06	6.5408e+06	4.41664e+06	5.98929e+06	1.0261e+07	0	7.07238e+06	0	6.94802e+06	6.20347e+06	8.53481e+06	1.08289e+07	9.03296e+06	6.09999e+06	7.93796e+06	7.57902e+06	8.59916e+06	5.94243e+06	5.91391e+06	8.28502e+06	6.75324e+06	8.09922e+06	8.32724e+06	8.1807e+06
FA(18:4)	M+1	0	338605	0	725687	253308	1.84821e+06	0	0	0	0	0	0	0	0	0	0	0	0	0	732504	369598	0	0	135885
FA(18:4)	M+2	0	0	0	0	0	0	0	0	0	0	0	0	0	0	0	0	0	0	0	0	0	0	0	0
FA(18:4)	M+3	0	0	0	0	0	0	0	0	0	0	0	0	0	0	0	0	0	0	0	0	0	0	0	0
FA(18:4)	M+4	0	0	0	0	0	0	0	0	0	0	0	0	0	0	0	0	0	0	0	0	0	0	0	0
FA(18:4)	M+5	0	0	0	0	0	0	0	0	0	0	0	0	0	0	0	0	0	0	0	0	0	0	0	0
FA(18:4)	M+6	0	0	0	0	0	0	0	0	0	0	0	0	0	0	0	0	0	0	0	0	0	0	0	0
FA(18:4)	M+7	0	0	0	0	0	0	0	0	0	0	0	0	0	0	0	0	0	0	0	0	0	0	0	0
FA(18:4)	M+8	0	0	0	0	0	0	0	0	0	0	0	0	0	0	0	0	0	0	0	0	0	0	0	0
FA(18:4)	M+9	0	0	0	0	0	0	0	0	0	0	0	0	0	0	0	0	0	0	0	0	0	0	0	0
FA(18:4)	M+10	0	0	0	0	0	0	0	0	0	0	0	0	0	0	0	0	0	0	0	0	0	0	0	0
FA(18:4)	M+11	0	0	0	0	0	0	0	0	0	0	0	0	0	0	0	0	0	0	0	0	0	0	0	0
FA(18:4)	M+12	0	0	0	0	0	0	0	0	0	0	0	0	0	0	0	0	0	0	0	0	0	0	0	0
FA(18:4)	M+13	0	0	0	0	0	0	0	0	0	0	0	0	0	0	0	0	0	0	0	0	0	0	0	0
FA(18:4)	M+14	0	0	0	0	0	0	0	0	0	0	0	0	0	0	0	0	0	0	0	0	0	0	0	0
FA(18:4)	M+15	0	0	0	0	0	0	0	0	0	0	0	0	0	0	0	0	0	0	0	0	0	0	0	0
FA(18:4)	M+16	0	0	0	0	0	0	0	0	0	0	0	0	0	0	0	0	0	0	0	0	0	0	0	0
FA(18:4)	M+17	0	0	0	0	0	0	0	0	0	0	0	0	0	0	0	0	0	0	0	0	0	0	0	0
FA(18:4)	M+18	0	0	0	0	0	0	0	0	0	0	0	0	0	0	0	0	0	0	0	0	0	0	0	0
FA(20:2)	M+0	2.68866e+08	2.15869e+08	1.5614e+08	2.15251e+08	1.48342e+08	1.44538e+08	7.504e+07	5.45367e+07	1.36966e+08	6.7482e+07	4.80365e+08	2.9071e+08	1.02759e+08	1.8136e+08	2.84652e+08	3.88015e+08	4.47238e+08	2.17327e+08	1.6362e+08	1.31772e+08	2.5232e+08	175181347	7.03981e+07	3.84976e+08
FA(20:2)	M+1	6.0268e+06	2.48313e+06	7.51632e+06	4.75565e+06	2.79281e+06	3.56091e+06	3.90834e+06	2.98253e+06	4.50634e+06	298323	8.29096e+06	6.04447e+06	0	0	1.98514e+06	529126	4.54866e+06	0	4.34781e+06	0	4.11422e+06	0	2.79615e+06	2.40929e+06
FA(20:2)	M+2	4.83907e+07	3.91943e+07	2.31948e+07	2.85417e+07	1.95671e+07	1.76255e+07	1.29892e+07	6.96113e+06	2.40446e+07	8.39723e+06	4.01152e+07	3.64254e+07	7.69068e+06	1.67003e+07	2.78685e+07	4.0767e+07	4.36979e+07	2.11991e+07	1.3872e+07	1.21342e+07	18114740	1.66079e+07	8.18677e+06	3.84279e+07
FA(20:2)	M+3	0	0	608077	177080	620860	1.0888e+06	981230	0	500989	0	122197	0	0	0	0	0	0	178044	0	0	0	1.56442e+06	0	349739
FA(20:2)	M+4	0	0	0	0	0	0	0	0	0	0	0	0	0	0	0	0	0	0	0	0	0	0	0	0
FA(20:2)	M+5	0	0	0	0	0	0	0	0	0	0	0	0	0	0	0	0	0	0	0	0	0	0	0	0
FA(20:2)	M+6	0	0	0	0	0	0	0	0	0	0	0	0	0	0	0	0	0	0	0	0	0	0	0	0
FA(20:2)	M+7	0	0	0	0	0	0	0	0	0	0	0	0	0	0	0	0	0	0	0	0	0	0	0	0
FA(20:2)	M+8	0	0	0	0	0	0	0	0	0	0	0	0	0	0	0	0	0	0	0	0	0	0	0	0
FA(20:2)	M+9	0	0	0	0	0	0	0	0	0	0	0	0	0	0	0	0	0	0	0	0	0	0	0	0
FA(20:2)	M+10	0	0	0	0	0	0	0	0	0	0	0	0	0	0	0	0	0	0	0	0	0	0	0	0
FA(20:2)	M+11	0	0	0	0	0	0	0	0	0	0	0	0	0	0	0	0	0	0	0	0	0	0	0	0
FA(20:2)	M+12	0	0	0	0	0	0	0	0	0	0	0	0	0	0	0	0	0	0	0	0	0	0	0	0
FA(20:2)	M+13	0	0	0	0	0	0	0	0	0	0	0	0	0	0	0	0	0	0	0	0	0	0	0	0
FA(20:2)	M+14	0	0	0	0	0	0	0	0	0	0	0	0	0	0	0	0	0	0	0	0	0	0	0	0
FA(20:2)	M+15	0	0	0	0	0	0	0	0	0	0	0	0	0	0	0	0	0	0	0	0	0	0	0	0
FA(20:2)	M+16	0	0	0	0	0	0	0	0	0	0	0	0	0	0	0	0	0	0	0	0	0	0	0	0
FA(20:2)	M+17	0	0	0	0	0	0	0	0	0	0	0	0	0	0	0	0	0	0	0	0	0	0	0	0
FA(20:2)	M+18	0	0	0	0	0	0	0	0	0	0	0	0	0	0	0	0	0	0	0	0	0	0	0	0
FA(20:2)	M+19	0	0	0	0	0	0	0	0	0	0	0	0	0	0	0	0	0	0	0	0	0	0	0	0
FA(20:2)	M+20	0	0	0	0	0	0	0	0	0	0	0	0	0	0	0	0	0	0	0	0	0	0	0	0
FA(20:3)	M+0	1639468006	1748695279	1624671888	1703908170	1501449559	1653658976	1244769861	9.84086e+08	1401148402	1210350089	1928902994	2248083887	1253284509	1508130668	2005951819	2267731475	2271426256	1778667723	1824797860	1692654508	2053426246	1838549742	1389915499	2251411867
FA(20:3)	M+1	3.78277e+07	3.63895e+07	3.65135e+07	2.78466e+07	4.47528e+07	3.12765e+07	2.36685e+07	3.1028e+07	2.64592e+07	2.88659e+07	1.65236e+07	4.17679e+07	3.0207e+06	1.05201e+07	1.51594e+07	1.45147e+07	2.08358e+06	1.14893e+07	1.00546e+07	9.60079e+06	1.71501e+07	3.08678e+07	2.80481e+07	1.98414e+07
FA(20:3)	M+2	2.58444e+08	2.59597e+08	2.38349e+08	2.00955e+08	1.91626e+08	188324737	1.89257e+08	1.47381e+08	2.34436e+08	1.79596e+08	1.63989e+08	278809991	1.1903e+08	1.23917e+08	1.80654e+08	1.94931e+08	1.88972e+08	1.79241e+08	1.56947e+08	1.39794e+08	1.68953e+08	1.78043e+08	1.98197e+08	2.18919e+08
FA(20:3)	M+3	7.71897e+06	8.93154e+06	7.90686e+06	1.23114e+06	0	8.80448e+06	4.45233e+06	4.20555e+06	1.03643e+07	3.61881e+06	2.37166e+06	8.91491e+06	3.38179e+06	2.93275e+06	4.29759e+06	5.14627e+06	5.03585e+06	7.36062e+06	5.13548e+06	5.37504e+06	5.13252e+06	1.68945e+06	5.10884e+06	2.93879e+06
FA(20:3)	M+4	0	2.75376e+07	2.61568e+07	2.06805e+07	1.85217e+07	1.72752e+07	2.69063e+07	2.15811e+07	2.79283e+07	1.87123e+07	1.80002e+07	2.38116e+07	1.1499e+07	1.32169e+07	2.26762e+07	3.00449e+07	2.57452e+07	2.09797e+07	1.98469e+07	1.8553e+07	2.00767e+07	1.79219e+07	2.02258e+07	2.73556e+07
FA(20:3)	M+5	4.75661e+06	0	652694	1.19886e+06	0	0	0	0	538648	0	705112	271586	231539	0	0	152197	90944.4	394335	0	74762.4	0	0	518801	0
FA(20:3)	M+6	0	0	0	0	0	0	0	0	0	0	0	0	0	0	0	0	0	0	0	0	0	0	0	0
FA(20:3)	M+7	0	0	0	0	0	0	0	0	0	0	0	0	0	0	0	0	0	0	0	0	0	0	0	0
FA(20:3)	M+8	0	0	0	0	0	0	0	0	0	0	0	0	0	0	0	0	0	0	0	0	0	0	0	0
FA(20:3)	M+9	0	0	0	0	0	0	0	0	0	0	0	0	0	0	0	0	0	0	0	0	0	0	0	0
FA(20:3)	M+10	0	0	0	0	0	0	0	0	0	0	0	0	0	0	0	0	0	0	0	0	0	0	0	0
FA(20:3)	M+11	0	0	0	0	0	0	0	0	0	0	0	0	0	0	0	0	0	0	0	0	0	0	0	0
FA(20:3)	M+12	0	0	0	0	0	0	0	0	0	0	0	0	0	0	0	0	0	0	0	0	0	0	0	0
FA(20:3)	M+13	0	0	0	0	0	0	0	0	0	0	0	0	0	0	0	0	0	0	0	0	0	0	0	0
FA(20:3)	M+14	0	0	0	0	0	0	0	0	0	0	0	0	0	0	0	0	0	0	0	0	0	0	0	0
FA(20:3)	M+15	0	0	0	0	0	0	0	0	0	0	0	0	0	0	0	0	0	0	0	0	0	0	0	0
FA(20:3)	M+16	0	0	0	0	0	0	0	0	0	0	0	0	0	0	0	0	0	0	0	0	0	0	0	0
FA(20:3)	M+17	0	0	0	0	0	0	0	0	0	0	0	0	0	0	0	0	0	0	0	0	0	0	0	0
FA(20:3)	M+18	0	0	0	0	0	0	0	0	0	0	0	0	0	0	0	0	0	0	0	0	0	0	0	0
FA(20:3)	M+19	0	0	0	0	0	0	0	0	0	0	0	0	0	0	0	0	0	0	0	0	0	0	0	0
FA(20:3)	M+20	0	0	0	0	0	0	0	0	0	0	0	0	0	0	0	0	0	0	0	0	0	0	0	0
FA(14:0)	M+0	2501941321	2278123711	1991556641	2638390136	2265873751	2435409339	2474889857	1482392149	2005388518	1761288333	3137829384	2519391141	1920979838	2133153124	2598334409	2359320803	2919816551	2649738901	2150763815	2276053317	2461378694	2635014475	2150703307	3582161793
FA(14:0)	M+1	1.88356e+07	1.79408e+07	6.85854e+06	1.46319e+07	997639	2.67596e+07	3.33728e+06	6.30754e+06	7.65443e+06	7.52022e+06	4.46561e+06	1.67633e+07	1.79049e+06	3.30896e+06	0	0	4.05351e+06	1.53524e+07	0	0	2.56599e+06	7.82617e+06	1.54015e+07	121334
FA(14:0)	M+2	1.3542e+08	1.26697e+08	1.12207e+08	1.13824e+08	7.70523e+07	1.23147e+08	6.59216e+07	5.37141e+07	6.11722e+07	7.13451e+07	6.55398e+07	9.19551e+07	4.47373e+07	4.49276e+07	4.75127e+07	4.25695e+07	5.24252e+07	7.42236e+07	4.3816e+07	3.39687e+07	4.8714e+07	5.27821e+07	8.30142e+07	6.90735e+07
FA(14:0)	M+3	1.30087e+07	1.6613e+07	1.27077e+07	2.08769e+07	1.71035e+07	2.10945e+07	1.1955e+07	6.55475e+06	1.01127e+07	1.12161e+07	9.50283e+06	3.29182e+07	6.6674e+06	4.72073e+06	7.46262e+06	6.1286e+06	6.4508e+06	7.58277e+06	2.93303e+06	7.23513e+06	8.56135e+06	1.12292e+07	1.59559e+07	7.82639e+06
FA(14:0)	M+4	4.61762e+07	4.76664e+07	3.91922e+07	5.35562e+07	4.70373e+07	5.07009e+07	3.32099e+07	2.46607e+07	2.93426e+07	3.8336e+07	3.63069e+07	6.37867e+07	2.63988e+07	2.16839e+07	2.48068e+07	2.94278e+07	2.77128e+07	3.65802e+07	2.04364e+07	2.72018e+07	3.09971e+07	2.88731e+07	4.38995e+07	2.89396e+07
FA(14:0)	M+5	3.00822e+07	3.01735e+07	2.30739e+07	2.61669e+07	2.38891e+07	2.54788e+07	2.08383e+07	1.53845e+07	2.17227e+07	2.06528e+07	2.13195e+07	3.93083e+07	1.56234e+07	1.23595e+07	1.77623e+07	1.76579e+07	1.56937e+07	2.16592e+07	1.19047e+07	1.80064e+07	1.87816e+07	1.64932e+07	2.57537e+07	1.84525e+07
FA(14:0)	M+6	6.64208e+07	6.17903e+07	5.68926e+07	6.09812e+07	5.2049e+07	5.71358e+07	5.64218e+07	3.15705e+07	4.68148e+07	4.49596e+07	5.95965e+07	6.1458e+07	4.28408e+07	3.8104e+07	4.87144e+07	5.64231e+07	5.34062e+07	6.19355e+07	3.69966e+07	4.83235e+07	4.89813e+07	4.74061e+07	5.5983e+07	4.94569e+07
FA(14:0)	M+7	4.24765e+07	3.55203e+07	3.33137e+07	2.85613e+07	2.75892e+07	2.98297e+07	3.05978e+07	2.01988e+07	2.92455e+07	2.61924e+07	3.61858e+07	3.2095e+07	2.72763e+07	2.07594e+07	2.79494e+07	3.25531e+07	2.75283e+07	2.96872e+07	1.85002e+07	2.46964e+07	2.94032e+07	2.45442e+07	3.4381e+07	2.6562e+07
FA(14:0)	M+8	8.47675e+07	7.34828e+07	6.27997e+07	6.56961e+07	5.6635e+07	5.89634e+07	7.07422e+07	4.11799e+07	6.25517e+07	4.82303e+07	7.23252e+07	5.53679e+07	5.21471e+07	5.4032e+07	7.40927e+07	8.27207e+07	8.13637e+07	7.55579e+07	4.60907e+07	5.86643e+07	7.04615e+07	5.80841e+07	5.5816e+07	6.54687e+07
FA(14:0)	M+9	4.97131e+07	3.80792e+07	3.55213e+07	2.9972e+07	3.03231e+07	2.85094e+07	3.57507e+07	2.04107e+07	3.21517e+07	2.63563e+07	3.51334e+07	2.43473e+07	2.59872e+07	2.31716e+07	3.43614e+07	3.74536e+07	3.54332e+07	3.65652e+07	2.36285e+07	2.67115e+07	2.78897e+07	2.78269e+07	2.98059e+07	3.04448e+07
FA(14:0)	M+10	8.15442e+07	6.76981e+07	5.73699e+07	6.88446e+07	4.5817e+07	6.15407e+07	7.16739e+07	4.377e+07	6.10444e+07	4.24687e+07	6.58874e+07	4.05634e+07	4.7382e+07	5.49858e+07	6.97412e+07	8.93355e+07	8.47016e+07	7.2905e+07	5.09018e+07	5.65347e+07	6.25071e+07	5.48907e+07	4.90409e+07	6.92773e+07
FA(14:0)	M+11	3.66672e+07	2.82338e+07	2.82001e+07	2.48146e+07	1.82487e+07	2.46463e+07	2.8148e+07	1.93576e+07	2.6971e+07	2.03017e+07	2.38071e+07	1.64112e+07	1.83164e+07	2.0618e+07	2.82696e+07	3.46937e+07	3.19725e+07	3.18397e+07	2.03417e+07	1.89625e+07	2.30966e+07	2.32233e+07	2.24281e+07	2.48487e+07
FA(14:0)	M+12	5.74379e+07	4.65458e+07	4.34403e+07	4.59496e+07	2.90753e+07	3.86156e+07	5.11009e+07	3.76926e+07	3.91568e+07	2.84559e+07	4.30652e+07	2.56387e+07	2.92687e+07	3.83691e+07	5.57671e+07	7.59158e+07	6.33038e+07	5.16392e+07	4.06205e+07	3.54546e+07	3.79721e+07	3.56324e+07	3.47928e+07	5.46194e+07
FA(14:0)	M+13	1.38752e+07	1.13825e+07	1.21854e+07	1.0897e+07	5.46339e+06	8.83598e+06	1.16177e+07	8.78658e+06	1.00968e+07	8.21074e+06	1.0431e+07	6.55578e+06	8.24693e+06	7.49143e+06	1.24449e+07	1.64906e+07	1.6438e+07	1.2955e+07	9.06824e+06	6.54982e+06	7.02837e+06	9.40002e+06	9.14179e+06	1.16207e+07
FA(14:0)	M+14	2.01272e+07	1.81479e+07	1.76724e+07	1.91377e+07	9.84044e+06	1.39842e+07	1.88131e+07	1.67653e+07	1.33856e+07	1.26605e+07	1.19239e+07	8.05873e+06	9.05258e+06	1.35357e+07	1.97798e+07	3.17587e+07	2.83426e+07	2.16036e+07	1.57686e+07	1.15421e+07	1.28537e+07	1.19809e+07	1.41957e+07	1.83771e+07
FA(16:0)	M+0	4468584647	4124997953	4008064179	4355150134	4137041108	3172926953	4406844402	3508762876	3996579421	4035970196	4863060653	4689642493	4651138584	4393662298	5526103547	5489642531	5211181307	4352072473	4472981665	5073199630	4881696175	4107443496	4025559154	5330884319
FA(16:0)	M+1	3.42861e+06	1.96977e+07	0	2.4233e+07	2.5006e+07	4.06548e+07	0	2.61454e+06	5.16147e+06	1.0975e+07	1.4935e+07	3.65746e+06	0	0	1.57321e+07	0	0	0	0	1.06712e+07	0	0	6.67981e+06	0
FA(16:0)	M+2	3.67758e+07	5.68794e+07	4.82839e+07	9.45254e+07	5.69647e+07	8.29616e+07	3.25661e+07	3.9939e+07	3.03088e+07	4.28247e+07	7.00284e+06	7.06741e+07	3.34076e+06	4.48665e+06	7.27199e+06	5.88514e+06	0	1.04979e+07	1.13019e+07	8.45248e+06	4.14264e+06	5.86704e+06	4.62973e+07	1.10561e+07
FA(16:0)	M+3	2.85665e+07	3.40184e+07	2.82061e+07	6.10104e+07	4.01547e+07	47506078	2.35036e+07	2.39445e+07	2.2923e+07	2.80051e+07	1.19708e+07	5.28844e+07	1.16823e+07	7.83205e+06	8.51451e+06	6.33402e+06	6.24007e+06	1.2576e+07	1.00288e+07	1.28522e+07	8.47054e+06	6.74332e+06	3.15744e+07	1.15687e+07
FA(16:0)	M+4	8.75395e+07	1.06388e+08	8.51079e+07	1.07707e+08	9.70893e+07	8.24807e+07	7.52812e+07	6.58508e+07	6.71187e+07	8.64272e+07	4.74653e+07	1.2042e+08	3.90163e+07	3.45775e+07	4.34026e+07	3.86355e+07	3.97714e+07	4.53828e+07	3.52157e+07	4.30609e+07	3.78296e+07	3.37805e+07	8.61101e+07	4.70809e+07
FA(16:0)	M+5	6.4136e+07	6.58916e+07	5.49163e+07	6.45136e+07	6.01955e+07	4.9939e+07	4.81681e+07	4.63965e+07	4.48616e+07	5.35635e+07	2.90124e+07	7.52584e+07	2.3991e+07	1.52814e+07	2.19452e+07	2.1282e+07	2.02062e+07	2.28085e+07	2.0165e+07	2.06322e+07	2.36492e+07	2.01932e+07	5.26288e+07	2.54289e+07
FA(16:0)	M+6	1.51347e+08	1.54372e+08	1.23744e+08	1.20958e+08	1.26736e+08	9.59421e+07	1.25014e+08	9.2096e+07	1.19316e+08	1.19672e+08	7.3681e+07	1.54372e+08	6.55268e+07	6.26786e+07	7.20649e+07	7.24308e+07	7.07493e+07	7.33963e+07	5.9606e+07	7.57351e+07	6.74876e+07	5.25847e+07	121039981	7.78108e+07
FA(16:0)	M+7	8.52712e+07	8.60519e+07	7.57439e+07	6.54022e+07	7.12776e+07	5.02621e+07	6.93442e+07	4.88902e+07	7.03594e+07	7.08349e+07	4.15022e+07	8.57484e+07	3.70218e+07	3.53815e+07	4.36337e+07	3.8401e+07	3.84478e+07	3.58483e+07	2.85334e+07	3.7389e+07	3.60116e+07	3.0244e+07	7.44568e+07	4.45256e+07
FA(16:0)	M+8	1.81831e+08	1.6754e+08	1.46586e+08	1.34511e+08	1.34885e+08	9.4751e+07	1.66614e+08	1.10387e+08	1.45031e+08	1.38952e+08	8.51258e+07	1.44422e+08	7.94142e+07	8.23456e+07	9.91587e+07	1.09403e+08	9.2429e+07	8.71719e+07	7.14859e+07	9.79597e+07	8.96496e+07	6.65573e+07	1.40774e+08	1.04733e+08
FA(16:0)	M+9	8.98059e+07	9.50481e+07	7.89108e+07	5.68104e+07	6.31645e+07	4.59141e+07	9.27529e+07	6.19983e+07	7.90111e+07	7.26567e+07	4.38481e+07	8.13598e+07	3.88167e+07	3.62451e+07	4.7783e+07	5.11565e+07	4.94522e+07	4.07751e+07	3.51919e+07	4.42095e+07	3.98305e+07	2.8474e+07	8.05995e+07	5.13458e+07
FA(16:0)	M+10	1.73449e+08	1.51036e+08	1.36288e+08	1.21261e+08	1.13636e+08	7.82114e+07	1.60458e+08	1.20569e+08	1.45552e+08	1.30725e+08	8.20208e+07	1.19702e+08	6.94593e+07	7.71125e+07	1.00084e+08	1.14032e+08	96253688	8.29485e+07	7.48107e+07	8.58546e+07	7.97065e+07	6.05012e+07	1.30024e+08	102109462
FA(16:0)	M+11	7.86772e+07	6.8828e+07	6.52761e+07	5.10477e+07	4.83939e+07	4.34831e+07	6.87154e+07	5.37583e+07	7.02869e+07	6.10776e+07	3.42362e+07	5.69286e+07	3.12744e+07	3.31321e+07	4.38531e+07	4.70279e+07	4.09882e+07	3.47617e+07	2.85029e+07	3.74722e+07	3.10154e+07	2.47115e+07	5.81894e+07	4.67583e+07
FA(16:0)	M+12	1.21476e+08	1.19559e+08	1.12889e+08	8.93792e+07	7.69062e+07	6.81144e+07	128448609	9.97595e+07	1.1418e+08	9.85325e+07	5.68974e+07	8.36585e+07	5.0383e+07	6.54533e+07	7.73493e+07	9.27006e+07	7.86555e+07	5.98953e+07	6.06309e+07	6.37039e+07	5.67376e+07	4.79573e+07	1.04722e+08	8.31383e+07
FA(16:0)	M+13	4.8328e+07	4.34217e+07	4.27186e+07	3.0504e+07	2.81761e+07	2.66716e+07	4.03189e+07	3.7522e+07	4.22566e+07	3.43762e+07	2.12245e+07	3.39715e+07	1.59113e+07	2.04206e+07	2.41659e+07	2.65523e+07	2.64254e+07	1.7916e+07	1.84378e+07	1.80497e+07	1.99241e+07	1.52634e+07	3.58592e+07	2.85416e+07
FA(16:0)	M+14	6.53959e+07	6.44782e+07	6.67505e+07	5.21411e+07	4.1957e+07	4.08088e+07	7.02269e+07	6.31998e+07	6.41158e+07	5.76773e+07	2.99022e+07	4.85024e+07	2.67247e+07	3.67491e+07	4.8032e+07	5.33472e+07	5.0043e+07	3.60785e+07	3.48751e+07	3.29518e+07	2.67611e+07	2.78609e+07	6.38748e+07	4.3144e+07
FA(16:0)	M+15	1.40499e+07	1.20634e+07	1.56138e+07	8.4623e+06	9.64835e+06	9.05943e+06	1.48839e+07	1.4867e+07	1.295e+07	1.32152e+07	7.20884e+06	9.29448e+06	3.93988e+06	5.89926e+06	7.61217e+06	8.92485e+06	7.40895e+06	8.5343e+06	7.63452e+06	5.10382e+06	5.09727e+06	7.68013e+06	1.39524e+07	1.16531e+07
FA(16:0)	M+16	2.33567e+07	2.30977e+07	1.94368e+07	1.6756e+07	1.13458e+07	1.4836e+07	2.39985e+07	2.27653e+07	1.73063e+07	1.95321e+07	8.20028e+06	1.50903e+07	7.11251e+06	1.13686e+07	1.42741e+07	1.74298e+07	1.45976e+07	1.11247e+07	1.06477e+07	1.01451e+07	9.26121e+06	0	2.00475e+07	1.63061e+07
FA(10:0)	M+0	4.49538e+08	4.19941e+08	4.92838e+08	7.21913e+08	5.24314e+08	5.15408e+08	5.50041e+08	482933276	5.2454e+08	6.40612e+08	5.49192e+08	5.9799e+08	4.49643e+08	4.59993e+08	4.27651e+08	4.87978e+08	4.73289e+08	4.58896e+08	507633337	6.30301e+08	4.27149e+08	4.4727e+08	483130049	5.99914e+08
FA(10:0)	M+1	0	24646.8	0	676510	0	0	338834	0	0	0	0	0	0	0	260976	0	14626.5	841978	0	0	0	0	0	0
FA(10:0)	M+2	0	0	0	0	0	0	0	0	0	0	0	0	0	0	0	0	0	250557	0	0	0	0	0	0
FA(10:0)	M+3	0	0	0	0	0	0	0	0	0	0	0	0	0	0	0	0	0	0	0	0	0	0	0	0
FA(10:0)	M+4	0	0	0	0	0	0	0	0	0	0	0	0	0	0	0	0	0	0	0	0	0	0	0	0
FA(10:0)	M+5	0	0	0	0	0	0	0	0	0	0	0	0	0	0	0	0	0	0	0	0	0	0	0	0
FA(10:0)	M+6	1.15326e+06	1.16189e+06	1.29294e+06	0	0	0	0	0	0	0	0	0	0	0	506021	0	736738	756628	0	0	0	0	0	0
FA(10:0)	M+7	0	0	0	0	0	0	0	0	0	0	0	0	0	0	0	0	0	0	0	0	0	0	0	0
FA(10:0)	M+8	0	0	0	0	0	0	0	0	0	0	0	0	0	0	0	0	0	0	0	0	0	0	0	0
FA(10:0)	M+9	0	0	0	0	0	0	0	0	0	0	0	0	0	0	0	0	0	0	0	0	0	0	0	0
FA(10:0)	M+10	0	0	0	0	0	0	0	0	0	0	0	0	0	0	0	0	0	0	0	0	0	0	0	0
FA(12:0)	M+0	2772359589	2546935948	2565902585	3363086642	3240382198	3832379470	3351536769	2253561102	2906362588	2988363396	4557670068	2936817744	2587329919	2913521498	2845207418	1813623761	2910698946	2594239221	2980507791	3036009452	2873264665	3492035159	2852982949	5509209941
FA(12:0)	M+1	0	0	0	0	0	0	0	0	0	0	0	0	0	0	0	1.55314e+06	0	0	0	0	0	0	0	0
FA(12:0)	M+2	0	0	0	0	0	0	0	0	0	0	0	0	0	0	0	0	0	0	0	0	0	0	0	0
FA(12:0)	M+3	0	713846	0	0	0	0	0	0	0	0	0	0	0	0	0	0	0	0	0	0	0	0	0	0
FA(12:0)	M+4	2.99074e+06	3.61085e+06	3.12579e+06	2.4883e+06	0	3.02712e+06	0	1.94396e+06	3.63819e+06	3.76965e+06	0	3.52215e+06	0	0	0	0	0	0	0	0	0	0	0	0
FA(12:0)	M+5	0	0	0	0	0	0	0	0	0	0	0	0	0	0	0	0	0	0	0	0	0	0	0	0
FA(12:0)	M+6	4.73759e+06	5.69386e+06	4.70143e+06	3.4778e+06	4.138e+06	5.21902e+06	2.81935e+06	0	4.61624e+06	3.36894e+06	3.3118e+06	4.37591e+06	3.54635e+06	0	3.79695e+06	3.6876e+06	2.80438e+06	3.26391e+06	2.80063e+06	3.87781e+06	0	3.65274e+06	4.69944e+06	2.71498e+06
FA(12:0)	M+7	2.1162e+06	3.4664e+06	2.15756e+06	1.61836e+06	0	0	0	0	0	0	0	0	0	0	0	0	0	0	0	0	0	0	0	0
FA(12:0)	M+8	5.35551e+06	4.8218e+06	5.30262e+06	4.55062e+06	3.94639e+06	4.82694e+06	4.79833e+06	3.5019e+06	4.23714e+06	3.74213e+06	4.01562e+06	3.48582e+06	4.36876e+06	2.83272e+06	4.61365e+06	4.24504e+06	4.00653e+06	4.26107e+06	0	3.74021e+06	4.25319e+06	3.3096e+06	4.70135e+06	4.42845e+06
FA(12:0)	M+9	0	0	0	0	0	0	0	0	0	0	0	0	0	0	0	0	0	0	0	0	0	0	0	0
FA(12:0)	M+10	3.68648e+06	4.37766e+06	3.89057e+06	3.34281e+06	2.88982e+06	0	3.97306e+06	3.08385e+06	3.55621e+06	0	2.69949e+06	0	0	2.81035e+06	2.79159e+06	4.76381e+06	3.91699e+06	3.85577e+06	2.886e+06	0	0	0	2.57748e+06	3.01966e+06
FA(12:0)	M+11	0	0	0	0	0	0	0	0	0	0	0	0	0	0	0	0	0	0	0	0	0	0	0	0
FA(12:0)	M+12	0	0	0	0	0	0	0	0	0	0	0	0	0	0	0	0	0	0	0	0	0	0	0	0
FA(22:1)	M+0	6.09977e+07	5.14141e+07	3.49145e+07	4.6539e+07	3.79734e+07	2.53985e+07	3.60011e+07	1.78203e+07	4.06805e+07	2.74079e+07	6.23814e+07	9.45375e+07	3.80626e+07	33101809	103054419	1.3227e+08	1.73005e+08	5.07656e+07	6.14505e+07	4.90493e+07	9.6615e+07	4.89677e+07	4.10794e+07	1.2057e+08
FA(22:1)	M+1	759661	2.30777e+06	0	549925	221438	318662	841824	0	656870	210330	1.58309e+06	1.18698e+06	310773	0	1.06823e+06	0	2.30279e+06	2.41881e+06	252255	0	1.27245e+06	0	5459.44	928593
FA(22:1)	M+2	5.47777e+06	5.03006e+06	2.47097e+06	2.37991e+06	3.63765e+06	1.42217e+06	1.6058e+06	0	3.23924e+06	1.48801e+06	786835	5.63288e+06	1.57195e+06	0	6.43963e+06	6.80052e+06	7.86575e+06	1.68325e+06	2.43779e+06	2.98572e+06	3.26099e+06	1.90589e+06	2.93142e+06	4.65717e+06
FA(22:1)	M+3	796507	633899	0	0	124230	0	0	0	0	0	0	0	0	0	0	872439	383493	0	0	0	0	0	0	0
FA(22:1)	M+4	0	0	0	0	0	0	0	0	0	0	0	0	0	0	2.10283e+06	2.51695e+06	2.64881e+06	0	0	0	0	0	0	0
FA(22:1)	M+5	0	0	0	0	0	0	0	0	0	0	0	0	0	0	0	0	0	0	0	0	0	0	0	0
FA(22:1)	M+6	0	0	0	0	0	0	0	0	0	0	0	0	0	0	0	0	0	0	0	0	0	0	0	0
FA(22:1)	M+7	0	0	0	0	0	0	0	0	0	0	0	0	0	0	0	0	0	0	0	0	0	0	0	0
FA(22:1)	M+8	0	0	0	0	0	0	0	0	0	0	0	0	0	0	0	0	0	0	0	0	0	0	0	0
FA(22:1)	M+9	0	0	0	0	0	0	0	0	0	0	0	0	0	0	0	0	0	0	0	0	0	0	0	0
FA(22:1)	M+10	0	0	0	0	0	0	0	0	0	0	0	0	0	0	0	0	0	0	0	0	0	0	0	0
FA(22:1)	M+11	0	0	0	0	0	0	0	0	0	0	0	0	0	0	0	0	0	0	0	0	0	0	0	0
FA(22:1)	M+12	0	0	0	0	0	0	0	0	0	0	0	0	0	0	0	0	0	0	0	0	0	0	0	0
FA(22:1)	M+13	0	0	0	0	0	0	0	0	0	0	0	0	0	0	0	0	0	0	0	0	0	0	0	0
FA(22:1)	M+14	0	0	0	0	0	0	0	0	0	0	0	0	0	0	0	0	0	0	0	0	0	0	0	0
FA(22:1)	M+15	0	0	0	0	0	0	0	0	0	0	0	0	0	0	0	0	0	0	0	0	0	0	0	0
FA(22:1)	M+16	0	0	0	0	0	0	0	0	0	0	0	0	0	0	0	0	0	0	0	0	0	0	0	0
FA(22:1)	M+17	0	0	0	0	0	0	0	0	0	0	0	0	0	0	0	0	0	0	0	0	0	0	0	0
FA(22:1)	M+18	0	0	0	0	0	0	0	0	0	0	0	0	0	0	0	0	0	0	0	0	0	0	0	0
FA(22:1)	M+19	0	0	0	0	0	0	0	0	0	0	0	0	0	0	0	0	0	0	0	0	0	0	0	0
FA(22:1)	M+20	0	0	0	0	0	0	0	0	0	0	0	0	0	0	0	0	0	0	0	0	0	0	0	0
FA(22:1)	M+21	0	0	0	0	0	0	0	0	0	0	0	0	0	0	0	0	0	0	0	0	0	0	0	0
FA(22:1)	M+22	0	0	0	0	0	0	0	0	0	0	0	0	0	0	0	0	0	0	0	0	0	0	0	0
FA(18:0)	M+0	3879747362	3485293350	3550791864	3520319051	2627352028	2582087012	2400243036	1968731915	2918028689	1753176979	3024242815	3228664588	2795177269	3853797357	3392584098	4229311105	4614669070	4355424088	3040593198	3281574491	3769845330	3064666358	2219888369	3140014868
FA(18:0)	M+1	3.10132e+06	1.39875e+07	1.19315e+07	7.27645e+06	8.26182e+06	7.44295e+06	9.4829e+06	4.69875e+06	1.10729e+07	0	3.53348e+06	1.12497e+07	0	1.10634e+07	0	3.9445e+06	4.50787e+06	5.53859e+06	2.99385e+06	2.01266e+06	0	8.49738e+06	1.29822e+07	7.14226e+06
FA(18:0)	M+2	1.76393e+08	153466821	1.65984e+08	1.23607e+08	9.93172e+07	9.16123e+07	1.03591e+08	8.89246e+07	1.23966e+08	7.51996e+07	4.33289e+07	1.24415e+08	3.32329e+07	5.9202e+07	5.26201e+07	6.62924e+07	7.46537e+07	7.00694e+07	4.49946e+07	4.43495e+07	4.94389e+07	4.22266e+07	9.13406e+07	5.40285e+07
FA(18:0)	M+3	2.87035e+06	4.77634e+06	2.8472e+06	5.65361e+06	3.74701e+06	9.13523e+06	0	1.41299e+06	2.06517e+06	3.16144e+06	0	1.23923e+06	541305	0	699811	0	0	1.59205e+06	0	0	1.28837e+06	571369	181491	146355
FA(18:0)	M+4	1.03069e+07	1.04489e+07	9.67572e+06	1.36274e+07	1.19772e+07	1.16723e+07	6.45033e+06	5.3442e+06	7.53349e+06	5.21795e+06	2.7695e+06	1.37897e+07	2.03341e+06	3.34771e+06	1.47452e+06	0	0	4.27809e+06	1.90388e+06	1.63868e+06	3.33173e+06	2.44529e+06	6.04574e+06	2.78889e+06
FA(18:0)	M+5	6.84631e+06	7.48439e+06	8.12012e+06	8.49506e+06	4.87562e+06	7.71354e+06	4.54461e+06	3.73985e+06	4.59039e+06	3.19458e+06	0	8.68668e+06	0	0	0	0	0	0	0	0	0	0	0	0
FA(18:0)	M+6	1.7124e+07	1.95614e+07	1.665e+07	1.7914e+07	1.26225e+07	1.30453e+07	9.66168e+06	8.09425e+06	1.17819e+07	7.15894e+06	4.63914e+06	2.03356e+07	3.99197e+06	5.58565e+06	4.69921e+06	6.59508e+06	5.76455e+06	7.66465e+06	3.95585e+06	4.10096e+06	3.51208e+06	4.22222e+06	9.63872e+06	6.20475e+06
FA(18:0)	M+7	1.22152e+07	1.10779e+07	1.12849e+07	9.81988e+06	9.55987e+06	7.35999e+06	7.1706e+06	4.8261e+06	8.08885e+06	5.5915e+06	3.32881e+06	1.1441e+07	1.58239e+06	3.39815e+06	2.52085e+06	2.07698e+06	3.92385e+06	3.22703e+06	2.11554e+06	1.88053e+06	3.53995e+06	1.99525e+06	7.64439e+06	2.29055e+06
FA(18:0)	M+8	2.70661e+07	2.35283e+07	2.33661e+07	2.03568e+07	1.6562e+07	1.28572e+07	1.54833e+07	1.10383e+07	1.76387e+07	1.03668e+07	7.97037e+06	2.3032e+07	5.17889e+06	7.31502e+06	5.67809e+06	7.97784e+06	1.04837e+07	8.99666e+06	5.80448e+06	5.44808e+06	6.34151e+06	5.58578e+06	1.41453e+07	6.95062e+06
FA(18:0)	M+9	1.28204e+07	1.46899e+07	1.19562e+07	1.18005e+07	8.65761e+06	8.18682e+06	9.37005e+06	5.96378e+06	1.13142e+07	6.70333e+06	2.40042e+06	1.33296e+07	3.31823e+06	4.69813e+06	3.21247e+06	4.46641e+06	4.77079e+06	5.96063e+06	2.56936e+06	3.11504e+06	4.72914e+06	2.58906e+06	8.62924e+06	4.4866e+06
FA(18:0)	M+10	3.14155e+07	2.77057e+07	2.77463e+07	1.74694e+07	1.45025e+07	1.44504e+07	1.78113e+07	1.18321e+07	2.4473e+07	1.27708e+07	7.50171e+06	2.04777e+07	3.95738e+06	9.86241e+06	7.13422e+06	1.22199e+07	1.09506e+07	1.07553e+07	6.02374e+06	6.38561e+06	6.68871e+06	4.86302e+06	1.59169e+07	1.02486e+07
FA(18:0)	M+11	1.93232e+07	1.26776e+07	1.58646e+07	1.01864e+07	8.2309e+06	5.96195e+06	9.15824e+06	6.53855e+06	9.97771e+06	5.84189e+06	2.99832e+06	1.23893e+07	1.83044e+06	4.09663e+06	4.15861e+06	2.30321e+06	4.63001e+06	4.58113e+06	2.48557e+06	3.87146e+06	3.18017e+06	3.5159e+06	8.28085e+06	3.56717e+06
FA(18:0)	M+12	2.65194e+07	2.20978e+07	2.2736e+07	1.77753e+07	1.23426e+07	1.31669e+07	1.65718e+07	1.13365e+07	1.77897e+07	1.04537e+07	5.74797e+06	1.66309e+07	3.95304e+06	8.15781e+06	5.86889e+06	8.52039e+06	1.02293e+07	7.13605e+06	5.10537e+06	4.66102e+06	6.83176e+06	5.37839e+06	1.53147e+07	7.4258e+06
FA(18:0)	M+13	1.1739e+07	1.04946e+07	1.00025e+07	5.65886e+06	6.05649e+06	5.16622e+06	5.70388e+06	4.93412e+06	9.61728e+06	4.45808e+06	2.33073e+06	7.28794e+06	1.97845e+06	2.46e+06	3.18519e+06	3.73599e+06	4.36078e+06	3.61995e+06	0	3.77935e+06	3.0185e+06	2.02293e+06	5.89246e+06	4.2121e+06
FA(18:0)	M+14	1.86384e+07	1.68583e+07	1.61124e+07	1.18464e+07	8.16477e+06	8.479e+06	1.22481e+07	8.2521e+06	1.34418e+07	8.53782e+06	3.1606e+06	1.15238e+07	2.27084e+06	5.38833e+06	4.93409e+06	6.31314e+06	6.88194e+06	5.68661e+06	4.59527e+06	3.30613e+06	4.63904e+06	3.40788e+06	1.0901e+07	4.41957e+06
FA(18:0)	M+15	6.70406e+06	4.93535e+06	5.96979e+06	4.78853e+06	3.03035e+06	2.23726e+06	3.62511e+06	4.22794e+06	4.69653e+06	2.67037e+06	1.97041e+06	4.09883e+06	0	0	0	0	0	0	0	0	0	0	0	0
FA(18:0)	M+16	9.24263e+06	8.34008e+06	9.03416e+06	6.68672e+06	4.07092e+06	4.76923e+06	6.25798e+06	5.86107e+06	7.43962e+06	4.08834e+06	0	5.3023e+06	0	2.3771e+06	0	3.37724e+06	3.46704e+06	3.05667e+06	1.92282e+06	0	0	1.58469e+06	5.98668e+06	3.00099e+06
FA(18:0)	M+17	0	0	0	0	0	0	0	0	0	0	0	0	0	0	0	0	0	0	0	0	0	0	0	0
FA(18:0)	M+18	0	0	0	0	0	0	0	0	0	0	0	0	0	0	0	0	0	0	0	0	0	0	0	0
FA(20:0)	M+19	5.54524e+07	3.94537e+07	2.34197e+07	4.609e+07	3.40655e+07	2.0938e+07	2.10435e+07	1.25362e+07	2.99109e+07	2.07702e+07	4.14729e+07	7.61336e+07	3.24961e+07	2.23663e+07	8.58376e+07	8.42237e+07	1.30571e+08	3.04095e+07	4.82655e+07	3.91183e+07	7.93058e+07	3.59884e+07	2.17285e+07	8.19664e+07
FA(20:0)	M+20	403773	492798	376084	395327	303818	0	614866	277219	1.09411e+06	0	0	0	365973	1.23635e+06	0	0	0	498855	0	667092	0	0	1.05362e+06	606375
FA(20:0)	M+0	3.66421e+06	2.23823e+06	0	1.61357e+06	0	0	0	0	2.47845e+06	1.75983e+06	1.20268e+06	2.6508e+06	808119	1.74709e+06	2.9733e+06	4.25902e+06	6.37265e+06	791484	2.29978e+06	1.71086e+06	2.14498e+06	1.01613e+06	1.00746e+06	2.69028e+06
FA(20:0)	M+1	0	0	0	0	0	0	0	0	0	0	0	0	0	0	0	0	0	0	0	0	0	0	0	0
FA(20:0)	M+2	0	0	0	0	0	0	0	0	0	0	0	0	0	0	0	0	0	0	0	0	0	0	0	0
FA(20:0)	M+3	0	0	0	0	0	0	0	0	0	0	0	0	0	0	0	0	0	0	0	0	0	0	0	0
FA(20:0)	M+4	0	0	0	0	0	0	0	0	0	0	0	0	0	0	0	0	0	0	0	0	0	0	0	0
FA(20:0)	M+5	0	0	0	0	0	0	0	0	0	0	0	0	0	0	0	0	0	0	0	0	0	0	0	0
FA(20:0)	M+6	0	0	0	0	0	0	0	0	0	0	0	0	0	0	0	0	0	0	0	0	0	0	0	0
FA(20:0)	M+7	0	0	0	0	0	0	0	0	0	0	0	0	0	0	0	0	0	0	0	0	0	0	0	0
FA(20:0)	M+8	0	0	0	0	0	0	0	0	0	0	0	0	0	0	0	0	0	0	0	0	0	0	0	0
FA(20:0)	M+9	0	0	0	0	0	0	0	0	0	0	0	0	0	0	0	0	0	0	0	0	0	0	0	0
FA(20:0)	M+10	0	0	0	0	0	0	0	0	0	0	0	0	0	0	0	0	0	0	0	0	0	0	0	0
FA(20:0)	M+11	0	0	0	0	0	0	0	0	0	0	0	0	0	0	0	0	0	0	0	0	0	0	0	0
FA(20:0)	M+12	0	0	0	0	0	0	0	0	0	0	0	0	0	0	0	0	0	0	0	0	0	0	0	0
FA(20:0)	M+13	0	0	0	0	0	0	0	0	0	0	0	0	0	0	0	0	0	0	0	0	0	0	0	0
FA(20:0)	M+14	0	0	0	0	0	0	0	0	0	0	0	0	0	0	0	0	0	0	0	0	0	0	0	0
FA(20:0)	M+15	0	0	0	0	0	0	0	0	0	0	0	0	0	0	0	0	0	0	0	0	0	0	0	0
FA(20:0)	M+16	0	0	0	0	0	0	0	0	0	0	0	0	0	0	0	0	0	0	0	0	0	0	0	0
FA(20:0)	M+17	0	0	0	0	0	0	0	0	0	0	0	0	0	0	0	0	0	0	0	0	0	0	0	0
FA(20:0)	M+18	0	0	0	0	0	0	0	0	0	0	0	0	0	0	0	0	0	0	0	0	0	0	0	0
	M+19
	M+20
	M+21
	M+22
	M+0
	M+1
	M+2
	M+3
	M+4
	M+5
	M+6
	M+7
	M+8
	M+9
	M+10
	M+11
	M+12
	M+13
	M+14
	M+15
	M+16
	M+17
	M+18

## Sheet: cortex
Fatty acid	Isotopologue	cortex_24h_12w_1	cortex_24h_12w_2	cortex_24h_12w_3	cortex_24h_12w_4	cortex_24h_12w_5	cortex_24h_12w_6	cortex_24h_78w_1	cortex_24h_78w_2	cortex_24h_78w_3	cortex_24h_78w_4	cortex_24h_78w_5	cortex_24h_78w_6	cortex_6h_12w_1	cortex_6h_12w_2	cortex_6h_12w_3	cortex_6h_12w_4	cortex_6h_12w_5	cortex_6h_12w_6	cortex_6h_78w_1	cortex_6h_78w_2	cortex_6h_78w_3	cortex_6h_78w_4	cortex_6h_78w_5	cortex_6h_78w_6
FA(18:1)	M+0	3344319013	2432104022	2844014237	2192103719	1936914576	3128645683	3018552869	2859774362	3492601048	2523768719	3448668353	3266044191	3545693849	2635466514	2649895828	3632430282	3817197595	3409169711	3964540090	4060150931	3220977262	3082422569	3674782208	3048547608
FA(18:1)	M+1	1.71266e+07	6.24317e+06	2.02093e+07	0	0	3.09166e+06	6956.63	0	3.21224e+06	5.88204e+06	0	4.2894e+06	5.31984e+06	0	0	0	0	0	0	0	1.41793e+07	0	0	2.71235e+06
FA(18:1)	M+2	5.51056e+07	3.933e+07	4.48067e+07	3.12663e+07	2.98281e+07	4.21169e+07	5.57974e+07	5.17177e+07	6.40612e+07	4.57989e+07	4.65479e+07	4.20066e+07	5.93137e+06	1.61529e+07	8.88725e+06	7.2808e+06	1.95464e+07	6.8672e+06	1.12289e+07	1.06597e+07	1.35543e+07	9.071e+06	1.57512e+07	1.98303e+07
FA(18:1)	M+3	0	362427	3.25938e+06	959982	1.07962e+06	2.44483e+06	2.39388e+06	256566	1.36281e+06	390510	0	1.22492e+06	0	0	937899	632409	1.42182e+06	1.97906e+06	789331	3.10868e+06	0	377787	424794	82335
FA(18:1)	M+4	0	5.98937e+06	0	5.34077e+06	0	8.16924e+06	2.84739e+06	3.97114e+06	3.0656e+06	0	0	3.99721e+06	0	0	0	0	0	0	0	0	0	0	0	0
FA(18:1)	M+5	0	0	0	0	0	0	0	0	0	0	0	0	0	0	0	0	0	0	0	0	0	0	0	0
FA(18:1)	M+6	5.95476e+06	4.90856e+06	6.0063e+06	5.78952e+06	3.49336e+06	6.3089e+06	4.21607e+06	5.80804e+06	5.52329e+06	4.65095e+06	5.35878e+06	5.01208e+06	0	0	0	0	0	0	0	0	0	0	0	0
FA(18:1)	M+7	0	2.7891e+06	3.9534e+06	2.83104e+06	0	3.77067e+06	0	2.4964e+06	4.58737e+06	2.11568e+06	2.3411e+06	0	0	0	0	0	0	0	0	0	0	0	0	0
FA(18:1)	M+8	8.86774e+06	7.44113e+06	7.67051e+06	5.8515e+06	5.45646e+06	6.95546e+06	9.54306e+06	6.71049e+06	1.0378e+07	7.07287e+06	6.37963e+06	8.13126e+06	0	0	0	0	0	0	0	0	0	0	0	0
FA(18:1)	M+9	8.64678e+06	4.53605e+06	4.26301e+06	2.66054e+06	2.68332e+06	4.91303e+06	2.98072e+06	3.47212e+06	4.90166e+06	3.32036e+06	5.22165e+06	6.1274e+06	0	0	0	0	0	0	0	0	0	0	0	0
FA(18:1)	M+10	1.28705e+07	6.49216e+06	1.09269e+07	7.55226e+06	6.22716e+06	7.95712e+06	1.42287e+07	9.36758e+06	1.35742e+07	8.77318e+06	7.4212e+06	8.57785e+06	0	0	0	0	0	0	0	0	0	0	0	0
FA(18:1)	M+11	8.74863e+06	4.42491e+06	6.10106e+06	3.56887e+06	3.12875e+06	4.32199e+06	3.99897e+06	7.01043e+06	4.90584e+06	4.54461e+06	4.98928e+06	6.38965e+06	0	0	0	0	0	0	0	0	0	0	0	0
FA(18:1)	M+12	1.29103e+07	8.72452e+06	1.15928e+07	5.52797e+06	5.50693e+06	1.09877e+07	8.82207e+06	1.00581e+07	1.19711e+07	8.98656e+06	10916982	6.2357e+06	0	0	0	0	0	0	0	0	0	0	0	0
FA(18:1)	M+13	5.07975e+06	4.45189e+06	5.92951e+06	3.2027e+06	2.23121e+06	6.02116e+06	4.02132e+06	5.03837e+06	6.61816e+06	4.45473e+06	3.89796e+06	4.18228e+06	0	0	0	0	0	0	0	0	0	0	0	0
FA(18:1)	M+14	1.11721e+07	9.0203e+06	9.63362e+06	4.91922e+06	3.14796e+06	6.6502e+06	6.97707e+06	7.41755e+06	1.00703e+07	6.19604e+06	8.28221e+06	0	0	0	0	0	0	0	0	0	0	0	0	0
FA(18:1)	M+15	4.46807e+06	0	2.88298e+06	1.76184e+06	0	0	0	4.41378e+06	4.24636e+06	3.66885e+06	0	0	0	0	0	0	0	0	0	0	0	0	0	0
FA(18:1)	M+16	6.42727e+06	0	7.2755e+06	0	0	4.50568e+06	5.2604e+06	3.81037e+06	6.11404e+06	5.31142e+06	0	0	0	0	0	0	0	0	0	0	0	0	0	0
FA(18:1)	M+17	0	0	0	0	0	0	0	0	0	0	0	0	0	0	0	0	0	0	0	0	0	0	0	0
FA(18:1)	M+18	0	0	0	0	0	0	0	0	0	0	0	0	0	0	0	0	0	0	0	0	0	0	0	0
FA(18:2)	M+0	6.41864e+08	6.47027e+08	4.863e+08	5.92887e+08	4.06334e+08	605042643	4.39716e+08	5.3083e+08	6.802e+08	7.48044e+08	8.25213e+08	714276039	8.78091e+08	5.38737e+08	605986822	5.72236e+08	6.6605e+08	6.2873e+08	7.29036e+08	8.1664e+08	764835278	1034282123	8.24132e+08	1030233525
FA(18:2)	M+1	4.69084e+06	0	0	0	7.18464e+06	0	4.74837e+06	0	0	0	0	0	0	0	0	0	0	0	0	0	0	0	0	0
FA(18:2)	M+2	0	3.85298e+06	0	336217	0	865961	0	0	2.60917e+06	0	0	0	0	1.3934e+06	0	47768.1	0	0	0	0	0	0	0	0
FA(18:2)	M+3	0	0	0	0	0	0	0	0	0	0	0	0	0	0	0	0	0	0	0	0	0	0	0	0
FA(18:2)	M+4	0	0	0	0	0	0	0	0	0	0	0	0	0	0	0	0	0	0	0	0	0	0	0	0
FA(18:2)	M+5	0	0	0	0	0	0	0	0	0	0	0	0	0	0	0	0	0	0	0	0	0	0	0	0
FA(18:2)	M+6	0	0	0	0	0	0	0	0	0	0	0	0	0	0	0	0	0	0	0	0	0	0	0	0
FA(18:2)	M+7	0	0	0	0	0	0	0	0	0	0	0	0	0	0	0	0	0	0	0	0	0	0	0	0
FA(18:2)	M+8	0	0	0	0	0	0	0	0	0	0	0	0	0	0	0	0	0	0	0	0	0	0	0	0
FA(18:2)	M+9	0	0	0	0	0	0	0	0	0	0	0	0	0	0	0	0	0	0	0	0	0	0	0	0
FA(18:2)	M+10	0	0	0	0	0	0	0	0	0	0	0	0	0	0	0	0	0	0	0	0	0	0	0	0
FA(18:2)	M+11	0	0	0	0	0	0	0	0	0	0	0	0	0	0	0	0	0	0	0	0	0	0	0	0
FA(18:2)	M+12	0	0	0	0	0	0	0	0	0	0	0	0	0	0	0	0	0	0	0	0	0	0	0	0
FA(18:2)	M+13	0	0	0	0	0	0	0	0	0	0	0	0	0	0	0	0	0	0	0	0	0	0	0	0
FA(18:2)	M+14	0	0	0	0	0	0	0	0	0	0	0	0	0	0	0	0	0	0	0	0	0	0	0	0
FA(18:2)	M+15	0	0	0	0	0	0	0	0	0	0	0	0	0	0	0	0	0	0	0	0	0	0	0	0
FA(18:2)	M+16	0	0	0	0	0	0	0	0	0	0	0	0	0	0	0	0	0	0	0	0	0	0	0	0
FA(18:2)	M+17	0	0	0	0	0	0	0	0	0	0	0	0	0	0	0	0	0	0	0	0	0	0	0	0
FA(18:2)	M+18	0	0	0	0	0	0	0	0	0	0	0	0	0	0	0	0	0	0	0	0	0	0	0	0
FA(20:5)	M+0	3.81263e+07	7.61255e+07	4.52263e+07	4.0387e+07	6.45726e+07	5.62908e+07	4.97966e+07	5.76368e+07	5.66166e+07	8.47873e+07	5.23987e+07	4.10627e+07	7.61922e+07	5.16735e+07	1.22103e+08	4.90704e+07	5.22845e+07	3.85966e+07	7.68057e+07	1.00557e+08	6.27705e+07	8.0024e+07	5.30318e+07	4.82802e+07
FA(20:5)	M+1	159034	2.20842e+06	248579	15112.8	0	0	0	0	0	0	0	1.40891e+06	742297	0	0	0	1.13441e+06	0	0	0	0	0	0	0
FA(20:5)	M+2	0	0	0	0	0	0	0	0	0	0	0	0	0	0	0	0	0	0	0	0	0	0	0	0
FA(20:5)	M+3	0	0	0	0	0	0	0	0	0	0	0	0	0	0	0	0	0	0	0	0	0	0	0	0
FA(20:5)	M+4	0	0	0	0	0	0	0	0	0	0	0	0	0	0	0	0	0	0	0	0	0	0	0	0
FA(20:5)	M+5	0	0	0	0	0	0	0	0	0	0	0	0	0	0	0	0	0	0	0	0	0	0	0	0
FA(20:5)	M+6	0	0	0	0	0	0	0	0	0	0	0	0	0	0	0	0	0	0	0	0	0	0	0	0
FA(20:5)	M+7	0	0	0	0	0	0	0	0	0	0	0	0	0	0	0	0	0	0	0	0	0	0	0	0
FA(20:5)	M+8	0	0	0	0	0	0	0	0	0	0	0	0	0	0	0	0	0	0	0	0	0	0	0	0
FA(20:5)	M+9	0	0	0	0	0	0	0	0	0	0	0	0	0	0	0	0	0	0	0	0	0	0	0	0
FA(20:5)	M+10	0	0	0	0	0	0	0	0	0	0	0	0	0	0	0	0	0	0	0	0	0	0	0	0
FA(20:5)	M+11	0	0	0	0	0	0	0	0	0	0	0	0	0	0	0	0	0	0	0	0	0	0	0	0
FA(20:5)	M+12	0	0	0	0	0	0	0	0	0	0	0	0	0	0	0	0	0	0	0	0	0	0	0	0
FA(20:5)	M+13	0	0	0	0	0	0	0	0	0	0	0	0	0	0	0	0	0	0	0	0	0	0	0	0
FA(20:5)	M+14	0	0	0	0	0	0	0	0	0	0	0	0	0	0	0	0	0	0	0	0	0	0	0	0
FA(20:5)	M+15	0	0	0	0	0	0	0	0	0	0	0	0	0	0	0	0	0	0	0	0	0	0	0	0
FA(20:5)	M+16	0	0	0	0	0	0	0	0	0	0	0	0	0	0	0	0	0	0	0	0	0	0	0	0
FA(20:5)	M+17	0	0	0	0	0	0	0	0	0	0	0	0	0	0	0	0	0	0	0	0	0	0	0	0
FA(20:5)	M+18	0	0	0	0	0	0	0	0	0	0	0	0	0	0	0	0	0	0	0	0	0	0	0	0
FA(20:5)	M+19	0	0	0	0	0	0	0	0	0	0	0	0	0	0	0	0	0	0	0	0	0	0	0	0
FA(20:5)	M+20	0	0	0	0	0	0	0	0	0	0	0	0	0	0	0	0	0	0	0	0	0	0	0	0
FA(20:4)	M+0	8595403819	9129133683	8555205892	9461923952	7721935383	9284201718	8876992318	8774454802	8422430775	9843668206	9222513676	9649347453	10963946030	8926718507	10742360910	9749291113	9438066755	9578277328	10190768140	12595752740	9777999902	10587960427	9467196358	9575761279
FA(20:4)	M+1	0	8.62269e+06	0	0	0	5.00482e+07	1.94798e+07	0	0	1.56498e+07	1.47109e+07	2.29897e+07	0	0	0	0	0	0	0	2.58247e+07	0	0	2.77354e+07	0
FA(20:4)	M+2	1.06359e+08	9.34669e+07	8.70528e+07	7.94445e+07	6.83754e+07	5.0229e+07	8.68893e+07	8.72372e+07	9.78199e+07	1.17301e+08	1.0438e+08	9.97129e+07	8.44151e+06	1.86135e+07	2.13629e+07	1.98591e+07	2.97419e+07	1.83063e+07	1.12714e+07	6.4571e+06	1.1464e+07	2.54548e+07	1.87299e+07	1.60912e+07
FA(20:4)	M+3	4.1505e+06	0	967076	2.0297e+06	4.8815e+06	5.11858e+06	4.20651e+06	5.54679e+06	434056	749267	3.19068e+06	6.80598e+06	3.93228e+06	1.78197e+06	0	3.5114e+06	0	0	0	3.3636e+06	5.68619e+06	2.1763e+06	2.86654e+06	5.95755e+06
FA(20:4)	M+4	1.18912e+07	1.20955e+07	9.8413e+06	7.28105e+06	4.96987e+06	0	1.12661e+07	1.1775e+07	7.6732e+06	1.37729e+07	1.1156e+07	1.18224e+07	0	0	0	4.22756e+06	4.03517e+06	6.29883e+06	0	0	0	0	0	0
FA(20:4)	M+5	0	0	0	0	0	0	0	0	0	0	0	0	0	0	0	0	0	0	0	0	0	0	0	0
FA(20:4)	M+6	0	0	0	0	0	0	0	0	0	0	0	0	0	0	0	0	0	0	0	0	0	0	0	0
FA(20:4)	M+7	0	0	0	0	0	0	0	0	0	0	0	0	0	0	0	0	0	0	0	0	0	0	0	0
FA(20:4)	M+8	0	0	0	0	0	0	0	0	0	0	0	0	0	0	0	0	0	0	0	0	0	0	0	0
FA(20:4)	M+9	0	0	0	0	0	0	0	0	0	0	0	0	0	0	0	0	0	0	0	0	0	0	0	0
FA(20:4)	M+10	0	0	0	0	0	0	0	0	0	0	0	0	0	0	0	0	0	0	0	0	0	0	0	0
FA(20:4)	M+11	0	0	0	0	0	0	0	0	0	0	0	0	0	0	0	0	0	0	0	0	0	0	0	0
FA(20:4)	M+12	0	0	0	0	0	0	0	0	0	0	0	0	0	0	0	0	0	0	0	0	0	0	0	0
FA(20:4)	M+13	0	0	0	0	0	0	0	0	0	0	0	0	0	0	0	0	0	0	0	0	0	0	0	0
FA(20:4)	M+14	0	0	0	0	0	0	0	0	0	0	0	0	0	0	0	0	0	0	0	0	0	0	0	0
FA(20:4)	M+15	0	0	0	0	0	0	0	0	0	0	0	0	0	0	0	0	0	0	0	0	0	0	0	0
FA(20:4)	M+16	0	0	0	0	0	0	0	0	0	0	0	0	0	0	0	0	0	0	0	0	0	0	0	0
FA(20:4)	M+17	0	0	0	0	0	0	0	0	0	0	0	0	0	0	0	0	0	0	0	0	0	0	0	0
FA(20:4)	M+18	0	0	0	0	0	0	0	0	0	0	0	0	0	0	0	0	0	0	0	0	0	0	0	0
FA(20:4)	M+19	0	0	0	0	0	0	0	0	0	0	0	0	0	0	0	0	0	0	0	0	0	0	0	0
FA(20:4)	M+20	0	0	0	0	0	0	0	0	0	0	0	0	0	0	0	0	0	0	0	0	0	0	0	0
FA(18:3)	M+0	1.13856e+07	1.79245e+07	1.20649e+07	1.57491e+07	1.62338e+07	1.809e+07	1.53987e+07	1.07133e+07	1.61377e+07	2.20304e+07	1.34774e+07	0	3.40788e+07	2.38143e+07	2.61389e+07	1.07549e+07	1.30502e+07	1.4104e+07	1.38194e+07	2.39862e+07	2.15207e+07	3.76442e+07	1.71815e+07	2.02013e+07
FA(18:3)	M+1	0	0	0	0	0	0	0	0	0	165639	0	3.51478e+06	0	0	0	0	0	0	0	0	0	0	327198	9341.24
FA(18:3)	M+2	0	0	0	0	0	0	0	0	0	0	0	0	0	0	0	0	0	0	0	0	0	0	0	0
FA(18:3)	M+3	0	0	0	0	0	0	0	0	0	0	0	0	0	0	0	0	0	0	0	0	0	0	0	0
FA(18:3)	M+4	0	0	0	0	0	0	0	0	0	0	0	0	0	0	0	0	0	0	0	0	0	0	0	0
FA(18:3)	M+5	0	0	0	0	0	0	0	0	0	0	0	0	0	0	0	0	0	0	0	0	0	0	0	0
FA(18:3)	M+6	0	0	0	0	0	0	0	0	0	0	0	0	0	0	0	0	0	0	0	0	0	0	0	0
FA(18:3)	M+7	0	0	0	0	0	0	0	0	0	0	0	0	0	0	0	0	0	0	0	0	0	0	0	0
FA(18:3)	M+8	0	0	0	0	0	0	0	0	0	0	0	0	0	0	0	0	0	0	0	0	0	0	0	0
FA(18:3)	M+9	0	0	0	0	0	0	0	0	0	0	0	0	0	0	0	0	0	0	0	0	0	0	0	0
FA(18:3)	M+10	0	0	0	0	0	0	0	0	0	0	0	0	0	0	0	0	0	0	0	0	0	0	0	0
FA(18:3)	M+11	0	0	0	0	0	0	0	0	0	0	0	0	0	0	0	0	0	0	0	0	0	0	0	0
FA(18:3)	M+12	0	0	0	0	0	0	0	0	0	0	0	0	0	0	0	0	0	0	0	0	0	0	0	0
FA(18:3)	M+13	0	0	0	0	0	0	0	0	0	0	0	0	0	0	0	0	0	0	0	0	0	0	0	0
FA(18:3)	M+14	0	0	0	0	0	0	0	0	0	0	0	0	0	0	0	0	0	0	0	0	0	0	0	0
FA(18:3)	M+15	0	0	0	0	0	0	0	0	0	0	0	0	0	0	0	0	0	0	0	0	0	0	0	0
FA(18:3)	M+16	0	0	0	0	0	0	0	0	0	0	0	0	0	0	0	0	0	0	0	0	0	0	0	0
FA(18:3)	M+17	0	0	0	0	0	0	0	0	0	0	0	0	0	0	0	0	0	0	0	0	0	0	0	0
FA(18:3)	M+18	0	0	0	0	0	0	0	0	0	0	0	0	0	0	0	0	0	0	0	0	0	0	0	0
FA(22:6)	M+0	2937955602	3825378970	3073689488	3170754095	2894883620	3357382797	3126689874	2788502352	3617466080	4510745207	3582261853	3370727896	4022514987	3343096044	4165607249	3189373399	2198260666	3455492443	3699306555	4748023430	3634121068	4182728685	3910503639	4018058256
FA(22:6)	M+1	0	0	3.20793e+06	0	0	0	0	0	0	0	1.15712e+07	0	0	0	0	0	2.1034e+06	1.04926e+06	0	0	0	0	0	0
FA(22:6)	M+2	0	3.76221e+06	550112	0	0	8.97967e+06	3.8676e+06	5.86361e+06	9.1832e+06	9.05182e+06	5.8512e+06	4.48578e+06	0	2.0857e+06	0	0	0	0	0	0	0	6.40284e+06	3.20139e+06	0
FA(22:6)	M+3	0	587095	1.04119e+06	0	0	0	0	0	0	2.213e+06	0	0	0	0	112110	0	0	0	0	0	408764	0	0	0
FA(22:6)	M+4	0	0	0	0	0	0	0	0	0	0	0	0	0	0	0	0	0	0	0	0	0	0	0	0
FA(22:6)	M+5	0	0	0	0	0	0	0	0	0	0	0	0	0	0	0	0	0	0	0	0	0	0	0	0
FA(22:6)	M+6	0	0	0	0	0	0	0	0	0	0	0	0	0	0	0	0	0	0	0	0	0	0	0	0
FA(22:6)	M+7	0	0	0	0	0	0	0	0	0	0	0	0	0	0	0	0	0	0	0	0	0	0	0	0
FA(22:6)	M+8	0	0	0	0	0	0	0	0	0	0	0	0	0	0	0	0	0	0	0	0	0	0	0	0
FA(22:6)	M+9	0	0	0	0	0	0	0	0	0	0	0	0	0	0	0	0	0	0	0	0	0	0	0	0
FA(22:6)	M+10	0	0	0	0	0	0	0	0	0	0	0	0	0	0	0	0	0	0	0	0	0	0	0	0
FA(22:6)	M+11	0	0	0	0	0	0	0	0	0	0	0	0	0	0	0	0	0	0	0	0	0	0	0	0
FA(22:6)	M+12	0	0	0	0	0	0	0	0	0	0	0	0	0	0	0	0	0	0	0	0	0	0	0	0
FA(22:6)	M+13	0	0	0	0	0	0	0	0	0	0	0	0	0	0	0	0	0	0	0	0	0	0	0	0
FA(22:6)	M+14	0	0	0	0	0	0	0	0	0	0	0	0	0	0	0	0	0	0	0	0	0	0	0	0
FA(22:6)	M+15	0	0	0	0	0	0	0	0	0	0	0	0	0	0	0	0	0	0	0	0	0	0	0	0
FA(22:6)	M+16	0	0	0	0	0	0	0	0	0	0	0	0	0	0	0	0	0	0	0	0	0	0	0	0
FA(22:6)	M+17	0	0	0	0	0	0	0	0	0	0	0	0	0	0	0	0	0	0	0	0	0	0	0	0
FA(22:6)	M+18	0	0	0	0	0	0	0	0	0	0	0	0	0	0	0	0	0	0	0	0	0	0	0	0
FA(22:6)	M+19	0	0	0	0	0	0	0	0	0	0	0	0	0	0	0	0	0	0	0	0	0	0	0	0
FA(22:6)	M+20	0	0	0	0	0	0	0	0	0	0	0	0	0	0	0	0	0	0	0	0	0	0	0	0
FA(22:6)	M+21	0	0	0	0	0	0	0	0	0	0	0	0	0	0	0	0	0	0	0	0	0	0	0	0
FA(22:6)	M+22	0	0	0	0	0	0	0	0	0	0	0	0	0	0	0	0	0	0	0	0	0	0	0	0
FA(16:1)	M+0	1.45509e+08	162822166	1.48383e+08	1.41088e+08	116998039	1.59883e+08	1.60963e+08	162529400	1.87755e+08	1.86908e+08	1.97156e+08	1.86934e+08	1.90453e+08	1.33298e+08	1.86608e+08	1.70934e+08	1.5938e+08	1.62906e+08	2.17447e+08	2.1587e+08	1.72935e+08	1.87902e+08	1.92035e+08	1.89957e+08
FA(16:1)	M+1	0	4.34522e+06	234213	0	2.98629e+06	2.41287e+06	1.41697e+06	1.08146e+06	0	2.96798e+06	0	1.25413e+06	0	0	0	0	0	201730	3.45219e+06	1.56866e+06	1.22302e+06	0	0	0
FA(16:1)	M+2	0	1.49605e+06	2.37311e+06	0	0	2.47282e+06	0	0	0	0	0	0	0	0	0	0	0	0	297413	238619	0	0	0	286907
FA(16:1)	M+3	0	0	0	0	0	0	0	0	0	0	0	0	0	0	0	0	0	0	0	0	0	0	0	0
FA(16:1)	M+4	0	0	0	0	0	0	0	0	0	0	0	0	0	0	0	0	0	0	0	0	0	0	0	0
FA(16:1)	M+5	0	0	0	0	0	0	0	0	0	0	0	0	0	0	0	0	0	0	0	0	0	0	0	0
FA(16:1)	M+6	0	0	0	0	0	0	0	0	0	0	0	0	0	0	0	0	0	0	0	0	0	0	0	0
FA(16:1)	M+7	0	0	0	0	0	0	0	0	0	0	0	0	0	0	0	0	0	0	0	0	0	0	0	0
FA(16:1)	M+8	0	0	0	0	0	0	0	0	0	0	0	0	0	0	0	0	0	0	0	0	0	0	0	0
FA(16:1)	M+9	0	0	0	0	0	0	0	0	0	0	0	0	0	0	0	0	0	0	0	0	0	0	0	0
FA(16:1)	M+10	0	0	0	0	0	0	0	0	0	0	0	0	0	0	0	0	0	0	0	0	0	0	0	0
FA(16:1)	M+11	0	0	0	0	0	0	0	0	0	0	0	0	0	0	0	0	0	0	0	0	0	0	0	0
FA(16:1)	M+12	0	0	0	0	0	0	0	0	0	0	0	0	0	0	0	0	0	0	0	0	0	0	0	0
FA(16:1)	M+13	0	0	0	0	0	0	0	0	0	0	0	0	0	0	0	0	0	0	0	0	0	0	0	0
FA(16:1)	M+14	0	0	0	0	0	0	0	0	0	0	0	0	0	0	0	0	0	0	0	0	0	0	0	0
FA(16:1)	M+15	0	0	0	0	0	0	0	0	0	0	0	0	0	0	0	0	0	0	0	0	0	0	0	0
FA(16:1)	M+16	0	0	0	0	0	0	0	0	0	0	0	0	0	0	0	0	0	0	0	0	0	0	0	0
FA(24:0)	M+0	0	0	0	0	0	0	0	0	0	0	0	0	0	0	0	0	0	0	0	0	0	0	0	0
FA(24:0)	M+1	0	0	0	0	0	0	0	0	0	0	0	0	0	0	0	0	0	0	0	0	0	0	0	0
FA(24:0)	M+2	0	0	0	0	0	0	0	0	0	0	0	0	0	0	0	0	0	0	0	0	0	0	0	0
FA(24:0)	M+3	0	0	0	0	0	0	0	0	0	0	0	0	0	0	0	0	0	0	0	0	0	0	0	0
FA(24:0)	M+4	0	0	0	0	0	0	0	0	0	0	0	0	0	0	0	0	0	0	0	0	0	0	0	0
FA(24:0)	M+5	0	0	0	0	0	0	0	0	0	0	0	0	0	0	0	0	0	0	0	0	0	0	0	0
FA(24:0)	M+6	0	0	0	0	0	0	0	0	0	0	0	0	0	0	0	0	0	0	0	0	0	0	0	0
FA(24:0)	M+7	0	0	0	0	0	0	0	0	0	0	0	0	0	0	0	0	0	0	0	0	0	0	0	0
FA(24:0)	M+8	0	0	0	0	0	0	0	0	0	0	0	0	0	0	0	0	0	0	0	0	0	0	0	0
FA(24:0)	M+9	0	0	0	0	0	0	0	0	0	0	0	0	0	0	0	0	0	0	0	0	0	0	0	0
FA(24:0)	M+10	0	0	0	0	0	0	0	0	0	0	0	0	0	0	0	0	0	0	0	0	0	0	0	0
FA(24:0)	M+11	0	0	0	0	0	0	0	0	0	0	0	0	0	0	0	0	0	0	0	0	0	0	0	0
FA(24:0)	M+12	0	0	0	0	0	0	0	0	0	0	0	0	0	0	0	0	0	0	0	0	0	0	0	0
FA(24:0)	M+13	0	0	0	0	0	0	0	0	0	0	0	0	0	0	0	0	0	0	0	0	0	0	0	0
FA(24:0)	M+14	0	0	0	0	0	0	0	0	0	0	0	0	0	0	0	0	0	0	0	0	0	0	0	0
FA(24:0)	M+15	0	0	0	0	0	0	0	0	0	0	0	0	0	0	0	0	0	0	0	0	0	0	0	0
FA(24:0)	M+16	0	0	0	0	0	0	0	0	0	0	0	0	0	0	0	0	0	0	0	0	0	0	0	0
FA(24:0)	M+17	0	0	0	0	0	0	0	0	0	0	0	0	0	0	0	0	0	0	0	0	0	0	0	0
FA(24:0)	M+18	0	0	0	0	0	0	0	0	0	0	0	0	0	0	0	0	0	0	0	0	0	0	0	0
FA(24:0)	M+19	0	0	0	0	0	0	0	0	0	0	0	0	0	0	0	0	0	0	0	0	0	0	0	0
FA(24:0)	M+20	0	0	0	0	0	0	0	0	0	0	0	0	0	0	0	0	0	0	0	0	0	0	0	0
FA(24:0)	M+21	0	0	0	0	0	0	0	0	0	0	0	0	0	0	0	0	0	0	0	0	0	0	0	0
FA(24:0)	M+22	0	0	0	0	0	0	0	0	0	0	0	0	0	0	0	0	0	0	0	0	0	0	0	0
FA(24:0)	M+23	0	0	0	0	0	0	0	0	0	0	0	0	0	0	0	0	0	0	0	0	0	0	0	0
FA(24:0)	M+24	0	0	0	0	0	0	0	0	0	0	0	0	0	0	0	0	0	0	0	0	0	0	0	0
FA(24:1)	M+0	2.02423e+06	2.06592e+06	1.15035e+06	1.33123e+06	1.86922e+06	1.18856e+06	0	0	0	0	0	0	2.52594e+06	1.42031e+06	2.51839e+06	2.63881e+06	1.28686e+06	1.39424e+06	0	0	0	0	0	0
FA(24:1)	M+1	0	0	0	0	0	0	0	0	0	0	0	0	0	0	0	0	0	0	0	0	0	0	0	0
FA(24:1)	M+2	0	0	0	0	0	0	0	0	0	0	0	0	0	0	0	0	0	0	0	0	0	0	0	0
FA(24:1)	M+3	0	0	0	0	0	0	0	0	0	0	0	0	0	0	0	0	0	0	0	0	0	0	0	0
FA(24:1)	M+4	0	0	0	0	0	0	0	0	0	0	0	0	0	0	0	0	0	0	0	0	0	0	0	0
FA(24:1)	M+5	0	0	0	0	0	0	0	0	0	0	0	0	0	0	0	0	0	0	0	0	0	0	0	0
FA(24:1)	M+6	0	0	0	0	0	0	0	0	0	0	0	0	0	0	0	0	0	0	0	0	0	0	0	0
FA(24:1)	M+7	0	0	0	0	0	0	0	0	0	0	0	0	0	0	0	0	0	0	0	0	0	0	0	0
FA(24:1)	M+8	0	0	0	0	0	0	0	0	0	0	0	0	0	0	0	0	0	0	0	0	0	0	0	0
FA(24:1)	M+9	0	0	0	0	0	0	0	0	0	0	0	0	0	0	0	0	0	0	0	0	0	0	0	0
FA(24:1)	M+10	0	0	0	0	0	0	0	0	0	0	0	0	0	0	0	0	0	0	0	0	0	0	0	0
FA(24:1)	M+11	0	0	0	0	0	0	0	0	0	0	0	0	0	0	0	0	0	0	0	0	0	0	0	0
FA(24:1)	M+12	0	0	0	0	0	0	0	0	0	0	0	0	0	0	0	0	0	0	0	0	0	0	0	0
FA(24:1)	M+13	0	0	0	0	0	0	0	0	0	0	0	0	0	0	0	0	0	0	0	0	0	0	0	0
FA(24:1)	M+14	0	0	0	0	0	0	0	0	0	0	0	0	0	0	0	0	0	0	0	0	0	0	0	0
FA(24:1)	M+15	0	0	0	0	0	0	0	0	0	0	0	0	0	0	0	0	0	0	0	0	0	0	0	0
FA(24:1)	M+16	0	0	0	0	0	0	0	0	0	0	0	0	0	0	0	0	0	0	0	0	0	0	0	0
FA(24:1)	M+17	0	0	0	0	0	0	0	0	0	0	0	0	0	0	0	0	0	0	0	0	0	0	0	0
FA(24:1)	M+18	0	0	0	0	0	0	0	0	0	0	0	0	0	0	0	0	0	0	0	0	0	0	0	0
FA(24:1)	M+19	0	0	0	0	0	0	0	0	0	0	0	0	0	0	0	0	0	0	0	0	0	0	0	0
FA(24:1)	M+20	0	0	0	0	0	0	0	0	0	0	0	0	0	0	0	0	0	0	0	0	0	0	0	0
FA(24:1)	M+21	0	0	0	0	0	0	0	0	0	0	0	0	0	0	0	0	0	0	0	0	0	0	0	0
FA(24:1)	M+22	0	0	0	0	0	0	0	0	0	0	0	0	0	0	0	0	0	0	0	0	0	0	0	0
FA(24:1)	M+23	0	0	0	0	0	0	0	0	0	0	0	0	0	0	0	0	0	0	0	0	0	0	0	0
FA(24:1)	M+24	0	0	0	0	0	0	0	0	0	0	0	0	0	0	0	0	0	0	0	0	0	0	0	0
FA(20:1)	M+0	7.46125e+07	1.15421e+08	6.91815e+07	8.8279e+07	8.52118e+07	9.16569e+07	1.04186e+08	6.38592e+07	7.61945e+07	1.05897e+08	8.88785e+07	7.37682e+07	1.17351e+08	9.61258e+07	1.31977e+08	9.10693e+07	8.35947e+07	9.16735e+07	1.17615e+08	119588152	1.04919e+08	1.21531e+08	9.25831e+07	1.0315e+08
FA(20:1)	M+1	893576	1.53711e+06	1.26629e+06	518270	881436	0	1.98317e+06	611513	0	0	1.74105e+06	301595	1.69213e+06	285546	0	2.07811e+06	193189	74308.4	0	38132.9	914632	0	311846	1.75846e+06
FA(20:1)	M+2	6.62144e+06	9.7042e+06	5.91154e+06	7.16012e+06	6.69699e+06	7.00608e+06	8.91602e+06	7.26459e+06	6.50529e+06	1.07056e+07	8.64658e+06	7.14063e+06	4.26462e+06	5.10184e+06	5.48011e+06	5.11226e+06	3.98725e+06	4.3209e+06	3.91141e+06	3.89723e+06	4.25462e+06	6.38178e+06	3.86047e+06	5.02673e+06
FA(20:1)	M+3	0	0	0	0	0	0	0	0	0	0	0	0	0	0	0	0	0	0	0	0	0	0	0	0
FA(20:1)	M+4	0	0	0	0	0	0	0	0	0	0	0	0	0	0	0	0	0	0	0	0	0	0	0	0
FA(20:1)	M+5	0	0	0	0	0	0	0	0	0	0	0	0	0	0	0	0	0	0	0	0	0	0	0	0
FA(20:1)	M+6	0	0	0	0	0	0	0	0	0	0	0	0	0	0	0	0	0	0	0	0	0	0	0	0
FA(20:1)	M+7	0	0	0	0	0	0	0	0	0	0	0	0	0	0	0	0	0	0	0	0	0	0	0	0
FA(20:1)	M+8	0	0	0	0	0	0	0	0	0	0	0	0	0	0	0	0	0	0	0	0	0	0	0	0
FA(20:1)	M+9	0	0	0	0	0	0	0	0	0	0	0	0	0	0	0	0	0	0	0	0	0	0	0	0
FA(20:1)	M+10	0	0	0	0	0	0	0	0	0	0	0	0	0	0	0	0	0	0	0	0	0	0	0	0
FA(20:1)	M+11	0	0	0	0	0	0	0	0	0	0	0	0	0	0	0	0	0	0	0	0	0	0	0	0
FA(20:1)	M+12	0	0	0	0	0	0	0	0	0	0	0	0	0	0	0	0	0	0	0	0	0	0	0	0
FA(20:1)	M+13	0	0	0	0	0	0	0	0	0	0	0	0	0	0	0	0	0	0	0	0	0	0	0	0
FA(20:1)	M+14	0	0	0	0	0	0	0	0	0	0	0	0	0	0	0	0	0	0	0	0	0	0	0	0
FA(20:1)	M+15	0	0	0	0	0	0	0	0	0	0	0	0	0	0	0	0	0	0	0	0	0	0	0	0
FA(20:1)	M+16	0	0	0	0	0	0	0	0	0	0	0	0	0	0	0	0	0	0	0	0	0	0	0	0
FA(20:1)	M+17	0	0	0	0	0	0	0	0	0	0	0	0	0	0	0	0	0	0	0	0	0	0	0	0
FA(20:1)	M+18	0	0	0	0	0	0	0	0	0	0	0	0	0	0	0	0	0	0	0	0	0	0	0	0
FA(20:1)	M+19	0	0	0	0	0	0	0	0	0	0	0	0	0	0	0	0	0	0	0	0	0	0	0	0
FA(20:1)	M+20	0	0	0	0	0	0	0	0	0	0	0	0	0	0	0	0	0	0	0	0	0	0	0	0
FA(18:4)	M+0	0	0	0	0	0	0	0	0	0	0	0	0	0	0	0	0	0	0	0	0	0	0	0	0
FA(18:4)	M+1	0	0	0	0	0	0	0	0	0	0	0	0	0	0	0	0	0	0	0	0	0	0	0	0
FA(18:4)	M+2	0	0	0	0	0	0	0	0	0	0	0	0	0	0	0	0	0	0	0	0	0	0	0	0
FA(18:4)	M+3	0	0	0	0	0	0	0	0	0	0	0	0	0	0	0	0	0	0	0	0	0	0	0	0
FA(18:4)	M+4	0	0	0	0	0	0	0	0	0	0	0	0	0	0	0	0	0	0	0	0	0	0	0	0
FA(18:4)	M+5	0	0	0	0	0	0	0	0	0	0	0	0	0	0	0	0	0	0	0	0	0	0	0	0
FA(18:4)	M+6	0	0	0	0	0	0	0	0	0	0	0	0	0	0	0	0	0	0	0	0	0	0	0	0
FA(18:4)	M+7	0	0	0	0	0	0	0	0	0	0	0	0	0	0	0	0	0	0	0	0	0	0	0	0
FA(18:4)	M+8	0	0	0	0	0	0	0	0	0	0	0	0	0	0	0	0	0	0	0	0	0	0	0	0
FA(18:4)	M+9	0	0	0	0	0	0	0	0	0	0	0	0	0	0	0	0	0	0	0	0	0	0	0	0
FA(18:4)	M+10	0	0	0	0	0	0	0	0	0	0	0	0	0	0	0	0	0	0	0	0	0	0	0	0
FA(18:4)	M+11	0	0	0	0	0	0	0	0	0	0	0	0	0	0	0	0	0	0	0	0	0	0	0	0
FA(18:4)	M+12	0	0	0	0	0	0	0	0	0	0	0	0	0	0	0	0	0	0	0	0	0	0	0	0
FA(18:4)	M+13	0	0	0	0	0	0	0	0	0	0	0	0	0	0	0	0	0	0	0	0	0	0	0	0
FA(18:4)	M+14	0	0	0	0	0	0	0	0	0	0	0	0	0	0	0	0	0	0	0	0	0	0	0	0
FA(18:4)	M+15	0	0	0	0	0	0	0	0	0	0	0	0	0	0	0	0	0	0	0	0	0	0	0	0
FA(18:4)	M+16	0	0	0	0	0	0	0	0	0	0	0	0	0	0	0	0	0	0	0	0	0	0	0	0
FA(18:4)	M+17	0	0	0	0	0	0	0	0	0	0	0	0	0	0	0	0	0	0	0	0	0	0	0	0
FA(18:4)	M+18	0	0	0	0	0	0	0	0	0	0	0	0	0	0	0	0	0	0	0	0	0	0	0	0
FA(20:2)	M+0	1.62704e+07	8.73841e+06	1.79417e+07	8.78493e+06	5.90428e+06	1.59354e+07	9.76132e+06	1.35194e+07	1.56278e+07	9.18103e+06	1.9418e+07	2.019e+07	2.8557e+07	8.97975e+06	1.19501e+07	1.86272e+07	2.27843e+07	2.38115e+07	1.96814e+07	2.37403e+07	1.64687e+07	1.9269e+07	3.2583e+07	1.60303e+07
FA(20:2)	M+1	0	242910	1.32315e+06	454812	0	358909	245101	0	491652	711033	925993	532212	48869.2	0	93470.1	138695	1657.86	0	1.16035e+06	393538	175340	169653	1.74421e+06	0
FA(20:2)	M+2	2.36639e+06	1.35021e+06	2.04642e+06	0	0	1.02597e+06	0	2.3672e+06	2.42581e+06	0	2.42087e+06	2.33896e+06	0	0	0	0	0	0	1.77239e+06	1.87833e+06	1.32352e+06	1.84784e+06	3.84023e+06	1.45222e+06
FA(20:2)	M+3	0	0	0	0	0	0	0	0	0	0	0	0	0	0	0	0	0	0	0	0	0	0	0	0
FA(20:2)	M+4	0	0	0	0	0	0	0	0	0	0	0	0	0	0	0	0	0	0	0	0	0	0	0	0
FA(20:2)	M+5	0	0	0	0	0	0	0	0	0	0	0	0	0	0	0	0	0	0	0	0	0	0	0	0
FA(20:2)	M+6	0	0	0	0	0	0	0	0	0	0	0	0	0	0	0	0	0	0	0	0	0	0	0	0
FA(20:2)	M+7	0	0	0	0	0	0	0	0	0	0	0	0	0	0	0	0	0	0	0	0	0	0	0	0
FA(20:2)	M+8	0	0	0	0	0	0	0	0	0	0	0	0	0	0	0	0	0	0	0	0	0	0	0	0
FA(20:2)	M+9	0	0	0	0	0	0	0	0	0	0	0	0	0	0	0	0	0	0	0	0	0	0	0	0
FA(20:2)	M+10	0	0	0	0	0	0	0	0	0	0	0	0	0	0	0	0	0	0	0	0	0	0	0	0
FA(20:2)	M+11	0	0	0	0	0	0	0	0	0	0	0	0	0	0	0	0	0	0	0	0	0	0	0	0
FA(20:2)	M+12	0	0	0	0	0	0	0	0	0	0	0	0	0	0	0	0	0	0	0	0	0	0	0	0
FA(20:2)	M+13	0	0	0	0	0	0	0	0	0	0	0	0	0	0	0	0	0	0	0	0	0	0	0	0
FA(20:2)	M+14	0	0	0	0	0	0	0	0	0	0	0	0	0	0	0	0	0	0	0	0	0	0	0	0
FA(20:2)	M+15	0	0	0	0	0	0	0	0	0	0	0	0	0	0	0	0	0	0	0	0	0	0	0	0
FA(20:2)	M+16	0	0	0	0	0	0	0	0	0	0	0	0	0	0	0	0	0	0	0	0	0	0	0	0
FA(20:2)	M+17	0	0	0	0	0	0	0	0	0	0	0	0	0	0	0	0	0	0	0	0	0	0	0	0
FA(20:2)	M+18	0	0	0	0	0	0	0	0	0	0	0	0	0	0	0	0	0	0	0	0	0	0	0	0
FA(20:2)	M+19	0	0	0	0	0	0	0	0	0	0	0	0	0	0	0	0	0	0	0	0	0	0	0	0
FA(20:2)	M+20	0	0	0	0	0	0	0	0	0	0	0	0	0	0	0	0	0	0	0	0	0	0	0	0
FA(20:3)	M+0	2.19286e+08	1.9476e+08	1.8324e+08	1.97533e+08	1.41257e+08	2.2794e+08	1.90674e+08	1.869e+08	1.86654e+08	2.06006e+08	2.31358e+08	222787263	2.40065e+08	1.88983e+08	2.10191e+08	2.07136e+08	2.32968e+08	1.85796e+08	2.53272e+08	2.57838e+08	2.66407e+08	2.73058e+08	2.07815e+08	2.60734e+08
FA(20:3)	M+1	7.53445e+06	1.61256e+06	8.40739e+06	0	4.48356e+06	8.96361e+06	3.80688e+06	4.46858e+06	0	0	1.42713e+06	4.04442e+06	4.30761e+06	0	0	0	1.21142e+06	0	0	0	1.21856e+06	1.19338e+06	4.31469e+06	888287
FA(20:3)	M+2	2.52921e+07	2.54755e+07	2.46636e+07	2.0034e+07	1.66456e+07	1.86754e+07	2.67712e+07	2.21582e+07	2.53422e+07	3.06125e+07	2.63811e+07	1.8843e+07	16171636	1.5073e+07	1.53089e+07	1.53565e+07	1.4711e+07	1.25042e+07	1.36985e+07	1.67738e+07	1.83263e+07	2.23848e+07	1.55453e+07	1.90609e+07
FA(20:3)	M+3	0	0	0	0	0	0	0	0	0	0	0	0	0	0	0	0	0	0	0	0	0	0	0	0
FA(20:3)	M+4	0	0	0	0	0	0	0	0	0	0	0	0	0	0	0	0	0	0	0	0	0	0	0	0
FA(20:3)	M+5	0	0	0	0	0	0	0	0	0	0	0	0	0	0	0	0	0	0	0	0	0	0	0	0
FA(20:3)	M+6	0	0	0	0	0	0	0	0	0	0	0	0	0	0	0	0	0	0	0	0	0	0	0	0
FA(20:3)	M+7	0	0	0	0	0	0	0	0	0	0	0	0	0	0	0	0	0	0	0	0	0	0	0	0
FA(20:3)	M+8	0	0	0	0	0	0	0	0	0	0	0	0	0	0	0	0	0	0	0	0	0	0	0	0
FA(20:3)	M+9	0	0	0	0	0	0	0	0	0	0	0	0	0	0	0	0	0	0	0	0	0	0	0	0
FA(20:3)	M+10	0	0	0	0	0	0	0	0	0	0	0	0	0	0	0	0	0	0	0	0	0	0	0	0
FA(20:3)	M+11	0	0	0	0	0	0	0	0	0	0	0	0	0	0	0	0	0	0	0	0	0	0	0	0
FA(20:3)	M+12	0	0	0	0	0	0	0	0	0	0	0	0	0	0	0	0	0	0	0	0	0	0	0	0
FA(20:3)	M+13	0	0	0	0	0	0	0	0	0	0	0	0	0	0	0	0	0	0	0	0	0	0	0	0
FA(20:3)	M+14	0	0	0	0	0	0	0	0	0	0	0	0	0	0	0	0	0	0	0	0	0	0	0	0
FA(20:3)	M+15	0	0	0	0	0	0	0	0	0	0	0	0	0	0	0	0	0	0	0	0	0	0	0	0
FA(20:3)	M+16	0	0	0	0	0	0	0	0	0	0	0	0	0	0	0	0	0	0	0	0	0	0	0	0
FA(20:3)	M+17	0	0	0	0	0	0	0	0	0	0	0	0	0	0	0	0	0	0	0	0	0	0	0	0
FA(20:3)	M+18	0	0	0	0	0	0	0	0	0	0	0	0	0	0	0	0	0	0	0	0	0	0	0	0
FA(20:3)	M+19	0	0	0	0	0	0	0	0	0	0	0	0	0	0	0	0	0	0	0	0	0	0	0	0
FA(20:3)	M+20	0	0	0	0	0	0	0	0	0	0	0	0	0	0	0	0	0	0	0	0	0	0	0	0
FA(14:0)	M+0	2.25413e+08	2.39284e+08	2.18691e+08	2.19801e+08	2.05758e+08	2.54331e+08	1.88147e+08	1.78784e+08	204305233	2.38823e+08	2.28746e+08	1.66916e+08	2.87595e+08	2.31304e+08	2.67465e+08	1.97817e+08	1.86061e+08	260525582	2.99518e+08	3.16775e+08	2.62319e+08	2.81435e+08	305012612	3.66536e+08
FA(14:0)	M+1	0	0	0	1.424e+06	0	0	0	72334.1	188012	2.9109e+06	1.75164e+06	2.69659e+06	0	1.57324e+06	23815.6	0	0	0	1.04273e+06	0	0	0	0	2.19636e+06
FA(14:0)	M+2	1.28932e+07	16140995	1.25124e+07	1.20608e+07	9.94191e+06	1.51077e+07	8.29362e+06	5.71156e+06	6.95609e+06	1.06714e+07	1.2563e+07	8.9104e+06	5.30594e+06	4.65619e+06	0	0	2.85456e+06	6.56087e+06	0	3.47233e+06	4.59929e+06	6.68814e+06	7.92483e+06	7.89682e+06
FA(14:0)	M+3	0	0	0	0	0	0	0	0	0	0	0	0	0	0	0	0	0	0	0	0	0	0	0	0
FA(14:0)	M+4	0	0	0	0	0	0	0	0	0	0	0	0	0	0	0	0	0	0	0	0	0	0	0	0
FA(14:0)	M+5	0	0	0	0	0	0	0	3.01914e+06	2.91609e+06	0	5.83188e+06	0	0	0	0	0	0	0	0	0	0	0	0	0
FA(14:0)	M+6	7.70804e+06	6.89449e+06	0	5.09429e+06	0	0	6.77298e+06	4.51427e+06	8.41073e+06	8.5582e+06	7.88923e+06	0	0	0	0	0	0	0	0	6.95186e+06	7.45949e+06	0	5.30614e+06	6.67096e+06
FA(14:0)	M+7	0	0	0	0	0	0	0	0	3.92909e+06	0	6.12789e+06	5.62105e+06	0	0	0	0	0	0	0	0	0	0	0	0
FA(14:0)	M+8	1.22838e+07	9.68017e+06	8.91741e+06	8.48835e+06	9.05075e+06	8.15558e+06	9.2448e+06	8.13503e+06	1.13995e+07	9.57588e+06	9.65112e+06	0	1.05181e+07	0	9.25135e+06	0	5.66094e+06	0	9.80102e+06	1.03454e+07	7.5474e+06	9.98855e+06	1.07851e+07	0
FA(14:0)	M+9	0	0	0	0	0	0	4.02671e+06	3.186e+06	7.48651e+06	0	0	0	0	0	0	0	0	0	0	5.3206e+06	5.23066e+06	0	4.69043e+06	0
FA(14:0)	M+10	8.89568e+06	1.03853e+07	8.28934e+06	8.31194e+06	0	0	9.16554e+06	9.36426e+06	1.30174e+07	1.09806e+07	9.95275e+06	0	8.2453e+06	8.47054e+06	9.90378e+06	1.05505e+07	7.36268e+06	9.18986e+06	1.30797e+07	1.09786e+07	9.60791e+06	8.67367e+06	9.22596e+06	1.1799e+07
FA(14:0)	M+11	4.85577e+06	5.94856e+06	4.39913e+06	0	0	0	3.52085e+06	2.94081e+06	5.01643e+06	0	0	0	5.42523e+06	0	3.71059e+06	3.49658e+06	0	0	0	0	0	0	0	0
FA(14:0)	M+12	5.82445e+06	5.8873e+06	8.85341e+06	8.19137e+06	0	0	8.97519e+06	8.28712e+06	8.22579e+06	0	0	0	0	8.05041e+06	9.69805e+06	9.6209e+06	4.65651e+06	0	7.48309e+06	7.96633e+06	0	8.03435e+06	0	0
FA(14:0)	M+13	0	0	0	0	0	0	0	0	0	0	0	0	0	0	0	0	0	0	0	0	0	0	0	0
FA(14:0)	M+14	0	0	0	0	0	0	0	0	0	0	0	0	0	0	0	0	0	0	0	0	0	0	0	0
FA(16:0)	M+0	2252339083	1750567939	1778470673	1739077886	1469173369	2120021143	2142619388	2057423390	2198579583	1915510791	2121687835	2104513508	2571049389	2161721975	2124764038	2460818149	2399575503	2223042704	2623740050	2786581029	2391199932	2325274840	2389329170	2603859293
FA(16:0)	M+1	0	0	0	1.95058e+07	0	1.10911e+07	0	3.86998e+06	4.3189e+06	0	7.08642e+06	1.47922e+07	0	0	0	0	0	0	4.39843e+06	0	0	0	0	0
FA(16:0)	M+2	1.03548e+07	1.55523e+07	1.22264e+07	3.65828e+07	2.21128e+07	0	1.33243e+07	1.63406e+07	1.16916e+07	1.09094e+07	2.60194e+07	3.44724e+07	0	0	0	0	939112	2.06121e+06	0	0	0	1.04086e+06	5.69674e+06	4.20842e+06
FA(16:0)	M+3	1.18152e+07	1.18749e+07	1.18415e+07	2.26893e+07	1.34802e+07	3.9224e+07	0	1.40208e+07	1.16759e+07	1.59482e+07	1.6707e+07	2.29398e+07	4.1092e+06	2.42683e+06	0	0	3.97173e+06	2.83095e+06	3.70233e+06	0	3.28964e+06	5.37094e+06	5.06659e+06	0
FA(16:0)	M+4	3.64178e+07	3.50559e+07	3.29593e+07	4.68364e+07	4.0552e+07	5.3743e+07	3.10262e+07	3.79807e+07	3.49633e+07	3.83634e+07	4.10984e+07	6.38226e+07	2.40813e+07	1.34234e+07	1.34994e+07	1.47396e+07	1.5485e+07	1.78238e+07	1.77728e+07	1.96255e+07	1.78441e+07	2.25294e+07	2.38712e+07	2.3788e+07
FA(16:0)	M+5	2.7719e+07	2.59244e+07	2.46168e+07	2.65086e+07	2.20144e+07	3.71106e+07	1.98083e+07	2.52828e+07	2.25916e+07	2.9581e+07	2.80042e+07	4.10097e+07	1.25281e+07	9.37896e+06	6.41601e+06	8.19507e+06	7.51147e+06	1.00261e+07	6.71511e+06	1.19544e+07	1.2334e+07	1.34767e+07	1.39102e+07	9.29582e+06
FA(16:0)	M+6	6.65839e+07	5.85054e+07	5.35016e+07	5.01237e+07	4.77859e+07	5.93982e+07	5.32831e+07	5.00944e+07	6.72727e+07	5.93579e+07	6.96846e+07	8.09766e+07	4.12888e+07	2.91047e+07	2.33097e+07	2.72503e+07	3.41211e+07	2.89911e+07	3.13627e+07	3.58893e+07	3.45948e+07	3.61336e+07	4.71928e+07	3.66896e+07
FA(16:0)	M+7	4.40969e+07	3.07222e+07	3.30348e+07	3.0703e+07	2.72637e+07	3.30889e+07	3.75554e+07	3.74621e+07	3.95758e+07	4.20511e+07	4.32631e+07	4.60382e+07	1.82561e+07	1.65503e+07	1.50065e+07	1.67319e+07	1.71965e+07	1.94645e+07	1.36193e+07	1.83538e+07	2.06284e+07	2.17888e+07	2.53082e+07	2.53803e+07
FA(16:0)	M+8	9.98049e+07	7.4989e+07	6.73875e+07	6.16313e+07	5.35773e+07	6.57651e+07	8.95412e+07	6.52324e+07	9.57071e+07	7.39837e+07	8.44839e+07	7.55524e+07	5.18315e+07	4.29154e+07	3.83039e+07	5.23687e+07	5.03702e+07	4.64397e+07	4.49465e+07	5.65987e+07	4.48324e+07	4.53029e+07	5.40917e+07	5.58668e+07
FA(16:0)	M+9	4.96774e+07	3.55134e+07	3.72224e+07	3.0771e+07	2.58489e+07	3.57038e+07	4.33638e+07	4.20423e+07	5.18681e+07	4.5801e+07	4.38173e+07	3.77178e+07	2.54584e+07	2.47352e+07	2.18742e+07	2.28372e+07	2.40434e+07	2.12368e+07	2.14208e+07	2.85351e+07	2.39641e+07	2.73291e+07	3.045e+07	2.61203e+07
FA(16:0)	M+10	9.80344e+07	6.79093e+07	7.50554e+07	5.48439e+07	4.8251e+07	6.11833e+07	1.02713e+08	7.99985e+07	9.3686e+07	7.50954e+07	8.29785e+07	6.37747e+07	4.67719e+07	4.71324e+07	4.93047e+07	5.86017e+07	6.22369e+07	4.50056e+07	5.193e+07	5.84971e+07	4.76912e+07	4.14101e+07	5.3287e+07	6.47423e+07
FA(16:0)	M+11	4.82718e+07	3.12181e+07	3.48042e+07	2.58246e+07	2.05743e+07	3.31745e+07	4.71221e+07	3.76696e+07	4.46398e+07	3.72516e+07	39135590	2.9718e+07	2.19084e+07	2.10377e+07	1.79555e+07	2.25433e+07	2.27276e+07	2.09257e+07	1.97443e+07	2.33656e+07	2.07936e+07	2.37371e+07	2.44244e+07	2.93986e+07
FA(16:0)	M+12	7.95026e+07	5.80699e+07	6.26303e+07	4.68979e+07	3.66229e+07	4.94224e+07	7.82455e+07	7.17403e+07	7.93017e+07	6.11657e+07	6.49277e+07	4.47097e+07	3.42742e+07	4.20808e+07	3.67988e+07	4.83362e+07	5.04181e+07	3.70192e+07	4.39917e+07	4.55347e+07	4.09263e+07	3.81651e+07	4.46308e+07	5.58248e+07
FA(16:0)	M+13	3.02529e+07	1.92202e+07	1.98929e+07	1.38891e+07	1.17793e+07	1.85291e+07	2.83572e+07	2.67175e+07	2.59162e+07	2.70134e+07	2.41308e+07	1.80634e+07	1.45703e+07	1.27098e+07	1.60965e+07	2.10623e+07	1.50698e+07	1.58196e+07	1.55511e+07	1.49789e+07	1.10022e+07	1.4222e+07	1.42233e+07	1.66067e+07
FA(16:0)	M+14	4.39604e+07	3.17587e+07	3.88552e+07	2.80043e+07	1.72946e+07	2.85225e+07	4.69674e+07	4.92619e+07	4.22904e+07	3.40704e+07	4.07465e+07	2.14683e+07	2.06428e+07	2.60823e+07	2.29567e+07	3.54992e+07	3.31007e+07	1.97561e+07	2.76683e+07	2.85287e+07	2.48876e+07	2.50647e+07	2.43243e+07	3.18598e+07
FA(16:0)	M+15	1.20195e+07	0	8.4847e+06	5.91816e+06	4.112e+06	8.29292e+06	1.08796e+07	9.96503e+06	9.61197e+06	8.77903e+06	8.99576e+06	5.63383e+06	0	0	0	0	0	0	0	0	4.70408e+06	6.35493e+06	7.0649e+06	5.8433e+06
FA(16:0)	M+16	1.19422e+07	0	1.23107e+07	8.68599e+06	5.43507e+06	9.7813e+06	1.37061e+07	1.78115e+07	1.59405e+07	1.10749e+07	1.12561e+07	7.19859e+06	0	7.43568e+06	6.95802e+06	1.15669e+07	1.17825e+07	7.61447e+06	8.82561e+06	8.57851e+06	6.08489e+06	7.50445e+06	6.67852e+06	1.12197e+07
FA(10:0)	M+0	2.16201e+08	1.80814e+08	2.0376e+08	1.83562e+08	2.36869e+08	2.30299e+08	2.0044e+08	2.00193e+08	2.30984e+08	2.06172e+08	1.88853e+08	200951808	1.98902e+08	2.36261e+08	2.27788e+08	2.04748e+08	2.10219e+08	2.39642e+08	2.50058e+08	2.36033e+08	2.29611e+08	2.07247e+08	2.45215e+08	2.83832e+08
FA(10:0)	M+1	134784	165457	0	91314.3	617811	0	0	0	0	0	0	669680	0	0	0	855791	0	83408.6	3.19187e+06	1.17164e+06	0	0	0	0
FA(10:0)	M+2	0	0	0	0	0	0	103895	0	0	147202	334822	0	146126	401520	0	0	0	2.61e+06	204214	0	434108	1.00613e+06	1.26189e+06	0
FA(10:0)	M+3	0	0	0	0	0	0	0	0	0	0	0	0	0	0	0	0	0	0	0	0	0	0	0	0
FA(10:0)	M+4	0	0	0	0	0	0	0	0	0	0	0	0	0	0	0	0	0	0	0	0	0	0	0	0
FA(10:0)	M+5	0	0	0	0	0	0	0	0	0	0	0	0	0	0	0	0	0	0	0	0	0	0	0	0
FA(10:0)	M+6	0	0	0	0	0	0	0	0	0	0	0	0	0	0	0	0	0	0	0	0	0	0	0	0
FA(10:0)	M+7	0	0	0	0	0	0	0	0	0	0	0	0	0	0	0	0	0	0	0	0	0	0	0	0
FA(10:0)	M+8	0	0	0	0	0	0	0	0	0	0	0	0	0	0	0	0	0	0	0	0	0	0	0	0
FA(10:0)	M+9	0	0	0	0	0	0	0	0	0	0	0	0	0	0	0	0	0	0	0	0	0	0	0	0
FA(10:0)	M+10	0	0	0	0	0	0	0	0	0	0	0	0	0	0	0	0	0	0	0	0	0	0	0	0
FA(12:0)	M+0	778390793	5.52984e+08	6.60725e+08	5.25685e+08	7.33904e+08	8.27374e+08	6.73978e+08	5.87817e+08	7.49167e+08	7.46774e+08	6.59053e+08	4.00252e+08	6.27138e+08	7.94471e+08	8.13042e+08	5.27134e+08	7.773e+08	7.74147e+08	8.89293e+08	8.95108e+08	8.49202e+08	9.09696e+08	1276870621	1189175474
FA(12:0)	M+1	0	0	0	0	0	0	0	0	0	0	1.27738e+06	253768	0	0	0	0	0	0	0	0	0	0	0	0
FA(12:0)	M+2	0	0	0	311565	0	0	0	0	0	0	0	0	0	0	0	0	0	0	0	0	0	0	0	0
FA(12:0)	M+3	0	0	0	0	0	0	0	0	0	0	0	0	0	0	0	0	0	0	0	0	0	0	0	0
FA(12:0)	M+4	0	0	0	0	0	0	0	0	0	0	0	0	0	0	0	0	0	0	0	0	0	0	0	0
FA(12:0)	M+5	0	0	0	0	0	0	0	0	0	0	0	0	0	0	0	0	0	0	0	0	0	0	0	0
FA(12:0)	M+6	0	0	0	0	0	0	0	0	0	0	0	0	0	0	0	0	0	0	0	0	0	0	0	0
FA(12:0)	M+7	0	0	0	0	0	0	0	0	0	0	0	0	0	0	0	0	0	0	0	0	0	0	0	0
FA(12:0)	M+8	0	0	0	0	0	0	0	0	0	0	0	0	0	0	0	0	0	0	0	0	0	0	0	0
FA(12:0)	M+9	0	0	0	0	0	0	0	0	0	0	0	0	0	0	0	0	0	0	0	0	0	0	0	0
FA(12:0)	M+10	0	0	0	0	0	0	0	0	0	0	0	0	0	0	0	0	0	0	0	0	0	0	0	0
FA(12:0)	M+11	0	0	0	0	0	0	0	0	0	0	0	0	0	0	0	0	0	0	0	0	0	0	0	0
FA(12:0)	M+12	0	0	0	0	0	0	0	0	0	0	0	0	0	0	0	0	0	0	0	0	0	0	0	0
FA(22:1)	M+0	1.06624e+07	7.34411e+06	6.17125e+06	8.32364e+06	7.785e+06	5.93153e+06	8.43429e+06	5.28483e+06	8.45064e+06	6.28443e+06	7.54759e+06	7.04102e+06	1.00095e+07	6.34574e+06	1.03089e+07	1.23967e+07	1.07003e+07	8.61419e+06	1.47531e+07	1.43829e+07	8.93153e+06	1.20365e+07	1.30272e+07	6.26048e+06
FA(22:1)	M+1	0	0	0	0	0	0	0	0	0	0	0	0	234414	0	0	0	254190	287159	0	0	0	0	1.36257e+06	0
FA(22:1)	M+2	0	0	0	0	0	0	0	0	0	0	0	0	0	0	0	0	0	0	0	0	0	0	0	0
FA(22:1)	M+3	0	0	0	0	0	0	0	0	0	0	0	0	0	0	0	0	0	0	0	0	0	0	0	0
FA(22:1)	M+4	0	0	0	0	0	0	0	0	0	0	0	0	0	0	0	0	0	0	0	0	0	0	0	0
FA(22:1)	M+5	0	0	0	0	0	0	0	0	0	0	0	0	0	0	0	0	0	0	0	0	0	0	0	0
FA(22:1)	M+6	0	0	0	0	0	0	0	0	0	0	0	0	0	0	0	0	0	0	0	0	0	0	0	0
FA(22:1)	M+7	0	0	0	0	0	0	0	0	0	0	0	0	0	0	0	0	0	0	0	0	0	0	0	0
FA(22:1)	M+8	0	0	0	0	0	0	0	0	0	0	0	0	0	0	0	0	0	0	0	0	0	0	0	0
FA(22:1)	M+9	0	0	0	0	0	0	0	0	0	0	0	0	0	0	0	0	0	0	0	0	0	0	0	0
FA(22:1)	M+10	0	0	0	0	0	0	0	0	0	0	0	0	0	0	0	0	0	0	0	0	0	0	0	0
FA(22:1)	M+11	0	0	0	0	0	0	0	0	0	0	0	0	0	0	0	0	0	0	0	0	0	0	0	0
FA(22:1)	M+12	0	0	0	0	0	0	0	0	0	0	0	0	0	0	0	0	0	0	0	0	0	0	0	0
FA(22:1)	M+13	0	0	0	0	0	0	0	0	0	0	0	0	0	0	0	0	0	0	0	0	0	0	0	0
FA(22:1)	M+14	0	0	0	0	0	0	0	0	0	0	0	0	0	0	0	0	0	0	0	0	0	0	0	0
FA(22:1)	M+15	0	0	0	0	0	0	0	0	0	0	0	0	0	0	0	0	0	0	0	0	0	0	0	0
FA(22:1)	M+16	0	0	0	0	0	0	0	0	0	0	0	0	0	0	0	0	0	0	0	0	0	0	0	0
FA(22:1)	M+17	0	0	0	0	0	0	0	0	0	0	0	0	0	0	0	0	0	0	0	0	0	0	0	0
FA(22:1)	M+18	0	0	0	0	0	0	0	0	0	0	0	0	0	0	0	0	0	0	0	0	0	0	0	0
FA(22:1)	M+19	0	0	0	0	0	0	0	0	0	0	0	0	0	0	0	0	0	0	0	0	0	0	0	0
FA(22:1)	M+20	0	0	0	0	0	0	0	0	0	0	0	0	0	0	0	0	0	0	0	0	0	0	0	0
FA(22:1)	M+21	0	0	0	0	0	0	0	0	0	0	0	0	0	0	0	0	0	0	0	0	0	0	0	0
FA(22:1)	M+22	0	0	0	0	0	0	0	0	0	0	0	0	0	0	0	0	0	0	0	0	0	0	0	0
FA(20:0)	M+0	6.45196e+06	5.59605e+06	5.08273e+06	4.9159e+06	6.11159e+06	4.47828e+06	0	0	0	0	0	0	9.43304e+06	6.44552e+06	7.53741e+06	9.54999e+06	7.30789e+06	7.1092e+06	0	0	0	0	0	0
FA(20:0)	M+1	0	0	0	0	0	0	0	0	0	0	0	0	179030	0	66221.6	0	0	0	0	0	0	0	0	0
FA(20:0)	M+2	0	0	0	0	0	0	0	0	0	0	0	0	0	0	0	0	0	0	0	0	0	0	0	0
FA(20:0)	M+3	0	0	0	0	0	0	0	0	0	0	0	0	0	0	0	0	0	0	0	0	0	0	0	0
FA(20:0)	M+4	0	0	0	0	0	0	0	0	0	0	0	0	0	0	0	0	0	0	0	0	0	0	0	0
FA(20:0)	M+5	0	0	0	0	0	0	0	0	0	0	0	0	0	0	0	0	0	0	0	0	0	0	0	0
FA(20:0)	M+6	0	0	0	0	0	0	0	0	0	0	0	0	0	0	0	0	0	0	0	0	0	0	0	0
FA(20:0)	M+7	0	0	0	0	0	0	0	0	0	0	0	0	0	0	0	0	0	0	0	0	0	0	0	0
FA(20:0)	M+8	0	0	0	0	0	0	0	0	0	0	0	0	0	0	0	0	0	0	0	0	0	0	0	0
FA(20:0)	M+9	0	0	0	0	0	0	0	0	0	0	0	0	0	0	0	0	0	0	0	0	0	0	0	0
FA(20:0)	M+10	0	0	0	0	0	0	0	0	0	0	0	0	0	0	0	0	0	0	0	0	0	0	0	0
FA(20:0)	M+11	0	0	0	0	0	0	0	0	0	0	0	0	0	0	0	0	0	0	0	0	0	0	0	0
FA(20:0)	M+12	0	0	0	0	0	0	0	0	0	0	0	0	0	0	0	0	0	0	0	0	0	0	0	0
FA(20:0)	M+13	0	0	0	0	0	0	0	0	0	0	0	0	0	0	0	0	0	0	0	0	0	0	0	0
FA(20:0)	M+14	0	0	0	0	0	0	0	0	0	0	0	0	0	0	0	0	0	0	0	0	0	0	0	0
FA(20:0)	M+15	0	0	0	0	0	0	0	0	0	0	0	0	0	0	0	0	0	0	0	0	0	0	0	0
FA(20:0)	M+16	0	0	0	0	0	0	0	0	0	0	0	0	0	0	0	0	0	0	0	0	0	0	0	0
FA(20:0)	M+17	0	0	0	0	0	0	0	0	0	0	0	0	0	0	0	0	0	0	0	0	0	0	0	0
FA(20:0)	M+18	0	0	0	0	0	0	0	0	0	0	0	0	0	0	0	0	0	0	0	0	0	0	0	0
FA(20:0)	M+19	0	0	0	0	0	0	0	0	0	0	0	0	0	0	0	0	0	0	0	0	0	0	0	0
FA(20:0)	M+20	0	0	0	0	0	0	0	0	0	0	0	0	0	0	0	0	0	0	0	0	0	0	0	0
FA(22:0)	M+0	0	0	0	0	0	0	0	0	0	0	0	0	0	0	0	0	0	0	0	0	0	0	0	0
FA(22:0)	M+1	0	0	0	0	0	0	0	0	0	0	0	0	0	0	0	0	0	0	0	0	0	0	0	0
FA(22:0)	M+2	0	0	0	0	0	0	0	0	0	0	0	0	0	0	0	0	0	0	0	0	0	0	0	0
FA(22:0)	M+3	0	0	0	0	0	0	0	0	0	0	0	0	0	0	0	0	0	0	0	0	0	0	0	0
FA(22:0)	M+4	0	0	0	0	0	0	0	0	0	0	0	0	0	0	0	0	0	0	0	0	0	0	0	0
FA(22:0)	M+5	0	0	0	0	0	0	0	0	0	0	0	0	0	0	0	0	0	0	0	0	0	0	0	0
FA(22:0)	M+6	0	0	0	0	0	0	0	0	0	0	0	0	0	0	0	0	0	0	0	0	0	0	0	0
FA(22:0)	M+7	0	0	0	0	0	0	0	0	0	0	0	0	0	0	0	0	0	0	0	0	0	0	0	0
FA(22:0)	M+8	0	0	0	0	0	0	0	0	0	0	0	0	0	0	0	0	0	0	0	0	0	0	0	0
FA(22:0)	M+9	0	0	0	0	0	0	0	0	0	0	0	0	0	0	0	0	0	0	0	0	0	0	0	0
FA(22:0)	M+10	0	0	0	0	0	0	0	0	0	0	0	0	0	0	0	0	0	0	0	0	0	0	0	0
FA(22:0)	M+11	0	0	0	0	0	0	0	0	0	0	0	0	0	0	0	0	0	0	0	0	0	0	0	0
FA(22:0)	M+12	0	0	0	0	0	0	0	0	0	0	0	0	0	0	0	0	0	0	0	0	0	0	0	0
FA(22:0)	M+13	0	0	0	0	0	0	0	0	0	0	0	0	0	0	0	0	0	0	0	0	0	0	0	0
FA(22:0)	M+14	0	0	0	0	0	0	0	0	0	0	0	0	0	0	0	0	0	0	0	0	0	0	0	0
FA(22:0)	M+15	0	0	0	0	0	0	0	0	0	0	0	0	0	0	0	0	0	0	0	0	0	0	0	0
FA(22:0)	M+16	0	0	0	0	0	0	0	0	0	0	0	0	0	0	0	0	0	0	0	0	0	0	0	0
FA(22:0)	M+17	0	0	0	0	0	0	0	0	0	0	0	0	0	0	0	0	0	0	0	0	0	0	0	0
FA(22:0)	M+18	0	0	0	0	0	0	0	0	0	0	0	0	0	0	0	0	0	0	0	0	0	0	0	0
FA(22:0)	M+19	0	0	0	0	0	0	0	0	0	0	0	0	0	0	0	0	0	0	0	0	0	0	0	0
FA(22:0)	M+20	0	0	0	0	0	0	0	0	0	0	0	0	0	0	0	0	0	0	0	0	0	0	0	0
FA(22:0)	M+21	0	0	0	0	0	0	0	0	0	0	0	0	0	0	0	0	0	0	0	0	0	0	0	0
FA(22:0)	M+22	0	0	0	0	0	0	0	0	0	0	0	0	0	0	0	0	0	0	0	0	0	0	0	0
FA(18:0)	M+0	1236570425	1645902088	1353182901	1478304896	1511526696	1607926680	1566430795	1126854774	1227371942	1595052626	1327208396	1379491835	1920468544	1546527555	1934196428	1450902026	1300751691	1520466146	1376568907	1705903490	1484892151	1721240016	1272306509	1501297158
FA(18:0)	M+1	0	0	1.07414e+06	6.14976e+06	7.14444e+06	7.77424e+06	370344	2.33222e+06	0	7.15467e+06	4.93351e+06	9.40269e+06	0	0	0	0	0	1.89133e+06	0	0	0	0	0	1.99469e+06
FA(18:0)	M+2	5.13892e+07	6.2669e+07	5.79667e+07	4.77878e+07	5.09751e+07	4.81735e+07	5.9049e+07	4.25517e+07	4.65744e+07	6.16029e+07	4.79436e+07	4.64748e+07	2.22505e+07	2.23737e+07	2.49275e+07	2.01546e+07	2.21098e+07	2.70267e+07	1.77105e+07	2.51104e+07	2.25254e+07	2.72645e+07	1.90854e+07	2.61776e+07
FA(18:0)	M+3	0	987852	421136	3.53149e+06	2.73391e+06	4.98841e+06	186506	1.33717e+06	848264	1.20035e+06	1.74279e+06	2.44491e+06	0	885736	0	731376	4544.99	0	0	0	520398	0	149202	0
FA(18:0)	M+4	3.11809e+06	4.04533e+06	2.32275e+06	6.15938e+06	5.6893e+06	7.67475e+06	2.95092e+06	2.6844e+06	2.99308e+06	5.2357e+06	2.32088e+06	5.6282e+06	0	0	0	0	0	0	0	0	0	0	0	0
FA(18:0)	M+5	1.34943e+06	2.91012e+06	1.50816e+06	3.48627e+06	3.34466e+06	4.79472e+06	1.79311e+06	2.20335e+06	1.66346e+06	4.82276e+06	2.75188e+06	4.19841e+06	0	0	0	0	0	0	0	0	0	0	0	0
FA(18:0)	M+6	4.15435e+06	6615528	4.65673e+06	8.17751e+06	8.92339e+06	7.17319e+06	5.52521e+06	4.99071e+06	5.22968e+06	6.86281e+06	5.06358e+06	7.84994e+06	0	1.70991e+06	0	1.34093e+06	1.59373e+06	1.77353e+06	0	0	2.21676e+06	2.79919e+06	0	1.76829e+06
FA(18:0)	M+7	3.7194e+06	4.6455e+06	5.16631e+06	3.96088e+06	3.97436e+06	4.63449e+06	4.14115e+06	2.77008e+06	3.85613e+06	5.85164e+06	3.78926e+06	4.2776e+06	1.46742e+06	1.09708e+06	0	633426	1.19121e+06	882780	0	0	0	980924	2.12443e+06	1.60233e+06
FA(18:0)	M+8	7.43486e+06	9.20315e+06	8.32183e+06	9.67975e+06	9.8319e+06	8.63923e+06	8.38774e+06	5.65834e+06	8.36689e+06	1.09582e+07	9.20132e+06	9.83824e+06	3.62922e+06	3.76165e+06	0	3.22946e+06	0	3.99059e+06	2.53724e+06	3.18594e+06	0	4.02279e+06	0	4.10915e+06
FA(18:0)	M+9	4.91842e+06	6.34101e+06	5.90422e+06	4.51111e+06	5.05515e+06	5.24543e+06	6.28458e+06	4.15993e+06	4.66447e+06	6.36496e+06	4.77113e+06	6.51388e+06	2.07622e+06	1.00931e+06	2.84221e+06	1.22399e+06	0	1.25598e+06	0	0	0	0	0	0
FA(18:0)	M+10	8.71542e+06	1.06771e+07	1.08867e+07	1.0291e+07	9.10106e+06	7.69583e+06	1.22284e+07	8.55107e+06	1.12511e+07	1.30269e+07	9.49201e+06	9.80913e+06	3.55062e+06	4.35465e+06	4.42109e+06	4.37133e+06	3.75536e+06	3.42403e+06	3.05426e+06	5.77121e+06	4.47903e+06	4.33862e+06	3.95457e+06	4.95935e+06
FA(18:0)	M+11	5.21062e+06	8.51205e+06	5.46908e+06	4.45132e+06	5.54916e+06	5.22512e+06	8.17033e+06	4.39886e+06	5.75075e+06	6.77454e+06	5.31105e+06	6.57811e+06	0	1.68142e+06	2.35324e+06	0	0	1.80716e+06	829957	0	0	2.36298e+06	1.54339e+06	2.45652e+06
FA(18:0)	M+12	1.01127e+07	1.08231e+07	1.0712e+07	8.86152e+06	7.45185e+06	7.74833e+06	1.18528e+07	7.09863e+06	9.70598e+06	1.31979e+07	1.02608e+07	8.12452e+06	3.06791e+06	3.9665e+06	4.62517e+06	3.58681e+06	3.54738e+06	3.41578e+06	3.34589e+06	3.88622e+06	3.89858e+06	3.2787e+06	3.47183e+06	4.63893e+06
FA(18:0)	M+13	4.43825e+06	5.82897e+06	5.72827e+06	3.09862e+06	4.04173e+06	4.00202e+06	5.91515e+06	4.62695e+06	4.92482e+06	6.09215e+06	5.04656e+06	4.4603e+06	0	0	0	0	0	0	0	2.01156e+06	0	1.91233e+06	0	2.6326e+06
FA(18:0)	M+14	7.68868e+06	8.94839e+06	7.10871e+06	6.23082e+06	6.1779e+06	5.49402e+06	8.85133e+06	7.00187e+06	8.26085e+06	9.54497e+06	7.14898e+06	5.89561e+06	1.88512e+06	2.45985e+06	3.0407e+06	3.11052e+06	2.10896e+06	2.83613e+06	0	0	0	0	0	0
FA(18:0)	M+15	3.68649e+06	2.87686e+06	2.92522e+06	2.56594e+06	1.27311e+06	2.40449e+06	3.98156e+06	3.19877e+06	2.49939e+06	4.72677e+06	2.58845e+06	2.02582e+06	0	0	0	0	0	0	0	0	0	0	0	0
FA(18:0)	M+16	4.03201e+06	4.34941e+06	4.78624e+06	2.79214e+06	2.46032e+06	3.7913e+06	4.94607e+06	3.55847e+06	5.04505e+06	5.63414e+06	3.47902e+06	2.97748e+06	0	0	0	0	0	0	0	0	0	0	0	0
FA(18:0)	M+17	0	0	0	0	0	0	0	0	0	0	0	0	0	0	0	0	0	0	0	0	0	0	0	0
FA(18:0)	M+18	0	0	0	0	0	0	0	0	0	0	0	0	0	0	0	0	0	0	0	0	0	0	0	0

## Sheet: heart
Fatty acid	Isotopologue	heart_24h_12w_1	heart_24h_12w_2	heart_24h_12w_3	heart_24h_12w_4	heart_24h_12w_5	heart_24h_12w_6	heart_24h_78w_1	heart_24h_78w_2	heart_24h_78w_3	heart_24h_78w_4	heart_24h_78w_5	heart_24h_78w_6	heart_6h_12w_1	heart_6h_12w_2	heart_6h_12w_3	heart_6h_12w_4	heart_6h_12w_5	heart_6h_12w_6	heart_6h_78w_1	heart_6h_78w_2	heart_6h_78w_3	heart_6h_78w_4	heart_6h_78w_5	heart_6h_78w_6
FA(18:1)	M+0	1219844737	3254506341	3355943883	5059350014	5497193938	4008761893	4391212370	3809340709	4437589677	3021541161	3028658117	4847614498	4019945197	3355564061	3702045301	2347312851	3456438849	3595537765	3612693142	881123873	4025984748	3765868273	4528376633	3401896030
FA(18:1)	M+1	2.38572e+07	0	0	2.14956e+07	0	2.04578e+07	3.45451e+07	1.95549e+07	2.62525e+06	1.44935e+07	0	1.2257e+07	0	6.25831e+06	4.07113e+06	0	1.00873e+07	877966	0	0	3.06321e+06	647601	0	0
FA(18:1)	M+2	50332163	9.91061e+07	1.42412e+08	1.28817e+08	6.12306e+07	1.2908e+08	122676904	9.0782e+07	6.79527e+07	4.37114e+07	3.2868e+07	2.34339e+07	0	1.68728e+06	1.24625e+07	5.06771e+06	1.51276e+06	5.40889e+06	1.37192e+07	1.88616e+06	2.99672e+06	0	0	205356
FA(18:1)	M+3	1.16194e+07	1.64908e+07	2.53171e+07	1.32324e+07	3.00664e+06	2.43123e+07	2.73075e+07	1.95671e+07	7.83251e+06	3.44177e+06	8.01458e+06	992734	0	0	3.71056e+06	0	3.2939e+06	0	358444	0	2.28892e+06	0	155075	2.35277e+06
FA(18:1)	M+4	2.10989e+07	3.0566e+07	5.23512e+07	3.63665e+07	1.25601e+07	4.66047e+07	4.49636e+07	4.37429e+07	2.1251e+07	9.00655e+06	9.7764e+06	0	0	0	0	0	0	0	7.43251e+06	0	3.07277e+06	0	0	2.51574e+06
FA(18:1)	M+5	1.00903e+07	5.11823e+06	1.69605e+07	9.58372e+06	0	1.50837e+07	1.55343e+07	1.18382e+07	6.54017e+06	3.74322e+06	0	0	0	0	0	0	0	0	0	0	0	0	0	0
FA(18:1)	M+6	1.09977e+07	1.4921e+07	2.46225e+07	2.43872e+07	1.16217e+07	3.12669e+07	2.46875e+07	1.96709e+07	1.08082e+07	6.33814e+06	6.25223e+06	0	0	0	0	0	0	0	0	0	0	0	0	0
FA(18:1)	M+7	0	7.79076e+06	8.96594e+06	1.22844e+07	6.4267e+06	1.35351e+07	1.30773e+07	6.82441e+06	6.75026e+06	1.26044e+06	0	0	0	0	0	0	0	0	0	0	0	0	0	0
FA(18:1)	M+8	9.44164e+06	1.69676e+07	1.68191e+07	3.20158e+07	1.8052e+07	2.87954e+07	1.57423e+07	1.43337e+07	1.16776e+07	6.39939e+06	6.17671e+06	6.8079e+06	0	0	0	0	0	0	0	0	0	0	0	0
FA(18:1)	M+9	5.48345e+06	1.78776e+07	1.60414e+07	2.2776e+07	1.71127e+07	1.47937e+07	1.45703e+07	1.09145e+07	1.50531e+07	8.06118e+06	4.14253e+06	5.25564e+06	0	0	0	0	0	0	0	0	0	0	0	0
FA(18:1)	M+10	1.13168e+07	3.99846e+07	3.42852e+07	5.11302e+07	3.59093e+07	4.7745e+07	20423295	2.09123e+07	2.42484e+07	1.35051e+07	1.06723e+07	1.19975e+07	0	0	0	0	0	0	8.12894e+06	0	0	3311626	0	6.35581e+06
FA(18:1)	M+11	1.00597e+07	3.80743e+07	3.47746e+07	4.66015e+07	3.17386e+07	3.64876e+07	1.37471e+07	1.26244e+07	2.0972e+07	1.4121e+07	9.74413e+06	9.4607e+06	0	0	0	0	0	0	9.18415e+06	0	0	1.59263e+06	0	4.36913e+06
FA(18:1)	M+12	1.84111e+07	7.21094e+07	6.81063e+07	9.76737e+07	5.63077e+07	6.69475e+07	2.90681e+07	2.9733e+07	4.19695e+07	2.64965e+07	1.72467e+07	1.78497e+07	0	0	0	0	0	0	1.59256e+07	0	6.95625e+06	3.07623e+06	5.6374e+06	1.12172e+07
FA(18:1)	M+13	1.80775e+07	6.15743e+07	5.27755e+07	6.72829e+07	4.56094e+07	4.37664e+07	2.31969e+07	2.14263e+07	3.18871e+07	2.38413e+07	1.23875e+07	1.3544e+07	0	0	0	0	0	0	9.79051e+06	0	4.65275e+06	2.46478e+06	4.21965e+06	4.83011e+06
FA(18:1)	M+14	2.29696e+07	9.04126e+07	1.0139e+08	1.28969e+08	6.70727e+07	8.33791e+07	4.15846e+07	5.21228e+07	4.60995e+07	4.22921e+07	2.60874e+07	2.08678e+07	0	2.19863e+07	9.43945e+06	4.80252e+06	9.51373e+06	1.16942e+07	2.12378e+07	0	9.44379e+06	3.14916e+06	6.0073e+06	1.42232e+07
FA(18:1)	M+15	1.44319e+07	5.09743e+07	5.71085e+07	5.97952e+07	3.50188e+07	4.22341e+07	2.01959e+07	1.97151e+07	2.49299e+07	2.43427e+07	1.14202e+07	1.03535e+07	0	1.01796e+07	0	4.60159e+06	0	5.93916e+06	1.11436e+07	0	4.43622e+06	0	2.04457e+06	6.38404e+06
FA(18:1)	M+16	2.02851e+07	6.74598e+07	8.01053e+07	8.61584e+07	4.93869e+07	6.05758e+07	3.26761e+07	4.25187e+07	3.06488e+07	3.80258e+07	2.16606e+07	1.80785e+07	0	2.77833e+07	0	0	7.89584e+06	1.29968e+07	1.83479e+07	0	8.91462e+06	3.36517e+06	4.25958e+06	1.20737e+07
FA(18:1)	M+17	5.24695e+06	2.19758e+07	2.25299e+07	2.6791e+07	1.3897e+07	1.35042e+07	7.48554e+06	1.35254e+07	1.12802e+07	9.97488e+06	4.35741e+06	0	0	0	0	0	0	0	0	0	0	0	0	0
FA(18:1)	M+18	1.04524e+07	2.76128e+07	3.23632e+07	3.24443e+07	1.7176e+07	2.04388e+07	1.07664e+07	1.81569e+07	1.35116e+07	1.67897e+07	0	5.88431e+06	0	0	0	0	0	0	0	0	0	0	0	0
FA(18:2)	M+0	3225442350	15514373108	11155770233	14131621893	15628617010	11449367519	14061747782	15459915779	14737626227	10465116598	10443985738	13822711860	18024588089	12993417017	14339902536	13782993987	16536963040	14447366664	11257228222	2788008938	12592844763	9848692346	11432224676	8483917000
FA(18:2)	M+1	0	1.35127e+07	0	0	2.39593e+07	0	6.0642e+06	0	0	1.78153e+06	0	0	0	0	0	0	0	0	0	0	0	1.40018e+07	0	0
FA(18:2)	M+2	0	0	0	0	0	0	0	0	0	0	0	0	0	0	0	0	0	0	0	0	0	0	0	0
FA(18:2)	M+3	0	0	0	0	0	0	0	0	0	0	1.23524e+06	0	0	0	0	0	0	0	0	0	0	0	0	0
FA(18:2)	M+4	0	0	0	0	0	0	0	0	0	0	0	0	0	0	0	0	0	0	0	0	0	0	0	0
FA(18:2)	M+5	0	0	0	0	0	0	0	0	0	0	0	0	0	0	0	0	0	0	0	0	0	0	0	0
FA(18:2)	M+6	0	0	0	0	0	0	0	0	0	0	0	0	0	0	0	0	0	0	0	0	0	0	0	0
FA(18:2)	M+7	0	0	0	0	0	0	0	0	0	0	0	0	0	0	0	0	0	0	0	0	0	0	0	0
FA(18:2)	M+8	0	0	0	0	0	0	0	0	0	0	0	0	0	0	0	0	0	0	0	0	0	0	0	0
FA(18:2)	M+9	0	0	0	0	0	0	0	0	0	0	0	0	0	0	0	0	0	0	0	0	0	0	0	0
FA(18:2)	M+10	0	0	0	0	0	0	0	0	0	0	0	0	0	0	0	0	0	0	0	0	0	0	0	0
FA(18:2)	M+11	0	0	0	0	0	0	0	0	0	0	0	0	0	0	0	0	0	0	0	0	0	0	0	0
FA(18:2)	M+12	0	0	0	0	0	0	0	0	0	0	0	0	0	0	0	0	0	0	0	0	0	0	0	0
FA(18:2)	M+13	0	0	0	0	0	0	0	0	0	0	0	0	0	0	0	0	0	0	0	0	0	0	0	0
FA(18:2)	M+14	0	0	0	0	0	0	0	0	0	0	0	0	0	0	0	0	0	0	0	0	0	0	0	0
FA(18:2)	M+15	0	0	0	0	0	0	0	0	0	0	0	0	0	0	0	0	0	0	0	0	0	0	0	0
FA(18:2)	M+16	0	0	0	0	0	0	0	0	0	0	0	0	0	0	0	0	0	0	0	0	0	0	0	0
FA(18:2)	M+17	0	0	0	0	0	0	0	0	0	0	0	0	0	0	0	0	0	0	0	0	0	0	0	0
FA(18:2)	M+18	0	0	0	0	0	0	0	0	0	0	0	0	0	0	0	0	0	0	0	0	0	0	0	0
FA(20:5)	M+0	1421369082	1643696119	1273921008	1499703365	1901089498	1266911945	1585750913	1427112313	2046203907	5.93727e+08	1211897518	6.87254e+08	1490642371	1115524469	1179522247	1433068059	1454759587	1182044634	7.5151e+08	1228441685	9.82638e+08	3.32154e+08	4.59413e+08	2.17327e+08
FA(20:5)	M+1	2.3358e+06	9.6325e+06	1.00225e+07	7.36115e+06	5.89625e+06	7.93482e+06	16063485	1.65173e+07	361451	2.03824e+06	5.9754e+06	795080	0	0	0	0	0	442362	0	0	0	0	0	0
FA(20:5)	M+2	0	4.84288e+07	4.95328e+07	3.87681e+07	3.93665e+07	4.09213e+07	4.12306e+07	3.5821e+07	3.79419e+07	1.32048e+07	2.67909e+07	6.55158e+06	3.78358e+06	0	3.54775e+06	1.02568e+06	362590	0	1.97916e+06	0	1.80119e+06	2.34816e+06	1.79733e+06	1.17188e+06
FA(20:5)	M+3	4.90542e+06	0	0	0	0	0	0	17018.2	1.15769e+06	0	0	0	0	1.03722e+06	0	0	647182	227292	0	0	0	0	0	0
FA(20:5)	M+4	0	0	0	0	0	0	0	0	0	0	0	0	0	0	0	0	0	0	0	0	0	0	0	0
FA(20:5)	M+5	0	0	0	0	0	0	0	0	0	0	0	0	0	0	0	0	0	0	0	0	0	0	0	0
FA(20:5)	M+6	0	0	0	0	0	0	0	0	0	0	0	0	0	0	0	0	0	0	0	0	0	0	0	0
FA(20:5)	M+7	0	0	0	0	0	0	0	0	0	0	0	0	0	0	0	0	0	0	0	0	0	0	0	0
FA(20:5)	M+8	0	0	0	0	0	0	0	0	0	0	0	0	0	0	0	0	0	0	0	0	0	0	0	0
FA(20:5)	M+9	0	0	0	0	0	0	0	0	0	0	0	0	0	0	0	0	0	0	0	0	0	0	0	0
FA(20:5)	M+10	0	0	0	0	0	0	0	0	0	0	0	0	0	0	0	0	0	0	0	0	0	0	0	0
FA(20:5)	M+11	0	0	0	0	0	0	0	0	0	0	0	0	0	0	0	0	0	0	0	0	0	0	0	0
FA(20:5)	M+12	0	0	0	0	0	0	0	0	0	0	0	0	0	0	0	0	0	0	0	0	0	0	0	0
FA(20:5)	M+13	0	0	0	0	0	0	0	0	0	0	0	0	0	0	0	0	0	0	0	0	0	0	0	0
FA(20:5)	M+14	0	0	0	0	0	0	0	0	0	0	0	0	0	0	0	0	0	0	0	0	0	0	0	0
FA(20:5)	M+15	0	0	0	0	0	0	0	0	0	0	0	0	0	0	0	0	0	0	0	0	0	0	0	0
FA(20:5)	M+16	0	0	0	0	0	0	0	0	0	0	0	0	0	0	0	0	0	0	0	0	0	0	0	0
FA(20:5)	M+17	0	0	0	0	0	0	0	0	0	0	0	0	0	0	0	0	0	0	0	0	0	0	0	0
FA(20:5)	M+18	0	0	0	0	0	0	0	0	0	0	0	0	0	0	0	0	0	0	0	0	0	0	0	0
FA(20:5)	M+19	0	0	0	0	0	0	0	0	0	0	0	0	0	0	0	0	0	0	0	0	0	0	0	0
FA(20:5)	M+20	0	0	0	0	0	0	0	0	0	0	0	0	0	0	0	0	0	0	0	0	0	0	0	0
FA(20:4)	M+0	12523851880	10484870133	12489389381	11693006657	9946565579	8057319848	10419295373	11487076032	9826700337	7398040065	11997033900	7958728370	9244336179	9791305131	8884175560	10778714565	9603420332	12335296082	7130122035	7468390687	7867000587	5973896216	7429499169	5229249017
FA(20:4)	M+1	0	0	0	0	2.54628e+06	0	0	0	2.564e+07	0	0	8.72324e+06	0	9.56335e+06	0	0	0	0	0	0	0	0	0	0
FA(20:4)	M+2	0	0	0	905793	777820	0	0	0	0	2.25822e+07	1.70579e+07	563834	0	0	0	0	0	0	0	0	0	0	0	0
FA(20:4)	M+3	0	0	0	4.37807e+06	0	0	0	457209	4.22348e+06	173720	2.4744e+06	4.30457e+06	0	0	0	0	0	0	0	0	0	0	0	0
FA(20:4)	M+4	0	0	0	0	0	0	0	0	0	0	0	0	0	0	0	0	0	0	0	0	0	0	0	0
FA(20:4)	M+5	0	0	0	0	0	0	0	0	0	0	0	0	0	0	0	0	0	0	0	0	0	0	0	0
FA(20:4)	M+6	0	0	0	0	0	0	0	0	0	0	0	0	0	0	0	0	0	0	0	0	0	0	0	0
FA(20:4)	M+7	0	0	0	0	0	0	0	0	0	0	0	0	0	0	0	0	0	0	0	0	0	0	0	0
FA(20:4)	M+8	0	0	0	0	0	0	0	0	0	0	0	0	0	0	0	0	0	0	0	0	0	0	0	0
FA(20:4)	M+9	0	0	0	0	0	0	0	0	0	0	0	0	0	0	0	0	0	0	0	0	0	0	0	0
FA(20:4)	M+10	0	0	0	0	0	0	0	0	0	0	0	0	0	0	0	0	0	0	0	0	0	0	0	0
FA(20:4)	M+11	0	0	0	0	0	0	0	0	0	0	0	0	0	0	0	0	0	0	0	0	0	0	0	0
FA(20:4)	M+12	0	0	0	0	0	0	0	0	0	0	0	0	0	0	0	0	0	0	0	0	0	0	0	0
FA(20:4)	M+13	0	0	0	0	0	0	0	0	0	0	0	0	0	0	0	0	0	0	0	0	0	0	0	0
FA(20:4)	M+14	0	0	0	0	0	0	0	0	0	0	0	0	0	0	0	0	0	0	0	0	0	0	0	0
FA(20:4)	M+15	0	0	0	0	0	0	0	0	0	0	0	0	0	0	0	0	0	0	0	0	0	0	0	0
FA(20:4)	M+16	0	0	0	0	0	0	0	0	0	0	0	0	0	0	0	0	0	0	0	0	0	0	0	0
FA(20:4)	M+17	0	0	0	0	0	0	0	0	0	0	0	0	0	0	0	0	0	0	0	0	0	0	0	0
FA(20:4)	M+18	0	0	0	0	0	0	0	0	0	0	0	0	0	0	0	0	0	0	0	0	0	0	0	0
FA(20:4)	M+19	0	0	0	0	0	0	0	0	0	0	0	0	0	0	0	0	0	0	0	0	0	0	0	0
FA(20:4)	M+20	0	0	0	0	0	0	0	0	0	0	0	0	0	0	0	0	0	0	0	0	0	0	0	0
FA(18:3)	M+0	4664301101	4293468990	2350679307	5659309418	5503074736	3212138738	4257845636	3578591905	6017884105	1661914523	4172082138	3440536853	5326510408	3097561546	4571543403	3723087499	3688513625	3929446552	2593607529	2816692879	2535970693	1389305304	1811951162	2166409658
FA(18:3)	M+1	0	0	0	0	0	884838	0	0	0	1.56879e+06	0	1.3542e+06	0	0	0	0	0	0	0	0	0	0	1.01893e+06	0
FA(18:3)	M+2	0	0	0	0	0	0	0	0	0	0	0	0	0	0	0	0	0	0	0	0	0	0	0	0
FA(18:3)	M+3	0	0	0	0	0	0	0	0	0	108048	0	0	0	0	0	0	0	0	0	0	0	0	0	0
FA(18:3)	M+4	0	0	0	0	0	0	0	0	0	0	0	0	0	0	0	0	0	0	0	0	0	0	0	0
FA(18:3)	M+5	0	0	0	0	0	0	0	0	0	0	0	0	0	0	0	0	0	0	0	0	0	0	0	0
FA(18:3)	M+6	0	0	0	0	0	0	0	0	0	0	0	0	0	0	0	0	0	0	0	0	0	0	0	0
FA(18:3)	M+7	0	0	0	0	0	0	0	0	0	0	0	0	0	0	0	0	0	0	0	0	0	0	0	0
FA(18:3)	M+8	0	0	0	0	0	0	0	0	0	0	0	0	0	0	0	0	0	0	0	0	0	0	0	0
FA(18:3)	M+9	0	0	0	0	0	0	0	0	0	0	0	0	0	0	0	0	0	0	0	0	0	0	0	0
FA(18:3)	M+10	0	0	0	0	0	0	0	0	0	0	0	0	0	0	0	0	0	0	0	0	0	0	0	0
FA(18:3)	M+11	0	0	0	0	0	0	0	0	0	0	0	0	0	0	0	0	0	0	0	0	0	0	0	0
FA(18:3)	M+12	0	0	0	0	0	0	0	0	0	0	0	0	0	0	0	0	0	0	0	0	0	0	0	0
FA(18:3)	M+13	0	0	0	0	0	0	0	0	0	0	0	0	0	0	0	0	0	0	0	0	0	0	0	0
FA(18:3)	M+14	0	0	0	0	0	0	0	0	0	0	0	0	0	0	0	0	0	0	0	0	0	0	0	0
FA(18:3)	M+15	0	0	0	0	0	0	0	0	0	0	0	0	0	0	0	0	0	0	0	0	0	0	0	0
FA(18:3)	M+16	0	0	0	0	0	0	0	0	0	0	0	0	0	0	0	0	0	0	0	0	0	0	0	0
FA(18:3)	M+17	0	0	0	0	0	0	0	0	0	0	0	0	0	0	0	0	0	0	0	0	0	0	0	0
FA(18:3)	M+18	0	0	0	0	0	0	0	0	0	0	0	0	0	0	0	0	0	0	0	0	0	0	0	0
FA(22:6)	M+0	12808591274	12003512313	9883422449	13211969662	14971914401	12065493638	12433911845	15561636793	12452019424	11797290747	13298913940	14816981363	14546027638	10151385639	10730755629	10411282158	11025908283	11731065760	13031649843	12220477187	12293941079	8456377221	10010266996	6291342776
FA(22:6)	M+1	1.34788e+07	0	0	0	2.42305e+06	7.78142e+06	0	7.94072e+06	0	0	0	1.71895e+07	2.78469e+07	0	0	0	0	0	0	2.17147e+06	0	0	1.24209e+07	0
FA(22:6)	M+2	0	0	0	1.03096e+07	3.63168e+07	1.28904e+07	7.15639e+06	0	1.16294e+07	7.53298e+06	1.01743e+07	3.4538e+06	0	0	0	0	0	0	0	0	0	0	0	0
FA(22:6)	M+3	2.40609e+06	6.03275e+06	0	3.8641e+06	0	0	0	0	0	2.73528e+06	190226	0	0	0	0	0	0	0	0	0	0	885552	0	0
FA(22:6)	M+4	0	0	0	0	0	0	0	0	0	0	0	0	0	0	0	0	0	0	0	0	0	0	0	0
FA(22:6)	M+5	0	0	0	0	0	0	0	0	0	0	0	0	0	0	0	0	0	0	0	0	0	0	0	0
FA(22:6)	M+6	0	0	0	0	0	0	0	0	0	0	0	0	0	0	0	0	0	0	0	0	0	0	0	0
FA(22:6)	M+7	0	0	0	0	0	0	0	0	0	0	0	0	0	0	0	0	0	0	0	0	0	0	0	0
FA(22:6)	M+8	0	0	0	0	0	0	0	0	0	0	0	0	0	0	0	0	0	0	0	0	0	0	0	0
FA(22:6)	M+9	0	0	0	0	0	0	0	0	0	0	0	0	0	0	0	0	0	0	0	0	0	0	0	0
FA(22:6)	M+10	0	0	0	0	0	0	0	0	0	0	0	0	0	0	0	0	0	0	0	0	0	0	0	0
FA(22:6)	M+11	0	0	0	0	0	0	0	0	0	0	0	0	0	0	0	0	0	0	0	0	0	0	0	0
FA(22:6)	M+12	0	0	0	0	0	0	0	0	0	0	0	0	0	0	0	0	0	0	0	0	0	0	0	0
FA(22:6)	M+13	0	0	0	0	0	0	0	0	0	0	0	0	0	0	0	0	0	0	0	0	0	0	0	0
FA(22:6)	M+14	0	0	0	0	0	0	0	0	0	0	0	0	0	0	0	0	0	0	0	0	0	0	0	0
FA(22:6)	M+15	0	0	0	0	0	0	0	0	0	0	0	0	0	0	0	0	0	0	0	0	0	0	0	0
FA(22:6)	M+16	0	0	0	0	0	0	0	0	0	0	0	0	0	0	0	0	0	0	0	0	0	0	0	0
FA(22:6)	M+17	0	0	0	0	0	0	0	0	0	0	0	0	0	0	0	0	0	0	0	0	0	0	0	0
FA(22:6)	M+18	0	0	0	0	0	0	0	0	0	0	0	0	0	0	0	0	0	0	0	0	0	0	0	0
FA(22:6)	M+19	0	0	0	0	0	0	0	0	0	0	0	0	0	0	0	0	0	0	0	0	0	0	0	0
FA(22:6)	M+20	0	0	0	0	0	0	0	0	0	0	0	0	0	0	0	0	0	0	0	0	0	0	0	0
FA(22:6)	M+21	0	0	0	0	0	0	0	0	0	0	0	0	0	0	0	0	0	0	0	0	0	0	0	0
FA(22:6)	M+22	0	0	0	0	0	0	0	0	0	0	0	0	0	0	0	0	0	0	0	0	0	0	0	0
FA(16:1)	M+0	8.89294e+08	1829468208	2787180732	2667899006	3012649305	2441493571	2738216651	1899990608	2854895797	2258079571	2475896610	3452701778	2568349824	2784544602	2618160417	2883764460	2606563086	2436043336	3044245849	699034316	2548658292	2497930045	3067277211	3041095245
FA(16:1)	M+1	0	1.01772e+07	2.28271e+07	1.21145e+07	0	1.77562e+07	6.37287e+06	0	4.91196e+06	0	0	0	0	4.31001e+06	0	0	0	0	9.68411e+06	5.50181e+06	0	0	4.03221e+06	1.13466e+06
FA(16:1)	M+2	2.1203e+07	3.51928e+07	7.74908e+07	4.71396e+07	1.8306e+07	5.02902e+07	2.92419e+07	2.2075e+07	1.12537e+07	1.46775e+07	1.4146e+07	3.83565e+06	0	4.61897e+06	1.04097e+07	2.02923e+06	1.81234e+06	0	9.74763e+06	52699.4	0	0	0	1.3543e+07
FA(16:1)	M+3	8.55682e+06	1.12876e+07	1.46008e+07	9.95825e+06	6.67498e+06	1.45683e+07	8.87426e+06	1.22569e+07	2.69908e+06	2.54579e+06	4.86028e+06	3.11146e+06	0	0	6.32293e+06	2.62943e+06	2.80439e+06	0	1.25567e+06	0	0	0	0	2.04669e+06
FA(16:1)	M+4	1.27608e+07	1.71837e+07	4.17778e+07	2.51154e+07	1.5707e+07	3.27981e+07	1.78764e+07	1.83379e+07	8.79408e+06	9.86358e+06	7.46467e+06	8.86593e+06	0	4.7328e+06	8.09411e+06	5.24363e+06	6.01423e+06	0	0	0	0	0	0	0
FA(16:1)	M+5	0	9.89803e+06	1.66124e+07	1.12065e+07	1.16219e+07	1.54904e+07	7.31086e+06	6.70811e+06	0	6.85088e+06	5.44272e+06	8.00335e+06	0	0	0	0	0	0	0	0	0	0	0	0
FA(16:1)	M+6	0	1.43386e+07	2.08883e+07	1.8813e+07	2.01212e+07	1.90161e+07	1.03788e+07	9.74585e+06	6.95776e+06	7.16902e+06	6.37293e+06	9.6111e+06	0	0	0	0	0	0	0	0	0	0	0	0
FA(16:1)	M+7	0	1.57803e+07	2.76843e+07	2.29837e+07	2.07684e+07	1.32196e+07	7.06593e+06	4.44226e+06	7.11352e+06	1.17582e+07	7.30632e+06	8.92169e+06	0	0	0	0	0	0	0	0	0	0	0	0
FA(16:1)	M+8	9.66362e+06	3.99213e+07	5.97534e+07	5.64779e+07	5.60098e+07	3.62248e+07	1.6134e+07	1.75259e+07	2.2568e+07	2.40526e+07	1.70728e+07	2.11351e+07	0	2.31141e+07	5.76426e+06	8.29758e+06	0	8.73565e+06	2.38821e+07	0	7.08863e+06	4.03864e+06	7.09758e+06	3.95471e+07
FA(16:1)	M+9	7.32644e+06	4.2153e+07	5.99165e+07	5.06572e+07	3.6982e+07	2.05864e+07	1.60575e+07	1.03329e+07	2.35058e+07	2.54066e+07	1.68864e+07	1.53867e+07	6.03242e+06	1.95645e+07	0	4.77314e+06	0	1.00217e+07	1.58729e+07	0	5.19289e+06	3.72237e+06	4.92801e+06	2.80004e+07
FA(16:1)	M+10	1.93007e+07	8.74771e+07	1.44932e+08	1.1617e+08	8.67409e+07	5.98579e+07	3.10049e+07	2.93149e+07	3.33019e+07	4.77844e+07	3.14191e+07	3.54556e+07	6.60884e+06	5.07254e+07	1.34206e+07	1.40539e+07	1.32044e+07	2.08925e+07	4.86046e+07	0	1.00136e+07	4.32006e+06	7.81156e+06	6.6206e+07
FA(16:1)	M+11	1.73931e+07	5.85947e+07	1.10841e+08	7.86894e+07	6.33783e+07	3.77828e+07	1.9646e+07	2.38772e+07	2.68029e+07	3.93688e+07	2.19875e+07	2.32642e+07	4.60754e+06	3.72695e+07	1.041e+07	1.18942e+07	6.61566e+06	1.40112e+07	2.91245e+07	0	7.99739e+06	3.47928e+06	6.57539e+06	4.47863e+07
FA(16:1)	M+12	3.21501e+07	1.27517e+08	2.0961e+08	1.76105e+08	1.10806e+08	8.17258e+07	4.35881e+07	45321646	4.71405e+07	7.1984e+07	5.07517e+07	5.09031e+07	8.78294e+06	8.88799e+07	1.88258e+07	2.61123e+07	2.12229e+07	3.13185e+07	7.42784e+07	0	1.43652e+07	5.9379e+06	1.10149e+07	1.00259e+08
FA(16:1)	M+13	1.58688e+07	6.47606e+07	1.21148e+08	1.00133e+08	5.87236e+07	3.80742e+07	2.35766e+07	2.38209e+07	2.99062e+07	3.83078e+07	2.31576e+07	2.1578e+07	4.99746e+06	4.21143e+07	8.97392e+06	1.46794e+07	6.2995e+06	1.40675e+07	2.99343e+07	0	5.8644e+06	2.97256e+06	6.6364e+06	4.28008e+07
FA(16:1)	M+14	3.03921e+07	9.98496e+07	1.85976e+08	1.65305e+08	8.83254e+07	7.28619e+07	3.19224e+07	4.94691e+07	4.67556e+07	6.66331e+07	42139768	3.73506e+07	7.94375e+06	9.57593e+07	1.90394e+07	2.88885e+07	2.39574e+07	3.07428e+07	6.31099e+07	0	1.24005e+07	4.23492e+06	8.73131e+06	8.82184e+07
FA(16:1)	M+15	8.80441e+06	2.83312e+07	5.88279e+07	4.91734e+07	2.22403e+07	1.7168e+07	1.28063e+07	1.36459e+07	1.09657e+07	2.52999e+07	9.049e+06	8.38005e+06	0	2.39938e+07	5.06737e+06	8.23219e+06	4.96803e+06	0	1.36898e+07	0	0	0	4.09244e+06	2.27807e+07
FA(16:1)	M+16	1.14112e+07	4.03981e+07	8.33689e+07	73038819	3.38637e+07	3.19734e+07	1.52085e+07	2.15993e+07	1.63305e+07	3.3956e+07	1.38154e+07	14229780	4.37567e+06	42130443	7.797e+06	1.28918e+07	9.2003e+06	1.4741e+07	2.82518e+07	0	5.9551e+06	0	0	3.08555e+07
FA(24:0)	M+0	0	1.30939e+07	1.00931e+07	7.856e+06	8.23314e+06	1.01489e+07	2.32251e+07	5.46941e+06	9.71948e+06	1.83601e+07	6.04266e+06	1.23278e+07	1.1063e+07	1.23777e+07	9.86743e+06	1.57315e+07	1.05525e+07	9.83316e+06	1.20465e+07	0	1.52956e+07	1.52076e+07	1.69826e+07	1.58796e+07
FA(24:0)	M+1	0	123103	0	0	0	0	231386	122721	0	0	0	0	0	494095	0	0	0	0	491426	0	0	0	0	0
FA(24:0)	M+2	0	0	0	0	0	0	0	0	0	0	0	0	0	0	0	0	0	0	0	0	0	0	0	0
FA(24:0)	M+3	0	0	0	0	0	0	0	0	0	0	0	0	0	0	0	0	0	0	0	0	0	0	0	0
FA(24:0)	M+4	0	0	0	0	0	0	0	0	0	0	0	0	0	0	0	0	0	0	0	0	0	0	0	0
FA(24:0)	M+5	0	0	0	0	0	0	0	0	0	0	0	0	0	0	0	0	0	0	0	0	0	0	0	0
FA(24:0)	M+6	0	0	0	0	0	0	0	0	0	0	0	0	0	0	0	0	0	0	0	0	0	0	0	0
FA(24:0)	M+7	0	0	0	0	0	0	0	0	0	0	0	0	0	0	0	0	0	0	0	0	0	0	0	0
FA(24:0)	M+8	0	0	0	0	0	0	0	0	0	0	0	0	0	0	0	0	0	0	0	0	0	0	0	0
FA(24:0)	M+9	0	0	0	0	0	0	0	0	0	0	0	0	0	0	0	0	0	0	0	0	0	0	0	0
FA(24:0)	M+10	0	0	0	0	0	0	0	0	0	0	0	0	0	0	0	0	0	0	0	0	0	0	0	0
FA(24:0)	M+11	0	0	0	0	0	0	0	0	0	0	0	0	0	0	0	0	0	0	0	0	0	0	0	0
FA(24:0)	M+12	0	0	0	0	0	0	0	0	0	0	0	0	0	0	0	0	0	0	0	0	0	0	0	0
FA(24:0)	M+13	0	0	0	0	0	0	0	0	0	0	0	0	0	0	0	0	0	0	0	0	0	0	0	0
FA(24:0)	M+14	0	0	0	0	0	0	0	0	0	0	0	0	0	0	0	0	0	0	0	0	0	0	0	0
FA(24:0)	M+15	0	0	0	0	0	0	0	0	0	0	0	0	0	0	0	0	0	0	0	0	0	0	0	0
FA(24:0)	M+16	0	0	0	0	0	0	0	0	0	0	0	0	0	0	0	0	0	0	0	0	0	0	0	0
FA(24:0)	M+17	0	0	0	0	0	0	0	0	0	0	0	0	0	0	0	0	0	0	0	0	0	0	0	0
FA(24:0)	M+18	0	0	0	0	0	0	0	0	0	0	0	0	0	0	0	0	0	0	0	0	0	0	0	0
FA(24:0)	M+19	0	0	0	0	0	0	0	0	0	0	0	0	0	0	0	0	0	0	0	0	0	0	0	0
FA(24:0)	M+20	0	0	0	0	0	0	0	0	0	0	0	0	0	0	0	0	0	0	0	0	0	0	0	0
FA(24:0)	M+21	0	0	0	0	0	0	0	0	0	0	0	0	0	0	0	0	0	0	0	0	0	0	0	0
FA(24:0)	M+22	0	0	0	0	0	0	0	0	0	0	0	0	0	0	0	0	0	0	0	0	0	0	0	0
FA(24:0)	M+23	0	0	0	0	0	0	0	0	0	0	0	0	0	0	0	0	0	0	0	0	0	0	0	0
FA(24:0)	M+24	0	0	0	0	0	0	0	0	0	0	0	0	0	0	0	0	0	0	0	0	0	0	0	0
FA(24:1)	M+0	8.9404e+07	1.91164e+07	2.13343e+07	2.79312e+07	2.15969e+07	1.97754e+07	5.59818e+07	3.89919e+07	3.45498e+07	2.64367e+07	1.36144e+07	9.43261e+06	1.39324e+07	7.91599e+06	6.14464e+07	9.54014e+06	2.36618e+07	1.99548e+07	5.93171e+06	2.38454e+07	1.18862e+07	1.3423e+07	1.21125e+07	9.62041e+06
FA(24:1)	M+1	1.47624e+06	795617	330698	3087.26	349388	548561	1.1408e+06	895377	181191	173954	422655	36245.1	0	263224	160835	54966.2	868315	122477	0	0	637.019	0	0	0
FA(24:1)	M+2	6.98903e+06	1.0354e+06	1.62396e+06	1.46032e+06	921252	940988	3.45078e+06	2.70079e+06	1.93719e+06	1.18376e+06	339991	0	200944	0	1.7454e+06	0	617127	342997	0	399035	65935.3	0	0	0
FA(24:1)	M+3	807492	0	297138	0	0	0	291785	0	154749	230206	0	0	0	0	0	0	0	0	0	0	0	0	0	0
FA(24:1)	M+4	0	0	0	0	0	0	1.10613e+06	656589	626283	420404	0	0	0	0	0	0	0	0	0	0	0	0	0	0
FA(24:1)	M+5	0	0	0	0	0	0	0	0	0	0	0	0	0	0	0	0	0	0	0	0	0	0	0	0
FA(24:1)	M+6	0	0	0	0	0	0	0	0	0	0	0	0	0	0	0	0	0	0	0	0	0	0	0	0
FA(24:1)	M+7	0	0	0	0	0	0	0	0	0	0	0	0	0	0	0	0	0	0	0	0	0	0	0	0
FA(24:1)	M+8	0	0	0	0	0	0	0	0	0	0	0	0	0	0	0	0	0	0	0	0	0	0	0	0
FA(24:1)	M+9	0	0	0	0	0	0	0	0	0	0	0	0	0	0	0	0	0	0	0	0	0	0	0	0
FA(24:1)	M+10	0	0	0	0	0	0	0	0	0	0	0	0	0	0	0	0	0	0	0	0	0	0	0	0
FA(24:1)	M+11	0	0	0	0	0	0	0	0	0	0	0	0	0	0	0	0	0	0	0	0	0	0	0	0
FA(24:1)	M+12	0	0	0	0	0	0	0	0	0	0	0	0	0	0	0	0	0	0	0	0	0	0	0	0
FA(24:1)	M+13	0	0	0	0	0	0	0	0	0	0	0	0	0	0	0	0	0	0	0	0	0	0	0	0
FA(24:1)	M+14	0	0	0	0	0	0	0	0	0	0	0	0	0	0	0	0	0	0	0	0	0	0	0	0
FA(24:1)	M+15	0	0	0	0	0	0	0	458400	564300	509168	0	0	0	0	0	0	0	0	0	0	0	0	0	0
FA(24:1)	M+16	0	0	0	0	0	0	753112	525685	710832	0	0	0	0	0	0	0	0	0	0	0	0	0	0	0
FA(24:1)	M+17	0	0	0	0	0	0	839829	0	699324	521992	0	0	0	0	0	0	0	0	0	0	0	0	0	0
FA(24:1)	M+18	0	0	0	0	0	0	0	0	0	0	0	0	0	0	0	0	0	0	0	0	0	0	0	0
FA(24:1)	M+19	0	0	0	0	0	0	0	0	0	0	0	0	0	0	0	0	0	0	0	0	0	0	0	0
FA(24:1)	M+20	0	0	0	0	0	0	0	0	0	0	0	0	0	0	0	0	0	0	0	0	0	0	0	0
FA(24:1)	M+21	0	0	0	0	0	0	0	0	0	0	0	0	0	0	0	0	0	0	0	0	0	0	0	0
FA(24:1)	M+22	0	0	0	0	0	0	0	0	0	0	0	0	0	0	0	0	0	0	0	0	0	0	0	0
FA(24:1)	M+23	0	0	0	0	0	0	0	0	0	0	0	0	0	0	0	0	0	0	0	0	0	0	0	0
FA(24:1)	M+24	0	0	0	0	0	0	0	0	0	0	0	0	0	0	0	0	0	0	0	0	0	0	0	0
FA(20:1)	M+0	8.63937e+08	975808861	1037136406	1066520328	1224692177	9.33018e+08	1262389800	1224116786	8.48207e+08	3.6964e+08	1151578416	1161063481	1417949681	1298002964	1229976495	1324242522	1143382495	1037051991	1394026811	8.47294e+08	1268524757	8.25938e+08	7.96659e+08	3.08877e+08
FA(20:1)	M+1	8.38334e+06	5.91375e+06	1.33701e+07	1.51226e+07	1.15196e+07	9.08159e+06	2.25415e+06	7.58026e+06	388246	3.64811e+06	1.91074e+07	3.85714e+06	0	0	0	7.24544e+06	1.56242e+06	0	0	6.78307e+06	0	0	248663	0
FA(20:1)	M+2	5.11318e+07	6.224e+07	6.59472e+07	5.63731e+07	3.66634e+07	5.61756e+07	7.55714e+07	6.3181e+07	4.24274e+07	2.16591e+07	4.1888e+07	3.15392e+07	3.47332e+06	3.89386e+06	5.18035e+06	1.17276e+06	2.40043e+06	7.00574e+06	1.4594e+07	6.23971e+06	7.77729e+06	7.34433e+06	4.51339e+06	1.86644e+06
FA(20:1)	M+3	7.11837e+06	0	6.22481e+06	2.79126e+06	1.85978e+06	4.5922e+06	4.77763e+06	2.72074e+06	2.68123e+06	103765	2.50682e+06	1.20805e+06	239635	351874	830384	587083	568513	51447.6	163103	1.24325e+06	386538	0	289089	0
FA(20:1)	M+4	1.30909e+07	9.34433e+06	1.25313e+07	1.13515e+07	5.28044e+06	1.11038e+07	1.1957e+07	1.07014e+07	5.39134e+06	3.1991e+06	5.27527e+06	4.35377e+06	0	0	0	0	0	0	0	0	0	0	0	0
FA(20:1)	M+5	0	1.24109e+06	3.36248e+06	4.93034e+06	1.65928e+06	3.61757e+06	2.70902e+06	2.40731e+06	1.14436e+06	259882	0	787850	0	0	0	0	0	0	0	0	0	0	0	0
FA(20:1)	M+6	7.07395e+06	3.72196e+06	5.56609e+06	1.1161e+07	4.59978e+06	6.38159e+06	6.48461e+06	6.06078e+06	3.30746e+06	1.37244e+06	3.35494e+06	3.37393e+06	0	0	0	0	0	0	0	0	0	0	0	0
FA(20:1)	M+7	841088	3.03105e+06	3.62965e+06	1.24241e+07	4.39169e+06	3.52235e+06	5.13614e+06	2.66062e+06	3.16151e+06	0	1.50437e+06	4.16627e+06	0	0	0	0	0	0	0	0	0	0	0	0
FA(20:1)	M+8	6.47875e+06	5.77293e+06	5.5015e+06	2.00393e+07	8.04612e+06	8.23099e+06	9.14402e+06	7.02282e+06	4.91009e+06	0	7.31163e+06	7.57469e+06	0	0	0	0	0	0	0	0	0	0	0	0
FA(20:1)	M+9	3.53108e+06	9.15519e+06	6.30253e+06	1.84876e+07	9.69333e+06	8.58751e+06	1.07015e+07	8.53819e+06	7.78612e+06	2.9077e+06	5.09789e+06	8.95989e+06	0	0	0	0	0	0	0	0	0	0	0	0
FA(20:1)	M+10	1.49513e+07	1.88597e+07	1.37679e+07	3.5453e+07	1.85484e+07	1.48571e+07	2.40906e+07	1.44335e+07	1.44929e+07	6.83254e+06	1.2469e+07	1.58279e+07	0	0	0	0	0	0	0	0	0	0	0	0
FA(20:1)	M+11	1.09473e+07	2.00882e+07	1.31632e+07	3.13112e+07	2.0853e+07	1.50021e+07	2.14929e+07	1.87441e+07	1.57696e+07	5.88467e+06	1.11272e+07	1.40239e+07	0	0	0	0	0	0	0	0	0	0	0	0
FA(20:1)	M+12	2.35068e+07	3.911e+07	2.82909e+07	5.67141e+07	3.21621e+07	2.1559e+07	3.93897e+07	2.85856e+07	2.36942e+07	1.08837e+07	2.53725e+07	2.42435e+07	0	0	0	0	0	0	0	0	0	0	0	0
FA(20:1)	M+13	2.41164e+07	3.54632e+07	2.79612e+07	4.16063e+07	2.72159e+07	1.9173e+07	3.51711e+07	2.39579e+07	2.16523e+07	9.4242e+06	1.94609e+07	2.08217e+07	0	0	0	0	0	0	0	0	0	0	0	0
FA(20:1)	M+14	3.89067e+07	6.0615e+07	4.93875e+07	6.66669e+07	4.07305e+07	2.76663e+07	5.05011e+07	3.88511e+07	3.18223e+07	1.41132e+07	3.26894e+07	2.82418e+07	0	0	0	0	0	0	0	0	0	0	0	0
FA(20:1)	M+15	3.10784e+07	4.07095e+07	35629362	4.38231e+07	2.72257e+07	1.88823e+07	3.75937e+07	2.88353e+07	2.36355e+07	1.0962e+07	1.98104e+07	1.84985e+07	0	0	0	0	0	0	0	0	0	0	0	0
FA(20:1)	M+16	4.8633e+07	6.19533e+07	51172847	5.5446e+07	3.65843e+07	2.17369e+07	4.892e+07	3.58201e+07	2.69244e+07	1.50447e+07	2.68912e+07	2.39498e+07	0	0	0	0	0	0	0	0	0	0	0	0
FA(20:1)	M+17	2.55538e+07	3.15866e+07	2.52335e+07	2.852e+07	1.74099e+07	1.14209e+07	2.27545e+07	1.67526e+07	1.45526e+07	8.20333e+06	1.53911e+07	1.25156e+07	0	0	0	0	0	0	0	0	0	0	0	0
FA(20:1)	M+18	2.63901e+07	3.94743e+07	3.2924e+07	3.25921e+07	1.91221e+07	1.17453e+07	2.8304e+07	2.09326e+07	1.70863e+07	8.42094e+06	1.51827e+07	1.16253e+07	0	0	0	0	0	0	0	0	0	0	0	0
FA(20:1)	M+19	7.14036e+06	1.11943e+07	1.01881e+07	8.35026e+06	4.89368e+06	2.69619e+06	7.66798e+06	6.11575e+06	4.66397e+06	2.17989e+06	5.17568e+06	3.77741e+06	0	0	0	0	0	0	0	0	0	0	0	0
FA(20:1)	M+20	1.16975e+07	1.08362e+07	8.92984e+06	8.5083e+06	5.00458e+06	2.94826e+06	6.89383e+06	5.4767e+06	3.54952e+06	2.54327e+06	2.10777e+06	2.88358e+06	0	0	0	0	0	0	0	0	0	0	0	0
FA(18:4)	M+0	4.07134e+07	7.92317e+07	4.2013e+07	5.34972e+07	1.37996e+08	8.54292e+07	6.31775e+07	1.89598e+07	1.05417e+08	5.86141e+07	6.89583e+07	8.92268e+07	7.62231e+07	5.3873e+07	4.05222e+07	5.30227e+07	5.06927e+07	2.87214e+07	3.99733e+07	1.46209e+07	5.5866e+07	4.67913e+07	4.48437e+07	3.17016e+07
FA(18:4)	M+1	0	25848.8	0	687667	0	122352	0	377136	0	0	0	30621.5	0	260503	0	0	0	0	0	0	0	0	0	0
FA(18:4)	M+2	0	0	0	0	0	29808.2	0	0	115837	391182	0	253926	0	0	0	0	0	0	0	0	0	0	0	0
FA(18:4)	M+3	0	0	0	0	0	0	0	0	0	0	0	0	0	0	0	0	0	0	0	0	0	0	0	0
FA(18:4)	M+4	0	0	0	0	0	0	0	0	0	0	0	0	0	0	0	0	0	0	0	0	0	0	0	0
FA(18:4)	M+5	0	0	0	0	0	0	0	0	0	0	0	0	0	0	0	0	0	0	0	0	0	0	0	0
FA(18:4)	M+6	0	0	0	0	0	0	0	0	0	0	0	0	0	0	0	0	0	0	0	0	0	0	0	0
FA(18:4)	M+7	0	0	0	0	0	0	0	0	0	0	0	0	0	0	0	0	0	0	0	0	0	0	0	0
FA(18:4)	M+8	0	0	0	0	0	0	0	0	0	0	0	0	0	0	0	0	0	0	0	0	0	0	0	0
FA(18:4)	M+9	0	0	0	0	0	0	0	0	0	0	0	0	0	0	0	0	0	0	0	0	0	0	0	0
FA(18:4)	M+10	0	0	0	0	0	0	0	0	0	0	0	0	0	0	0	0	0	0	0	0	0	0	0	0
FA(18:4)	M+11	0	0	0	0	0	0	0	0	0	0	0	0	0	0	0	0	0	0	0	0	0	0	0	0
FA(18:4)	M+12	0	0	0	0	0	0	0	0	0	0	0	0	0	0	0	0	0	0	0	0	0	0	0	0
FA(18:4)	M+13	0	0	0	0	0	0	0	0	0	0	0	0	0	0	0	0	0	0	0	0	0	0	0	0
FA(18:4)	M+14	0	0	0	0	0	0	0	0	0	0	0	0	0	0	0	0	0	0	0	0	0	0	0	0
FA(18:4)	M+15	0	0	0	0	0	0	0	0	0	0	0	0	0	0	0	0	0	0	0	0	0	0	0	0
FA(18:4)	M+16	0	0	0	0	0	0	0	0	0	0	0	0	0	0	0	0	0	0	0	0	0	0	0	0
FA(18:4)	M+17	0	0	0	0	0	0	0	0	0	0	0	0	0	0	0	0	0	0	0	0	0	0	0	0
FA(18:4)	M+18	0	0	0	0	0	0	0	0	0	0	0	0	0	0	0	0	0	0	0	0	0	0	0	0
FA(20:2)	M+0	4.1365e+08	7.14743e+08	8.20442e+08	7.23903e+08	8.73182e+08	5.93059e+08	9.40885e+08	6.99672e+08	595739812	4.09394e+08	1122215615	7.81006e+08	8.88611e+08	8.09428e+08	6.43867e+08	7.27915e+08	7.09227e+08	7.45063e+08	6.02528e+08	4.77779e+08	6.44672e+08	5.20684e+08	523792553	1.54494e+08
FA(20:2)	M+1	1.39247e+07	1.91358e+07	2.18202e+07	1.46771e+07	1.1167e+07	1.1999e+07	2.3828e+07	1.2277e+07	8.37551e+06	2.88969e+06	1.43924e+07	2.59503e+06	4.59507e+06	0	2.02366e+06	0	3.68474e+06	0	0	0	0	0	2.5078e+06	0
FA(20:2)	M+2	5.85249e+07	8.10276e+07	9.27358e+07	5.84986e+07	4.77159e+07	5.90214e+07	8.74112e+07	6.89203e+07	4.40852e+07	2.97441e+07	7.54666e+07	2.86486e+07	7.86332e+06	4.95397e+06	5.11198e+06	5.41187e+06	4.82962e+06	5.91398e+06	9.75498e+06	8.80329e+06	8.84605e+06	1.49023e+07	1.23764e+07	1.08169e+06
FA(20:2)	M+3	7.15241e+06	3.84909e+06	1.19924e+07	2.07394e+06	0	4.28922e+06	1.05086e+07	4.06501e+06	1.27091e+06	1.28455e+06	5.62704e+06	1.54838e+06	0	410431	0	293116	486555	439676	0	0	484668	0	62930.6	0
FA(20:2)	M+4	1.32596e+07	1.14381e+07	2.26488e+07	7.87267e+06	2.00306e+06	9.23547e+06	1.32515e+07	1.12223e+07	5.02343e+06	1.39784e+06	7.15528e+06	0	0	0	0	0	0	0	0	0	0	0	0	0
FA(20:2)	M+5	7.7127e+06	3.06352e+06	7.07966e+06	1.08861e+06	0	3.18458e+06	6.08339e+06	4.30844e+06	0	0	2.3752e+06	0	0	0	0	0	0	0	0	0	0	0	0	0
FA(20:2)	M+6	6.89343e+06	5.27609e+06	1.01536e+07	3.18037e+06	0	4.25609e+06	7.49595e+06	4.7559e+06	0	0	3.69387e+06	0	0	0	0	0	0	0	0	0	0	0	0	0
FA(20:2)	M+7	3.22829e+06	1.12797e+06	4.74881e+06	553109	0	2.71518e+06	0	0	0	0	0	0	0	0	0	0	0	0	0	0	0	0	0	0
FA(20:2)	M+8	4.23769e+06	4.202e+06	5.08152e+06	1.91332e+06	1.00575e+06	3.21768e+06	4.48954e+06	2.69903e+06	0	0	1.70339e+06	0	0	0	0	0	0	0	0	0	0	0	0	0
FA(20:2)	M+9	480207	2.54371e+06	3.78563e+06	2.2023e+06	0	2.18116e+06	0	0	0	0	0	0	0	0	0	0	0	0	0	0	0	0	0	0
FA(20:2)	M+10	3.14999e+06	6.7117e+06	6.18437e+06	5.39131e+06	0	4.28834e+06	4.46109e+06	2.2298e+06	1.63059e+06	0	2.2899e+06	0	0	0	0	0	0	0	0	0	0	0	0	0
FA(20:2)	M+11	2.43364e+06	4.26537e+06	5.90045e+06	4.44184e+06	0	3.09367e+06	1.94532e+06	608499	1.74065e+06	0	2.17338e+06	0	0	0	0	0	0	0	0	0	0	0	0	0
FA(20:2)	M+12	6.64389e+06	9.48194e+06	1.11191e+07	5.84943e+06	2.60027e+06	6.56245e+06	4.74043e+06	4.00069e+06	2.41495e+06	1.49083e+06	4.02718e+06	0	0	0	0	0	0	0	0	0	0	0	0	0
FA(20:2)	M+13	5.17942e+06	7.5529e+06	7.61282e+06	4.69849e+06	1.76548e+06	3.54644e+06	2.66186e+06	2.87193e+06	0	0	1.97082e+06	0	0	0	0	0	0	0	0	0	0	0	0	0
FA(20:2)	M+14	5.42639e+06	1.31212e+07	1.28259e+07	8.26511e+06	3.64742e+06	5.2918e+06	5.11075e+06	5.12537e+06	2.70222e+06	2.00409e+06	5.09198e+06	0	0	0	0	0	0	0	0	0	0	0	0	0
FA(20:2)	M+15	4.45922e+06	6.07231e+06	6.36292e+06	4.59193e+06	1.03172e+06	4.04569e+06	2.37848e+06	2.73393e+06	0	0	2.63398e+06	0	0	0	0	0	0	0	0	0	0	0	0	0
FA(20:2)	M+16	6.82995e+06	7.60693e+06	9.32028e+06	6.22148e+06	1.99006e+06	4.69314e+06	4.04889e+06	3.99665e+06	1.98354e+06	1.1301e+06	4.03543e+06	0	0	0	0	0	0	0	0	0	0	0	0	0
FA(20:2)	M+17	0	2.27218e+06	3.31193e+06	1.28772e+06	809477	1.06042e+06	0	0	0	0	0	0	0	0	0	0	0	0	0	0	0	0	0	0
FA(20:2)	M+18	0	3.20929e+06	4.58516e+06	1.73399e+06	0	0	0	0	0	0	0	0	0	0	0	0	0	0	0	0	0	0	0	0
FA(20:2)	M+19	0	0	0	0	0	0	0	0	0	0	0	0	0	0	0	0	0	0	0	0	0	0	0	0
FA(20:2)	M+20	0	0	0	0	0	0	0	0	0	0	0	0	0	0	0	0	0	0	0	0	0	0	0	0
FA(20:3)	M+0	2292174895	2788087687	3249735119	3031996304	2891112240	2563242384	3389646309	2903856128	3116721206	2329624413	3439000712	2920561846	2625899286	2583833963	2580949089	2562110062	2525847231	2507092805	2315583721	2231826099	2602212201	1653992713	2037822552	8.9104e+08
FA(20:3)	M+1	9.10496e+06	1.75577e+07	0	1.2378e+07	9.24466e+06	3.50727e+07	3.00044e+07	1.41446e+07	1.03978e+07	1.12365e+07	2.52944e+07	2.05785e+07	0	0	0	0	0	0	0	0	0	1.15029e+07	2.80888e+06	1.10036e+07
FA(20:3)	M+2	6.52344e+07	1.14787e+08	7.47414e+07	9.9844e+07	1.09874e+08	9.68767e+07	1.28171e+08	9.29827e+07	1.27149e+08	1.11097e+08	1.36158e+08	7.75654e+07	620857	0	2.91672e+06	0	0	0	7.42331e+06	4.6537e+06	7.94831e+06	3.45089e+07	2.02905e+07	0
FA(20:3)	M+3	0	0	1.02092e+06	0	2.3232e+06	0	2.03588e+06	0	0	0	1.00885e+06	0	0	0	0	0	2.02019e+06	0	1.10196e+06	1.58367e+06	2.16328e+06	328569	0	1.02992e+06
FA(20:3)	M+4	0	0	0	0	0	0	237348	693923	0	351108	586872	0	0	0	0	0	0	0	0	0	0	0	0	0
FA(20:3)	M+5	0	0	0	0	0	0	0	0	0	0	0	0	0	0	0	0	0	0	0	0	0	0	0	0
FA(20:3)	M+6	0	0	0	0	0	0	0	0	0	0	0	0	0	0	0	0	0	0	0	0	0	0	0	0
FA(20:3)	M+7	0	0	0	0	0	0	0	0	0	0	0	0	0	0	0	0	0	0	0	0	0	0	0	0
FA(20:3)	M+8	0	0	0	0	0	0	0	0	0	0	0	0	0	0	0	0	0	0	0	0	0	0	0	0
FA(20:3)	M+9	0	0	0	0	0	0	0	0	0	0	0	0	0	0	0	0	0	0	0	0	0	0	0	0
FA(20:3)	M+10	0	0	0	0	0	0	0	0	0	0	0	0	0	0	0	0	0	0	0	0	0	0	0	0
FA(20:3)	M+11	0	0	0	0	0	0	0	0	0	0	0	0	0	0	0	0	0	0	0	0	0	0	0	0
FA(20:3)	M+12	0	0	0	0	0	0	0	0	0	0	0	0	0	0	0	0	0	0	0	0	0	0	0	0
FA(20:3)	M+13	0	0	0	0	0	0	0	0	0	0	0	0	0	0	0	0	0	0	0	0	0	0	0	0
FA(20:3)	M+14	0	0	0	0	0	0	0	0	0	0	0	0	0	0	0	0	0	0	0	0	0	0	0	0
FA(20:3)	M+15	0	0	0	0	0	0	0	0	0	0	0	0	0	0	0	0	0	0	0	0	0	0	0	0
FA(20:3)	M+16	0	0	0	0	0	0	0	0	0	0	0	0	0	0	0	0	0	0	0	0	0	0	0	0
FA(20:3)	M+17	0	0	0	0	0	0	0	0	0	0	0	0	0	0	0	0	0	0	0	0	0	0	0	0
FA(20:3)	M+18	0	0	0	0	0	0	0	0	0	0	0	0	0	0	0	0	0	0	0	0	0	0	0	0
FA(20:3)	M+19	0	0	0	0	0	0	0	0	0	0	0	0	0	0	0	0	0	0	0	0	0	0	0	0
FA(20:3)	M+20	0	0	0	0	0	0	0	0	0	0	0	0	0	0	0	0	0	0	0	0	0	0	0	0
FA(14:0)	M+0	8696957291	8584431572	9467038677	10174200823	11052098905	8748465190	10095247713	7228156051	7671736436	8037899026	9574372332	9227223729	10463737405	8971516166	10824847107	10321650557	9570965638	9594448337	9747236264	5272477505	9323839482	8257854724	9474630667	9604473327
FA(14:0)	M+1	3.96309e+07	2.57663e+07	5.6507e+07	3.54601e+07	4.48463e+07	8.81164e+06	9.63661e+06	2.51294e+07	3.29859e+07	2.11508e+07	6.42755e+06	2.83816e+07	5.6338e+06	476934	0	0	5.87597e+06	0	0	6.71828e+06	3.51488e+07	2.56118e+07	7.60887e+06	0
FA(14:0)	M+2	2.63817e+08	3.19077e+08	467329451	2.70526e+08	3.63097e+08	1.98522e+08	1.77088e+08	1.70764e+08	1.89579e+08	2.52261e+08	2.39177e+08	1.91537e+08	8.30584e+07	2.7121e+08	6.90925e+07	4.03027e+07	6.31921e+07	8.27846e+07	153374562	5.39526e+07	108542902	5.29641e+07	7.94508e+07	1.07557e+08
FA(14:0)	M+3	1.17088e+07	1.37904e+07	1.29546e+07	9.98046e+06	2.79414e+07	1.61694e+07	1.79475e+07	8.88336e+06	1.1891e+07	1.46955e+07	1.16554e+07	1.61821e+07	2.99702e+06	5.07363e+06	1.67235e+06	968641	1.68655e+06	749445	1.14356e+06	6.1045e+06	5.01575e+06	3.43323e+06	3.83184e+06	2.60188e+06
FA(14:0)	M+4	3.23913e+07	3.27894e+07	4.78027e+07	3.02804e+07	3.60309e+07	2.50344e+07	3.92421e+07	2.39131e+07	3.68975e+07	4.082e+07	3.74787e+07	4.04554e+07	1.01552e+07	1.80925e+07	1.26849e+07	7.05537e+06	0	7.65613e+06	7.5871e+06	1.49865e+07	1.74746e+07	8.88112e+06	1.33533e+07	9.23725e+06
FA(14:0)	M+5	1.32682e+07	2.19617e+07	2.45763e+07	1.32799e+07	2.45887e+07	8.62926e+06	1.76653e+07	1.23245e+07	2.09368e+07	1.62398e+07	1.55939e+07	2.28094e+07	4.14839e+06	3.81558e+06	4.35866e+06	0	0	0	7.72319e+06	5.94496e+06	6.9963e+06	5.01165e+06	6.35671e+06	5.73264e+06
FA(14:0)	M+6	3.91882e+07	4.98629e+07	57344676	3.80958e+07	7.08803e+07	2.71871e+07	3.6517e+07	1.94903e+07	4.79643e+07	2.96617e+07	3.72896e+07	4.78431e+07	12427578	1.56691e+07	9.67836e+06	6.94575e+06	1.1056e+07	1.82447e+07	2.01903e+07	1.24708e+07	1.76467e+07	1.23256e+07	1.3483e+07	1.13478e+07
FA(14:0)	M+7	2.21342e+07	4.09506e+07	4.37339e+07	2.33518e+07	4.49435e+07	1.43893e+07	2.50641e+07	1.22616e+07	3.33431e+07	2.04292e+07	2.18361e+07	3.32812e+07	1.06436e+07	1.0217e+07	0	5.4215e+06	6.30708e+06	1.24046e+07	1.53051e+07	9.0537e+06	1.05518e+07	8.12017e+06	8.75915e+06	8.2097e+06
FA(14:0)	M+8	5.49008e+07	7.8457e+07	9.40447e+07	5.84011e+07	9.79316e+07	3.86169e+07	5.00961e+07	2.92168e+07	6.90304e+07	4.49156e+07	5.55889e+07	7.1204e+07	1.96514e+07	3.46403e+07	1.78852e+07	2.07282e+07	1.36644e+07	3.95237e+07	4.51903e+07	15010788	2.55224e+07	1.88229e+07	1.85347e+07	2.51265e+07
FA(14:0)	M+9	3.56007e+07	6.2693e+07	6.70272e+07	4.0223e+07	6.52506e+07	2.77312e+07	3.23892e+07	1.71064e+07	4.9412e+07	3.0173e+07	3.7986e+07	4.60197e+07	1.50136e+07	2.00374e+07	9.69258e+06	1.16423e+07	9.43107e+06	2.16257e+07	3.23421e+07	1.04564e+07	1.66088e+07	1.20422e+07	1.48062e+07	1.0907e+07
FA(14:0)	M+10	6.83326e+07	1.17229e+08	1.51116e+08	7.76696e+07	1.27541e+08	5.60458e+07	6.69257e+07	4.3457e+07	9.36733e+07	5.69699e+07	6.75123e+07	8.27057e+07	2.54155e+07	6.04311e+07	2.47005e+07	3.22906e+07	3.17116e+07	6.10607e+07	7.97651e+07	1.96347e+07	2.99965e+07	1.88492e+07	2.35546e+07	2.90726e+07
FA(14:0)	M+11	3.57407e+07	5.85222e+07	7.57368e+07	4.70538e+07	5.01672e+07	2.49294e+07	3.40477e+07	2.01676e+07	4.92451e+07	2.96069e+07	3.65417e+07	4.1632e+07	1.38063e+07	2.88219e+07	1.05932e+07	1.53424e+07	1.57363e+07	2.65622e+07	3.14982e+07	8.63963e+06	1.55054e+07	6.73833e+06	1.29281e+07	1.24072e+07
FA(14:0)	M+12	7.50982e+07	1.00346e+08	1.44784e+08	8.49731e+07	9.81547e+07	4.67301e+07	5.85579e+07	4.28673e+07	8.2935e+07	5.65696e+07	6.01341e+07	7.15279e+07	2.79317e+07	6.27917e+07	2.37651e+07	3.64349e+07	3.26627e+07	5.02878e+07	7.65243e+07	1.14756e+07	2.44326e+07	1.39202e+07	1.62984e+07	2.68104e+07
FA(14:0)	M+13	2.29168e+07	2.93821e+07	4.29477e+07	2.52859e+07	2.10567e+07	1.58125e+07	1.63329e+07	1.12061e+07	2.46085e+07	2.20408e+07	1.74545e+07	1.46796e+07	8.62899e+06	1.65391e+07	0	9.13192e+06	8.10774e+06	1.52858e+07	1.79331e+07	3.42218e+06	6.59702e+06	4.53072e+06	7.19873e+06	8.63473e+06
FA(14:0)	M+14	3.30579e+07	4.44929e+07	7.09232e+07	4.39089e+07	3.20626e+07	2.04567e+07	2.35489e+07	2.22389e+07	3.21369e+07	2.92418e+07	3.02317e+07	2.89873e+07	9.66756e+06	3.49635e+07	7.47949e+06	1.99542e+07	1.73078e+07	2.3875e+07	2.98076e+07	4.28602e+06	1.03254e+07	3.85189e+06	5.9912e+06	1.05417e+07
FA(16:0)	M+0	4.83357e+08	1565939459	1704327281	1869584558	1752897698	1804947285	2773179505	2344279886	2462205046	1859881237	1633766111	1942346899	1616172806	1694992825	2724998628	1590019085	2125666491	1986368999	1473054259	4.64346e+08	1816972540	1447353556	1700554742	1986675889
FA(16:0)	M+1	6.11825e+06	2.18745e+07	4.35372e+07	1.26419e+07	1.50144e+07	1.62589e+07	3.8559e+07	1.82744e+07	6.04569e+06	9.2758e+06	1.2528e+07	1.1223e+07	0	584326	48541.7	0	8.69965e+06	0	0	0	0	0	0	0
FA(16:0)	M+2	2.57618e+07	6.44771e+07	8.81705e+07	6.60193e+07	3.24855e+07	7.17873e+07	117166405	9.91147e+07	6.79441e+07	4.95449e+07	4.10577e+07	1.919e+07	7.27786e+06	9.23941e+06	3.28275e+07	1.1149e+07	1.08125e+07	529209	1.01912e+07	4.37035e+06	1.60335e+07	7.24877e+06	1.4e+07	1.39918e+07
FA(16:0)	M+3	4.75899e+06	1.59536e+07	2.84507e+07	1.43688e+07	8.94365e+06	2.04563e+07	4.39102e+07	3.36477e+07	2.4091e+07	1.04701e+07	9.24937e+06	4.52717e+06	0	1.2816e+06	8.72378e+06	5.14937e+06	3.472e+06	2.24648e+06	3.90242e+06	0	0	2.47332e+06	1.57876e+06	6.10752e+06
FA(16:0)	M+4	1.32074e+07	3.24672e+07	5.07388e+07	3.23342e+07	2.2351e+07	42926645	7.2669e+07	5.84408e+07	3.85435e+07	2.35719e+07	2.30792e+07	1.07617e+07	6.69154e+06	7.01648e+06	1.8508e+07	0	7.83512e+06	5.52938e+06	1.07734e+07	0	9.01054e+06	5.10493e+06	8.53663e+06	1.09973e+07
FA(16:0)	M+5	0	1.27404e+07	1.78333e+07	1.16484e+07	1.16233e+07	1.80463e+07	2.85989e+07	1.93292e+07	1.6936e+07	6.98945e+06	5.82056e+06	6.31548e+06	0	1.01089e+06	2.31103e+06	0	3.06598e+06	0	3.6718e+06	0	3.24943e+06	2.6309e+06	2.12336e+06	2.28043e+06
FA(16:0)	M+6	9.82489e+06	2.68581e+07	3.60855e+07	2.38894e+07	2.9787e+07	2.88182e+07	3.89393e+07	2.58348e+07	3.01936e+07	1.17959e+07	1.66809e+07	1.20821e+07	6.48297e+06	5.58431e+06	1.14993e+07	5.44915e+06	7.66964e+06	8.49554e+06	1.08314e+07	0	6.76607e+06	5.07393e+06	6.30406e+06	8.7583e+06
FA(16:0)	M+7	0	2.14033e+07	2.81647e+07	1.71348e+07	2.27851e+07	1.57084e+07	2.34727e+07	1.7452e+07	1.93424e+07	9.48776e+06	1.13813e+07	1.04142e+07	3.51182e+06	6.80038e+06	4.03354e+06	0	2.78579e+06	4.27905e+06	5.27874e+06	0	4.65214e+06	2.9638e+06	4.88344e+06	7.09422e+06
FA(16:0)	M+8	1.04063e+07	4.54804e+07	5.91844e+07	4.04774e+07	4.45423e+07	3.3676e+07	3.73197e+07	2.55583e+07	4.08372e+07	2.53771e+07	2.17309e+07	0	1.00283e+07	1.91802e+07	1.43542e+07	7.74998e+06	1.24093e+07	1.56848e+07	2.21667e+07	0	8.30536e+06	6.54381e+06	1.01106e+07	1.407e+07
FA(16:0)	M+9	6.64184e+06	4.09317e+07	4.08542e+07	3.55606e+07	3.96999e+07	3.0781e+07	2.54836e+07	2.26128e+07	3.59163e+07	1.83189e+07	1.82289e+07	1.587e+07	8.04316e+06	1.35821e+07	8.17086e+06	0	9.42355e+06	1.3311e+07	1.48272e+07	0	7.3659e+06	4.77836e+06	7.23482e+06	1.08489e+07
FA(16:0)	M+10	1.33571e+07	8.08239e+07	1.04752e+08	7.78303e+07	7.62544e+07	5.9155e+07	5.60708e+07	4.36534e+07	6.59515e+07	4.1172e+07	3.9401e+07	2.77595e+07	1.21473e+07	3.65881e+07	2.34748e+07	1.7519e+07	2.09383e+07	3.80751e+07	4.08321e+07	0	1.68741e+07	8.93416e+06	1.33981e+07	2.50105e+07
FA(16:0)	M+11	9.80953e+06	6.36498e+07	6.61152e+07	5.17722e+07	5.07936e+07	4.22323e+07	3.63264e+07	2.78791e+07	4.83936e+07	3.12247e+07	3.15743e+07	2.35785e+07	1.31267e+07	2.59756e+07	1.73386e+07	9.80917e+06	1.48961e+07	2.21029e+07	2.61134e+07	0	9.78729e+06	5.16099e+06	9.80736e+06	1.77292e+07
FA(16:0)	M+12	2.10341e+07	1.05298e+08	1.61071e+08	1.07286e+08	9.02176e+07	7.9248e+07	6.78547e+07	6.06422e+07	8.52186e+07	5.61342e+07	4.70735e+07	3.79915e+07	1.74354e+07	5.62656e+07	3.31697e+07	2.87895e+07	3.76053e+07	5.16061e+07	5.24704e+07	0	1.92591e+07	9.2165e+06	1.72023e+07	3.61458e+07
FA(16:0)	M+13	1.23557e+07	5.72979e+07	7.6505e+07	5.56328e+07	4.80786e+07	4.29617e+07	4.04801e+07	3.23109e+07	4.79305e+07	3.29563e+07	2.67263e+07	1.56505e+07	1.06601e+07	3.0535e+07	1.39015e+07	1.36208e+07	1.61654e+07	2.33681e+07	2.45318e+07	0	1.00337e+07	4.28684e+06	8.13475e+06	1.60577e+07
FA(16:0)	M+14	1.91025e+07	8.81913e+07	1.42755e+08	9.40373e+07	6.84248e+07	7.03349e+07	5.91402e+07	6.53856e+07	7.1232e+07	5.39421e+07	4.41622e+07	3.08852e+07	1.78262e+07	5.96552e+07	2.82999e+07	2.6997e+07	3.55051e+07	3.89406e+07	4.88523e+07	0	1.59062e+07	5.07091e+06	1.10726e+07	2.63464e+07
FA(16:0)	M+15	0	2.72648e+07	3.6084e+07	2.80723e+07	1.84861e+07	1.82196e+07	1.6575e+07	1.70063e+07	2.06361e+07	1.69117e+07	1.28515e+07	8.69867e+06	0	1.84352e+07	8.15518e+06	6.37386e+06	8.71682e+06	1.218e+07	1.10069e+07	0	4.69759e+06	0	4.47389e+06	7.60441e+06
FA(16:0)	M+16	0	3.63642e+07	6.08574e+07	3.9845e+07	2.34693e+07	2.60285e+07	2.49814e+07	3.62633e+07	2.40208e+07	2.35759e+07	1.8343e+07	1.13367e+07	0	2.7685e+07	1.2496e+07	1.41237e+07	1.44839e+07	1.64278e+07	1.76056e+07	0	5.55489e+06	0	0	9.64646e+06
FA(10:0)	M+0	4564672058	3186960152	4855747048	4199239218	5744840547	5886662707	2191058426	2410158203	4391997775	2336559096	3878729297	1970772018	3036175689	4800845908	3743776793	2604606871	2928611375	2597036066	2968348858	2366231352	2581690559	2758025189	2779246073	4289420470
FA(10:0)	M+1	623371	2.09617e+06	0	1.06699e+07	2.12141e+07	6.71525e+06	3.3031e+06	5.96594e+06	0	4.95097e+06	0	2.5046e+06	503455	0	0	1.32573e+06	2.59828e+06	0	0	2.99045e+06	327682	4.69253e+06	5.42104e+06	0
FA(10:0)	M+2	1.40207e+07	3.80881e+07	1.33381e+07	5.12878e+07	4.20734e+07	5.25875e+07	2.37348e+07	1.81615e+07	2.05797e+07	4.89033e+07	8.83953e+06	1.54491e+06	3.42736e+07	1.08537e+08	5.01187e+07	2.16111e+06	1.12735e+07	3.20242e+07	0	4.89218e+07	3.81716e+07	7.48394e+06	2.55144e+07	3.76836e+07
FA(10:0)	M+3	2.67483e+06	1.75232e+06	4.19053e+06	670828	1.5284e+06	748387	985180	403933	1.88266e+06	1.42332e+06	1.27728e+06	863362	2.05219e+06	3.26134e+06	0	0	117385	991969	0	1.11369e+06	627140	0	0	0
FA(10:0)	M+4	8.18419e+06	8.8096e+06	1.0687e+07	7.32669e+06	1.02594e+07	7.54921e+06	4.10987e+06	2.85394e+06	6.11855e+06	7.43755e+06	7.58798e+06	5.86743e+06	6.8133e+06	1.78565e+07	3.53287e+06	1.79713e+06	915166	6.5158e+06	2.3146e+06	4.62902e+06	3.11411e+06	1.74394e+06	2.34519e+06	4.28783e+06
FA(10:0)	M+5	4.28232e+06	3.60817e+06	4.66117e+06	3.1519e+06	4.3954e+06	0	1.49254e+06	0	2.55335e+06	1.93608e+06	2.39868e+06	2.68628e+06	976381	5.08996e+06	0	0	0	1.66409e+06	0	0	0	0	0	0
FA(10:0)	M+6	1.08188e+07	1.16572e+07	2.13595e+07	1.07681e+07	1.51205e+07	4.3085e+06	3.62152e+06	4.29586e+06	8.89638e+06	6.3951e+06	7.51026e+06	6.95575e+06	5.84258e+06	1.89419e+07	3.16506e+06	2.0764e+06	3.02494e+06	7.42077e+06	5.28817e+06	2.86421e+06	2.38335e+06	1.49928e+06	0	3.74402e+06
FA(10:0)	M+7	6.81246e+06	4.04062e+06	9.18283e+06	5.33439e+06	6.53788e+06	0	1.21597e+06	2.36087e+06	3.59119e+06	2.03768e+06	3.76836e+06	3.37837e+06	1.35536e+06	7.91477e+06	2.12495e+06	908372	0	2.13326e+06	0	0	0	0	0	0
FA(10:0)	M+8	1.47273e+07	1.25959e+07	2.75808e+07	1.47707e+07	1.73327e+07	4.97123e+06	3.62865e+06	4.35271e+06	8.94817e+06	6.79762e+06	1.07448e+07	8.11875e+06	4.90582e+06	2.65114e+07	3.61749e+06	3.75508e+06	3.96605e+06	7.73538e+06	7.00811e+06	0	1.79752e+06	0	1.17765e+06	3.50604e+06
FA(10:0)	M+9	2.62456e+06	3.30241e+06	7.60501e+06	3.77948e+06	3.972e+06	0	1.02708e+06	1.36688e+06	0	1.77111e+06	2.65131e+06	2.08487e+06	0	0	0	0	0	0	0	0	0	0	0	0
FA(10:0)	M+10	6.8105e+06	7.78626e+06	1.69232e+07	1.00117e+07	7.47286e+06	2.00497e+06	1.7204e+06	2.1924e+06	4.36638e+06	4.02052e+06	5.59708e+06	5.41318e+06	1.99359e+06	1.76247e+07	1.75349e+06	2.51488e+06	0	3.14513e+06	0	0	0	0	0	0
FA(12:0)	M+0	19782289288	21073798923	20329395639	22809059741	27311886548	24182457238	18814428019	14844942493	17612946020	18007815203	18406113212	17313074142	24737720459	23500512011	22498248990	24268062391	23900617401	21535431513	21839955165	8390353934	21019815014	19534761710	20536335192	23233664434
FA(12:0)	M+1	0	0	0	0	0	0	0	0	0	0	0	0	0	0	0	0	0	0	0	0	0	0	0	0
FA(12:0)	M+2	0	0	0	0	0	0	0	0	0	0	0	0	0	0	0	0	0	0	0	0	0	0	0	0
FA(12:0)	M+3	0	0	0	0	0	0	0	0	0	657679	0	0	0	0	0	0	0	0	0	0	0	0	0	0
FA(12:0)	M+4	0	0	0	0	0	0	0	0	6.49344e+06	9.084e+06	0	5.46432e+06	0	0	0	0	0	0	0	0	0	0	0	0
FA(12:0)	M+5	0	0	0	0	0	0	0	0	0	0	0	0	0	0	0	0	0	0	0	0	0	0	0	0
FA(12:0)	M+6	0	7.78583e+06	8.34858e+06	0	8.40893e+06	0	0	0	0	0	0	0	0	0	0	0	0	0	0	0	0	0	0	0
FA(12:0)	M+7	0	0	0	0	0	0	0	0	0	0	0	0	0	0	0	0	0	0	0	0	0	0	0	0
FA(12:0)	M+8	8.90776e+06	1.4958e+07	1.46447e+07	1.0953e+07	1.31891e+07	7.92179e+06	5.31807e+06	7.59358e+06	1.1319e+07	9.45818e+06	7.77858e+06	1.17195e+07	0	0	0	0	0	0	0	0	0	0	0	0
FA(12:0)	M+9	0	0	0	0	0	0	0	0	0	0	0	0	0	0	0	0	0	0	0	0	0	0	0	0
FA(12:0)	M+10	9.56375e+06	1.31249e+07	1.50119e+07	7.98991e+06	1.45947e+07	0	0	3.86338e+06	1.18191e+07	1.06764e+07	9.10612e+06	1.23318e+07	0	0	0	0	0	0	0	0	0	0	0	0
FA(12:0)	M+11	0	0	0	0	0	0	0	0	0	0	0	0	0	0	0	0	0	0	0	0	0	0	0	0
FA(12:0)	M+12	0	0	0	0	0	0	0	0	0	0	0	0	0	0	0	0	0	0	0	0	0	0	0	0
FA(22:1)	M+0	1260724871	2.9532e+08	3.72158e+08	7.71339e+08	5.87774e+08	3.70169e+08	4.70284e+08	1178007172	4.79188e+08	1.61931e+08	539736998	1.95316e+08	4.35169e+08	3.28292e+08	7.71934e+08	4.42353e+08	5.06582e+08	4.14967e+08	1.86332e+08	6.36022e+08	3.03127e+08	1.56874e+08	1.21374e+08	6.2129e+07
FA(22:1)	M+1	1.3325e+07	1.96835e+06	5.91146e+06	4.45091e+06	2.87747e+06	656840	2.44533e+06	1.32132e+07	5.10643e+06	3.10062e+06	6.8821e+06	1.47621e+06	0	372652	0	220276	0	0	0	5.43128e+06	0	0	0	61956.3
FA(22:1)	M+2	9.10094e+07	1.83688e+07	2.18135e+07	3.49015e+07	2.57916e+07	2.45331e+07	2.8931e+07	7.59445e+07	2.55865e+07	1.22166e+07	2.8452e+07	7.92106e+06	6.28833e+06	3.6837e+06	1.4567e+07	4.52757e+06	6.28254e+06	6.3358e+06	4.17917e+06	1.17029e+07	4.82747e+06	3.06802e+06	1.63162e+06	943928
FA(22:1)	M+3	1.25696e+07	859775	1.81842e+06	4.83599e+06	1.14482e+06	1.50644e+06	2.65084e+06	6.22202e+06	2.61585e+06	810682	2.29587e+06	688722	0	1680.9	0	211673	379474	8070.51	0	1.34723e+06	67144.5	0	209702	0
FA(22:1)	M+4	2.80264e+07	3.95481e+06	6.0571e+06	9.49836e+06	5.94716e+06	5.49091e+06	6.95086e+06	1.83241e+07	6.2179e+06	2.40642e+06	8.26134e+06	2.23611e+06	413596	493705	1.8355e+06	439722	406261	516371	527459	1.20348e+06	379377	0	0	0
FA(22:1)	M+5	6.35366e+06	196231	1.03175e+06	2.06579e+06	235086	914782	765685	3.42308e+06	745728	301119	236236	0	0	0	0	0	0	0	0	0	0	0	0	0
FA(22:1)	M+6	9.23866e+06	1.00301e+06	2.0413e+06	3.2787e+06	1.28881e+06	1.78268e+06	1.58016e+06	3.85396e+06	1.06104e+06	528512	1.17811e+06	0	0	0	0	0	0	0	0	0	0	0	0	0
FA(22:1)	M+7	3.8686e+06	225379	0	3.51437e+06	883040	836277	886476	2.94478e+06	959072	0	1.10328e+06	0	0	0	0	0	0	0	0	0	0	0	0	0
FA(22:1)	M+8	6.36968e+06	870888	1.3777e+06	6.20663e+06	1.63131e+06	1.67464e+06	2.20607e+06	4.1439e+06	1.87264e+06	559025	1.87257e+06	838749	0	0	0	0	0	0	0	0	0	0	0	0
FA(22:1)	M+9	3.52698e+06	945429	0	5.43249e+06	2.29925e+06	1.46702e+06	1.63574e+06	4.46782e+06	2.09501e+06	578854	1.32437e+06	1.11356e+06	0	0	0	0	0	0	0	0	0	0	0	0
FA(22:1)	M+10	9.47532e+06	2.20073e+06	2.59232e+06	1.13491e+07	3.77315e+06	2.75818e+06	3.94973e+06	7.30537e+06	3.59388e+06	1.31789e+06	3.32853e+06	1.55019e+06	0	0	0	0	0	0	0	0	0	0	0	0
FA(22:1)	M+11	8.338e+06	2.42918e+06	2.71172e+06	9.73429e+06	4.1209e+06	2.9058e+06	4.42117e+06	8.63957e+06	3.80666e+06	1.49908e+06	4.72375e+06	2.34588e+06	0	0	0	0	0	0	0	0	0	0	0	0
FA(22:1)	M+12	1.6068e+07	3.96624e+06	5.25365e+06	1.66884e+07	7.12085e+06	3.73899e+06	6.2513e+06	1.33634e+07	7.63082e+06	3.10707e+06	7.11605e+06	2.81118e+06	0	0	0	0	0	0	0	0	0	0	0	0
FA(22:1)	M+13	1.6258e+07	4.5733e+06	4.94899e+06	1.30354e+07	6.76924e+06	3.85916e+06	6.96133e+06	1.27581e+07	6.80045e+06	2.30621e+06	6.69045e+06	2.859e+06	0	0	0	0	0	0	0	0	0	0	0	0
FA(22:1)	M+14	2.65492e+07	7.11538e+06	8.73755e+06	2.11285e+07	9.42071e+06	5.12694e+06	1.0096e+07	2.01228e+07	9.85554e+06	3.75286e+06	9.01636e+06	3.40525e+06	0	0	0	0	0	0	0	0	0	0	0	0
FA(22:1)	M+15	2.16218e+07	6.14344e+06	7.15149e+06	1.56439e+07	7.80348e+06	3.9825e+06	8.68464e+06	1.40615e+07	7.75705e+06	2.89792e+06	8.97134e+06	3.64274e+06	0	0	0	0	0	0	0	0	0	0	0	0
FA(22:1)	M+16	3.25651e+07	8.90028e+06	1.07408e+07	1.99441e+07	1.02556e+07	5.19708e+06	1.2188e+07	2.1906e+07	1.04002e+07	4.08948e+06	1.06773e+07	3.68846e+06	0	0	0	0	0	0	0	0	0	0	0	0
FA(22:1)	M+17	1.88909e+07	5.24157e+06	6.0931e+06	1.23469e+07	6.62334e+06	3.26611e+06	7.45853e+06	1.28663e+07	7.05766e+06	2.78039e+06	6.80571e+06	2.09599e+06	0	0	0	0	0	0	0	0	0	0	0	0
FA(22:1)	M+18	2.62334e+07	6.75855e+06	8.40207e+06	1.34854e+07	7.04385e+06	3.01062e+06	8.05887e+06	1.46013e+07	7.40763e+06	3.08953e+06	7.42862e+06	2.56387e+06	0	0	0	0	0	0	0	0	0	0	0	0
FA(22:1)	M+19	1.16583e+07	3.03003e+06	3.7549e+06	5.92967e+06	3.31277e+06	1.16664e+06	4.23852e+06	6.30579e+06	3.50644e+06	1.54124e+06	3.61709e+06	1.33174e+06	0	0	0	0	0	0	0	0	0	0	0	0
FA(22:1)	M+20	1.30177e+07	3.5484e+06	3.80021e+06	6.68148e+06	3.07593e+06	1.68871e+06	4.07368e+06	7.30686e+06	2.98534e+06	1.30799e+06	3.14402e+06	1.15493e+06	0	0	0	0	0	0	0	0	0	0	0	0
FA(22:1)	M+21	3.10349e+06	888697	1.13743e+06	1.22372e+06	1.04e+06	0	1.31024e+06	1.69802e+06	1.14538e+06	0	1.11607e+06	0	0	0	0	0	0	0	0	0	0	0	0	0
FA(22:1)	M+22	3.132e+06	537353	1.20206e+06	1.30398e+06	0	0	0	0	0	0	0	0	0	0	0	0	0	0	0	0	0	0	0	0
FA(20:0)	M+0	9.39109e+08	8.60026e+07	2.07542e+08	1.90611e+08	1.64586e+08	1.42382e+08	3.82106e+08	465641291	2.00748e+08	2.18668e+08	6.31388e+08	9.53652e+07	1.29643e+08	1.17883e+08	7.94079e+08	1.16995e+08	275207233	1.65639e+08	9.48051e+07	5.26609e+08	1.17071e+08	1.05717e+08	1.1315e+08	1.90809e+08
FA(20:0)	M+1	1.23772e+07	560544	278345	193643	316447	0	3.12423e+06	6.27264e+06	0	1.16964e+06	4.17558e+06	879816	0	0	3.69853e+06	0	246420	0	0	363071	763324	0	0	0
FA(20:0)	M+2	5.57077e+07	3.24293e+06	0	5.12085e+06	3.09038e+06	2.86954e+06	1.40341e+07	1.689e+07	6.3071e+06	7.9095e+06	2.1792e+07	9199.76	376355	633672	1.23221e+07	641346	2.72143e+06	756405	0	1.07956e+07	0	0	0	1.37585e+06
FA(20:0)	M+3	8.97604e+06	82711.8	3.77768e+06	494297	350053	410816	2.91793e+06	3.53936e+06	1.06845e+06	1.02393e+06	3.25055e+06	0	114708	0	2.48838e+06	0	149537	84766.9	0	0	0	0	0	0
FA(20:0)	M+4	2.36502e+07	1.04692e+06	3.14556e+06	1.63073e+06	973162	1.08686e+06	6.2783e+06	6.75676e+06	2.49196e+06	2.3895e+06	6.26612e+06	0	0	0	0	0	0	0	0	0	0	0	0	0
FA(20:0)	M+5	0	0	0	0	0	0	2.03194e+06	1.8232e+06	922211	689113	1.59743e+06	0	0	0	0	0	0	0	0	0	0	0	0	0
FA(20:0)	M+6	1.29049e+07	0	0	1.07669e+06	431529	653556	3.16355e+06	2.79262e+06	989084	849791	2.92389e+06	0	0	0	0	0	0	0	0	0	0	0	0	0
FA(20:0)	M+7	0	0	0	0	0	0	1.5347e+06	1.7604e+06	534835	0	1.43532e+06	0	0	0	0	0	0	0	0	0	0	0	0	0
FA(20:0)	M+8	6.84007e+06	0	0	1.40853e+06	0	715548	2.88553e+06	2.11795e+06	1.19951e+06	759025	2.39956e+06	0	0	0	0	0	0	0	0	0	0	0	0	0
FA(20:0)	M+9	3.60212e+06	0	0	1.12221e+06	0	398039	2.36623e+06	1.50157e+06	907465	870293	1.81223e+06	0	0	0	0	0	0	0	0	0	0	0	0	0
FA(20:0)	M+10	7.88272e+06	605507	1.66784e+06	2.50548e+06	1.51634e+06	713722	4.50375e+06	3.55751e+06	1.87672e+06	1.18429e+06	5.17933e+06	0	0	0	0	0	0	0	0	0	0	0	0	0
FA(20:0)	M+11	8.48884e+06	787228	1.90065e+06	2.37327e+06	1.0999e+06	634256	3.78729e+06	3.33949e+06	2.17691e+06	1.59056e+06	4.86841e+06	0	0	0	0	0	0	0	0	0	0	0	0	0
FA(20:0)	M+12	1.69413e+07	1.81984e+06	3.12799e+06	3.58021e+06	2.01278e+06	1.07404e+06	6.60816e+06	6.21876e+06	3.28552e+06	2.95177e+06	8.48406e+06	389357	0	0	0	0	0	0	0	0	0	0	0	0
FA(20:0)	M+13	1.51591e+07	1.12558e+06	3.38572e+06	3.08557e+06	1.44383e+06	1.05943e+06	6.22378e+06	4.53667e+06	2.94644e+06	2.47176e+06	1.00265e+07	0	0	0	0	0	0	0	0	0	0	0	0	0
FA(20:0)	M+14	2.74543e+07	2.23685e+06	5.2958e+06	4.80521e+06	3.14511e+06	1.66051e+06	9.8265e+06	8.87615e+06	4.34387e+06	4.42202e+06	1.27829e+07	521563	0	0	1.68921e+06	0	520663	817839	0	0	0	0	0	0
FA(20:0)	M+15	1.93088e+07	1.65865e+06	3.63827e+06	3.55575e+06	1.69167e+06	1.30206e+06	6.59943e+06	5.79013e+06	2.71122e+06	3.52838e+06	9.83574e+06	0	0	0	1.48725e+06	0	581909	648387	0	0	0	0	0	0
FA(20:0)	M+16	3.25431e+07	2.51049e+06	6.37626e+06	4.97347e+06	2.4472e+06	1.64799e+06	9.13521e+06	8.04159e+06	3.84004e+06	3.91233e+06	1.25874e+07	0	0	0	0	0	0	0	0	0	0	0	0	0
FA(20:0)	M+17	1.43585e+07	1.29922e+06	2.87877e+06	2.39815e+06	1.19269e+06	842839	4.08719e+06	4.07299e+06	1.63886e+06	1.80519e+06	6.18398e+06	0	0	0	0	0	0	0	0	0	0	0	0	0
FA(20:0)	M+18	2.37298e+07	1.77397e+06	5.0434e+06	2.94148e+06	1.69434e+06	990024	5.64545e+06	4.44787e+06	2.18435e+06	2.73284e+06	8.54492e+06	0	0	0	0	0	0	0	0	0	0	0	0	0
FA(20:0)	M+19	0	0	0	0	0	0	1.8922e+06	1.37222e+06	567055	699483	2.36179e+06	0	0	0	0	0	0	0	0	0	0	0	0	0
FA(20:0)	M+20	6.73129e+06	501387	0	678763	0	363936	0	1.44338e+06	505074	0	1.95964e+06	0	0	0	0	0	0	0	0	0	0	0	0	0
FA(22:0)	M+0	4.98071e+07	2.27381e+07	1.84183e+07	2.60188e+07	2.75337e+07	2.8102e+07	7.0483e+07	2.07763e+07	2.58106e+07	3.89762e+07	9.58158e+06	2.60579e+07	2.69731e+07	2.18138e+07	7.67739e+07	2.23761e+07	3.62682e+07	2.55312e+07	2.08922e+07	1.04834e+07	2.34315e+07	2.54484e+07	2.48507e+07	3.81227e+07
FA(22:0)	M+1	713365	38188	0	0	0	0	91628.3	531210	374787	0	0	0	0	169905	813209	459814	0	0	0	35477.4	0	0	34376.4	0
FA(22:0)	M+2	2.13195e+06	4214.16	749418	75899.8	236323	0	2.09002e+06	0	268935	875733	236567	0	153314	0	1.77254e+06	0	255656	174933	93490.9	0	0	58569	0	473146
FA(22:0)	M+3	0	0	0	0	0	0	0	0	0	0	0	0	0	0	0	0	0	0	0	0	0	0	0	0
FA(22:0)	M+4	0	0	0	0	0	0	0	0	0	0	0	0	0	0	0	0	0	0	0	0	0	0	0	0
FA(22:0)	M+5	0	0	0	0	0	0	0	0	0	0	0	0	0	0	0	0	0	0	0	0	0	0	0	0
FA(22:0)	M+6	0	0	0	0	0	0	0	0	0	0	0	0	0	0	0	0	0	0	0	0	0	0	0	0
FA(22:0)	M+7	0	0	0	0	0	0	0	0	0	0	0	0	0	0	0	0	0	0	0	0	0	0	0	0
FA(22:0)	M+8	0	0	0	0	0	0	0	0	0	0	0	0	0	0	0	0	0	0	0	0	0	0	0	0
FA(22:0)	M+9	0	0	0	0	0	0	0	0	0	0	0	0	0	0	0	0	0	0	0	0	0	0	0	0
FA(22:0)	M+10	0	0	0	0	0	0	0	0	0	0	0	0	0	0	0	0	0	0	0	0	0	0	0	0
FA(22:0)	M+11	0	0	0	0	0	0	0	0	0	0	0	0	0	0	0	0	0	0	0	0	0	0	0	0
FA(22:0)	M+12	0	0	0	0	0	0	0	0	0	0	0	0	0	0	0	0	0	0	0	0	0	0	0	0
FA(22:0)	M+13	0	0	0	0	0	0	0	0	0	0	0	0	0	0	0	0	0	0	0	0	0	0	0	0
FA(22:0)	M+14	0	0	0	0	0	0	0	0	0	0	0	0	0	0	0	0	0	0	0	0	0	0	0	0
FA(22:0)	M+15	0	0	0	0	0	0	0	0	0	0	0	0	0	0	0	0	0	0	0	0	0	0	0	0
FA(22:0)	M+16	0	0	0	0	0	0	0	0	0	0	0	0	0	0	0	0	0	0	0	0	0	0	0	0
FA(22:0)	M+17	0	0	0	0	0	0	0	0	0	0	0	0	0	0	0	0	0	0	0	0	0	0	0	0
FA(22:0)	M+18	0	0	0	0	0	0	0	0	0	0	0	0	0	0	0	0	0	0	0	0	0	0	0	0
FA(22:0)	M+19	0	0	0	0	0	0	0	0	0	0	0	0	0	0	0	0	0	0	0	0	0	0	0	0
FA(22:0)	M+20	0	0	0	0	0	0	0	0	0	0	0	0	0	0	0	0	0	0	0	0	0	0	0	0
FA(22:0)	M+21	0	0	0	0	0	0	0	0	0	0	0	0	0	0	0	0	0	0	0	0	0	0	0	0
FA(22:0)	M+22	0	0	0	0	0	0	0	0	0	0	0	0	0	0	0	0	0	0	0	0	0	0	0	0
FA(18:0)	M+0	7.70608e+08	1071762638	1223542834	8.37277e+08	1023149961	1287179183	1794966000	7.94407e+08	1268493597	2057052704	1945934306	1224272999	1080688541	1190049543	2289827545	1027722958	1493553951	1274203886	1053762187	1364817662	1254936253	1608652733	1848030322	1969513425
FA(18:0)	M+1	8.00663e+06	1.91896e+06	0	1.29446e+06	2.26158e+06	2.48464e+06	1.13422e+07	2.83898e+06	0	2.92646e+06	5.99567e+06	0	0	0	0	0	0	0	0	0	0	0	0	0
FA(18:0)	M+2	1.38437e+07	1.08407e+07	2.43728e+07	1.02572e+07	8.5917e+06	1.48499e+07	3.465e+07	1.46814e+07	2.00183e+07	2.49504e+07	3.06035e+07	183701	0	0	2.56822e+06	0	1.35284e+06	198329	0	583559	0	0	0	0
FA(18:0)	M+3	3.53489e+06	1.43253e+06	3.54652e+06	951497	1.12388e+06	2.38293e+06	7.68288e+06	1.64486e+06	3.28906e+06	3.12155e+06	5.38762e+06	1.24526e+06	0	0	667969	0	754544	0	0	1.13124e+06	0	0	0	0
FA(18:0)	M+4	7.14007e+06	2.81965e+06	7.54981e+06	2.15311e+06	1.96732e+06	6.38284e+06	1.5141e+07	3.32325e+06	7.45011e+06	6.43638e+06	7.73478e+06	885912	0	0	0	0	0	0	0	0	0	0	0	0
FA(18:0)	M+5	0	0	2.29567e+06	0	979387	1.41321e+06	5.28558e+06	0	2.53416e+06	1.55531e+06	0	0	0	0	0	0	0	0	0	0	0	0	0	0
FA(18:0)	M+6	0	1.58252e+06	5.0239e+06	1.62152e+06	1.61503e+06	3.03776e+06	7.7123e+06	0	3.0683e+06	3.149e+06	5.73425e+06	0	0	0	0	0	0	0	0	0	0	0	0	0
FA(18:0)	M+7	0	940824	766586	1.75061e+06	1.44309e+06	2.12125e+06	2.75444e+06	0	2.25569e+06	1.71995e+06	2.75685e+06	0	0	0	0	0	0	0	0	0	0	0	0	0
FA(18:0)	M+8	3.28191e+06	2.80199e+06	4.21349e+06	2.68534e+06	2.78838e+06	3.06046e+06	5.22671e+06	1.57118e+06	2.93369e+06	3.58379e+06	5.30143e+06	0	0	0	0	0	0	0	0	0	0	0	0	0
FA(18:0)	M+9	2.33592e+06	2.20248e+06	4.20019e+06	2.36303e+06	2.44423e+06	3.29942e+06	3.99569e+06	0	3.66405e+06	3.92662e+06	4.99221e+06	1.06198e+06	0	0	0	0	0	0	0	0	0	0	0	0
FA(18:0)	M+10	0	5.72721e+06	7.43375e+06	5.1444e+06	5.14544e+06	5.32535e+06	7.90696e+06	0	7.52033e+06	7.34416e+06	8.09091e+06	1.15726e+06	0	2.45205e+06	2.28543e+06	0	1.30532e+06	1.82039e+06	0	0	0	0	0	0
FA(18:0)	M+11	4.33677e+06	5.17919e+06	9.25758e+06	4.42799e+06	4.61212e+06	4.37699e+06	6.06755e+06	0	4.92012e+06	6.17719e+06	8.17715e+06	1.33738e+06	0	952574	1.82598e+06	0	767398	1.50747e+06	0	0	0	0	0	0
FA(18:0)	M+12	1.04405e+07	9.82998e+06	1.55748e+07	8.53774e+06	7.83119e+06	9.26613e+06	1.14522e+07	5.71139e+06	1.09505e+07	1.45287e+07	1.66862e+07	2.26654e+06	1.40419e+06	3.70447e+06	1.22628e+06	0	2.49385e+06	2.57448e+06	1.89452e+06	0	0	0	1.04149e+06	2.62679e+06
FA(18:0)	M+13	7.30062e+06	7.38083e+06	1.15574e+07	4.62254e+06	5.77586e+06	5.82184e+06	1.18585e+07	3.46427e+06	7.35182e+06	1.04164e+07	1.5149e+07	1.86377e+06	0	3.04296e+06	2.09969e+06	0	1.32748e+06	2.44648e+06	0	0	0	0	0	0
FA(18:0)	M+14	1.08665e+07	1.36456e+07	2.20943e+07	1.28229e+07	8.50305e+06	1.05194e+07	1.33863e+07	5.91529e+06	1.34088e+07	1.74399e+07	2.13841e+07	2.61516e+06	1.18125e+06	6.31967e+06	4.05983e+06	1.54508e+06	4.2154e+06	4.61361e+06	2.33703e+06	0	1.00869e+06	0	0	2.8567e+06
FA(18:0)	M+15	6.79165e+06	5.87098e+06	1.04505e+07	3.65013e+06	4.28803e+06	4.57137e+06	7.69558e+06	3.29692e+06	6.48488e+06	1.08526e+07	1.08965e+07	1.57345e+06	0	2.53202e+06	3.11966e+06	0	1.55001e+06	1.98691e+06	0	0	0	0	0	0
FA(18:0)	M+16	1.00042e+07	9.33062e+06	1.69968e+07	8.42624e+06	6.50424e+06	8.01074e+06	1.087e+07	3.38782e+06	7.37165e+06	1.62242e+07	1.46755e+07	1.90597e+06	0	5.41716e+06	4.56046e+06	1.63747e+06	2.79954e+06	3.58761e+06	0	0	0	0	0	0
FA(18:0)	M+17	2.86069e+06	2.45353e+06	5.52642e+06	2.23846e+06	0	2.29284e+06	3.76941e+06	2.67012e+06	2.43783e+06	5.21436e+06	3.46909e+06	0	0	0	0	0	0	0	0	0	0	0	0	0
FA(18:0)	M+18	3.32694e+06	2.89704e+06	8.00699e+06	3.79416e+06	1.77987e+06	2.41217e+06	3.89272e+06	0	2.3298e+06	7.22724e+06	6.33036e+06	0	0	0	0	0	0	0	0	0	0	0	0	0

## Sheet: hippocampus
Fatty acid	Isotopologue	hippo_24h_12w_1	hippo_24h_12w_2	hippo_24h_12w_3	hippo_24h_12w_4	hippo_24h_12w_5	hippo_24h_12w_6	hippo_24h_78w_1	hippo_24h_78w_2	hippo_24h_78w_3	hippo_24h_78w_4	hippo_24h_78w_5	hippo_24h_78w_6	hippo_6h_12w_1	hippo_6h_12w_2	hippo_6h_12w_3	hippo_6h_12w_4	hippo_6h_12w_5	hippo_6h_12w_6	hippo_6h_78w_1	hippo_6h_78w_2	hippo_6h_78w_3	hippo_6h_78w_4	hippo_6h_78w_5	hippo_6h_78w_6
FA(18:1)	M+0	1684633291	1078086633	1802611774	2092724005	2140387072	1177830126	2052568821	1904630393	1494321665	2219245035	2445427461	2475015721	1914495547	1716610591	1150996390	1645729348	2231737411	1704953719	2936439154	1740496020	1158890950	1696858299	2147384026	3260433734
FA(18:1)	M+1	8.06782e+06	7.1834e+06	0	4.65205e+06	1.63776e+06	1.33269e+06	4.04564e+06	3.37951e+06	289760	7.73863e+06	0	0	0	0	0	0	0	0	0	3.23508e+06	506930	0	262278	2.26914e+06
FA(18:1)	M+2	2.98101e+07	1.67114e+07	3.77559e+07	3.0592e+07	3.34125e+07	1.88031e+07	3.47087e+07	2.5988e+07	3.29914e+07	3.90744e+07	3.26632e+07	3.15832e+07	2.12193e+06	5.59671e+06	3.96991e+06	8.87371e+06	1.00959e+07	1.07308e+07	9.28343e+06	9.43182e+06	2.84182e+06	6.57314e+06	1.09676e+07	1.01886e+07
FA(18:1)	M+3	17208.7	1.659e+06	2.536e+06	1.6784e+06	104548	931493	698568	1.26068e+06	2.08932e+06	0	0	1.299e+06	512717	411250	92469.9	0	0	0	289958	928161	209588	0	1.11003e+06	0
FA(18:1)	M+4	0	2.49172e+06	3.79195e+06	4.3775e+06	3.05912e+06	5.02238e+06	2.44413e+06	2.47469e+06	0	0	3.51207e+06	2.5817e+06	0	0	0	0	0	0	0	0	0	0	0	0
FA(18:1)	M+5	0	0	0	0	0	0	0	0	0	0	0	0	0	0	0	0	0	0	0	0	0	0	0	0
FA(18:1)	M+6	3.88087e+06	2.97934e+06	5.03738e+06	4.31425e+06	4.04701e+06	2.60017e+06	3.45319e+06	3.12305e+06	3.94011e+06	3.60998e+06	3.73046e+06	3.04962e+06	0	0	0	0	0	0	0	0	0	0	0	0
FA(18:1)	M+7	0	0	3.3542e+06	3.43933e+06	2.50902e+06	2.00286e+06	2.09981e+06	1.57871e+06	1.79359e+06	3.7137e+06	0	2.30049e+06	0	0	0	0	0	0	0	0	0	0	0	0
FA(18:1)	M+8	4.63449e+06	4.74485e+06	5.84509e+06	5.78934e+06	6.04126e+06	3.31942e+06	5.33682e+06	4.75397e+06	4.63599e+06	4.12679e+06	7.77022e+06	5.82535e+06	0	0	0	0	0	0	0	0	0	0	0	0
FA(18:1)	M+9	4.60387e+06	0	3.98403e+06	3.92668e+06	3.96172e+06	2.75294e+06	3.33547e+06	2.36782e+06	4.88574e+06	4.24014e+06	4.19241e+06	2.54471e+06	0	0	0	0	0	0	0	0	0	0	0	0
FA(18:1)	M+10	6.70633e+06	5.94331e+06	8.35288e+06	5.16362e+06	6.52267e+06	3.34511e+06	5.91531e+06	6.20208e+06	6.29434e+06	8.04357e+06	6.79821e+06	5.09021e+06	0	0	0	0	0	0	0	0	0	0	0	0
FA(18:1)	M+11	5.26584e+06	3.15308e+06	5.26769e+06	0	2.69388e+06	2.20296e+06	3.6312e+06	2.85639e+06	3.19104e+06	5.25635e+06	4.63827e+06	3.60231e+06	0	0	0	0	0	0	0	0	0	0	0	0
FA(18:1)	M+12	5.42121e+06	5.57222e+06	7.43086e+06	5.84045e+06	6.11904e+06	3.92634e+06	6.07385e+06	4.7437e+06	4.72831e+06	7.78397e+06	6.88981e+06	6.28134e+06	0	0	0	0	0	0	0	0	0	0	0	0
FA(18:1)	M+13	2.96062e+06	0	4.28534e+06	2.7894e+06	2.21762e+06	0	1.75011e+06	2.09983e+06	2.28904e+06	0	2.67233e+06	1.89812e+06	0	0	0	0	0	0	0	0	0	0	0	0
FA(18:1)	M+14	5.59446e+06	0	6.64728e+06	4.79008e+06	3.27827e+06	3.35706e+06	4.51398e+06	4.51805e+06	4.37577e+06	6.72176e+06	6.44885e+06	3.7669e+06	0	0	0	0	0	0	0	0	0	0	0	0
FA(18:1)	M+15	0	0	0	0	0	0	0	0	0	0	0	0	0	0	0	0	0	0	0	0	0	0	0	0
FA(18:1)	M+16	0	0	0	0	0	0	0	0	0	0	0	0	0	0	0	0	0	0	0	0	0	0	0	0
FA(18:1)	M+17	0	0	0	0	0	0	0	0	0	0	0	0	0	0	0	0	0	0	0	0	0	0	0	0
FA(18:1)	M+18	0	0	0	0	0	0	0	0	0	0	0	0	0	0	0	0	0	0	0	0	0	0	0	0
FA(18:2)	M+0	870937121	448748915	710558624	5.66404e+08	8.26798e+08	5.73595e+08	7.99104e+08	7.63131e+08	4.98759e+08	1086132070	1135381425	1752771286	1022714380	580463793	5.57631e+08	4.67661e+08	1445396296	334865538	1213285798	6.25622e+08	6.51371e+08	6.59867e+08	9.01636e+08	1726052330
FA(18:2)	M+1	0	0	0	5.92935e+06	0	0	768050	0	3.54377e+06	4.43523e+06	5.90607e+06	1.84152e+06	0	0	0	2.34308e+06	0	0	0	109402	0	1.84799e+06	0	0
FA(18:2)	M+2	780091	0	2.20598e+06	0	0	2.06565e+06	3.3518e+06	3.65411e+06	1.05861e+06	0	0	0	0	0	0	0	0	0	0	0	0	1.88959e+06	0	1.39977e+06
FA(18:2)	M+3	0	0	0	0	0	0	0	0	0	0	0	0	0	0	0	0	0	0	0	0	0	0	0	0
FA(18:2)	M+4	0	0	0	0	0	0	0	0	0	0	0	0	0	0	0	0	0	0	0	0	0	0	0	0
FA(18:2)	M+5	0	0	0	0	0	0	0	0	0	0	0	0	0	0	0	0	0	0	0	0	0	0	0	0
FA(18:2)	M+6	0	0	0	0	0	0	0	0	0	0	0	0	0	0	0	0	0	0	0	0	0	0	0	0
FA(18:2)	M+7	0	0	0	0	0	0	0	0	0	0	0	0	0	0	0	0	0	0	0	0	0	0	0	0
FA(18:2)	M+8	0	0	0	0	0	0	0	0	0	0	0	0	0	0	0	0	0	0	0	0	0	0	0	0
FA(18:2)	M+9	0	0	0	0	0	0	0	0	0	0	0	0	0	0	0	0	0	0	0	0	0	0	0	0
FA(18:2)	M+10	0	0	0	0	0	0	0	0	0	0	0	0	0	0	0	0	0	0	0	0	0	0	0	0
FA(18:2)	M+11	0	0	0	0	0	0	0	0	0	0	0	0	0	0	0	0	0	0	0	0	0	0	0	0
FA(18:2)	M+12	0	0	0	0	0	0	0	0	0	0	0	0	0	0	0	0	0	0	0	0	0	0	0	0
FA(18:2)	M+13	0	0	0	0	0	0	0	0	0	0	0	0	0	0	0	0	0	0	0	0	0	0	0	0
FA(18:2)	M+14	0	0	0	0	0	0	0	0	0	0	0	0	0	0	0	0	0	0	0	0	0	0	0	0
FA(18:2)	M+15	0	0	0	0	0	0	0	0	0	0	0	0	0	0	0	0	0	0	0	0	0	0	0	0
FA(18:2)	M+16	0	0	0	0	0	0	0	0	0	0	0	0	0	0	0	0	0	0	0	0	0	0	0	0
FA(18:2)	M+17	0	0	0	0	0	0	0	0	0	0	0	0	0	0	0	0	0	0	0	0	0	0	0	0
FA(18:2)	M+18	0	0	0	0	0	0	0	0	0	0	0	0	0	0	0	0	0	0	0	0	0	0	0	0
FA(20:5)	M+0	1.04221e+08	8.24222e+07	2.165e+08	1.14859e+08	3.2293e+08	1.54816e+08	3.11133e+08	2.52468e+08	9.56283e+07	2.73513e+08	2.43809e+08	2.74755e+08	2.29441e+08	1.87082e+08	1.41369e+08	8.83935e+07	4.14027e+08	8.07211e+07	4.58961e+08	2.38252e+08	129870021	9.73245e+07	1.14675e+08	5.12706e+08
FA(20:5)	M+1	4.70365e+06	0	4.66383e+06	0	0	1.33205e+06	1.94342e+06	0	54075	0	2.37415e+06	0	0	0	463253	1.25312e+06	0	0	0	3.2842e+06	707481	0	3.93227e+06	0
FA(20:5)	M+2	2.25661e+06	0	0	0	1.01251e+07	2.55501e+06	9.43291e+06	0	0	9.33472e+06	7.15199e+06	0	0	0	0	0	0	0	6.24373e+06	5.292e+06	1.23008e+06	0	1.03201e+06	8.02168e+06
FA(20:5)	M+3	0	0	0	0	0	0	0	0	0	0	0	0	0	0	0	0	0	0	0	0	0	0	0	0
FA(20:5)	M+4	0	0	0	0	0	0	0	0	0	0	0	0	0	0	0	0	0	0	0	0	0	0	0	0
FA(20:5)	M+5	0	0	0	0	0	0	0	0	0	0	0	0	0	0	0	0	0	0	0	0	0	0	0	0
FA(20:5)	M+6	0	0	0	0	0	0	0	0	0	0	0	0	0	0	0	0	0	0	0	0	0	0	0	0
FA(20:5)	M+7	0	0	0	0	0	0	0	0	0	0	0	0	0	0	0	0	0	0	0	0	0	0	0	0
FA(20:5)	M+8	0	0	0	0	0	0	0	0	0	0	0	0	0	0	0	0	0	0	0	0	0	0	0	0
FA(20:5)	M+9	0	0	0	0	0	0	0	0	0	0	0	0	0	0	0	0	0	0	0	0	0	0	0	0
FA(20:5)	M+10	0	0	0	0	0	0	0	0	0	0	0	0	0	0	0	0	0	0	0	0	0	0	0	0
FA(20:5)	M+11	0	0	0	0	0	0	0	0	0	0	0	0	0	0	0	0	0	0	0	0	0	0	0	0
FA(20:5)	M+12	0	0	0	0	0	0	0	0	0	0	0	0	0	0	0	0	0	0	0	0	0	0	0	0
FA(20:5)	M+13	0	0	0	0	0	0	0	0	0	0	0	0	0	0	0	0	0	0	0	0	0	0	0	0
FA(20:5)	M+14	0	0	0	0	0	0	0	0	0	0	0	0	0	0	0	0	0	0	0	0	0	0	0	0
FA(20:5)	M+15	0	0	0	0	0	0	0	0	0	0	0	0	0	0	0	0	0	0	0	0	0	0	0	0
FA(20:5)	M+16	0	0	0	0	0	0	0	0	0	0	0	0	0	0	0	0	0	0	0	0	0	0	0	0
FA(20:5)	M+17	0	0	0	0	0	0	0	0	0	0	0	0	0	0	0	0	0	0	0	0	0	0	0	0
FA(20:5)	M+18	0	0	0	0	0	0	0	0	0	0	0	0	0	0	0	0	0	0	0	0	0	0	0	0
FA(20:5)	M+19	0	0	0	0	0	0	0	0	0	0	0	0	0	0	0	0	0	0	0	0	0	0	0	0
FA(20:5)	M+20	0	0	0	0	0	0	0	0	0	0	0	0	0	0	0	0	0	0	0	0	0	0	0	0
FA(20:4)	M+0	11247995265	8954603528	10830433443	10375728909	10737799524	11917620254	10544214180	11301490841	9242890478	11431269445	11464591797	11446304261	11189254754	9378603899	9898910087	10230571587	15240576370	10106986066	11488477781	11153998015	11058938702	9672155442	11015850124	13824117278
FA(20:4)	M+1	0	1.59639e+07	0	0	0	392174	0	0	1.16245e+07	2.23424e+07	2.46323e+07	0	0	0	0	0	0	0	0	0	0	7.36365e+06	0	1.85976e+07
FA(20:4)	M+2	1.34887e+08	9.98513e+07	9.71842e+07	6.03339e+07	8.75746e+07	7.57495e+07	1.12472e+08	1.22114e+08	1.01442e+08	117308427	1.14178e+08	1.30868e+08	1.1157e+07	1.42013e+07	1.12367e+06	9.73989e+06	2.68128e+07	2.20587e+07	1.56745e+07	1.42577e+07	1.80625e+07	2.48444e+07	2.53173e+07	3.17665e+07
FA(20:4)	M+3	1.41255e+06	0	9.99185e+06	285139	3.15482e+06	6.52274e+06	1.76102e+06	0	0	7.78249e+06	1.74052e+06	2.52302e+06	0	1.60576e+06	711868	2.47775e+06	0	0	5.05011e+06	606922	3.87521e+06	3.98673e+06	844701	2.23195e+06
FA(20:4)	M+4	1.37744e+07	9.3804e+06	1.27983e+07	7.2657e+06	9.27344e+06	6.53892e+06	1.38982e+07	9.9941e+06	1.14305e+07	8.32096e+06	1.19047e+07	1.02022e+07	0	0	0	0	0	0	0	4.07649e+06	3.7158e+06	0	5.03328e+06	0
FA(20:4)	M+5	0	0	0	0	0	0	0	0	0	0	0	0	0	0	0	0	0	0	0	0	0	0	0	0
FA(20:4)	M+6	0	0	0	0	0	0	0	0	0	0	0	0	0	0	0	0	0	0	0	0	0	0	0	0
FA(20:4)	M+7	0	0	0	0	0	0	0	0	0	0	0	0	0	0	0	0	0	0	0	0	0	0	0	0
FA(20:4)	M+8	0	0	0	0	0	0	0	0	0	0	0	0	0	0	0	0	0	0	0	0	0	0	0	0
FA(20:4)	M+9	0	0	0	0	0	0	0	0	0	0	0	0	0	0	0	0	0	0	0	0	0	0	0	0
FA(20:4)	M+10	0	0	0	0	0	0	0	0	0	0	0	0	0	0	0	0	0	0	0	0	0	0	0	0
FA(20:4)	M+11	0	0	0	0	0	0	0	0	0	0	0	0	0	0	0	0	0	0	0	0	0	0	0	0
FA(20:4)	M+12	0	0	0	0	0	0	0	0	0	0	0	0	0	0	0	0	0	0	0	0	0	0	0	0
FA(20:4)	M+13	0	0	0	0	0	0	0	0	0	0	0	0	0	0	0	0	0	0	0	0	0	0	0	0
FA(20:4)	M+14	0	0	0	0	0	0	0	0	0	0	0	0	0	0	0	0	0	0	0	0	0	0	0	0
FA(20:4)	M+15	0	0	0	0	0	0	0	0	0	0	0	0	0	0	0	0	0	0	0	0	0	0	0	0
FA(20:4)	M+16	0	0	0	0	0	0	0	0	0	0	0	0	0	0	0	0	0	0	0	0	0	0	0	0
FA(20:4)	M+17	0	0	0	0	0	0	0	0	0	0	0	0	0	0	0	0	0	0	0	0	0	0	0	0
FA(20:4)	M+18	0	0	0	0	0	0	0	0	0	0	0	0	0	0	0	0	0	0	0	0	0	0	0	0
FA(20:4)	M+19	0	0	0	0	0	0	0	0	0	0	0	0	0	0	0	0	0	0	0	0	0	0	0	0
FA(20:4)	M+20	0	0	0	0	0	0	0	0	0	0	0	0	0	0	0	0	0	0	0	0	0	0	0	0
FA(18:3)	M+0	4.58988e+07	2.14121e+07	3.9967e+07	3.34894e+07	5.37459e+07	3.01937e+07	5.55665e+07	3.94902e+07	1.9596e+07	5.52324e+07	3.98897e+07	6.00362e+07	4.63448e+07	4.19164e+07	2.05302e+07	2.08122e+07	1.13603e+08	2.49805e+07	7.45539e+07	4.14454e+07	2.74934e+07	2.95406e+07	2.86307e+07	110323216
FA(18:3)	M+1	698631	0	0	0	0	823286	0	337375	231677	599870	945315	0	160353	0	123631	0	0	0	1.88989e+06	217784	0	0	533872	0
FA(18:3)	M+2	0	0	0	0	0	0	0	0	0	0	0	0	0	0	0	0	0	0	0	0	0	0	0	0
FA(18:3)	M+3	0	0	0	0	0	0	0	0	0	0	0	0	0	0	0	0	0	0	0	0	0	0	0	0
FA(18:3)	M+4	0	0	0	0	0	0	0	0	0	0	0	0	0	0	0	0	0	0	0	0	0	0	0	0
FA(18:3)	M+5	0	0	0	0	0	0	0	0	0	0	0	0	0	0	0	0	0	0	0	0	0	0	0	0
FA(18:3)	M+6	0	0	0	0	0	0	0	0	0	0	0	0	0	0	0	0	0	0	0	0	0	0	0	0
FA(18:3)	M+7	0	0	0	0	0	0	0	0	0	0	0	0	0	0	0	0	0	0	0	0	0	0	0	0
FA(18:3)	M+8	0	0	0	0	0	0	0	0	0	0	0	0	0	0	0	0	0	0	0	0	0	0	0	0
FA(18:3)	M+9	0	0	0	0	0	0	0	0	0	0	0	0	0	0	0	0	0	0	0	0	0	0	0	0
FA(18:3)	M+10	0	0	0	0	0	0	0	0	0	0	0	0	0	0	0	0	0	0	0	0	0	0	0	0
FA(18:3)	M+11	0	0	0	0	0	0	0	0	0	0	0	0	0	0	0	0	0	0	0	0	0	0	0	0
FA(18:3)	M+12	0	0	0	0	0	0	0	0	0	0	0	0	0	0	0	0	0	0	0	0	0	0	0	0
FA(18:3)	M+13	0	0	0	0	0	0	0	0	0	0	0	0	0	0	0	0	0	0	0	0	0	0	0	0
FA(18:3)	M+14	0	0	0	0	0	0	0	0	0	0	0	0	0	0	0	0	0	0	0	0	0	0	0	0
FA(18:3)	M+15	0	0	0	0	0	0	0	0	0	0	0	0	0	0	0	0	0	0	0	0	0	0	0	0
FA(18:3)	M+16	0	0	0	0	0	0	0	0	0	0	0	0	0	0	0	0	0	0	0	0	0	0	0	0
FA(18:3)	M+17	0	0	0	0	0	0	0	0	0	0	0	0	0	0	0	0	0	0	0	0	0	0	0	0
FA(18:3)	M+18	0	0	0	0	0	0	0	0	0	0	0	0	0	0	0	0	0	0	0	0	0	0	0	0
FA(22:6)	M+0	4597429063	3450967107	5071453509	4999242671	5900511199	4120429708	6501072423	5572166981	3868761720	6125457318	6448329809	6514764525	5254145925	4298661574	3437617606	4154865125	8595685232	3767073247	9155166328	5101224885	4204935863	3815140318	5384402216	9544483596
FA(22:6)	M+1	0	2.85941e+06	0	0	0	0	6.79777e+06	0	0	1.69767e+06	0	0	0	0	0	0	0	0	0	5.34555e+06	0	3.35123e+06	930339	0
FA(22:6)	M+2	9.40108e+06	2.75931e+06	5.85196e+06	6.90706e+06	1.67554e+07	2.62569e+06	6.54917e+06	5.15905e+06	6.0574e+06	6.75111e+06	6.9122e+06	8.44508e+06	0	0	0	0	0	4.29212e+06	0	1.85629e+06	0	0	0	2.38294e+06
FA(22:6)	M+3	0	0	2.41081e+06	0	0	0	2.89958e+06	0	44977.4	2.2782e+06	2.27505e+06	0	0	0	442299	22559.3	28487.4	0	0	0	1.08757e+06	1.31458e+06	0	2.64953e+06
FA(22:6)	M+4	0	0	0	0	0	0	0	0	0	0	0	0	0	0	0	0	0	0	0	0	0	0	0	0
FA(22:6)	M+5	0	0	0	0	0	0	0	0	0	0	0	0	0	0	0	0	0	0	0	0	0	0	0	0
FA(22:6)	M+6	0	0	0	0	0	0	0	0	0	0	0	0	0	0	0	0	0	0	0	0	0	0	0	0
FA(22:6)	M+7	0	0	0	0	0	0	0	0	0	0	0	0	0	0	0	0	0	0	0	0	0	0	0	0
FA(22:6)	M+8	0	0	0	0	0	0	0	0	0	0	0	0	0	0	0	0	0	0	0	0	0	0	0	0
FA(22:6)	M+9	0	0	0	0	0	0	0	0	0	0	0	0	0	0	0	0	0	0	0	0	0	0	0	0
FA(22:6)	M+10	0	0	0	0	0	0	0	0	0	0	0	0	0	0	0	0	0	0	0	0	0	0	0	0
FA(22:6)	M+11	0	0	0	0	0	0	0	0	0	0	0	0	0	0	0	0	0	0	0	0	0	0	0	0
FA(22:6)	M+12	0	0	0	0	0	0	0	0	0	0	0	0	0	0	0	0	0	0	0	0	0	0	0	0
FA(22:6)	M+13	0	0	0	0	0	0	0	0	0	0	0	0	0	0	0	0	0	0	0	0	0	0	0	0
FA(22:6)	M+14	0	0	0	0	0	0	0	0	0	0	0	0	0	0	0	0	0	0	0	0	0	0	0	0
FA(22:6)	M+15	0	0	0	0	0	0	0	0	0	0	0	0	0	0	0	0	0	0	0	0	0	0	0	0
FA(22:6)	M+16	0	0	0	0	0	0	0	0	0	0	0	0	0	0	0	0	0	0	0	0	0	0	0	0
FA(22:6)	M+17	0	0	0	0	0	0	0	0	0	0	0	0	0	0	0	0	0	0	0	0	0	0	0	0
FA(22:6)	M+18	0	0	0	0	0	0	0	0	0	0	0	0	0	0	0	0	0	0	0	0	0	0	0	0
FA(22:6)	M+19	0	0	0	0	0	0	0	0	0	0	0	0	0	0	0	0	0	0	0	0	0	0	0	0
FA(22:6)	M+20	0	0	0	0	0	0	0	0	0	0	0	0	0	0	0	0	0	0	0	0	0	0	0	0
FA(22:6)	M+21	0	0	0	0	0	0	0	0	0	0	0	0	0	0	0	0	0	0	0	0	0	0	0	0
FA(22:6)	M+22	0	0	0	0	0	0	0	0	0	0	0	0	0	0	0	0	0	0	0	0	0	0	0	0
FA(16:1)	M+0	1.31055e+08	1.19884e+08	1.64238e+08	1.62263e+08	1.98649e+08	1.46905e+08	2.34864e+08	2.67188e+08	1.50736e+08	2.19901e+08	2.46458e+08	2.91604e+08	1.97831e+08	1.47086e+08	1.37576e+08	1.51572e+08	3.74281e+08	1.37484e+08	3.11424e+08	2.03797e+08	178487503	1.71662e+08	2.1032e+08	3.33234e+08
FA(16:1)	M+1	0	0	1.56362e+06	3.52199e+06	0	1.44731e+06	0	0	483504	0	173400	0	68390.5	84519.4	0	1.66944e+06	2.22797e+06	0	0	0	0	1.59524e+06	0	0
FA(16:1)	M+2	1.73715e+06	0	2.08342e+06	989371	1.884e+06	3.97004e+06	1.74439e+06	0	0	16356	986371	906181	0	0	0	0	0	0	0	0	0	0	0	0
FA(16:1)	M+3	0	0	0	0	0	0	0	0	0	0	0	0	0	0	0	0	0	0	0	0	0	0	0	0
FA(16:1)	M+4	0	0	0	0	0	0	0	0	0	0	0	0	0	0	0	0	0	0	0	0	0	0	0	0
FA(16:1)	M+5	0	0	0	0	0	0	0	0	0	0	0	0	0	0	0	0	0	0	0	0	0	0	0	0
FA(16:1)	M+6	0	0	0	0	0	0	0	0	0	0	0	0	0	0	0	0	0	0	0	0	0	0	0	0
FA(16:1)	M+7	0	0	0	0	0	0	0	0	0	0	0	0	0	0	0	0	0	0	0	0	0	0	0	0
FA(16:1)	M+8	0	0	0	0	0	0	0	4.21179e+06	0	3.92715e+06	2.9061e+06	0	0	0	0	0	0	0	0	0	0	0	0	0
FA(16:1)	M+9	0	0	0	0	0	0	0	0	0	0	0	0	0	0	0	0	0	0	0	0	0	0	0	0
FA(16:1)	M+10	0	0	0	0	0	0	0	0	0	0	0	0	0	0	0	0	0	0	0	0	0	0	0	0
FA(16:1)	M+11	0	0	0	0	0	0	0	0	0	0	0	0	0	0	0	0	0	0	0	0	0	0	0	0
FA(16:1)	M+12	0	0	0	0	0	0	4.42131e+06	3.84332e+06	0	4.13037e+06	0	3.60201e+06	0	0	0	0	0	0	0	0	0	0	0	0
FA(16:1)	M+13	0	0	0	0	0	0	0	0	0	0	0	0	0	0	0	0	0	0	0	0	0	0	0	0
FA(16:1)	M+14	0	0	0	0	0	0	0	0	0	0	0	0	0	0	0	0	0	0	0	0	0	0	0	0
FA(16:1)	M+15	0	0	0	0	0	0	0	0	0	0	0	0	0	0	0	0	0	0	0	0	0	0	0	0
FA(16:1)	M+16	0	0	0	0	0	0	0	0	0	0	0	0	0	0	0	0	0	0	0	0	0	0	0	0
FA(24:0)	M+0	0	0	0	0	0	0	0	0	0	0	0	0	0	0	0	0	0	0	0	0	0	0	0	0
FA(24:0)	M+1	0	0	0	0	0	0	0	0	0	0	0	0	0	0	0	0	0	0	0	0	0	0	0	0
FA(24:0)	M+2	0	0	0	0	0	0	0	0	0	0	0	0	0	0	0	0	0	0	0	0	0	0	0	0
FA(24:0)	M+3	0	0	0	0	0	0	0	0	0	0	0	0	0	0	0	0	0	0	0	0	0	0	0	0
FA(24:0)	M+4	0	0	0	0	0	0	0	0	0	0	0	0	0	0	0	0	0	0	0	0	0	0	0	0
FA(24:0)	M+5	0	0	0	0	0	0	0	0	0	0	0	0	0	0	0	0	0	0	0	0	0	0	0	0
FA(24:0)	M+6	0	0	0	0	0	0	0	0	0	0	0	0	0	0	0	0	0	0	0	0	0	0	0	0
FA(24:0)	M+7	0	0	0	0	0	0	0	0	0	0	0	0	0	0	0	0	0	0	0	0	0	0	0	0
FA(24:0)	M+8	0	0	0	0	0	0	0	0	0	0	0	0	0	0	0	0	0	0	0	0	0	0	0	0
FA(24:0)	M+9	0	0	0	0	0	0	0	0	0	0	0	0	0	0	0	0	0	0	0	0	0	0	0	0
FA(24:0)	M+10	0	0	0	0	0	0	0	0	0	0	0	0	0	0	0	0	0	0	0	0	0	0	0	0
FA(24:0)	M+11	0	0	0	0	0	0	0	0	0	0	0	0	0	0	0	0	0	0	0	0	0	0	0	0
FA(24:0)	M+12	0	0	0	0	0	0	0	0	0	0	0	0	0	0	0	0	0	0	0	0	0	0	0	0
FA(24:0)	M+13	0	0	0	0	0	0	0	0	0	0	0	0	0	0	0	0	0	0	0	0	0	0	0	0
FA(24:0)	M+14	0	0	0	0	0	0	0	0	0	0	0	0	0	0	0	0	0	0	0	0	0	0	0	0
FA(24:0)	M+15	0	0	0	0	0	0	0	0	0	0	0	0	0	0	0	0	0	0	0	0	0	0	0	0
FA(24:0)	M+16	0	0	0	0	0	0	0	0	0	0	0	0	0	0	0	0	0	0	0	0	0	0	0	0
FA(24:0)	M+17	0	0	0	0	0	0	0	0	0	0	0	0	0	0	0	0	0	0	0	0	0	0	0	0
FA(24:0)	M+18	0	0	0	0	0	0	0	0	0	0	0	0	0	0	0	0	0	0	0	0	0	0	0	0
FA(24:0)	M+19	0	0	0	0	0	0	0	0	0	0	0	0	0	0	0	0	0	0	0	0	0	0	0	0
FA(24:0)	M+20	0	0	0	0	0	0	0	0	0	0	0	0	0	0	0	0	0	0	0	0	0	0	0	0
FA(24:0)	M+21	0	0	0	0	0	0	0	0	0	0	0	0	0	0	0	0	0	0	0	0	0	0	0	0
FA(24:0)	M+22	0	0	0	0	0	0	0	0	0	0	0	0	0	0	0	0	0	0	0	0	0	0	0	0
FA(24:0)	M+23	0	0	0	0	0	0	0	0	0	0	0	0	0	0	0	0	0	0	0	0	0	0	0	0
FA(24:0)	M+24	0	0	0	0	0	0	0	0	0	0	0	0	0	0	0	0	0	0	0	0	0	0	0	0
FA(24:1)	M+0	0	0	0	0	0	0	0	0	0	0	0	0	0	0	0	0	0	0	0	0	0	0	0	0
FA(24:1)	M+1	0	0	0	0	0	0	0	0	0	0	0	0	0	0	0	0	0	0	0	0	0	0	0	0
FA(24:1)	M+2	0	0	0	0	0	0	0	0	0	0	0	0	0	0	0	0	0	0	0	0	0	0	0	0
FA(24:1)	M+3	0	0	0	0	0	0	0	0	0	0	0	0	0	0	0	0	0	0	0	0	0	0	0	0
FA(24:1)	M+4	0	0	0	0	0	0	0	0	0	0	0	0	0	0	0	0	0	0	0	0	0	0	0	0
FA(24:1)	M+5	0	0	0	0	0	0	0	0	0	0	0	0	0	0	0	0	0	0	0	0	0	0	0	0
FA(24:1)	M+6	0	0	0	0	0	0	0	0	0	0	0	0	0	0	0	0	0	0	0	0	0	0	0	0
FA(24:1)	M+7	0	0	0	0	0	0	0	0	0	0	0	0	0	0	0	0	0	0	0	0	0	0	0	0
FA(24:1)	M+8	0	0	0	0	0	0	0	0	0	0	0	0	0	0	0	0	0	0	0	0	0	0	0	0
FA(24:1)	M+9	0	0	0	0	0	0	0	0	0	0	0	0	0	0	0	0	0	0	0	0	0	0	0	0
FA(24:1)	M+10	0	0	0	0	0	0	0	0	0	0	0	0	0	0	0	0	0	0	0	0	0	0	0	0
FA(24:1)	M+11	0	0	0	0	0	0	0	0	0	0	0	0	0	0	0	0	0	0	0	0	0	0	0	0
FA(24:1)	M+12	0	0	0	0	0	0	0	0	0	0	0	0	0	0	0	0	0	0	0	0	0	0	0	0
FA(24:1)	M+13	0	0	0	0	0	0	0	0	0	0	0	0	0	0	0	0	0	0	0	0	0	0	0	0
FA(24:1)	M+14	0	0	0	0	0	0	0	0	0	0	0	0	0	0	0	0	0	0	0	0	0	0	0	0
FA(24:1)	M+15	0	0	0	0	0	0	0	0	0	0	0	0	0	0	0	0	0	0	0	0	0	0	0	0
FA(24:1)	M+16	0	0	0	0	0	0	0	0	0	0	0	0	0	0	0	0	0	0	0	0	0	0	0	0
FA(24:1)	M+17	0	0	0	0	0	0	0	0	0	0	0	0	0	0	0	0	0	0	0	0	0	0	0	0
FA(24:1)	M+18	0	0	0	0	0	0	0	0	0	0	0	0	0	0	0	0	0	0	0	0	0	0	0	0
FA(24:1)	M+19	0	0	0	0	0	0	0	0	0	0	0	0	0	0	0	0	0	0	0	0	0	0	0	0
FA(24:1)	M+20	0	0	0	0	0	0	0	0	0	0	0	0	0	0	0	0	0	0	0	0	0	0	0	0
FA(24:1)	M+21	0	0	0	0	0	0	0	0	0	0	0	0	0	0	0	0	0	0	0	0	0	0	0	0
FA(24:1)	M+22	0	0	0	0	0	0	0	0	0	0	0	0	0	0	0	0	0	0	0	0	0	0	0	0
FA(24:1)	M+23	0	0	0	0	0	0	0	0	0	0	0	0	0	0	0	0	0	0	0	0	0	0	0	0
FA(24:1)	M+24	0	0	0	0	0	0	0	0	0	0	0	0	0	0	0	0	0	0	0	0	0	0	0	0
FA(20:1)	M+0	1.08643e+08	6.78855e+07	9.19647e+07	0	1.64854e+08	9.46995e+07	1.34524e+08	0	9.92998e+07	128820760	1.40959e+08	169255079	1.59017e+08	1.00958e+08	1.03528e+08	8.64899e+07	1.45358e+08	8.94304e+07	2.01691e+08	1.31779e+08	115319136	1.3931e+08	1.60589e+08	3.12513e+08
FA(20:1)	M+1	0	2.12086e+06	2.50906e+06	3.92987e+07	2.71708e+06	0	1.27094e+06	4.24213e+07	1.18018e+06	821149	3.36117e+06	3.27991e+06	0	1.60761e+06	37917	459604	1.89299e+06	0	1.43344e+06	1.15914e+06	211054	0	1.61201e+06	123908
FA(20:1)	M+2	1.22004e+07	7.96628e+06	9.63994e+06	7.07241e+06	1.22891e+07	8.73141e+06	1.22538e+07	1.14928e+07	1.31796e+07	1.20468e+07	1.27532e+07	1.38852e+07	6.22686e+06	6.84658e+06	6.4606e+06	5.70834e+06	9.37622e+06	5.39081e+06	7.5953e+06	7.04058e+06	5.24491e+06	5.49479e+06	6.75636e+06	1.30535e+07
FA(20:1)	M+3	0	0	0	0	0	0	0	0	0	0	0	0	0	0	0	0	0	0	0	0	0	0	0	0
FA(20:1)	M+4	0	0	0	0	0	0	0	0	0	0	0	0	0	0	0	0	0	0	0	0	0	0	0	0
FA(20:1)	M+5	0	0	0	0	0	0	0	0	0	0	0	0	0	0	0	0	0	0	0	0	0	0	0	0
FA(20:1)	M+6	0	0	0	0	0	0	0	0	0	0	0	0	0	0	0	0	0	0	0	0	0	0	0	0
FA(20:1)	M+7	0	0	0	0	0	0	0	0	0	0	0	0	0	0	0	0	0	0	0	0	0	0	0	0
FA(20:1)	M+8	0	0	0	0	0	0	0	0	0	0	0	0	0	0	0	0	0	0	0	0	0	0	0	0
FA(20:1)	M+9	0	0	0	0	0	0	0	0	0	0	0	0	0	0	0	0	0	0	0	0	0	0	0	0
FA(20:1)	M+10	0	0	0	0	0	0	0	0	0	0	0	0	0	0	0	0	0	0	0	0	0	0	0	0
FA(20:1)	M+11	0	0	0	0	0	0	0	0	0	0	0	0	0	0	0	0	0	0	0	0	0	0	0	0
FA(20:1)	M+12	0	0	0	0	0	0	0	0	0	0	0	0	0	0	0	0	0	0	0	0	0	0	0	0
FA(20:1)	M+13	0	0	0	0	0	0	0	0	0	0	0	0	0	0	0	0	0	0	0	0	0	0	0	0
FA(20:1)	M+14	0	0	0	0	0	0	0	0	0	0	0	0	0	0	0	0	0	0	0	0	0	0	0	0
FA(20:1)	M+15	0	0	0	0	0	0	0	0	0	0	0	0	0	0	0	0	0	0	0	0	0	0	0	0
FA(20:1)	M+16	0	0	0	0	0	0	0	0	0	0	0	0	0	0	0	0	0	0	0	0	0	0	0	0
FA(20:1)	M+17	0	0	0	0	0	0	0	0	0	0	0	0	0	0	0	0	0	0	0	0	0	0	0	0
FA(20:1)	M+18	0	0	0	0	0	0	0	0	0	0	0	0	0	0	0	0	0	0	0	0	0	0	0	0
FA(20:1)	M+19	0	0	0	0	0	0	0	0	0	0	0	0	0	0	0	0	0	0	0	0	0	0	0	0
FA(20:1)	M+20	0	0	0	0	0	0	0	0	0	0	0	0	0	0	0	0	0	0	0	0	0	0	0	0
FA(18:4)	M+0	0	0	3.35337e+06	0	3.69022e+06	2.59621e+06	4.13467e+06	0	0	0	3.43313e+06	4.78732e+06	4.42143e+06	3.68426e+06	0	0	4.25042e+06	0	3.46035e+06	2.31097e+06	0	0	0	6.48258e+06
FA(18:4)	M+1	0	0	0	0	0	0	0	0	0	0	0	0	0	0	0	0	0	0	0	0	0	0	0	0
FA(18:4)	M+2	0	0	0	0	0	0	0	0	0	0	0	0	0	0	0	0	0	0	0	0	0	0	0	0
FA(18:4)	M+3	0	0	0	0	0	0	0	0	0	0	0	0	0	0	0	0	0	0	0	0	0	0	0	0
FA(18:4)	M+4	0	0	0	0	0	0	0	0	0	0	0	0	0	0	0	0	0	0	0	0	0	0	0	0
FA(18:4)	M+5	0	0	0	0	0	0	0	0	0	0	0	0	0	0	0	0	0	0	0	0	0	0	0	0
FA(18:4)	M+6	0	0	0	0	0	0	0	0	0	0	0	0	0	0	0	0	0	0	0	0	0	0	0	0
FA(18:4)	M+7	0	0	0	0	0	0	0	0	0	0	0	0	0	0	0	0	0	0	0	0	0	0	0	0
FA(18:4)	M+8	0	0	0	0	0	0	0	0	0	0	0	0	0	0	0	0	0	0	0	0	0	0	0	0
FA(18:4)	M+9	0	0	0	0	0	0	0	0	0	0	0	0	0	0	0	0	0	0	0	0	0	0	0	0
FA(18:4)	M+10	0	0	0	0	0	0	0	0	0	0	0	0	0	0	0	0	0	0	0	0	0	0	0	0
FA(18:4)	M+11	0	0	0	0	0	0	0	0	0	0	0	0	0	0	0	0	0	0	0	0	0	0	0	0
FA(18:4)	M+12	0	0	0	0	0	0	0	0	0	0	0	0	0	0	0	0	0	0	0	0	0	0	0	0
FA(18:4)	M+13	0	0	0	0	0	0	0	0	0	0	0	0	0	0	0	0	0	0	0	0	0	0	0	0
FA(18:4)	M+14	0	0	0	0	0	0	0	0	0	0	0	0	0	0	0	0	0	0	0	0	0	0	0	0
FA(18:4)	M+15	0	0	0	0	0	0	0	0	0	0	0	0	0	0	0	0	0	0	0	0	0	0	0	0
FA(18:4)	M+16	0	0	0	0	0	0	0	0	0	0	0	0	0	0	0	0	0	0	0	0	0	0	0	0
FA(18:4)	M+17	0	0	0	0	0	0	0	0	0	0	0	0	0	0	0	0	0	0	0	0	0	0	0	0
FA(18:4)	M+18	0	0	0	0	0	0	0	0	0	0	0	0	0	0	0	0	0	0	0	0	0	0	0	0
FA(20:2)	M+0	4.67473e+06	5.6832e+06	7.70731e+06	7.15573e+06	8.68473e+06	1.00091e+07	1.42194e+07	1.91448e+07	3.21477e+06	1.28441e+07	1.47087e+07	1.07579e+07	2.02459e+07	4.41837e+06	9.85256e+06	4.76463e+06	2.53777e+07	4.61938e+06	1.1018e+07	1.7903e+07	5.95517e+06	6.01792e+06	9.76076e+06	5.89079e+07
FA(20:2)	M+1	0	0	523078	0	0	0	479564	1.1968e+06	0	0	314422	146076	749011	0	1.0195e+06	0	842473	0	625114	1608.5	156002	0	0	0
FA(20:2)	M+2	0	0	0	0	0	0	2.18141e+06	2.47125e+06	0	2.17001e+06	1.73641e+06	0	0	0	0	0	0	0	0	0	0	0	0	0
FA(20:2)	M+3	0	0	0	0	0	0	0	0	0	0	0	0	0	0	0	0	0	0	0	0	0	0	0	0
FA(20:2)	M+4	0	0	0	0	0	0	0	0	0	0	0	0	0	0	0	0	0	0	0	0	0	0	0	0
FA(20:2)	M+5	0	0	0	0	0	0	0	0	0	0	0	0	0	0	0	0	0	0	0	0	0	0	0	0
FA(20:2)	M+6	0	0	0	0	0	0	0	0	0	0	0	0	0	0	0	0	0	0	0	0	0	0	0	0
FA(20:2)	M+7	0	0	0	0	0	0	0	0	0	0	0	0	0	0	0	0	0	0	0	0	0	0	0	0
FA(20:2)	M+8	0	0	0	0	0	0	0	0	0	0	0	0	0	0	0	0	0	0	0	0	0	0	0	0
FA(20:2)	M+9	0	0	0	0	0	0	0	0	0	0	0	0	0	0	0	0	0	0	0	0	0	0	0	0
FA(20:2)	M+10	0	0	0	0	0	0	0	0	0	0	0	0	0	0	0	0	0	0	0	0	0	0	0	0
FA(20:2)	M+11	0	0	0	0	0	0	0	0	0	0	0	0	0	0	0	0	0	0	0	0	0	0	0	0
FA(20:2)	M+12	0	0	0	0	0	0	0	0	0	0	0	0	0	0	0	0	0	0	0	0	0	0	0	0
FA(20:2)	M+13	0	0	0	0	0	0	0	0	0	0	0	0	0	0	0	0	0	0	0	0	0	0	0	0
FA(20:2)	M+14	0	0	0	0	0	0	0	0	0	0	0	0	0	0	0	0	0	0	0	0	0	0	0	0
FA(20:2)	M+15	0	0	0	0	0	0	0	0	0	0	0	0	0	0	0	0	0	0	0	0	0	0	0	0
FA(20:2)	M+16	0	0	0	0	0	0	0	0	0	0	0	0	0	0	0	0	0	0	0	0	0	0	0	0
FA(20:2)	M+17	0	0	0	0	0	0	0	0	0	0	0	0	0	0	0	0	0	0	0	0	0	0	0	0
FA(20:2)	M+18	0	0	0	0	0	0	0	0	0	0	0	0	0	0	0	0	0	0	0	0	0	0	0	0
FA(20:2)	M+19	0	0	0	0	0	0	0	0	0	0	0	0	0	0	0	0	0	0	0	0	0	0	0	0
FA(20:2)	M+20	0	0	0	0	0	0	0	0	0	0	0	0	0	0	0	0	0	0	0	0	0	0	0	0
FA(20:3)	M+0	1.86645e+08	1.35079e+08	2.20405e+08	2.29022e+08	257846639	1.86571e+08	1.95802e+08	2.93387e+08	1.40158e+08	2.63051e+08	2.81044e+08	3.34357e+08	300336557	1.91039e+08	1.64423e+08	1.52106e+08	4.22789e+08	1.11437e+08	297865564	2.0115e+08	1.63765e+08	120876119	258764609	516534396
FA(20:3)	M+1	5.35039e+06	3.07525e+06	1.41394e+06	8.56957e+06	7.09253e+06	0	0	1.76763e+06	6.41038e+06	4.51958e+06	5.0323e+06	1.22479e+07	0	1.0234e+06	0	2.76726e+06	8.85003e+06	0	1.95161e+06	0	1.68329e+06	1.98785e+06	0	6.54423e+06
FA(20:3)	M+2	3.29105e+07	2.0061e+07	3.81323e+07	2.37374e+07	2.91999e+07	21313527	2.98813e+07	3.69476e+07	2.45062e+07	0	3.9735e+07	3.67647e+07	2.23028e+07	1.71745e+07	1.30907e+07	1.2873e+07	4.18383e+07	1.14265e+07	1.82419e+07	1.76459e+07	1.3896e+07	8.22147e+06	2.07034e+07	3.63268e+07
FA(20:3)	M+3	0	967819	0	0	1.88594e+06	0	0	219062	1.77821e+06	6.47978e+06	0	1.03266e+06	0	0	0	0	0	0	0	0	0	0	0	0
FA(20:3)	M+4	0	0	0	0	0	0	0	0	0	0	0	0	0	0	0	0	0	0	0	0	0	0	0	0
FA(20:3)	M+5	0	0	0	0	0	0	0	0	0	0	0	0	0	0	0	0	0	0	0	0	0	0	0	0
FA(20:3)	M+6	0	0	0	0	0	0	0	0	0	0	0	0	0	0	0	0	0	0	0	0	0	0	0	0
FA(20:3)	M+7	0	0	0	0	0	0	0	0	0	0	0	0	0	0	0	0	0	0	0	0	0	0	0	0
FA(20:3)	M+8	0	0	0	0	0	0	0	0	0	0	0	0	0	0	0	0	0	0	0	0	0	0	0	0
FA(20:3)	M+9	0	0	0	0	0	0	0	0	0	0	0	0	0	0	0	0	0	0	0	0	0	0	0	0
FA(20:3)	M+10	0	0	0	0	0	0	0	0	0	0	0	0	0	0	0	0	0	0	0	0	0	0	0	0
FA(20:3)	M+11	0	0	0	0	0	0	0	0	0	0	0	0	0	0	0	0	0	0	0	0	0	0	0	0
FA(20:3)	M+12	0	0	0	0	0	0	0	0	0	0	0	0	0	0	0	0	0	0	0	0	0	0	0	0
FA(20:3)	M+13	0	0	0	0	0	0	0	0	0	0	0	0	0	0	0	0	0	0	0	0	0	0	0	0
FA(20:3)	M+14	0	0	0	0	0	0	0	0	0	0	0	0	0	0	0	0	0	0	0	0	0	0	0	0
FA(20:3)	M+15	0	0	0	0	0	0	0	0	0	0	0	0	0	0	0	0	0	0	0	0	0	0	0	0
FA(20:3)	M+16	0	0	0	0	0	0	0	0	0	0	0	0	0	0	0	0	0	0	0	0	0	0	0	0
FA(20:3)	M+17	0	0	0	0	0	0	0	0	0	0	0	0	0	0	0	0	0	0	0	0	0	0	0	0
FA(20:3)	M+18	0	0	0	0	0	0	0	0	0	0	0	0	0	0	0	0	0	0	0	0	0	0	0	0
FA(20:3)	M+19	0	0	0	0	0	0	0	0	0	0	0	0	0	0	0	0	0	0	0	0	0	0	0	0
FA(20:3)	M+20	0	0	0	0	0	0	0	0	0	0	0	0	0	0	0	0	0	0	0	0	0	0	0	0
FA(14:0)	M+0	5.02725e+08	3.04539e+08	4.57972e+08	329420511	460208443	3.95355e+08	5.20789e+08	3.50818e+08	2.43425e+08	4.08909e+08	4.07308e+08	4.86585e+08	3.92142e+08	3.80413e+08	2.73454e+08	2.7215e+08	1110609605	2.87089e+08	6.6701e+08	3.70267e+08	3.94469e+08	3.13013e+08	4.11379e+08	1111354526
FA(14:0)	M+1	0	0	4.89163e+06	6.77275e+06	0	2.51732e+06	3.83201e+06	998045	2.70214e+06	6.18399e+06	4.80521e+06	2.15526e+06	0	0	0	0	0	0	0	1.64633e+06	0	0	0	0
FA(14:0)	M+2	1.81345e+07	1.24846e+07	2.53623e+07	1.45509e+07	2.11046e+07	1.58613e+07	1.16911e+07	1.59446e+07	7.21628e+06	1.712e+07	1.55853e+07	2.23708e+07	7.43558e+06	8.19298e+06	4.90522e+06	3.49362e+06	1.51178e+07	5.03364e+06	1.10856e+07	0	4.85997e+06	4.20025e+06	8.78968e+06	1.51885e+07
FA(14:0)	M+3	0	0	0	0	0	0	879189	1.2651e+06	0	0	5.60261e+06	7.59515e+06	0	0	0	0	0	0	0	0	0	0	0	0
FA(14:0)	M+4	7.00188e+06	5.71995e+06	0	7.78605e+06	1.0998e+07	7.60451e+06	6.63792e+06	7.47727e+06	7.15564e+06	1.01038e+07	1.08461e+07	1.76838e+07	0	0	0	0	0	0	7.36923e+06	6.22234e+06	0	0	0	1.02341e+07
FA(14:0)	M+5	0	4.00699e+06	7.04601e+06	3.40142e+06	7.51857e+06	0	4.03124e+06	5.85944e+06	0	7.81755e+06	9.09242e+06	8.68016e+06	0	0	0	0	0	0	0	0	0	0	0	0
FA(14:0)	M+6	1.40153e+07	9.3258e+06	1.5529e+07	1.00945e+07	1.6488e+07	1.08125e+07	1.19319e+07	9.62688e+06	1.17755e+07	1.59705e+07	1.70657e+07	1.65307e+07	1.12318e+07	0	7.99812e+06	4.36946e+06	2.03634e+07	0	1.39684e+07	9.9729e+06	8.49015e+06	5.78044e+06	0	1.80014e+07
FA(14:0)	M+7	0	5.3531e+06	9.36325e+06	0	1.02296e+07	6.36429e+06	8.56112e+06	6.4074e+06	6.39406e+06	1.16383e+07	1.12876e+07	0	0	0	0	0	0	0	9.13571e+06	6.7754e+06	6.63094e+06	3.00809e+06	6.72114e+06	1.02138e+07
FA(14:0)	M+8	1.59926e+07	8.52471e+06	1.52402e+07	1.53954e+07	1.67133e+07	1.2542e+07	1.70753e+07	1.55876e+07	1.29839e+07	1.67552e+07	1.76191e+07	1.35726e+07	1.65526e+07	0	1.04253e+07	1.1583e+07	3.22064e+07	1.05623e+07	2.19607e+07	1.88809e+07	1.00119e+07	1.07489e+07	1.34083e+07	2.64967e+07
FA(14:0)	M+9	0	5.59513e+06	1.27293e+07	6.3301e+06	1.0617e+07	7.45951e+06	9.02345e+06	8.05809e+06	7.89098e+06	1.05338e+07	9.57413e+06	5.27446e+06	0	6.49913e+06	0	0	1.60569e+07	6.29204e+06	1.11313e+07	8.58126e+06	8.14632e+06	4.34589e+06	0	1.47946e+07
FA(14:0)	M+10	1.82959e+07	1.03887e+07	1.71933e+07	1.67261e+07	1.63194e+07	1.28055e+07	1.93296e+07	1.9313e+07	1.37145e+07	1.48025e+07	1.3265e+07	1.22804e+07	1.59616e+07	13635283	9.9418e+06	1.28257e+07	3.67975e+07	1.07763e+07	2.28826e+07	1.60815e+07	1.15027e+07	7.20746e+06	1.34821e+07	2.80915e+07
FA(14:0)	M+11	8.23488e+06	5.3704e+06	8.03915e+06	0	6.41279e+06	0	8.86853e+06	6.99043e+06	5.40171e+06	4.60826e+06	0	0	6.43472e+06	5.3269e+06	3.68421e+06	0	1.756e+07	4.87398e+06	9.835e+06	5.67523e+06	0	0	0	1.20832e+07
FA(14:0)	M+12	0	7.00556e+06	1.38486e+07	1.05451e+07	1.1105e+07	6.23542e+06	1.41839e+07	1.79969e+07	8.113e+06	1.02635e+07	8.95586e+06	0	8.90494e+06	9.73261e+06	8.60028e+06	1.22917e+07	3.11521e+07	7.93407e+06	2.07588e+07	8.29865e+06	0	6.95864e+06	8.23884e+06	2.12111e+07
FA(14:0)	M+13	0	0	0	0	0	0	0	0	0	0	0	0	0	0	0	0	0	0	0	0	0	0	0	0
FA(14:0)	M+14	0	0	0	0	0	0	0	0	0	0	0	0	0	0	0	0	0	0	0	0	0	0	0	0
FA(16:0)	M+0	1115111240	8.58521e+08	1338153581	1359012761	1522553308	7.91496e+08	1551154802	1062484511	1079915751	1776190591	1880115396	1625597165	1300529200	1697911052	8.41927e+08	1274641593	1751267611	1261518169	2215575296	1293259230	8.49262e+08	1269212518	1625740329	1851275343
FA(16:0)	M+1	0	3.5213e+06	0	1.24623e+07	9.78794e+06	5.96367e+06	3.73646e+06	4.40757e+06	0	0	0	1.57394e+07	0	0	0	0	0	1.51291e+06	1.31946e+07	252013	0	6.6909e+06	0	3.73277e+06
FA(16:0)	M+2	8.31389e+06	9.61492e+06	1.34959e+07	3.25473e+07	2.86121e+07	1.92671e+07	6.75394e+06	1.13363e+07	1.00062e+07	0	1.94797e+07	2.65808e+07	0	0	1.26023e+06	377846	0	0	0	2.79665e+06	0	591796	0	1.07662e+06
FA(16:0)	M+3	4.75584e+06	7.06812e+06	1.05859e+07	2.03118e+07	1.94852e+07	1.38896e+07	7.20636e+06	7.8328e+06	5.46931e+06	1.62225e+07	1.46944e+07	2.34424e+07	2.73675e+06	1.82679e+06	1.2401e+06	0	0	0	1.10741e+06	1.43824e+06	0	2.84484e+06	0	5.45739e+06
FA(16:0)	M+4	2.54868e+07	1.90845e+07	3.28849e+07	4.42085e+07	4.8902e+07	2.82661e+07	2.21157e+07	2.22537e+07	2.12117e+07	4.14661e+07	4.48991e+07	4.99884e+07	1.23891e+07	1.25685e+07	6.45117e+06	10822752	1.36487e+07	1.21546e+07	1.46882e+07	1.21638e+07	6.70569e+06	1.28225e+07	1.78944e+07	1.55431e+07
FA(16:0)	M+5	1.70932e+07	1.74361e+07	2.2084e+07	2.15374e+07	2.6665e+07	1.57952e+07	1.77463e+07	1.33175e+07	1.48688e+07	2.99626e+07	2.7248e+07	3.20097e+07	8.62159e+06	6.48652e+06	4.11759e+06	4.54975e+06	7.64331e+06	8.64629e+06	9.47268e+06	7.08951e+06	3.9366e+06	7.34846e+06	9.02511e+06	1.16697e+07
FA(16:0)	M+6	3.89226e+07	3.03794e+07	4.86269e+07	4.2316e+07	5.37122e+07	2.50507e+07	4.12779e+07	2.95976e+07	3.6896e+07	5.93708e+07	6.1711e+07	5.62289e+07	2.18176e+07	2.31857e+07	1.34877e+07	1.81399e+07	2.67177e+07	2.27867e+07	3.0617e+07	2.23512e+07	1.53367e+07	2.11454e+07	2.91614e+07	3.04255e+07
FA(16:0)	M+7	2.84027e+07	1.96795e+07	3.44972e+07	2.57671e+07	3.32733e+07	1.356e+07	2.8776e+07	1.94082e+07	2.13824e+07	4.41244e+07	4.09278e+07	4.13373e+07	1.4089e+07	1.29117e+07	7.15016e+06	1.03236e+07	1.73785e+07	1.0981e+07	1.89693e+07	1.45544e+07	7.70607e+06	1.14902e+07	1.56308e+07	1.95578e+07
FA(16:0)	M+8	4.77927e+07	3.94652e+07	6.6058e+07	4.9141e+07	5.90026e+07	2.41962e+07	6.11384e+07	3.7355e+07	5.55935e+07	7.23827e+07	7.43897e+07	5.83001e+07	2.80249e+07	3.51711e+07	2.02509e+07	3.07489e+07	4.05134e+07	3.25862e+07	3.98608e+07	3.05929e+07	2.36809e+07	2.71308e+07	4.01345e+07	4.08241e+07
FA(16:0)	M+9	3.07682e+07	2.26113e+07	3.4906e+07	2.75282e+07	3.13094e+07	1.48027e+07	3.65704e+07	2.05284e+07	2.87676e+07	4.61112e+07	4.08524e+07	3.13435e+07	1.57125e+07	1.77198e+07	1.07286e+07	1.62695e+07	2.31786e+07	1.58325e+07	1.91697e+07	1.70186e+07	8.94463e+06	1.37516e+07	1.72e+07	2.20207e+07
FA(16:0)	M+10	5.10124e+07	3.33425e+07	6.23417e+07	4.70515e+07	4.85509e+07	2.33138e+07	6.57576e+07	4.46182e+07	5.22931e+07	6.929e+07	6.8077e+07	4.99922e+07	2.75e+07	3.50791e+07	1.95222e+07	3.47617e+07	0	3.06744e+07	4.20336e+07	3.50213e+07	1.97123e+07	2.59241e+07	3.80038e+07	4.53897e+07
FA(16:0)	M+11	2.56917e+07	1.97113e+07	3.02317e+07	1.86854e+07	2.3125e+07	1.01875e+07	3.31034e+07	1.8805e+07	2.40162e+07	3.3567e+07	3.48449e+07	2.45681e+07	1.24127e+07	1.58452e+07	1.06262e+07	1.7347e+07	2.50621e+07	1.40968e+07	1.76499e+07	1.33851e+07	8.89091e+06	1.08953e+07	1.77825e+07	2.18295e+07
FA(16:0)	M+12	3.51656e+07	2.56901e+07	4.37449e+07	3.46838e+07	3.53501e+07	1.68121e+07	4.85215e+07	3.37098e+07	3.83109e+07	5.17624e+07	4.92107e+07	2.93186e+07	1.87645e+07	2.75887e+07	1.66627e+07	2.83552e+07	3.68018e+07	2.36286e+07	3.08247e+07	2.35905e+07	1.40552e+07	1.77466e+07	2.65536e+07	3.4742e+07
FA(16:0)	M+13	1.51905e+07	9.64507e+06	1.84604e+07	10135297	1.42952e+07	6.78251e+06	2.01528e+07	1.61215e+07	1.45383e+07	2.17621e+07	2.2538e+07	1.35558e+07	8.0612e+06	1.01809e+07	5.3666e+06	1.06505e+07	1.40396e+07	9.83371e+06	1.05311e+07	7.83879e+06	6.14601e+06	7.57774e+06	1.04843e+07	1.4563e+07
FA(16:0)	M+14	1.85756e+07	1.4568e+07	2.57854e+07	1.58433e+07	1.75362e+07	1.09426e+07	2.97362e+07	2.10416e+07	2.14429e+07	29192850	2.79821e+07	1.69651e+07	1.02691e+07	1.55164e+07	9.28056e+06	1.94786e+07	2.1506e+07	1.57658e+07	1.77031e+07	1.25721e+07	6.70093e+06	1.05226e+07	1.34827e+07	1.86054e+07
FA(16:0)	M+15	5.00257e+06	4.54596e+06	7.38849e+06	0	0	0	4.76125e+06	5.13309e+06	0	7.23961e+06	6.82407e+06	3.9233e+06	0	5.04054e+06	1.80434e+06	0	3.32084e+06	0	5.6609e+06	3.21134e+06	0	3.17819e+06	0	4.94422e+06
FA(16:0)	M+16	0	0	0	0	0	0	9.16426e+06	7.0414e+06	0	9.52128e+06	8.02581e+06	0	2.70051e+06	0	2.93102e+06	6.81703e+06	7.33314e+06	0	0	0	0	0	0	0
FA(10:0)	M+0	3.74511e+08	2.40372e+08	2.66039e+08	2.70427e+08	2.91432e+08	2.59405e+08	3.08849e+08	2.48308e+08	3.37992e+08	3.46935e+08	2.41617e+08	2.9018e+08	2.09485e+08	2.59224e+08	2.37227e+08	2.57927e+08	2.95163e+08	2.8558e+08	2.92945e+08	2.57279e+08	3.21353e+08	2.75393e+08	3.45559e+08	4.88345e+08
FA(10:0)	M+1	839646	832666	410177	0	0	0	118402	0	746498	0	0	0	0	371278	0	0	51235.7	353875	0	0	0	0	0	0
FA(10:0)	M+2	309868	0	795265	728019	0	396026	0	227345	0	0	0	0	0	0	0	0	0	2.4831e+06	1.29237e+06	0	0	0	662843	384361
FA(10:0)	M+3	0	0	0	0	0	0	0	0	0	0	0	0	0	0	0	0	0	0	0	0	0	0	0	0
FA(10:0)	M+4	0	0	0	0	0	0	0	0	0	0	0	0	0	0	0	0	0	0	0	715728	0	0	1.05376e+06	1.13366e+06
FA(10:0)	M+5	0	0	0	0	0	0	0	0	0	0	0	0	0	0	0	0	0	0	0	0	0	0	0	0
FA(10:0)	M+6	1.54369e+06	796633	1.47191e+06	1.24088e+06	1.24837e+06	1.01745e+06	0	1.08181e+06	1.06377e+06	0	727873	0	0	0	0	0	0	0	1.14751e+06	1.17772e+06	1.15452e+06	0	1.33326e+06	1.51866e+06
FA(10:0)	M+7	0	0	0	0	0	0	0	0	0	0	0	0	0	0	0	0	0	0	0	0	0	0	0	0
FA(10:0)	M+8	1.56852e+06	991366	1.41698e+06	1.23002e+06	0	1.08921e+06	0	0	0	0	0	0	0	0	0	0	0	0	1.24187e+06	959267	0	0	0	1.78061e+06
FA(10:0)	M+9	0	0	0	0	0	0	0	0	0	0	0	0	0	0	0	0	0	0	0	0	0	0	0	0
FA(10:0)	M+10	0	0	0	0	0	0	0	0	0	0	0	0	0	0	0	0	0	0	0	0	0	0	0	0
FA(12:0)	M+0	1555398562	9.05988e+08	1605288647	8.96752e+08	1859027281	1266892495	1765990724	1218415435	8.74691e+08	1399451463	1117135960	1367985360	1125950162	1539286810	1081294223	7.58098e+08	1787009515	7.16267e+08	1649089922	1278175594	1111700571	8.85456e+08	1518609313	3786748081
FA(12:0)	M+1	0	0	0	460041	0	0	0	0	0	0	0	0	0	0	0	0	0	0	0	0	0	0	0	0
FA(12:0)	M+2	0	0	0	0	0	0	0	0	0	0	0	0	0	0	0	0	0	0	0	0	0	0	0	0
FA(12:0)	M+3	0	0	0	0	0	0	0	0	0	0	0	0	0	0	0	0	0	0	0	0	0	0	0	0
FA(12:0)	M+4	0	0	0	0	0	0	1.95925e+06	2.50283e+06	0	0	2.81445e+06	3.92493e+06	0	0	0	0	0	0	0	0	0	0	0	0
FA(12:0)	M+5	0	0	0	0	0	0	0	0	0	0	0	0	0	0	0	0	0	0	0	0	0	0	0	0
FA(12:0)	M+6	0	3.49495e+06	5.22129e+06	0	3.13322e+06	0	2.8523e+06	4.65151e+06	0	3.32388e+06	4.02189e+06	3.21198e+06	0	0	0	0	0	0	0	3.65706e+06	0	0	2.70812e+06	4.07404e+06
FA(12:0)	M+7	0	0	0	0	0	0	0	0	0	0	0	0	0	0	0	0	0	0	0	0	0	0	0	0
FA(12:0)	M+8	0	0	0	0	0	0	4.61519e+06	5.25237e+06	3.432e+06	2.34202e+06	2.5791e+06	2.55746e+06	0	4.55291e+06	3.24683e+06	3.50695e+06	3.64472e+06	0	3.50243e+06	4.90396e+06	0	0	3.28791e+06	5.73126e+06
FA(12:0)	M+9	0	0	0	0	0	0	0	0	0	0	0	0	0	0	0	0	0	0	0	0	0	0	0	0
FA(12:0)	M+10	0	0	0	0	0	0	2.90622e+06	4.04301e+06	2.97501e+06	0	0	0	0	2.33635e+06	2.17173e+06	0	3.79293e+06	0	4.39476e+06	2.94092e+06	2.22367e+06	0	0	3.47474e+06
FA(12:0)	M+11	0	0	0	0	0	0	0	0	0	0	0	0	0	0	0	0	0	0	0	0	0	0	0	0
FA(12:0)	M+12	0	0	0	0	0	0	0	0	0	0	0	0	0	0	0	0	0	0	0	0	0	0	0	0
FA(22:1)	M+0	6.30604e+06	4.43214e+06	4.14058e+06	7.17023e+06	8.73363e+06	4.36282e+06	7.08752e+06	5.84875e+06	5.0976e+06	5.93552e+06	5.46616e+06	7.64265e+06	6.01687e+06	5.76032e+06	4.74988e+06	5.04651e+06	7.49291e+06	3.57271e+06	7.72253e+06	4.42065e+06	5441340	7.69296e+06	7.73676e+06	1.54475e+07
FA(22:1)	M+1	0	0	0	0	0	0	0	0	0	0	0	0	0	0	0	0	0	0	298375	0	0	707219	0	0
FA(22:1)	M+2	0	0	0	0	0	0	0	0	0	0	0	0	0	0	0	0	0	0	0	0	0	0	0	0
FA(22:1)	M+3	0	0	0	0	0	0	0	0	0	0	0	0	0	0	0	0	0	0	0	0	0	0	0	0
FA(22:1)	M+4	0	0	0	0	0	0	0	0	0	0	0	0	0	0	0	0	0	0	0	0	0	0	0	0
FA(22:1)	M+5	0	0	0	0	0	0	0	0	0	0	0	0	0	0	0	0	0	0	0	0	0	0	0	0
FA(22:1)	M+6	0	0	0	0	0	0	0	0	0	0	0	0	0	0	0	0	0	0	0	0	0	0	0	0
FA(22:1)	M+7	0	0	0	0	0	0	0	0	0	0	0	0	0	0	0	0	0	0	0	0	0	0	0	0
FA(22:1)	M+8	0	0	0	0	0	0	0	0	0	0	0	0	0	0	0	0	0	0	0	0	0	0	0	0
FA(22:1)	M+9	0	0	0	0	0	0	0	0	0	0	0	0	0	0	0	0	0	0	0	0	0	0	0	0
FA(22:1)	M+10	0	0	0	0	0	0	0	0	0	0	0	0	0	0	0	0	0	0	0	0	0	0	0	0
FA(22:1)	M+11	0	0	0	0	0	0	0	0	0	0	0	0	0	0	0	0	0	0	0	0	0	0	0	0
FA(22:1)	M+12	0	0	0	0	0	0	0	0	0	0	0	0	0	0	0	0	0	0	0	0	0	0	0	0
FA(22:1)	M+13	0	0	0	0	0	0	0	0	0	0	0	0	0	0	0	0	0	0	0	0	0	0	0	0
FA(22:1)	M+14	0	0	0	0	0	0	0	0	0	0	0	0	0	0	0	0	0	0	0	0	0	0	0	0
FA(22:1)	M+15	0	0	0	0	0	0	0	0	0	0	0	0	0	0	0	0	0	0	0	0	0	0	0	0
FA(22:1)	M+16	0	0	0	0	0	0	0	0	0	0	0	0	0	0	0	0	0	0	0	0	0	0	0	0
FA(22:1)	M+17	0	0	0	0	0	0	0	0	0	0	0	0	0	0	0	0	0	0	0	0	0	0	0	0
FA(22:1)	M+18	0	0	0	0	0	0	0	0	0	0	0	0	0	0	0	0	0	0	0	0	0	0	0	0
FA(22:1)	M+19	0	0	0	0	0	0	0	0	0	0	0	0	0	0	0	0	0	0	0	0	0	0	0	0
FA(22:1)	M+20	0	0	0	0	0	0	0	0	0	0	0	0	0	0	0	0	0	0	0	0	0	0	0	0
FA(22:1)	M+21	0	0	0	0	0	0	0	0	0	0	0	0	0	0	0	0	0	0	0	0	0	0	0	0
FA(22:1)	M+22	0	0	0	0	0	0	0	0	0	0	0	0	0	0	0	0	0	0	0	0	0	0	0	0
FA(18:0)	M+0	1641232266	1551092695	1766349712	1799209734	1856489022	1599641147	1876995784	2030616596	1661575810	2040266399	1838670786	1883254554	2090076181	1774281752	1835424732	1786762084	2279116516	1727064734	2080310855	2000885570	1570925385	1836285342	1960063187	2352995611
FA(18:0)	M+1	0	5.21439e+06	4.49017e+06	4.71283e+06	9.66106e+06	6.75005e+06	319872	2.06218e+07	2.94506e+06	8.13519e+06	2.67005e+06	6.69892e+06	1.59058e+06	0	0	7.38494e+06	0	3.75384e+06	1.18605e+07	0	0	6.17978e+06	0	0
FA(18:0)	M+2	6.79953e+07	5.80489e+07	7.0266e+07	5.30031e+07	5.76703e+07	5.0192e+07	6.77908e+07	7.32892e+07	6.77447e+07	7.83192e+07	7.15072e+07	6.17697e+07	2.58323e+07	2.13804e+07	2.58977e+07	2.71494e+07	3.55648e+07	3.2706e+07	2.35321e+07	2.5874e+07	2.59656e+07	2.46763e+07	2.45978e+07	3.30928e+07
FA(18:0)	M+3	471273	2.95472e+06	2.97038e+06	4.0391e+06	3.11592e+06	3.06375e+06	646159	2.24591e+06	2.58073e+06	1.48669e+06	1.03649e+06	4.48022e+06	390754	0	600351	530122	1.44318e+06	0	145753	1.23993e+06	654906	2.27055e+06	1.57729e+06	194232
FA(18:0)	M+4	3.69184e+06	4.43739e+06	4.25473e+06	8.39005e+06	8.48709e+06	9.21579e+06	3.86031e+06	5.32409e+06	4.57208e+06	5.84938e+06	5.71729e+06	7.04234e+06	0	0	0	0	0	0	0	0	0	1.07744e+06	1.98829e+06	1.59479e+06
FA(18:0)	M+5	2.79736e+06	2.8429e+06	3.43372e+06	3.06943e+06	3.66659e+06	4.99606e+06	3.16328e+06	3.84969e+06	3.22847e+06	6.61521e+06	4.93411e+06	8.30619e+06	0	0	0	0	0	0	0	0	0	0	0	0
FA(18:0)	M+6	7.05782e+06	8.12019e+06	9.16541e+06	9.66576e+06	1.02351e+07	8.34841e+06	8.57174e+06	7.46163e+06	7.12164e+06	1.29192e+07	8.27319e+06	1.23686e+07	2.40424e+06	0	0	2.3658e+06	0	2.56993e+06	0	3.54846e+06	2.81084e+06	2.80245e+06	0	3.35831e+06
FA(18:0)	M+7	5.32442e+06	5.60455e+06	5.19536e+06	6.01725e+06	6.77361e+06	4.91056e+06	6.00867e+06	4.98013e+06	4.78224e+06	8.72499e+06	5.76227e+06	8.92167e+06	0	0	0	0	0	0	0	0	0	0	0	0
FA(18:0)	M+8	1.18419e+07	1.22835e+07	1.28109e+07	1.06099e+07	1.1594e+07	9.42954e+06	1.08957e+07	1.14923e+07	1.15986e+07	1.44943e+07	1.25589e+07	1.52898e+07	3.92531e+06	3.68922e+06	3.30594e+06	3.49939e+06	4.74719e+06	0	4.75778e+06	4.19061e+06	3.58568e+06	3.98163e+06	5.31849e+06	5.87683e+06
FA(18:0)	M+9	7.64978e+06	6.97845e+06	9.13482e+06	7.33972e+06	7.50049e+06	5.30192e+06	8.12654e+06	7.3512e+06	1.05509e+07	1.10005e+07	7.49586e+06	9.08801e+06	2.60926e+06	0	2.00111e+06	0	3.33245e+06	2.90604e+06	0	0	0	0	0	0
FA(18:0)	M+10	1.52503e+07	1.31652e+07	1.3891e+07	8.92633e+06	1.11206e+07	9.07463e+06	1.39567e+07	1.33301e+07	1.25832e+07	1.55117e+07	1.4587e+07	1.40844e+07	4.35071e+06	4.21941e+06	4.69789e+06	6.1715e+06	6.13895e+06	4.97201e+06	3.80535e+06	6.42049e+06	3.64839e+06	4.80855e+06	5.11163e+06	6.80442e+06
FA(18:0)	M+11	7.10294e+06	5.40843e+06	9.32817e+06	6.51685e+06	6.04535e+06	5.38895e+06	7.86829e+06	8.84231e+06	7.19286e+06	1.02366e+07	9.26506e+06	7.60216e+06	2.72625e+06	0	0	0	3.0337e+06	2.37654e+06	0	0	0	0	0	0
FA(18:0)	M+12	1.25761e+07	1.21449e+07	1.02174e+07	7.70812e+06	9.53674e+06	8.43772e+06	1.55933e+07	1.63284e+07	1.42415e+07	1.44679e+07	1.34722e+07	1.25688e+07	3.74291e+06	3.96593e+06	0	4.93955e+06	7.50026e+06	3.42202e+06	4.23278e+06	5.28927e+06	4.62876e+06	3.76465e+06	0	5.06645e+06
FA(18:0)	M+13	6.78876e+06	5.07976e+06	5.87772e+06	2.62588e+06	3.24122e+06	5.81386e+06	5.86775e+06	6.83958e+06	6.20536e+06	6.63598e+06	5.79236e+06	5.28693e+06	0	0	0	0	0	0	0	2.96328e+06	0	0	2.79777e+06	2.50465e+06
FA(18:0)	M+14	9.5417e+06	7.21542e+06	8.08631e+06	5.15981e+06	6.3924e+06	4.53021e+06	1.07903e+07	1.02096e+07	9.88884e+06	1.19979e+07	8.91181e+06	7.57771e+06	2.24529e+06	3.24215e+06	0	3.83853e+06	0	0	2.80529e+06	3.28711e+06	0	3.64197e+06	0	4.817e+06
FA(18:0)	M+15	3.49737e+06	3.83484e+06	5.2733e+06	0	0	2.04411e+06	3.40635e+06	3.8037e+06	3.38246e+06	3.67229e+06	0	3.80339e+06	0	0	0	0	0	0	0	0	0	0	0	0
FA(18:0)	M+16	0	0	0	0	0	0	5.75511e+06	6.85094e+06	4.69128e+06	5.69084e+06	5.11151e+06	0	0	0	0	0	0	0	0	0	0	0	0	0
FA(18:0)	M+17	0	0	0	0	0	0	0	0	0	0	0	0	0	0	0	0	0	0	0	0	0	0	0	0
FA(18:0)	M+18	0	0	0	0	0	0	0	0	0	0	0	0	0	0	0	0	0	0	0	0	0	0	0	0
	M+19
	M+20
	M+0
	M+1
	M+2
	M+3
	M+4
	M+5
	M+6
	M+7
	M+8
	M+9
	M+10
	M+11
	M+12
	M+13
	M+14
	M+15
	M+16
	M+17
	M+18
	M+19
	M+20
	M+21
	M+22
	M+0
	M+1
	M+2
	M+3
	M+4
	M+5
	M+6
	M+7
	M+8
	M+9
	M+10
	M+11
	M+12
	M+13
	M+14
	M+15
	M+16
	M+17
	M+18

## Sheet: intestine
Fatty acid	Isotopologue	intes_24h_12w_1	intes_24h_12w_2	intes_24h_12w_3	intes_24h_12w_4	intes_24h_12w_5	intes_24h_12w_6	intes_24h_78w_1	intes_24h_78w_2	intes_24h_78w_3	intes_24h_78w_4	intes_24h_78w_5	intes_24h_78w_6	intes_6h_12w_1	intes_6h_12w_2	intes_6h_12w_3	intes_6h_12w_4	intes_6h_12w_5	intes_6h_12w_6	intes_6h_78w_1	intes_6h_78w_2	intes_6h_78w_3	intes_6h_78w_4	intes_6h_78w_5	intes_6h_78w_6
FA(18:1)	M+0	14794102102	11725143046	12391195380	15084100131	15400054939	12703900991	12409301174	14775955447	16088662327	14578097278	13387759141	14662961513	17660296001	7075312583	9977656249	16737314859	14083681660	15200234839	16647628670	15582113485	10726582614	15657021322	14768634562	6868908747
FA(18:1)	M+1	4.45735e+07	0	4.15505e+07	1.07933e+06	1.45258e+07	2.53632e+07	5.00194e+07	4.18908e+07	0	0	2.73711e+07	5.36868e+06	0	6.24955e+06	0	0	1.75054e+06	0	2.23726e+07	0	0	1.35663e+07	6.82837e+06	0
FA(18:1)	M+2	7.896e+07	4.83123e+07	196408528	3.65901e+07	2.43332e+07	6.88661e+07	7.2558e+07	9.27622e+07	5.67664e+06	4.25963e+07	4.26282e+07	1.44952e+07	0	0	0	4.5821e+06	0	0	0	0	0	0	0	5.23882e+06
FA(18:1)	M+3	2.08885e+07	6.27047e+06	3.71708e+07	6.73977e+06	1.66249e+06	1.95449e+07	9.20056e+06	8.27601e+06	1.10244e+07	3.93325e+06	1.42547e+07	270979	0	0	4.16655e+06	8.15041e+06	3.80132e+06	4.88251e+06	383171	0	0	0	0	2.52233e+06
FA(18:1)	M+4	5.14278e+07	1.55729e+07	7.89894e+07	1.65371e+07	1.32255e+07	3.20802e+07	3.08684e+07	3.03426e+07	1.03551e+07	1.45681e+07	1.86792e+07	5.37058e+06	6.1548e+06	0	9.09317e+06	1.29389e+07	1.23283e+07	9.26303e+06	8.5667e+06	5.98977e+06	0	0	0	9.00429e+06
FA(18:1)	M+5	1.89866e+07	4.66151e+06	2.5028e+07	5.08476e+06	1.89568e+06	7.4185e+06	1.14522e+07	1.20062e+07	3.68323e+06	3.10342e+06	8.10585e+06	0	0	0	0	0	0	0	0	0	0	0	0	0
FA(18:1)	M+6	2.56419e+07	9.5799e+06	3.61361e+07	1.26252e+07	8.8917e+06	2.33234e+07	1.81134e+07	1.74301e+07	8.08405e+06	8.426e+06	1.18484e+07	0	0	0	4.90019e+06	5.82701e+06	0	9.25895e+06	0	0	0	0	0	0
FA(18:1)	M+7	1.10728e+07	6.58707e+06	2.08863e+07	1.07695e+07	7.44425e+06	9.59154e+06	6.31464e+06	9.49311e+06	2.19328e+06	4.1682e+06	5.77284e+06	0	0	0	0	0	0	0	0	0	0	0	0	0
FA(18:1)	M+8	2.63031e+07	1.85379e+07	3.27787e+07	2.18808e+07	1.4619e+07	2.22686e+07	1.2867e+07	1.91099e+07	1.03156e+07	1.16656e+07	1.31881e+07	1.10799e+07	0	0	4.3207e+06	5.73817e+06	0	1.87525e+07	0	0	0	0	0	0
FA(18:1)	M+9	1.95289e+07	1.92223e+07	2.28994e+07	2.39188e+07	1.14533e+07	1.89034e+07	8.86125e+06	1.43349e+07	9.68926e+06	1.28396e+07	9.19847e+06	9.14642e+06	0	0	0	0	0	0	0	0	0	0	0	0
FA(18:1)	M+10	4.4846e+07	3.2259e+07	5.96827e+07	4.44406e+07	3.38843e+07	4.52306e+07	2.05484e+07	4.27032e+07	1.85837e+07	2.64344e+07	2.20591e+07	1.69691e+07	1.00045e+07	5.14595e+06	6.82249e+06	7.93329e+06	7.91148e+06	4.30864e+07	1.20374e+07	4.32154e+06	0	0	0	2.24271e+07
FA(18:1)	M+11	3.04828e+07	3.54338e+07	52173493	3.39784e+07	2.26843e+07	3.31614e+07	1.64574e+07	3.2276e+07	1.85174e+07	2.30034e+07	1.90762e+07	1.12772e+07	2.52806e+06	2.17248e+06	3.58326e+06	3.30442e+06	6.2603e+06	2.65792e+07	0	0	0	0	0	0
FA(18:1)	M+12	8.44378e+07	5.84406e+07	1.1183e+08	5.9604e+07	4.29934e+07	7.33469e+07	3.49569e+07	8.09768e+07	3.11727e+07	4.81334e+07	3.35817e+07	2.57035e+07	1.36924e+07	8.73082e+06	1.01979e+07	1.37736e+07	1.41092e+07	6.81474e+07	2.32642e+07	9.50907e+06	8.35253e+06	0	0	2.86998e+07
FA(18:1)	M+13	5.55827e+07	3.99686e+07	6.90841e+07	3.79732e+07	2.75558e+07	5.03023e+07	2.80001e+07	5.15521e+07	2.47856e+07	3.10759e+07	2.33007e+07	2.26212e+07	8.36278e+06	6.21483e+06	6.20052e+06	8.86098e+06	6.91489e+06	3.30819e+07	1.18087e+07	6.10635e+06	3.39172e+06	0	0	1.48204e+07
FA(18:1)	M+14	9.9619e+07	7.30849e+07	1.46797e+08	8.48388e+07	5.637e+07	8.55752e+07	4.40001e+07	1.44012e+08	4.73342e+07	6.62777e+07	4.37494e+07	2.84025e+07	1.30984e+07	9.39669e+06	1.21646e+07	1.89599e+07	1.74125e+07	8.05077e+07	3.3565e+07	1.0903e+07	1.04095e+07	0	0	3.32408e+07
FA(18:1)	M+15	4.5554e+07	3.22147e+07	7.08369e+07	3.02049e+07	2.16667e+07	4.03657e+07	2.13695e+07	6.821e+07	2.07027e+07	3.07519e+07	1.95003e+07	1.43314e+07	4.62589e+06	3.44957e+06	7.90256e+06	1.25098e+07	5.75916e+06	2.86236e+07	1.28594e+07	0	2.69122e+06	0	0	1.22906e+07
FA(18:1)	M+16	7.96316e+07	5.30326e+07	1.17543e+08	5.95028e+07	4.34543e+07	7.24781e+07	3.82914e+07	1.43578e+08	3.8859e+07	5.72656e+07	2.88396e+07	2.27648e+07	1.21096e+07	8.48334e+06	1.19292e+07	1.96919e+07	2.0668e+07	5.63358e+07	2.94909e+07	1.12136e+07	9.67372e+06	0	0	2.45684e+07
FA(18:1)	M+17	2.22806e+07	1.18946e+07	2.81862e+07	1.09582e+07	7.13127e+06	1.87516e+07	8.86004e+06	3.16275e+07	1.2844e+07	1.20403e+07	8.57137e+06	0	0	0	0	0	0	0	0	0	0	0	0	0
FA(18:1)	M+18	2.43069e+07	1.76115e+07	4.28457e+07	1.77903e+07	1.28853e+07	2.27263e+07	1.70128e+07	7.03394e+07	1.21895e+07	1.98874e+07	8.81193e+06	0	0	2.94733e+06	4.8386e+06	0	4.25716e+06	1.68874e+07	0	0	0	0	0	0
FA(18:2)	M+0	13853390441	12710936705	8109934873	11922901398	11401540782	7385241504	13413699170	9481844986	12035876321	12349970299	11405043996	14534115925	13133730150	6688546426	5776394965	9805158927	8969970556	7034022065	7059899092	12430895817	10899486788	11946273315	7724111856	6336334673
FA(18:2)	M+1	0	2.5759e+07	0	0	0	0	0	0	0	0	0	0	0	0	0	2.41149e+07	0	0	0	1.49761e+07	0	0	0	0
FA(18:2)	M+2	0	0	0	0	0	0	0	0	0	0	0	0	0	0	0	0	0	0	0	0	0	0	0	0
FA(18:2)	M+3	0	0	0	0	0	0	0	0	0	0	0	0	0	0	0	0	0	0	0	0	0	0	0	0
FA(18:2)	M+4	0	0	0	0	0	0	0	0	0	0	0	0	0	0	0	0	0	0	0	0	0	0	0	0
FA(18:2)	M+5	0	0	0	0	0	0	0	0	0	0	0	0	0	0	0	0	0	0	0	0	0	0	0	0
FA(18:2)	M+6	0	0	0	0	0	0	0	0	0	0	0	0	0	0	0	0	0	0	0	0	0	0	0	0
FA(18:2)	M+7	0	0	0	0	0	0	0	0	0	0	0	0	0	0	0	0	0	0	0	0	0	0	0	0
FA(18:2)	M+8	0	0	0	0	0	0	0	0	0	0	0	0	0	0	0	0	0	0	0	0	0	0	0	0
FA(18:2)	M+9	0	0	0	0	0	0	0	0	0	0	0	0	0	0	0	0	0	0	0	0	0	0	0	0
FA(18:2)	M+10	0	0	0	0	0	0	0	0	0	0	0	0	0	0	0	0	0	0	0	0	0	0	0	0
FA(18:2)	M+11	0	0	0	0	0	0	0	0	0	0	0	0	0	0	0	0	0	0	0	0	0	0	0	0
FA(18:2)	M+12	0	0	0	0	0	0	0	0	0	0	0	0	0	0	0	0	0	0	0	0	0	0	0	0
FA(18:2)	M+13	0	0	0	0	0	0	0	0	0	0	0	0	0	0	0	0	0	0	0	0	0	0	0	0
FA(18:2)	M+14	0	0	0	0	0	0	0	0	0	0	0	0	0	0	0	0	0	0	0	0	0	0	0	0
FA(18:2)	M+15	0	0	0	0	0	0	0	0	0	0	0	0	0	0	0	0	0	0	0	0	0	0	0	0
FA(18:2)	M+16	0	0	0	0	0	0	0	0	0	0	0	0	0	0	0	0	0	0	0	0	0	0	0	0
FA(18:2)	M+17	0	0	0	0	0	0	0	0	0	0	0	0	0	0	0	0	0	0	0	0	0	0	0	0
FA(18:2)	M+18	0	0	0	0	0	0	0	0	0	0	0	0	0	0	0	0	0	0	0	0	0	0	0	0
FA(20:5)	M+0	2303944226	4862340582	4013501287	1824172361	4847453315	3695824374	1500310349	4756535591	6888525914	3026057506	2185875154	1203764766	7302041733	1907317985	4398136580	2700392056	2685187810	4183705437	6928105929	4960848169	1900239564	3620508325	2061618922	3379060818
FA(20:5)	M+1	4.94104e+07	7.09193e+07	8.34759e+07	1.97804e+07	8.57638e+07	5.46684e+07	2.24899e+07	52371712	1.33224e+08	3.43628e+07	3.17223e+07	2.61419e+06	4.0085e+07	0	0	4.84456e+06	8.07485e+06	642402	0	1.08021e+07	1.94933e+06	6.10634e+06	0	0
FA(20:5)	M+2	168695737	3.76499e+08	346038158	9.00094e+07	2.91445e+08	2.08048e+08	9.06708e+07	2.74276e+08	3.36578e+08	1.3973e+08	1.11784e+08	5.30109e+07	1.42301e+08	2.57664e+07	8.65545e+07	4.64994e+07	5.34927e+07	7.20356e+07	8.355e+07	3.32658e+07	1.36767e+07	4.87571e+07	4.70215e+07	4.80527e+07
FA(20:5)	M+3	0	0	699112	0	1.08261e+06	718010	0	0	0	0	0	693477	4.60314e+06	683146	0	0	441452	1.98701e+06	0	123682	1.69612e+06	1.01145e+06	542342	0
FA(20:5)	M+4	0	0	312063	0	358086	0	0	0	0	0	0	0	0	0	0	0	0	0	0	0	0	0	0	0
FA(20:5)	M+5	0	0	0	0	0	0	0	0	0	0	0	0	0	0	0	0	0	0	0	0	0	0	0	0
FA(20:5)	M+6	0	0	0	0	0	0	0	0	0	0	0	0	0	0	0	0	0	0	0	0	0	0	0	0
FA(20:5)	M+7	0	0	0	0	0	0	0	0	0	0	0	0	0	0	0	0	0	0	0	0	0	0	0	0
FA(20:5)	M+8	0	5.11494e+06	3.48281e+06	1.8151e+06	0	0	0	0	0	0	0	0	0	0	0	0	0	0	0	0	0	0	0	0
FA(20:5)	M+9	0	0	0	0	0	0	0	0	0	0	0	0	0	0	0	0	0	0	0	0	0	0	0	0
FA(20:5)	M+10	0	0	0	0	0	0	0	0	0	0	0	0	0	0	0	0	0	0	0	0	0	0	0	0
FA(20:5)	M+11	0	0	0	0	0	0	0	0	0	0	0	0	0	0	0	0	0	0	0	0	0	0	0	0
FA(20:5)	M+12	0	0	0	0	0	0	0	0	0	0	0	0	0	0	0	0	0	0	0	0	0	0	0	0
FA(20:5)	M+13	0	0	0	0	0	0	0	0	0	0	0	0	0	0	0	0	0	0	0	0	0	0	0	0
FA(20:5)	M+14	0	0	0	0	0	0	0	0	0	0	0	0	0	0	0	0	0	0	0	0	0	0	0	0
FA(20:5)	M+15	0	0	0	0	0	0	0	0	0	0	0	0	0	0	0	0	0	0	0	0	0	0	0	0
FA(20:5)	M+16	0	0	0	0	0	0	0	0	0	0	0	0	0	0	0	0	0	0	0	0	0	0	0	0
FA(20:5)	M+17	0	0	0	0	0	0	0	0	0	0	0	0	0	0	0	0	0	0	0	0	0	0	0	0
FA(20:5)	M+18	0	0	0	0	0	0	0	0	0	0	0	0	0	0	0	0	0	0	0	0	0	0	0	0
FA(20:5)	M+19	0	0	0	0	0	0	0	0	0	0	0	0	0	0	0	0	0	0	0	0	0	0	0	0
FA(20:5)	M+20	0	0	0	0	0	0	0	0	0	0	0	0	0	0	0	0	0	0	0	0	0	0	0	0
FA(20:4)	M+0	11343404611	8438820624	15884296420	9591012835	13385026109	12311807700	9903605897	13276573352	13247563812	13299541049	12615494164	10929282885	19156085285	7867813644	13008010026	13145482404	12165665606	16472129180	15200009212	9883873888	8462502449	13308335142	11943942243	14644357863
FA(20:4)	M+1	1.89354e+07	1.25844e+07	1.68986e+07	0	0	0	0	4.1372e+07	0	2.86729e+07	3.49377e+07	4.01969e+07	0	0	0	0	0	0	1.94542e+07	1.61979e+07	0	3.38e+07	2.77783e+07	0
FA(20:4)	M+2	5.73185e+07	5.14993e+07	1.41221e+08	4.71419e+07	1.20389e+08	6.05118e+07	1.00977e+08	1.09504e+08	108164192	1.39913e+08	1.44222e+08	1.40561e+08	8.54075e+06	0	0	0	629770	0	0	0	0	3.05192e+07	1.06507e+07	0
FA(20:4)	M+3	0	0	0	0	0	1.99195e+06	0	0	11974.2	8.3894e+06	0	4.62849e+06	0	0	0	0	0	0	0	3.58258e+06	0	0	1.18683e+06	0
FA(20:4)	M+4	0	0	0	0	0	0	0	0	0	0	0	0	0	0	0	0	0	0	0	0	0	0	0	0
FA(20:4)	M+5	0	0	0	0	0	0	0	0	0	0	0	0	0	0	0	0	0	0	0	0	0	0	0	0
FA(20:4)	M+6	0	0	0	0	0	0	0	0	0	0	0	0	0	0	0	0	0	0	0	0	0	0	0	0
FA(20:4)	M+7	0	0	0	0	0	0	0	0	0	0	0	0	0	0	0	0	0	0	0	0	0	0	0	0
FA(20:4)	M+8	0	0	0	0	0	0	0	0	0	0	0	0	0	0	0	0	0	0	0	0	0	0	0	0
FA(20:4)	M+9	0	0	0	0	0	0	0	0	0	0	0	0	0	0	0	0	0	0	0	0	0	0	0	0
FA(20:4)	M+10	0	0	0	0	0	0	0	0	0	0	0	0	0	0	0	0	0	0	0	0	0	0	0	0
FA(20:4)	M+11	0	0	0	0	0	0	0	0	0	0	0	0	0	0	0	0	0	0	0	0	0	0	0	0
FA(20:4)	M+12	0	0	0	0	0	0	0	0	0	0	0	0	0	0	0	0	0	0	0	0	0	0	0	0
FA(20:4)	M+13	0	0	0	0	0	0	0	0	0	0	0	0	0	0	0	0	0	0	0	0	0	0	0	0
FA(20:4)	M+14	0	0	0	0	0	0	0	0	0	0	0	0	0	0	0	0	0	0	0	0	0	0	0	0
FA(20:4)	M+15	0	0	0	0	0	0	0	0	0	0	0	0	0	0	0	0	0	0	0	0	0	0	0	0
FA(20:4)	M+16	0	0	0	0	0	0	0	0	0	0	0	0	0	0	0	0	0	0	0	0	0	0	0	0
FA(20:4)	M+17	0	0	0	0	0	0	0	0	0	0	0	0	0	0	0	0	0	0	0	0	0	0	0	0
FA(20:4)	M+18	0	0	0	0	0	0	0	0	0	0	0	0	0	0	0	0	0	0	0	0	0	0	0	0
FA(20:4)	M+19	0	0	0	0	0	0	0	0	0	0	0	0	0	0	0	0	0	0	0	0	0	0	0	0
FA(20:4)	M+20	0	0	0	0	0	0	0	0	0	0	0	0	0	0	0	0	0	0	0	0	0	0	0	0
FA(18:3)	M+0	13329803718	13359901723	12264534014	11220298651	11129491319	11297539371	9154741241	13158978265	17479574635	13811096941	9968702067	9448024099	12405303416	10274035385	9811271754	14624177833	11430627384	12748270142	9759545489	14156189502	7102299912	12005695987	7589987364	6981811982
FA(18:3)	M+1	0	0	0	0	0	0	0	0	0	1.01963e+07	0	0	0	0	0	0	0	0	0	0	0	0	0	0
FA(18:3)	M+2	0	0	0	0	0	0	0	0	0	0	0	0	0	0	0	0	0	0	0	0	0	0	0	0
FA(18:3)	M+3	0	0	0	0	0	0	0	0	0	0	0	0	0	0	0	0	0	0	0	0	0	0	0	0
FA(18:3)	M+4	0	0	0	0	0	0	0	0	0	0	0	0	0	0	0	0	0	0	0	0	0	0	0	0
FA(18:3)	M+5	0	0	0	0	0	0	0	0	0	0	0	0	0	0	0	0	0	0	0	0	0	0	0	0
FA(18:3)	M+6	0	0	0	0	0	0	0	0	0	0	0	0	0	0	0	0	0	0	0	0	0	0	0	0
FA(18:3)	M+7	0	0	0	0	0	0	0	0	0	0	0	0	0	0	0	0	0	0	0	0	0	0	0	0
FA(18:3)	M+8	0	0	0	0	0	0	0	0	0	0	0	0	0	0	0	0	0	0	0	0	0	0	0	0
FA(18:3)	M+9	0	0	0	0	0	0	0	0	0	0	0	0	0	0	0	0	0	0	0	0	0	0	0	0
FA(18:3)	M+10	0	0	0	0	0	0	0	0	0	0	0	0	0	0	0	0	0	0	0	0	0	0	0	0
FA(18:3)	M+11	0	0	0	0	0	0	0	0	0	0	0	0	0	0	0	0	0	0	0	0	0	0	0	0
FA(18:3)	M+12	0	0	0	0	0	0	0	0	0	0	0	0	0	0	0	0	0	0	0	0	0	0	0	0
FA(18:3)	M+13	0	0	0	0	0	0	0	0	0	0	0	0	0	0	0	0	0	0	0	0	0	0	0	0
FA(18:3)	M+14	0	0	0	0	0	0	0	0	0	0	0	0	0	0	0	0	0	0	0	0	0	0	0	0
FA(18:3)	M+15	0	0	0	0	0	0	0	0	0	0	0	0	0	0	0	0	0	0	0	0	0	0	0	0
FA(18:3)	M+16	0	0	0	0	0	0	0	0	0	0	0	0	0	0	0	0	0	0	0	0	0	0	0	0
FA(18:3)	M+17	0	0	0	0	0	0	0	0	0	0	0	0	0	0	0	0	0	0	0	0	0	0	0	0
FA(18:3)	M+18	0	0	0	0	0	0	0	0	0	0	0	0	0	0	0	0	0	0	0	0	0	0	0	0
FA(22:6)	M+0	9922731209	9217321017	14271177463	8854480747	10357836495	12706002869	9406938793	13165374518	15503933244	11643480649	12367290039	10101839289	17002058268	6693248843	11519234932	11611732862	10399707901	13116996620	15746736483	10975159624	8999897113	12192283302	9642399647	15248835616
FA(22:6)	M+1	2.17562e+07	0	0	0	0	0	0	1.7917e+07	0	0	1.47289e+07	4.01233e+07	0	0	2.06768e+07	2.48429e+07	0	5.58931e+07	0	0	0	0	0	0
FA(22:6)	M+2	0	7.76085e+06	0	4.12555e+06	1.80002e+07	2.94065e+06	0	0	0	3.72192e+07	3.19615e+07	4.55764e+06	0	0	0	0	0	0	0	0	0	0	0	0
FA(22:6)	M+3	1.61317e+06	1.90982e+06	0	347708	0	1.8296e+06	1.5493e+06	0	0	0	0	0	0	0	0	0	0	0	0	0	0	0	0	0
FA(22:6)	M+4	0	0	0	0	0	0	0	0	0	0	0	0	0	0	0	0	0	0	0	0	0	0	0	0
FA(22:6)	M+5	0	0	0	0	0	0	0	0	0	0	0	0	0	0	0	0	0	0	0	0	0	0	0	0
FA(22:6)	M+6	0	0	0	0	0	0	0	0	0	0	0	0	0	0	0	0	0	0	0	0	0	0	0	0
FA(22:6)	M+7	0	0	0	0	0	0	0	0	0	0	0	0	0	0	0	0	0	0	0	0	0	0	0	0
FA(22:6)	M+8	0	0	0	0	0	0	0	0	0	0	0	0	0	0	0	0	0	0	0	0	0	0	0	0
FA(22:6)	M+9	0	0	0	0	0	0	0	0	0	0	0	0	0	0	0	0	0	0	0	0	0	0	0	0
FA(22:6)	M+10	0	0	0	0	0	0	0	0	0	0	0	0	0	0	0	0	0	0	0	0	0	0	0	0
FA(22:6)	M+11	0	0	0	0	0	0	0	0	0	0	0	0	0	0	0	0	0	0	0	0	0	0	0	0
FA(22:6)	M+12	0	0	0	0	0	0	0	0	0	0	0	0	0	0	0	0	0	0	0	0	0	0	0	0
FA(22:6)	M+13	0	0	0	0	0	0	0	0	0	0	0	0	0	0	0	0	0	0	0	0	0	0	0	0
FA(22:6)	M+14	0	0	0	0	0	0	0	0	0	0	0	0	0	0	0	0	0	0	0	0	0	0	0	0
FA(22:6)	M+15	0	0	0	0	0	0	0	0	0	0	0	0	0	0	0	0	0	0	0	0	0	0	0	0
FA(22:6)	M+16	0	0	0	0	0	0	0	0	0	0	0	0	0	0	0	0	0	0	0	0	0	0	0	0
FA(22:6)	M+17	0	0	0	0	0	0	0	0	0	0	0	0	0	0	0	0	0	0	0	0	0	0	0	0
FA(22:6)	M+18	0	0	0	0	0	0	0	0	0	0	0	0	0	0	0	0	0	0	0	0	0	0	0	0
FA(22:6)	M+19	0	0	0	0	0	0	0	0	0	0	0	0	0	0	0	0	0	0	0	0	0	0	0	0
FA(22:6)	M+20	0	0	0	0	0	0	0	0	0	0	0	0	0	0	0	0	0	0	0	0	0	0	0	0
FA(22:6)	M+21	0	0	0	0	0	0	0	0	0	0	0	0	0	0	0	0	0	0	0	0	0	0	0	0
FA(22:6)	M+22	0	0	0	0	0	0	0	0	0	0	0	0	0	0	0	0	0	0	0	0	0	0	0	0
FA(16:1)	M+0	8857067566	4746215619	4305649508	7803867069	5478217145	5653379718	5522995681	7917320982	7190325515	5079085424	4293105892	5424134406	2634590781	9928900605	5140022942	6344142159	5196731072	2843470343	3140300216	8916252875	7876941173	4209919928	3281037016	1412510630
FA(16:1)	M+1	1.54997e+07	0	1.92302e+06	0	2.67865e+06	1.27494e+07	0	3.04473e+07	0	0	0	0	0	0	0	0	1.5087e+07	1.7041e+06	0	0	6.62068e+06	0	0	0
FA(16:1)	M+2	6.96516e+07	1.7506e+07	5.99972e+07	1.43775e+07	276098	3.24202e+07	1.69538e+07	2.32686e+07	0	1.48251e+07	2.42427e+07	0	0	0	0	0	0	2.0612e+06	0	0	0	0	0	1.83564e+07
FA(16:1)	M+3	2.03709e+07	5.90322e+06	1.44075e+07	1.21689e+07	2.37387e+06	8.21729e+06	6.33117e+06	5.97952e+06	2.56722e+06	2.62559e+06	7.13345e+06	2.78769e+06	0	0	0	0	167029	1.04597e+06	0	0	0	0	0	4.56785e+06
FA(16:1)	M+4	4.99278e+07	2.0072e+07	4.02627e+07	2.99098e+07	1.07281e+07	2.76629e+07	2.10131e+07	2.82066e+07	0	1.50388e+07	1.76738e+07	9.06694e+06	3.83786e+06	3.07329e+06	2.70938e+06	4.7982e+06	7.43005e+06	5.57736e+06	0	0	0	0	0	0
FA(16:1)	M+5	2.80002e+07	1.14079e+07	1.626e+07	1.84658e+07	1.18135e+07	1.2872e+07	8.36204e+06	1.29537e+07	0	5.27623e+06	7.1343e+06	0	0	0	0	0	0	0	0	0	0	0	0	0
FA(16:1)	M+6	4.03644e+07	1.95061e+07	2.03618e+07	3.60471e+07	0	1.82801e+07	9.05946e+06	1.17417e+07	0	9.19846e+06	8.76845e+06	5.45045e+06	0	0	0	0	0	0	0	0	0	0	0	0
FA(16:1)	M+7	3.07484e+07	2.64376e+07	2.16959e+07	3.04364e+07	1.46145e+07	1.65334e+07	7.587e+06	1.55599e+07	1.57279e+07	1.36867e+07	1.18233e+07	6.9605e+06	0	0	0	0	0	0	0	0	0	0	0	0
FA(16:1)	M+8	1.03405e+08	8.55486e+07	5.39352e+07	9.18115e+07	3.90102e+07	5.61712e+07	4.02929e+07	5.37499e+07	3.54941e+07	3.88969e+07	2.66961e+07	2.76179e+07	0	2.2582e+07	1.18304e+07	1.0804e+07	1.26884e+07	5.33818e+07	8.06652e+06	9.6191e+06	1.92047e+07	0	7.22953e+06	2.25108e+07
FA(16:1)	M+9	9.65689e+07	5.65131e+07	4.76044e+07	6.42351e+07	2.82692e+07	4.82583e+07	2.68508e+07	4.63072e+07	2.53618e+07	3.32468e+07	2.20527e+07	2.06725e+07	4.29851e+06	1.55235e+07	6.91557e+06	3.73221e+06	9.07644e+06	3.07517e+07	8.58062e+06	9.07568e+06	1.10742e+07	0	4.30169e+06	1.27712e+07
FA(16:1)	M+10	2.14266e+08	1.54613e+08	1.18067e+08	1.4989e+08	7.61002e+07	9.89021e+07	6.27137e+07	1.23635e+08	6.8041e+07	9.14365e+07	5.68514e+07	4.35315e+07	1.34803e+07	4.67661e+07	2.65062e+07	1.94802e+07	3.82777e+07	9.943e+07	1.86833e+07	1.73476e+07	3.38606e+07	0	1.11453e+07	3.10419e+07
FA(16:1)	M+11	134223880	1.05846e+08	9.16861e+07	8.09167e+07	4.25287e+07	6.4562e+07	4.24336e+07	8.82382e+07	4.35525e+07	6.67004e+07	3.16464e+07	2.80547e+07	9.71586e+06	3.15176e+07	1.52911e+07	1.14079e+07	1.44928e+07	5.27973e+07	1.28479e+07	1.25049e+07	1.70415e+07	0	4.65405e+06	1.50427e+07
FA(16:1)	M+12	2.89806e+08	2.06463e+08	191728416	1.82532e+08	8.98535e+07	143603479	9.44683e+07	2.02405e+08	9.77619e+07	1.26935e+08	7.25354e+07	6.51281e+07	1.84141e+07	6.72613e+07	3.83506e+07	4.04733e+07	5.27636e+07	128433022	3.21159e+07	2.38696e+07	4.86543e+07	0	1.11012e+07	3.93616e+07
FA(16:1)	M+13	1.44326e+08	9.12505e+07	7.74304e+07	7.05551e+07	4.41363e+07	5.81737e+07	4.1316e+07	1.14792e+08	4.7782e+07	6.93027e+07	3.8556e+07	3.22536e+07	5.03624e+06	3.26838e+07	1.70582e+07	1.65168e+07	2.3279e+07	4.81016e+07	1.40968e+07	7.56141e+06	1.88838e+07	0	3.86359e+06	1.58833e+07
FA(16:1)	M+14	2.30647e+08	1.75878e+08	1.72486e+08	1.39085e+08	7.49624e+07	1.27438e+08	9.07833e+07	2.34723e+08	9.5127e+07	1.18368e+08	6.33566e+07	4.75824e+07	1.19862e+07	64116896	3.88166e+07	4.22619e+07	4.68281e+07	1.01262e+08	3.23229e+07	2.3861e+07	4.62188e+07	0	9.19528e+06	3.21082e+07
FA(16:1)	M+15	6.58361e+07	3.87999e+07	4.08484e+07	3.13945e+07	2.05536e+07	3.10239e+07	2.48535e+07	6.33282e+07	2.08887e+07	3.62555e+07	1.66827e+07	1.20195e+07	0	1.80472e+07	1.01916e+07	7.88652e+06	1.31596e+07	2.08849e+07	7.80736e+06	0	7.61683e+06	0	0	4.76742e+06
FA(16:1)	M+16	9.6082e+07	6.61795e+07	7.87435e+07	5.35083e+07	2.79354e+07	5.6107e+07	3.34311e+07	1.24368e+08	4.06063e+07	5.42334e+07	2.24138e+07	2.10377e+07	0	2.29945e+07	1.55792e+07	1.74537e+07	2.21762e+07	3.16968e+07	1.12212e+07	7.67238e+06	1.58155e+07	0	0	1.10782e+07
FA(24:0)	M+0	7.29235e+06	1.02142e+07	6.92527e+06	8.10594e+06	9.536e+06	6.85264e+06	9.13644e+06	6.8371e+06	6.13233e+06	8.24902e+06	6.16668e+06	8.43142e+06	8.30408e+06	2.38107e+07	1.23039e+07	9.46668e+06	9.79965e+06	8.04742e+06	5.54349e+06	7.86282e+06	1.57812e+07	7.99012e+06	1.15362e+07	9.00788e+06
FA(24:0)	M+1	0	0	14504.8	192888	44081.4	341570	0	356228	0	0	70891	0	0	0	0	356166	392721	205966	166092	0	301696	0	140176	25855.1
FA(24:0)	M+2	0	0	0	0	0	0	0	0	0	0	0	0	0	0	0	0	0	0	0	0	0	0	0	0
FA(24:0)	M+3	0	0	0	0	0	0	0	0	0	0	0	0	0	0	0	0	0	0	0	0	0	0	0	0
FA(24:0)	M+4	0	0	0	0	0	0	0	0	0	0	0	0	0	0	0	0	0	0	0	0	0	0	0	0
FA(24:0)	M+5	0	0	0	0	0	0	0	0	0	0	0	0	0	0	0	0	0	0	0	0	0	0	0	0
FA(24:0)	M+6	0	0	0	0	0	0	0	0	0	0	0	0	0	0	0	0	0	0	0	0	0	0	0	0
FA(24:0)	M+7	0	0	0	0	0	0	0	0	0	0	0	0	0	0	0	0	0	0	0	0	0	0	0	0
FA(24:0)	M+8	0	0	0	0	0	0	0	0	0	0	0	0	0	0	0	0	0	0	0	0	0	0	0	0
FA(24:0)	M+9	0	0	0	0	0	0	0	0	0	0	0	0	0	0	0	0	0	0	0	0	0	0	0	0
FA(24:0)	M+10	0	0	0	0	0	0	0	0	0	0	0	0	0	0	0	0	0	0	0	0	0	0	0	0
FA(24:0)	M+11	0	0	0	0	0	0	0	0	0	0	0	0	0	0	0	0	0	0	0	0	0	0	0	0
FA(24:0)	M+12	0	0	0	0	0	0	0	0	0	0	0	0	0	0	0	0	0	0	0	0	0	0	0	0
FA(24:0)	M+13	0	0	0	0	0	0	0	0	0	0	0	0	0	0	0	0	0	0	0	0	0	0	0	0
FA(24:0)	M+14	0	0	0	0	0	0	0	0	0	0	0	0	0	0	0	0	0	0	0	0	0	0	0	0
FA(24:0)	M+15	0	0	0	0	0	0	0	0	0	0	0	0	0	0	0	0	0	0	0	0	0	0	0	0
FA(24:0)	M+16	0	0	0	0	0	0	0	0	0	0	0	0	0	0	0	0	0	0	0	0	0	0	0	0
FA(24:0)	M+17	0	0	0	0	0	0	0	0	0	0	0	0	0	0	0	0	0	0	0	0	0	0	0	0
FA(24:0)	M+18	0	0	0	0	0	0	0	0	0	0	0	0	0	0	0	0	0	0	0	0	0	0	0	0
FA(24:0)	M+19	0	0	0	0	0	0	0	0	0	0	0	0	0	0	0	0	0	0	0	0	0	0	0	0
FA(24:0)	M+20	0	0	0	0	0	0	0	0	0	0	0	0	0	0	0	0	0	0	0	0	0	0	0	0
FA(24:0)	M+21	0	0	0	0	0	0	0	0	0	0	0	0	0	0	0	0	0	0	0	0	0	0	0	0
FA(24:0)	M+22	0	0	0	0	0	0	0	0	0	0	0	0	0	0	0	0	0	0	0	0	0	0	0	0
FA(24:0)	M+23	0	0	0	0	0	0	0	0	0	0	0	0	0	0	0	0	0	0	0	0	0	0	0	0
FA(24:0)	M+24	0	0	0	0	0	0	0	0	0	0	0	0	0	0	0	0	0	0	0	0	0	0	0	0
FA(24:1)	M+0	1.49626e+07	4.5552e+06	5.79806e+06	4.61523e+06	4.30037e+06	9.09842e+06	4.37082e+07	5.75787e+06	1.47981e+07	4.21427e+07	1.13751e+08	1.47339e+08	8.17001e+06	2.25498e+06	3.44363e+06	3.00075e+06	2.45405e+07	9.86393e+06	9.01238e+06	1.00152e+07	2.85847e+07	1.04785e+07	1.03071e+07	5.88496e+06
FA(24:1)	M+1	0	0	187994	0	71895.9	43818.5	14452.5	0	118614	0	2.13205e+06	1.27593e+06	0	0	0	0	0	0	135497	35005.1	0	0	0	1321.74
FA(24:1)	M+2	622515	0	388386	0	0	174453	2.46502e+06	0	186431	1.25052e+06	5.51903e+06	4.71452e+06	0	0	0	0	0	0	0	0	0	0	0	0
FA(24:1)	M+3	0	0	0	0	0	0	743078	0	0	358214	758475	984444	0	0	0	0	0	0	0	0	0	0	0	0
FA(24:1)	M+4	0	0	0	0	0	0	702029	0	0	777006	2.8591e+06	2.90695e+06	0	0	0	0	0	0	0	0	0	0	0	0
FA(24:1)	M+5	0	0	0	0	0	0	0	0	0	0	0	0	0	0	0	0	0	0	0	0	0	0	0	0
FA(24:1)	M+6	0	0	0	0	0	0	0	0	0	0	0	0	0	0	0	0	0	0	0	0	0	0	0	0
FA(24:1)	M+7	0	0	0	0	0	0	0	0	0	0	0	0	0	0	0	0	0	0	0	0	0	0	0	0
FA(24:1)	M+8	0	0	0	0	0	0	0	0	0	0	0	0	0	0	0	0	0	0	0	0	0	0	0	0
FA(24:1)	M+9	0	0	0	0	0	0	0	0	0	0	0	0	0	0	0	0	0	0	0	0	0	0	0	0
FA(24:1)	M+10	0	0	0	0	0	0	0	0	0	0	0	0	0	0	0	0	0	0	0	0	0	0	0	0
FA(24:1)	M+11	0	0	0	0	0	0	0	0	0	0	0	0	0	0	0	0	0	0	0	0	0	0	0	0
FA(24:1)	M+12	0	0	0	0	0	0	0	0	0	0	0	0	0	0	0	0	0	0	0	0	0	0	0	0
FA(24:1)	M+13	0	0	0	0	0	0	0	0	0	563621	2.14559e+06	2.3428e+06	0	0	0	0	0	0	0	0	0	0	0	0
FA(24:1)	M+14	0	0	0	0	0	0	775463	0	0	796972	2.44375e+06	2.90928e+06	0	0	0	0	0	0	0	0	0	0	0	0
FA(24:1)	M+15	0	0	0	0	0	0	434562	0	0	440803	2.41362e+06	2.55807e+06	0	0	0	0	0	0	0	0	0	0	0	0
FA(24:1)	M+16	0	0	0	0	0	0	1.04639e+06	0	0	1.08606e+06	3.35076e+06	3.28994e+06	0	0	0	0	0	0	0	0	0	0	0	0
FA(24:1)	M+17	0	0	0	0	0	0	670714	0	0	768775	2.90381e+06	2.50738e+06	0	0	0	0	0	0	0	0	0	0	0	0
FA(24:1)	M+18	0	0	0	0	0	0	877403	0	0	900985	3.3391e+06	2.66269e+06	0	0	0	0	0	0	0	0	0	0	0	0
FA(24:1)	M+19	0	0	0	0	0	0	518394	0	0	487270	2.0748e+06	1.67291e+06	0	0	0	0	0	0	0	0	0	0	0	0
FA(24:1)	M+20	0	0	0	0	0	0	0	0	0	686063	2.63182e+06	2.31672e+06	0	0	0	0	0	0	0	0	0	0	0	0
FA(24:1)	M+21	0	0	0	0	0	0	0	0	0	0	0	0	0	0	0	0	0	0	0	0	0	0	0	0
FA(24:1)	M+22	0	0	0	0	0	0	0	0	0	0	0	0	0	0	0	0	0	0	0	0	0	0	0	0
FA(24:1)	M+23	0	0	0	0	0	0	0	0	0	0	0	0	0	0	0	0	0	0	0	0	0	0	0	0
FA(24:1)	M+24	0	0	0	0	0	0	0	0	0	0	0	0	0	0	0	0	0	0	0	0	0	0	0	0
FA(20:1)	M+0	2147419709	1060752451	1476454569	1553146564	1778752991	1380794284	1098681737	2039545613	2206122823	2200525357	1704725866	2673347591	2581265628	5.83446e+08	1025549059	2009408448	1377883973	1898342933	2915140604	2026585536	1089672179	2225701711	1545132748	6.77037e+08
FA(20:1)	M+1	0	0	744275	0	5.79517e+06	3.27066e+06	1.42588e+06	0	630903	1.23694e+06	0	1.14999e+06	7.60086e+06	0	0	1.81242e+06	0	1.90441e+06	0	0	0	0	0	833224
FA(20:1)	M+2	3.87002e+07	1.91197e+07	5.1844e+07	2.02002e+07	1.69551e+07	3.36757e+07	3.36538e+07	1.99691e+07	1.41998e+07	3.66923e+07	4.77277e+07	4.67988e+07	1.86451e+06	0	0	2.08457e+06	2.89885e+06	1.8619e+06	0	2.50356e+06	0	0	2.45312e+06	1.04747e+07
FA(20:1)	M+3	1.97664e+06	0	2.47645e+06	281619	1.43093e+06	1.25054e+06	923278	1.53401e+06	438748	393621	2.80811e+06	2.53783e+06	168843	0	0	574470	0	0	557950	0	0	588007	699512	722912
FA(20:1)	M+4	7.20806e+06	3.02402e+06	7.99559e+06	3.89707e+06	3.32211e+06	5.48803e+06	4.45419e+06	3.30244e+06	2.61609e+06	5.82707e+06	5.34779e+06	6.50249e+06	0	0	0	0	0	0	0	0	0	0	0	0
FA(20:1)	M+5	798744	491763	1.9732e+06	3.17715e+06	1.10793e+06	2.59054e+06	2.03512e+06	972894	0	1.07253e+06	2.35822e+06	4.42801e+06	0	0	0	0	0	0	0	0	0	0	0	0
FA(20:1)	M+6	3.48107e+06	1.59795e+06	3.42743e+06	4.74675e+06	2.03822e+06	4.1835e+06	2.55372e+06	1.53754e+06	1.5122e+06	2.85544e+06	4.7965e+06	8.57868e+06	0	0	0	0	0	0	0	0	0	0	0	0
FA(20:1)	M+7	2.29271e+06	1.66547e+06	2.31792e+06	5.12045e+06	3.03937e+06	5.37882e+06	2.74499e+06	1.82917e+06	1.94441e+06	3.83022e+06	4.85225e+06	1.07578e+07	0	0	0	0	0	0	0	0	0	0	0	0
FA(20:1)	M+8	3.80082e+06	4.17841e+06	4.8369e+06	8.61451e+06	6.26942e+06	9.86069e+06	6.41713e+06	2.52766e+06	5.27002e+06	7.7272e+06	1.29384e+07	1.91219e+07	0	0	0	0	0	0	0	0	0	0	0	0
FA(20:1)	M+9	6.11267e+06	5.37921e+06	7.18321e+06	1.00233e+07	6.74932e+06	1.16377e+07	6.87055e+06	3.65126e+06	4.82049e+06	8.79088e+06	1.34227e+07	2.39908e+07	0	0	0	0	0	0	0	0	0	0	0	0
FA(20:1)	M+10	1.2558e+07	1.19002e+07	1.71172e+07	1.4073e+07	1.29008e+07	1.82364e+07	1.41514e+07	5.80647e+06	9.2299e+06	1.87798e+07	2.53672e+07	3.87953e+07	0	0	0	0	0	0	0	0	0	0	0	0
FA(20:1)	M+11	1.51324e+07	1.36946e+07	1.84325e+07	1.59643e+07	1.35606e+07	1.91328e+07	1.6536e+07	6.72921e+06	9.1557e+06	2.07078e+07	2.82145e+07	4.22928e+07	0	0	0	0	0	0	0	0	0	0	0	0
FA(20:1)	M+12	3.00093e+07	2.51316e+07	3.99729e+07	2.16542e+07	2.02728e+07	2.98454e+07	2.64537e+07	1.02674e+07	1.84403e+07	3.72623e+07	5.2985e+07	6.07312e+07	0	0	0	0	0	0	0	0	0	0	0	0
FA(20:1)	M+13	2.95462e+07	2.42715e+07	3.71852e+07	1.95968e+07	1.80673e+07	2.71383e+07	2.4668e+07	1.07604e+07	1.55898e+07	3.3756e+07	4.62432e+07	5.89428e+07	0	0	0	0	0	0	0	0	0	0	0	0
FA(20:1)	M+14	4.94737e+07	3.92727e+07	6.69777e+07	2.8605e+07	2.98957e+07	3.65196e+07	3.82844e+07	1.59176e+07	2.31954e+07	5.0349e+07	6.69078e+07	7.17562e+07	0	0	0	0	0	0	0	0	0	0	0	0
FA(20:1)	M+15	3.77507e+07	2.91063e+07	5.08718e+07	2.00617e+07	2.00628e+07	2.5618e+07	2.90358e+07	1.19559e+07	1.65873e+07	3.83968e+07	4.997e+07	4.99707e+07	0	0	0	0	0	0	0	0	0	0	0	0
FA(20:1)	M+16	6.05308e+07	4.14666e+07	7.26025e+07	2.49158e+07	2.62883e+07	3.02676e+07	3.50717e+07	1.45787e+07	2.17755e+07	4.7918e+07	6.44321e+07	6.20382e+07	0	0	0	0	0	0	0	0	0	0	0	0
FA(20:1)	M+17	3.06304e+07	2.26563e+07	3.87351e+07	1.19307e+07	1.11117e+07	1.6038e+07	1.75977e+07	7.89599e+06	1.02244e+07	2.64335e+07	3.22088e+07	3.00886e+07	0	0	0	0	0	0	0	0	0	0	0	0
FA(20:1)	M+18	3.7259e+07	2.55442e+07	4.91531e+07	1.4706e+07	1.33166e+07	1.73017e+07	1.97661e+07	8.42646e+06	1.29297e+07	2.95669e+07	3.40993e+07	3.0853e+07	0	0	0	0	0	0	0	0	0	0	0	0
FA(20:1)	M+19	1.09485e+07	8.077e+06	1.54309e+07	4.26352e+06	3.40883e+06	4.65247e+06	6.15958e+06	2.61654e+06	3.77004e+06	9.53983e+06	1.04055e+07	7.82513e+06	0	0	0	0	0	0	0	0	0	0	0	0
FA(20:1)	M+20	13233988	6.90808e+06	1.47191e+07	4.12397e+06	3.41729e+06	4.744e+06	5.74482e+06	2.99611e+06	3.12857e+06	9.07049e+06	7.90319e+06	8.39772e+06	0	0	0	0	0	0	0	0	0	0	0	0
FA(18:4)	M+0	3.50195e+08	5.41408e+08	2.19372e+08	2.13933e+08	3.00886e+08	2.32425e+08	1.74998e+08	3.16503e+08	5.94496e+08	3.62565e+08	2.77031e+08	1.70465e+08	3.54628e+08	2.25225e+08	1.76632e+08	2.97247e+08	2.01792e+08	2.61819e+08	2.28782e+08	5.28805e+08	2.11272e+08	2.10156e+08	1.10936e+08	1.01565e+08
FA(18:4)	M+1	0	1.16545e+06	2.36989e+06	0	0	0	0	0	0	0	0	2.88945e+06	0	2.70828e+06	0	2.52477e+06	0	653866	0	0	0	3.30212e+06	0	0
FA(18:4)	M+2	0	0	1.14138e+06	0	45633.5	0	0	0	0	0	837291	512821	0	0	0	0	0	0	0	0	0	0	0	0
FA(18:4)	M+3	0	0	0	0	0	0	0	0	0	0	0	0	0	0	0	0	0	0	0	0	0	0	0	0
FA(18:4)	M+4	0	0	0	0	0	0	0	0	0	0	0	0	0	0	0	0	0	0	0	0	0	0	0	0
FA(18:4)	M+5	0	0	0	0	0	0	0	0	0	0	0	0	0	0	0	0	0	0	0	0	0	0	0	0
FA(18:4)	M+6	0	0	0	0	0	0	0	0	0	0	0	0	0	0	0	0	0	0	0	0	0	0	0	0
FA(18:4)	M+7	0	0	0	0	0	0	0	0	0	0	0	0	0	0	0	0	0	0	0	0	0	0	0	0
FA(18:4)	M+8	0	0	0	0	0	0	0	0	0	0	0	0	0	0	0	0	0	0	0	0	0	0	0	0
FA(18:4)	M+9	0	0	0	0	0	0	0	0	0	0	0	0	0	0	0	0	0	0	0	0	0	0	0	0
FA(18:4)	M+10	0	0	0	0	0	0	0	0	0	0	0	0	0	0	0	0	0	0	0	0	0	0	0	0
FA(18:4)	M+11	0	0	0	0	0	0	0	0	0	0	0	0	0	0	0	0	0	0	0	0	0	0	0	0
FA(18:4)	M+12	0	0	0	0	0	0	0	0	0	0	0	0	0	0	0	0	0	0	0	0	0	0	0	0
FA(18:4)	M+13	0	0	0	0	0	0	0	0	0	0	0	0	0	0	0	0	0	0	0	0	0	0	0	0
FA(18:4)	M+14	0	0	0	0	0	0	0	0	0	0	0	0	0	0	0	0	0	0	0	0	0	0	0	0
FA(18:4)	M+15	0	0	0	0	0	0	0	0	0	0	0	0	0	0	0	0	0	0	0	0	0	0	0	0
FA(18:4)	M+16	0	0	0	0	0	0	0	0	0	0	0	0	0	0	0	0	0	0	0	0	0	0	0	0
FA(18:4)	M+17	0	0	0	0	0	0	0	0	0	0	0	0	0	0	0	0	0	0	0	0	0	0	0	0
FA(18:4)	M+18	0	0	0	0	0	0	0	0	0	0	0	0	0	0	0	0	0	0	0	0	0	0	0	0
FA(20:2)	M+0	9.29308e+08	537439852	7.81029e+08	715815673	8.73962e+08	6.95785e+08	6.4383e+08	8.4248e+08	9.7674e+08	9.8914e+08	8.60497e+08	1093099246	1262057656	3.48361e+08	4.81319e+08	7.18339e+08	7.374e+08	8.09148e+08	9.7652e+08	1020781965	5.15266e+08	9.25811e+08	9.31431e+08	5.04508e+08
FA(20:2)	M+1	704294	2.86287e+06	8.00934e+06	87847.1	0	4.27496e+06	2.10132e+06	3.3452e+06	1.46359e+06	4.08713e+06	3.32765e+06	2.33657e+06	608365	690137	0	0	0	0	0	0	0	0	0	0
FA(20:2)	M+2	2.96822e+07	1.07423e+07	4.68817e+07	1.05433e+07	1.6328e+07	2.26835e+07	2.28402e+07	1.80061e+07	7.85556e+06	1.5916e+07	2.12398e+07	1.65648e+07	1.28949e+07	517489	3.94024e+06	8.6655e+06	8.36693e+06	5.64435e+06	3.90587e+06	4.56505e+06	0	49487.9	1.10224e+07	2.00887e+07
FA(20:2)	M+3	2.66454e+06	786253	4.03383e+06	635864	0	2.24992e+06	1.8331e+06	656962	412723	896138	466697	637405	330447	0	473279	15933.7	527483	767503	0	0	0	206355	27619.7	9660.99
FA(20:2)	M+4	5.09139e+06	1.28974e+06	9.47642e+06	771299	1.50186e+06	3.23038e+06	2.38409e+06	2.45766e+06	695044	235288	1.51537e+06	0	0	0	0	0	0	0	0	0	0	0	0	0
FA(20:2)	M+5	1.78926e+06	0	2.30362e+06	0	0	1.52535e+06	753657	253269	0	0	322754	0	0	0	0	0	0	0	0	0	0	0	0	0
FA(20:2)	M+6	2.4146e+06	0	4.18166e+06	0	0	1.5477e+06	0	0	0	0	0	0	0	0	0	0	0	0	0	0	0	0	0	0
FA(20:2)	M+7	894604	0	1.26555e+06	0	0	411160	0	0	0	0	0	0	0	0	0	0	0	0	0	0	0	0	0	0
FA(20:2)	M+8	1.21949e+06	0	1.62695e+06	0	628594	1.10942e+06	0	0	0	0	0	0	0	0	0	0	0	0	0	0	0	0	0	0
FA(20:2)	M+9	856920	0	1.43829e+06	0	0	415107	0	0	0	0	0	0	0	0	0	0	0	0	0	0	0	0	0	0
FA(20:2)	M+10	870338	0	1.01909e+06	0	607085	0	0	0	0	0	0	0	0	0	0	0	0	0	0	0	0	0	0	0
FA(20:2)	M+11	0	0	1.5505e+06	459393	0	642551	0	0	0	0	0	0	0	0	0	0	0	0	0	0	0	0	0	0
FA(20:2)	M+12	1.27531e+06	0	2.39154e+06	753194	0	1.54644e+06	0	0	0	0	0	0	0	0	0	0	0	0	0	0	0	0	0	0
FA(20:2)	M+13	1.55349e+06	0	1.67173e+06	0	0	935534	0	0	0	0	0	0	0	0	0	0	0	0	0	0	0	0	0	0
FA(20:2)	M+14	1.90124e+06	1.09654e+06	3.04557e+06	0	0	1.73184e+06	0	0	0	0	0	0	0	0	0	0	0	0	0	0	0	0	0	0
FA(20:2)	M+15	1.007e+06	0	2.06518e+06	0	0	1.18451e+06	0	0	0	0	0	0	0	0	0	0	0	0	0	0	0	0	0	0
FA(20:2)	M+16	2.01197e+06	694956	2.71165e+06	634052	0	1.33017e+06	0	0	0	0	0	0	0	0	0	0	0	0	0	0	0	0	0	0
FA(20:2)	M+17	702253	0	1.72844e+06	0	0	452107	0	0	0	0	0	0	0	0	0	0	0	0	0	0	0	0	0	0
FA(20:2)	M+18	0	0	0	0	0	0	0	0	0	0	0	0	0	0	0	0	0	0	0	0	0	0	0	0
FA(20:2)	M+19	0	0	0	0	0	0	0	0	0	0	0	0	0	0	0	0	0	0	0	0	0	0	0	0
FA(20:2)	M+20	0	0	0	0	0	0	0	0	0	0	0	0	0	0	0	0	0	0	0	0	0	0	0	0
FA(20:3)	M+0	2398009056	2730416380	2729525827	2158422379	2606770434	2356168757	2186959668	2840474888	2806603654	2804930966	2194389384	2502214932	4157989194	1826841030	2597023840	2938089000	2724172954	2715612036	2926459343	2571834086	2012388280	2809887026	2805516883	3016044883
FA(20:3)	M+1	3.08126e+07	1.63245e+07	3.79084e+07	3.34809e+06	2.35875e+07	1.96566e+07	1.7525e+07	3.22623e+07	8.6027e+06	1.77473e+07	2.30734e+07	1.56908e+07	5.12909e+06	0	476012	1.5372e+06	0	980878	1.84947e+06	0	4.70371e+06	564857	813371	1.40766e+07
FA(20:3)	M+2	9.38175e+07	1.07181e+08	1.62083e+08	5.24413e+07	1.10521e+08	1.0144e+08	1.06536e+08	1.09784e+08	9.00371e+07	114284938	9.49082e+07	7.55688e+07	6.5959e+07	5.9722e+06	2.20927e+07	2.40615e+07	3.26109e+07	2.89002e+07	2.5766e+07	1.28565e+07	4.83999e+06	3.16111e+07	5.67665e+07	4.5277e+07
FA(20:3)	M+3	0	0	0	0	1.02588e+06	1.67033e+06	0	0	0	679461	0	0	0	0	879126	1.05046e+06	1.34646e+06	0	0	2.06285e+06	3708.53	0	1.34844e+06	1.70192e+06
FA(20:3)	M+4	0	0	0	0	0	0	0	0	0	0	0	0	0	0	0	0	0	0	0	0	0	0	0	0
FA(20:3)	M+5	0	0	0	0	0	0	0	0	0	0	0	0	0	0	0	0	0	0	0	0	0	0	0	0
FA(20:3)	M+6	0	0	0	0	0	0	0	0	0	0	0	0	0	0	0	0	0	0	0	0	0	0	0	0
FA(20:3)	M+7	0	0	0	0	0	0	0	0	0	0	0	0	0	0	0	0	0	0	0	0	0	0	0	0
FA(20:3)	M+8	0	0	0	0	0	0	0	0	0	0	0	0	0	0	0	0	0	0	0	0	0	0	0	0
FA(20:3)	M+9	0	0	0	0	0	0	0	0	0	0	0	0	0	0	0	0	0	0	0	0	0	0	0	0
FA(20:3)	M+10	0	0	0	0	0	0	0	0	0	0	0	0	0	0	0	0	0	0	0	0	0	0	0	0
FA(20:3)	M+11	0	0	0	0	0	0	0	0	0	0	0	0	0	0	0	0	0	0	0	0	0	0	0	0
FA(20:3)	M+12	0	0	0	0	0	0	0	0	0	0	0	0	0	0	0	0	0	0	0	0	0	0	0	0
FA(20:3)	M+13	0	0	0	0	0	0	0	0	0	0	0	0	0	0	0	0	0	0	0	0	0	0	0	0
FA(20:3)	M+14	0	0	0	0	0	0	0	0	0	0	0	0	0	0	0	0	0	0	0	0	0	0	0	0
FA(20:3)	M+15	0	0	0	0	0	0	0	0	0	0	0	0	0	0	0	0	0	0	0	0	0	0	0	0
FA(20:3)	M+16	0	0	0	0	0	0	0	0	0	0	0	0	0	0	0	0	0	0	0	0	0	0	0	0
FA(20:3)	M+17	0	0	0	0	0	0	0	0	0	0	0	0	0	0	0	0	0	0	0	0	0	0	0	0
FA(20:3)	M+18	0	0	0	0	0	0	0	0	0	0	0	0	0	0	0	0	0	0	0	0	0	0	0	0
FA(20:3)	M+19	0	0	0	0	0	0	0	0	0	0	0	0	0	0	0	0	0	0	0	0	0	0	0	0
FA(20:3)	M+20	0	0	0	0	0	0	0	0	0	0	0	0	0	0	0	0	0	0	0	0	0	0	0	0
FA(14:0)	M+0	17971442401	8839376225	19455286833	18695612539	18839169706	20214375454	17502264469	18287481327	18218936856	17306207672	19286821983	15081344860	16428144260	17469153527	16046966422	19910355149	19818803595	13339767194	17842476841	18446690092	15932566760	13982585759	14197777729	12523517986
FA(14:0)	M+1	3.32444e+07	0	1.98297e+07	0	1.01385e+07	8.39861e+06	0	3.53232e+07	4.56827e+06	0	6.01587e+06	3.29274e+07	2.20257e+07	0	3.26915e+07	0	0	0	0	3.08958e+06	0	0	0	1.78541e+07
FA(14:0)	M+2	2.02999e+08	9.65015e+07	2.05424e+08	1.28856e+08	9.6522e+07	1.15321e+08	1.76832e+07	3.27401e+08	1.08035e+08	1.8851e+08	2.24045e+07	9.71017e+07	2.56094e+07	6.64035e+07	2.33898e+06	0	0	5.18679e+07	3.13136e+07	4.57108e+06	1.11319e+07	0	0	2.52308e+07
FA(14:0)	M+3	1.06228e+07	3.25976e+06	2.70386e+06	1.25504e+07	1.29715e+07	2.38654e+06	175210	3.35805e+06	2.35177e+06	6.13753e+06	1.56279e+06	6.12907e+06	0	0	0	0	0	0	0	704041	2.07199e+06	0	0	2.6979e+06
FA(14:0)	M+4	1.88479e+07	7.76191e+06	1.38474e+07	2.30093e+07	2.25808e+07	1.75104e+07	1.06682e+07	1.43061e+07	1.55711e+07	2.07258e+07	1.12885e+07	2.23488e+07	0	0	0	0	0	0	0	0	0	0	0	0
FA(14:0)	M+5	1.5981e+07	8.16365e+06	1.33584e+07	9.16534e+06	8.74869e+06	0	0	7.45286e+06	9.33409e+06	1.03168e+07	0	9.72521e+06	0	0	0	0	0	0	0	0	0	0	0	0
FA(14:0)	M+6	3.9405e+07	1.92088e+07	3.77185e+07	5.03572e+07	4.77825e+07	3.34863e+07	1.23921e+07	2.57883e+07	2.21885e+07	2.39348e+07	1.48769e+07	2.97472e+07	0	0	0	0	0	0	1.01166e+07	0	1.82439e+07	7.24962e+06	0	0
FA(14:0)	M+7	2.13545e+07	1.6286e+07	2.07944e+07	2.36296e+07	2.28663e+07	1.17683e+07	6.12235e+06	1.99605e+07	2.13604e+07	1.75925e+07	1.03972e+07	1.35194e+07	0	0	0	0	0	0	0	0	0	0	0	0
FA(14:0)	M+8	7.66751e+07	3.87379e+07	6.56082e+07	6.3892e+07	6.77162e+07	4.94783e+07	1.45254e+07	5.33794e+07	5.4425e+07	5.51997e+07	2.28198e+07	4.28034e+07	2.99236e+07	3.01751e+07	1.49843e+07	1.39499e+07	1.17481e+07	2.34272e+07	1.79327e+07	1.14091e+07	3.19919e+07	0	8.95635e+06	1.12168e+07
FA(14:0)	M+9	3.70544e+07	2.73957e+07	3.68079e+07	2.87088e+07	4.05854e+07	3.22871e+07	1.46822e+07	4.1792e+07	3.69127e+07	3.62761e+07	1.16331e+07	2.36354e+07	1.16347e+07	1.4122e+07	0	0	7.17409e+06	1.07616e+07	8.66424e+06	8.28494e+06	2.05295e+07	0	0	0
FA(14:0)	M+10	1.04658e+08	5.82321e+07	8.90501e+07	8.38692e+07	8.61405e+07	6.83916e+07	2.41974e+07	9.27095e+07	9.14314e+07	8.09405e+07	3.15102e+07	5.66689e+07	4.4346e+07	5.00453e+07	1.74827e+07	1.60212e+07	2.272e+07	3.309e+07	3.30043e+07	1.91075e+07	4.66839e+07	0	0	1.20461e+07
FA(14:0)	M+11	4.17251e+07	2.08293e+07	4.18768e+07	3.16292e+07	3.38557e+07	2.96398e+07	1.02648e+07	5.10034e+07	3.27528e+07	3.72045e+07	1.45305e+07	2.16822e+07	1.82966e+07	1.45018e+07	6.36556e+06	6.41493e+06	4.6161e+06	1.37472e+07	1.11814e+07	9.00919e+06	2.09169e+07	0	0	0
FA(14:0)	M+12	9.81222e+07	5.2721e+07	8.22041e+07	6.77642e+07	7.09322e+07	6.99587e+07	2.26822e+07	1.14334e+08	7.88589e+07	6.88342e+07	2.11749e+07	4.69928e+07	2.92914e+07	5.22805e+07	1.9727e+07	2.36789e+07	2.2267e+07	2.86433e+07	3.73481e+07	1.9431e+07	4.08308e+07	0	0	1.10978e+07
FA(14:0)	M+13	2.63608e+07	1.51736e+07	2.6252e+07	1.22503e+07	1.63161e+07	1.71066e+07	0	2.95051e+07	1.82111e+07	1.97115e+07	7.83428e+06	1.1317e+07	0	0	0	0	0	0	0	0	0	0	0	0
FA(14:0)	M+14	4.22202e+07	1.87038e+07	4.27539e+07	2.54688e+07	2.4141e+07	3.07773e+07	9.31262e+06	6.80119e+07	3.02964e+07	3.28083e+07	1.12834e+07	1.60221e+07	0	1.76724e+07	1.07236e+07	9.24526e+06	0	0	0	0	0	0	0	0
FA(16:0)	M+0	1834154984	1681672873	1513983186	1912671279	1786895063	1613499985	2559598929	2010869227	1943998122	1521085090	1791995784	2956466967	1948176167	2200891931	1595398594	2330791306	2093964986	1683740867	2324845704	2144667491	2109761008	2048015354	1954324092	1615523197
FA(16:0)	M+1	8.38686e+06	7.72766e+06	6.90348e+06	0	0	0	5.99636e+06	1.99681e+06	0	0	0	1.9772e+07	3.893e+06	0	0	0	0	1.00089e+06	1.90503e+07	0	2.98528e+06	2.67004e+06	0	0
FA(16:0)	M+2	1.58195e+07	1.61046e+07	2.76491e+07	9.74484e+06	5.59784e+06	1.22013e+07	3.12423e+07	1.20895e+07	4.95949e+06	1.20676e+07	2.82547e+07	2.40746e+07	6.85482e+06	0	5.54689e+06	1.02893e+07	5.07847e+06	4.01142e+06	3.84548e+06	0	0	3.6166e+06	1.22144e+07	2.95227e+07
FA(16:0)	M+3	5.68721e+06	4.81461e+06	7.31865e+06	5.04082e+06	3.92633e+06	4.06203e+06	9.02566e+06	5.50624e+06	2.16037e+06	4.38106e+06	6.73222e+06	5.41264e+06	2.96615e+06	0	1.85832e+06	2.32703e+06	2.01173e+06	2.83768e+06	1.56135e+06	1.87245e+06	490953	2.77598e+06	945469	5.36913e+06
FA(16:0)	M+4	1.55259e+07	1.44205e+07	2.20101e+07	0	0	1.33059e+07	2.27436e+07	0	0	1.20612e+07	1.73215e+07	1.42363e+07	9.35709e+06	0	5.33009e+06	8.12255e+06	6.02673e+06	0	7.31495e+06	3.75169e+06	1.58814e+06	5.97754e+06	1.27708e+07	1.81204e+07
FA(16:0)	M+5	7.82774e+06	6.08351e+06	9002177	7.15242e+06	5.45624e+06	7.10097e+06	8.25845e+06	5.2659e+06	4.83418e+06	3.97967e+06	5.01522e+06	8.2616e+06	1.9378e+06	1.77578e+06	2.43246e+06	1.42052e+06	2.86972e+06	6.89553e+06	2.4378e+06	0	2.41578e+06	2.56526e+06	3.68258e+06	5.66798e+06
FA(16:0)	M+6	2.16274e+07	1.72636e+07	2.0741e+07	2.03209e+07	1.31759e+07	1.95843e+07	1.50846e+07	1.19843e+07	7.5216e+06	1.19235e+07	1.2098e+07	1.46469e+07	1.1228e+07	5.41838e+06	5.28227e+06	5.55829e+06	7.53108e+06	2.39969e+07	7.27724e+06	3.4793e+06	3.28564e+06	5.5808e+06	9.42624e+06	1.35312e+07
FA(16:0)	M+7	1.27528e+07	1.49294e+07	1.62822e+07	1.27977e+07	8.29239e+06	1.26193e+07	7.48654e+06	7.31221e+06	6.55687e+06	6.48299e+06	7.69911e+06	8.78959e+06	6.97183e+06	2.81106e+06	3.3208e+06	1.16739e+06	3.11196e+06	1.50172e+07	4.72152e+06	0	4.52169e+06	3.73086e+06	4.54599e+06	6.3382e+06
FA(16:0)	M+8	3.88716e+07	3.9525e+07	3.38974e+07	3.65125e+07	2.72697e+07	3.1341e+07	2.02671e+07	2.05473e+07	1.23945e+07	2.00965e+07	1.78913e+07	2.04488e+07	2.01284e+07	13450745	9.08402e+06	7.86644e+06	1.55687e+07	5.04567e+07	1.63387e+07	5.01955e+06	9.45152e+06	5.80665e+06	9.61428e+06	2.01678e+07
FA(16:0)	M+9	2.57305e+07	2.95473e+07	2.50009e+07	2.05602e+07	1.50531e+07	1.55783e+07	1.12097e+07	1.40258e+07	1.13242e+07	1.21823e+07	1.14444e+07	1.65785e+07	8.9488e+06	8.07281e+06	7.1075e+06	4.4599e+06	6.95901e+06	2.45286e+07	1.12924e+07	3.38522e+06	6.53976e+06	3.1592e+06	6.86434e+06	1.16309e+07
FA(16:0)	M+10	5.72463e+07	6.9166e+07	5.52449e+07	5.40682e+07	3.61568e+07	4.5218e+07	3.0842e+07	4.3443e+07	2.19487e+07	3.21742e+07	2.60021e+07	3.45284e+07	2.59961e+07	2.90545e+07	1.54137e+07	1.60991e+07	2.22459e+07	6.50358e+07	3.17847e+07	8.04958e+06	2.16724e+07	4.73771e+06	1.33358e+07	2.75464e+07
FA(16:0)	M+11	3.06807e+07	4.00577e+07	2.80197e+07	2.92202e+07	1.80955e+07	2.0587e+07	1.79654e+07	2.37713e+07	1.50306e+07	1.74741e+07	1.3827e+07	2.35913e+07	1.13942e+07	1.45705e+07	8.98074e+06	8.79583e+06	1.14365e+07	2.67898e+07	1.43845e+07	4.61232e+06	1.14963e+07	0	6.89369e+06	1.49353e+07
FA(16:0)	M+12	6.20482e+07	8.69068e+07	6.38833e+07	5.7804e+07	4.13737e+07	4.12374e+07	38720979	6.32861e+07	2.85328e+07	3.55737e+07	3.12944e+07	4.31659e+07	2.44779e+07	3.77817e+07	2.27181e+07	2.34157e+07	2.67787e+07	6.34513e+07	3.89363e+07	1.01298e+07	2.84748e+07	0	1.14167e+07	3.26544e+07
FA(16:0)	M+13	2.43117e+07	3.51573e+07	2.90398e+07	1.97513e+07	1.60301e+07	1.65425e+07	1.68194e+07	2.73723e+07	1.39256e+07	1.87964e+07	1.13367e+07	1.80395e+07	9.95009e+06	1.47417e+07	9.80787e+06	1.01302e+07	1.01084e+07	2.11514e+07	0	4.24012e+06	1.38906e+07	0	6.18847e+06	1.17805e+07
FA(16:0)	M+14	4.74448e+07	6.28288e+07	4.81868e+07	4.1356e+07	3.36472e+07	2.75596e+07	3.29129e+07	6.81164e+07	2.52524e+07	3.08097e+07	2.16754e+07	3.51328e+07	1.82885e+07	3.11567e+07	2.1118e+07	2.15215e+07	2.32611e+07	4.10626e+07	3.51324e+07	0	2.50789e+07	0	6.64452e+06	2.41387e+07
FA(16:0)	M+15	1.2621e+07	1.49786e+07	1.22852e+07	9.95767e+06	8.31974e+06	8.72463e+06	1.08983e+07	1.59213e+07	6.25868e+06	6.12969e+06	6.40888e+06	8.22166e+06	0	6.43277e+06	3.58253e+06	6.07847e+06	4.97157e+06	7.70181e+06	7.36028e+06	0	4.39388e+06	0	0	4.64188e+06
FA(16:0)	M+16	1.65293e+07	2.28352e+07	1.85323e+07	1.55276e+07	1.00687e+07	1.24838e+07	1.3661e+07	3.95245e+07	1.0641e+07	1.14669e+07	6.90948e+06	1.31315e+07	5.55894e+06	1.24777e+07	8.78409e+06	1.06479e+07	1.03534e+07	1.4078e+07	1.45031e+07	0	9.46295e+06	0	0	7.4271e+06
FA(10:0)	M+0	26947230232	33602373967	29248535666	30900350489	28935085149	31613217341	25950981401	29830539686	30350715850	21759028115	24895508977	14062554906	28069061942	35496867877	32374009873	34276594563	30374115435	31265969194	30660893801	25943917450	33079744396	32744363196	31053614170	33810554940
FA(10:0)	M+1	2.4374e+07	0	1.39985e+06	0	2.55033e+07	0	0	1.80835e+07	0	0	0	0	0	0	0	0	0	0	0	0	0	0	0	0
FA(10:0)	M+2	0	0	0	0	0	0	0	0	0	0	0	0	0	0	0	0	0	0	0	0	0	0	0	0
FA(10:0)	M+3	0	0	0	0	0	0	0	0	0	0	0	0	0	0	0	0	0	0	0	0	0	0	0	0
FA(10:0)	M+4	5.14906e+06	1.15689e+07	7.86173e+06	1.26378e+07	9.16612e+06	8.22313e+06	0	0	0	0	0	0	0	0	0	0	0	0	0	0	0	0	0	0
FA(10:0)	M+5	0	0	0	0	0	0	0	0	0	0	0	0	0	0	0	0	0	0	0	0	0	0	0	0
FA(10:0)	M+6	2.26207e+07	3.25181e+07	2.11017e+07	1.90795e+07	2.35194e+07	1.6086e+07	0	1.98022e+07	1.66933e+07	1.41956e+07	0	8.98478e+06	0	0	0	0	0	0	0	0	0	0	0	0
FA(10:0)	M+7	1.29179e+07	1.28303e+07	1.07621e+07	0	6.32239e+06	7.81162e+06	0	1.90296e+07	9.36269e+06	9.89865e+06	0	0	0	0	0	0	0	0	0	0	0	0	0	0
FA(10:0)	M+8	3.32696e+07	4.24791e+07	2.91935e+07	2.54184e+07	2.56818e+07	2.85033e+07	0	4.42664e+07	2.27858e+07	2.47123e+07	0	1.04189e+07	1.11326e+07	2.38065e+07	1.01547e+07	0	0	1.99163e+07	0	0	0	0	0	0
FA(10:0)	M+9	4.54144e+06	8.43044e+06	1.35649e+07	0	0	0	0	0	0	0	0	0	0	0	0	0	0	0	0	0	0	0	0	0
FA(10:0)	M+10	2.12959e+07	1.91887e+07	1.6317e+07	0	1.29776e+07	1.3777e+07	0	2.98842e+07	1.07561e+07	1.77028e+07	0	4.71349e+06	0	0	0	0	0	0	0	0	0	0	0	0
FA(12:0)	M+0	32459561510	31726684941	32930126376	33536967748	32927275685	33424498189	32672597522	32292755189	31922748515	32752266500	33489493723	30591269925	30983318891	31873929913	33396570434	34903583012	34145029172	33205375571	31135415599	31277698062	31976738656	34081039697	32790297175	35110325918
FA(12:0)	M+1	0	0	0	0	0	0	0	0	0	0	0	0	0	0	0	0	0	0	0	0	0	0	0	0
FA(12:0)	M+2	0	0	0	0	0	0	0	0	0	0	0	0	0	0	0	0	0	0	0	0	0	0	0	0
FA(12:0)	M+3	0	0	0	0	0	0	0	0	0	0	0	0	0	0	0	0	0	0	0	0	0	0	0	0
FA(12:0)	M+4	0	0	0	0	0	0	0	0	0	0	0	0	0	0	0	0	0	0	0	0	0	0	0	0
FA(12:0)	M+5	0	0	0	0	0	0	0	0	0	0	0	0	0	0	0	0	0	0	0	0	0	0	0	0
FA(12:0)	M+6	0	0	0	0	0	0	0	0	0	0	0	0	0	0	0	0	0	0	0	0	0	0	0	0
FA(12:0)	M+7	0	0	0	0	0	0	0	0	0	0	0	0	0	0	0	0	0	0	0	0	0	0	0	0
FA(12:0)	M+8	0	0	0	0	0	0	0	0	0	0	0	0	0	0	0	0	0	0	0	0	0	0	0	0
FA(12:0)	M+9	0	0	0	0	0	0	0	0	0	0	0	0	0	0	0	0	0	0	0	0	0	0	0	0
FA(12:0)	M+10	0	0	0	0	0	0	0	0	0	0	0	0	0	0	0	0	0	0	0	0	0	0	0	0
FA(12:0)	M+11	0	0	0	0	0	0	0	0	0	0	0	0	0	0	0	0	0	0	0	0	0	0	0	0
FA(12:0)	M+12	0	0	0	0	0	0	0	0	0	0	0	0	0	0	0	0	0	0	0	0	0	0	0	0
FA(22:1)	M+0	3.39098e+08	8.8986e+07	2.93574e+08	1.87584e+08	2.48371e+08	2.63798e+08	288687323	2.01079e+08	3.53812e+08	3.65941e+08	5.37978e+08	8.46978e+08	2.6297e+08	2.39245e+07	6.8383e+07	1.5023e+08	2.57419e+08	2.9793e+08	3.32309e+08	2.57538e+08	1.70662e+08	2.06703e+08	1.51946e+08	5.41339e+07
FA(22:1)	M+1	4.26096e+06	0	3.7713e+06	336389	0	128691	3.02744e+06	2.4632e+06	0	0	6.03013e+06	6.56099e+06	0	0	0	378181	635687	0	0	0	0	0	932433	619420
FA(22:1)	M+2	1.14531e+07	2.27705e+06	1.07722e+07	3.15736e+06	7.33454e+06	9.98674e+06	1.40874e+07	5.9195e+06	7.26134e+06	1.46262e+07	2.50065e+07	2.3711e+07	4.24792e+06	0	1.03238e+06	1.06735e+06	2.58154e+06	2.56027e+06	2.19519e+06	2.42351e+06	0	404930	2.55083e+06	2.48535e+06
FA(22:1)	M+3	532145	211370	1.67186e+06	169225	633575	0	1.50154e+06	794443	773111	1.07085e+06	1.46517e+06	3.45467e+06	192620	0	0	0	172411	215465	0	179920	0	0	76816.7	0
FA(22:1)	M+4	3.10311e+06	726451	3.81366e+06	1.14115e+06	1.79856e+06	2.97931e+06	4.19811e+06	1.38527e+06	1.49947e+06	3.55661e+06	7.814e+06	6.38069e+06	0	0	0	0	0	0	0	0	0	0	0	0
FA(22:1)	M+5	409437	0	771931	0	0	320439	307661	0	0	284478	676538	949908	0	0	0	0	0	0	0	0	0	0	0	0
FA(22:1)	M+6	985557	0	648864	0	0	821162	821307	0	0	813928	1.54668e+06	2.98556e+06	0	0	0	0	0	0	0	0	0	0	0	0
FA(22:1)	M+7	0	0	0	0	0	0	623720	0	0	0	1.06279e+06	2.35922e+06	0	0	0	0	0	0	0	0	0	0	0	0
FA(22:1)	M+8	0	0	0	0	0	0	1.1816e+06	0	0	1.17173e+06	2.59033e+06	4.67428e+06	0	0	0	0	0	0	0	0	0	0	0	0
FA(22:1)	M+9	0	0	645350	924292	0	1.45548e+06	1.38243e+06	0	0	942438	3.11508e+06	4.14728e+06	0	0	0	0	0	0	0	0	0	0	0	0
FA(22:1)	M+10	0	0	1.45788e+06	932835	1.59818e+06	1.80206e+06	2.48024e+06	704951	1.32823e+06	2.58336e+06	4.85768e+06	7.64277e+06	0	0	0	0	0	0	0	0	0	0	0	0
FA(22:1)	M+11	1.31626e+06	0	1.49527e+06	1.31781e+06	542359	1.34811e+06	2.295e+06	0	964865	3.03683e+06	6.45619e+06	8.95561e+06	0	0	0	0	0	0	0	0	0	0	0	0
FA(22:1)	M+12	2.81422e+06	1.35313e+06	4.06586e+06	1.87038e+06	2.41792e+06	3.23422e+06	5.19398e+06	997212	2.53259e+06	5.58032e+06	1.03989e+07	1.41199e+07	0	0	0	0	0	0	0	0	0	0	0	0
FA(22:1)	M+13	3.18812e+06	1.12724e+06	3.4741e+06	1.63379e+06	1.75428e+06	2.58736e+06	4.44165e+06	1.33631e+06	1.37232e+06	4.83239e+06	1.08835e+07	1.09955e+07	0	0	0	0	0	0	0	0	0	0	0	0
FA(22:1)	M+14	4.96897e+06	1.86109e+06	7.70278e+06	2.73899e+06	2.77706e+06	4.57418e+06	6.98165e+06	1.70726e+06	3.11592e+06	7.12722e+06	1.50079e+07	1.83201e+07	0	0	0	0	0	0	0	0	0	0	0	0
FA(22:1)	M+15	4.64526e+06	1.46389e+06	5.87976e+06	1.96833e+06	2.31308e+06	3.75637e+06	5.76395e+06	0	2.33798e+06	7.29698e+06	1.30653e+07	1.45894e+07	0	0	0	0	0	0	0	0	0	0	0	0
FA(22:1)	M+16	6.87411e+06	1.8679e+06	9.00004e+06	2.44934e+06	2.42873e+06	3.89742e+06	7.22876e+06	1.80454e+06	2.2245e+06	9.1108e+06	1.7653e+07	1.69827e+07	0	0	0	0	0	0	0	0	0	0	0	0
FA(22:1)	M+17	4.30037e+06	1.46156e+06	6.58982e+06	1.3186e+06	1.84364e+06	2.68307e+06	5.08498e+06	0	1.96065e+06	5.94096e+06	1.1343e+07	1.14353e+07	0	0	0	0	0	0	0	0	0	0	0	0
FA(22:1)	M+18	5.8607e+06	1.9719e+06	7.56158e+06	2.15091e+06	1.96209e+06	3.22881e+06	6.13553e+06	1.1424e+06	2.85203e+06	7.34653e+06	1.36341e+07	1.19741e+07	0	0	0	0	0	0	0	0	0	0	0	0
FA(22:1)	M+19	2.4388e+06	0	3.48068e+06	0	1.10213e+06	1.30929e+06	2.52212e+06	0	1.14596e+06	3.10432e+06	6.57004e+06	4.62275e+06	0	0	0	0	0	0	0	0	0	0	0	0
FA(22:1)	M+20	4.06744e+06	0	4.21672e+06	642380	891719	1.44364e+06	2.66559e+06	0	1.04476e+06	3.14004e+06	6.16802e+06	4.05875e+06	0	0	0	0	0	0	0	0	0	0	0	0
FA(22:1)	M+21	0	0	0	0	0	0	0	0	0	893443	1.91749e+06	1.43302e+06	0	0	0	0	0	0	0	0	0	0	0	0
FA(22:1)	M+22	0	0	0	0	0	0	0	0	0	0	0	0	0	0	0	0	0	0	0	0	0	0	0	0
FA(20:0)	M+0	7.19359e+07	7.26887e+07	6.06048e+07	6.36255e+07	3.47254e+07	5.73263e+07	1.64715e+08	3.08744e+07	6.4226e+07	8.02183e+07	2.23998e+08	3.89208e+08	6.63176e+07	4.95073e+07	6.71221e+07	67924448	1.02503e+08	6.02016e+07	2.25486e+07	6.18427e+07	1.02828e+08	7.21208e+07	8.45187e+07	8.29981e+07
FA(20:0)	M+1	0	0	313616	630649	0	0	773507	357341	0	86277.8	0	0	0	0	176340	0	0	433891	717055	0	0	0	2467.28	16824.1
FA(20:0)	M+2	285834	0	0	0	0	0	2.91052e+06	0	0	557374	4.75605e+06	5.84339e+06	0	0	0	0	92597.9	0	0	160405	0	0	57366.5	0
FA(20:0)	M+3	0	0	0	0	0	0	258286	0	0	0	213904	519249	0	0	0	0	0	0	0	0	0	0	0	0
FA(20:0)	M+4	0	0	0	0	0	0	852165	0	0	0	1.50616e+06	1.92632e+06	0	0	0	0	0	0	0	0	0	0	0	0
FA(20:0)	M+5	0	0	0	0	0	0	0	0	0	0	0	0	0	0	0	0	0	0	0	0	0	0	0	0
FA(20:0)	M+6	0	0	0	0	0	0	0	0	0	0	0	0	0	0	0	0	0	0	0	0	0	0	0	0
FA(20:0)	M+7	0	0	0	0	0	0	0	0	0	0	0	0	0	0	0	0	0	0	0	0	0	0	0	0
FA(20:0)	M+8	0	0	0	0	0	0	0	0	0	0	0	0	0	0	0	0	0	0	0	0	0	0	0	0
FA(20:0)	M+9	0	0	0	0	0	0	933604	0	0	0	1.17727e+06	3.1791e+06	0	0	0	0	0	0	0	0	0	0	0	0
FA(20:0)	M+10	0	0	0	0	0	0	1.33509e+06	0	0	0	2.99778e+06	5.03433e+06	0	0	0	0	0	0	0	0	0	0	0	0
FA(20:0)	M+11	0	0	0	0	0	0	1.35129e+06	0	0	0	3.05006e+06	5.16437e+06	0	0	0	0	0	0	0	0	0	0	0	0
FA(20:0)	M+12	0	0	0	0	0	0	2.42057e+06	0	0	0	5.76561e+06	8.10295e+06	0	0	0	0	0	0	0	0	0	0	0	0
FA(20:0)	M+13	0	0	0	0	0	0	2.27379e+06	0	0	0	4.31391e+06	6.4489e+06	0	0	0	0	0	0	0	0	0	0	0	0
FA(20:0)	M+14	0	0	0	0	0	0	3.12326e+06	0	0	0	8.02295e+06	1.00074e+07	0	0	0	0	0	0	0	0	0	0	0	0
FA(20:0)	M+15	0	0	0	0	0	0	1.98549e+06	0	0	0	5.18479e+06	6.0803e+06	0	0	0	0	0	0	0	0	0	0	0	0
FA(20:0)	M+16	0	0	0	0	0	0	3.2149e+06	0	0	0	6.38002e+06	8.51121e+06	0	0	0	0	0	0	0	0	0	0	0	0
FA(20:0)	M+17	0	0	0	0	0	0	1.95415e+06	0	0	0	2.89484e+06	3.18999e+06	0	0	0	0	0	0	0	0	0	0	0	0
FA(20:0)	M+18	0	0	0	0	0	0	2.16594e+06	0	0	0	3.59878e+06	4.0738e+06	0	0	0	0	0	0	0	0	0	0	0	0
FA(20:0)	M+19	0	0	0	0	0	0	0	0	0	0	0	0	0	0	0	0	0	0	0	0	0	0	0	0
FA(20:0)	M+20	0	0	0	0	0	0	0	0	0	0	0	0	0	0	0	0	0	0	0	0	0	0	0	0
FA(22:0)	M+0	2.25225e+07	2.12232e+07	1.88255e+07	2.06614e+07	1.29993e+07	1.76496e+07	4.07563e+07	1.41184e+07	1.92224e+07	2.47688e+07	7.40206e+07	9.12531e+07	2.32754e+07	1.4118e+07	2.06833e+07	2.27707e+07	2.80644e+07	2.24226e+07	9.73147e+06	2.21242e+07	2.81776e+07	2.34403e+07	2.29577e+07	2.14109e+07
FA(22:0)	M+1	0	0	118369	0	0	0	0	0	0	0	429717	953065	0	0	0	315768	789247	0	86433.5	0	199453	1857.01	0	348665
FA(22:0)	M+2	0	0	0	0	0	14926.4	1.31189e+06	0	25882.1	138368	2.71119e+06	2.61513e+06	0	0	0	0	0	0	0	0	0	0	0	0
FA(22:0)	M+3	0	0	0	0	0	0	0	0	0	0	0	0	0	0	0	0	0	0	0	0	0	0	0	0
FA(22:0)	M+4	0	0	0	0	0	0	0	0	0	0	0	0	0	0	0	0	0	0	0	0	0	0	0	0
FA(22:0)	M+5	0	0	0	0	0	0	0	0	0	0	0	0	0	0	0	0	0	0	0	0	0	0	0	0
FA(22:0)	M+6	0	0	0	0	0	0	0	0	0	0	0	0	0	0	0	0	0	0	0	0	0	0	0	0
FA(22:0)	M+7	0	0	0	0	0	0	0	0	0	0	0	0	0	0	0	0	0	0	0	0	0	0	0	0
FA(22:0)	M+8	0	0	0	0	0	0	0	0	0	0	0	0	0	0	0	0	0	0	0	0	0	0	0	0
FA(22:0)	M+9	0	0	0	0	0	0	0	0	0	0	0	0	0	0	0	0	0	0	0	0	0	0	0	0
FA(22:0)	M+10	0	0	0	0	0	0	0	0	0	0	0	0	0	0	0	0	0	0	0	0	0	0	0	0
FA(22:0)	M+11	0	0	0	0	0	0	0	0	0	0	0	0	0	0	0	0	0	0	0	0	0	0	0	0
FA(22:0)	M+12	0	0	0	0	0	0	0	0	0	0	0	0	0	0	0	0	0	0	0	0	0	0	0	0
FA(22:0)	M+13	0	0	0	0	0	0	0	0	0	0	0	0	0	0	0	0	0	0	0	0	0	0	0	0
FA(22:0)	M+14	0	0	0	0	0	0	493717	0	0	0	2.17179e+06	1.97721e+06	0	0	0	0	0	0	0	0	0	0	0	0
FA(22:0)	M+15	0	0	0	0	0	0	526479	0	0	0	1.71637e+06	1.57271e+06	0	0	0	0	0	0	0	0	0	0	0	0
FA(22:0)	M+16	0	0	0	0	0	0	0	0	0	0	0	0	0	0	0	0	0	0	0	0	0	0	0	0
FA(22:0)	M+17	0	0	0	0	0	0	0	0	0	0	0	0	0	0	0	0	0	0	0	0	0	0	0	0
FA(22:0)	M+18	0	0	0	0	0	0	0	0	0	0	0	0	0	0	0	0	0	0	0	0	0	0	0	0
FA(22:0)	M+19	0	0	0	0	0	0	0	0	0	0	0	0	0	0	0	0	0	0	0	0	0	0	0	0
FA(22:0)	M+20	0	0	0	0	0	0	0	0	0	0	0	0	0	0	0	0	0	0	0	0	0	0	0	0
FA(22:0)	M+21	0	0	0	0	0	0	0	0	0	0	0	0	0	0	0	0	0	0	0	0	0	0	0	0
FA(22:0)	M+22	0	0	0	0	0	0	0	0	0	0	0	0	0	0	0	0	0	0	0	0	0	0	0	0
FA(18:0)	M+0	512754683	5.1184e+08	4.15027e+08	4.73914e+08	2.88536e+08	4.24725e+08	9.13609e+08	280500768	2.90256e+08	5.8996e+08	7.18216e+08	8.334e+08	552144502	8.95762e+08	7.22868e+08	7.29952e+08	6.13075e+08	356311768	2.13982e+08	4.41769e+08	7.0512e+08	4.90033e+08	6.83257e+08	9.12773e+08
FA(18:0)	M+1	112506	0	104607	0	0	0	2.76105e+06	0	0	0	0	0	220688	0	0	0	0	0	0	0	148531	0	0	405730
FA(18:0)	M+2	2.5348e+06	2.54344e+06	0	0	0	0	1.55789e+07	380174	13538.9	2.93156e+06	1.50093e+07	1.47508e+07	0	0	0	0	272130	0	0	0	0	0	1.70258e+06	7.8408e+06
FA(18:0)	M+3	877289	318612	0	0	0	0	3.8662e+06	0	188810	324485	1.64876e+06	1.00056e+06	0	0	55321.3	0	0	27958	0	0	0	0	107374	1.00658e+06
FA(18:0)	M+4	0	0	0	0	0	0	5.99592e+06	0	0	869194	3.81105e+06	4.26323e+06	0	0	0	0	0	0	0	0	0	0	0	0
FA(18:0)	M+5	0	0	0	0	0	0	2.356e+06	0	0	0	1.2725e+06	1.77247e+06	0	0	0	0	0	0	0	0	0	0	0	0
FA(18:0)	M+6	0	0	0	0	0	0	3.69684e+06	0	0	0	2.08781e+06	1.99272e+06	0	0	0	0	0	0	0	0	0	0	0	0
FA(18:0)	M+7	0	0	0	0	0	0	1.26182e+06	0	0	0	1.27653e+06	1.46231e+06	0	0	0	0	0	0	0	0	0	0	0	0
FA(18:0)	M+8	0	0	0	0	0	0	3.25067e+06	0	0	0	2.01655e+06	3.4018e+06	0	0	0	0	0	0	0	0	0	0	0	0
FA(18:0)	M+9	0	0	0	0	0	0	2.01135e+06	0	0	0	1.28228e+06	2.97806e+06	0	0	0	0	0	0	0	0	0	0	0	0
FA(18:0)	M+10	0	0	0	0	0	0	2.86695e+06	0	0	1.4643e+06	2.77262e+06	3.262e+06	0	0	0	0	0	0	0	0	0	0	0	0
FA(18:0)	M+11	711017	657096	0	236729	0	334740	2.93774e+06	0	0	0	1.88326e+06	3.48134e+06	0	0	0	0	0	0	0	0	0	0	0	0
FA(18:0)	M+12	2.61595e+06	1.80653e+06	0	583608	0	480295	4.25068e+06	0	566750	1.76122e+06	4.55712e+06	4.43928e+06	0	0	0	0	0	0	0	0	0	0	0	0
FA(18:0)	M+13	0	0	0	0	0	0	2.73562e+06	0	0	1.45109e+06	3.24432e+06	3.6263e+06	0	0	0	0	0	0	0	0	0	0	0	0
FA(18:0)	M+14	3.2335e+06	1.97909e+06	0	686051	0	506385	4.79576e+06	0	0	1.94502e+06	4.21313e+06	4.77193e+06	0	0	0	0	0	0	0	0	0	0	0	0
FA(18:0)	M+15	0	0	0	0	0	0	2.93763e+06	0	0	1.14582e+06	2.23549e+06	2.60287e+06	0	0	0	0	0	0	0	0	0	0	0	0
FA(18:0)	M+16	1.50153e+06	1.20122e+06	0	0	0	530235	3.58086e+06	441059	0	1.65197e+06	2.92211e+06	2.21334e+06	0	0	0	0	0	0	0	0	0	0	0	0
FA(18:0)	M+17	0	0	0	0	0	0	0	0	0	0	0	0	0	0	0	0	0	0	0	0	0	0	0	0
FA(18:0)	M+18	0	0	0	0	0	0	0	0	0	0	0	0	0	0	0	0	0	0	0	0	0	0	0	0

## Sheet: kidney
Fatty acid	Isotopologue	kidney_24h_12w_1	kidney_24h_12w_2	kidney_24h_12w_3	kidney_24h_12w_4	kidney_24h_12w_5	kidney_24h_12w_6	kidney_24h_78w_1	kidney_24h_78w_2	kidney_24h_78w_3	kidney_24h_78w_4	kidney_24h_78w_5	kidney_24h_78w_6	kidney_6h_12w_1	kidney_6h_12w_2	kidney_6h_12w_3	kidney_6h_12w_4	kidney_6h_12w_5	kidney_6h_12w_6	kidney_6h_78w_1	kidney_6h_78w_2	kidney_6h_78w_3	kidney_6h_78w_4	kidney_6h_78w_5	kidney_6h_78w_6
FA(18:1)	M+0	8777195009	13578266957	12508836521	12781095051	15229715323	12509120581	16846350027	16344232617	13563952038	17947719905	16863903931	14197502123	16566551394	16127242841	9395977891	17530638519	16228779137	12330197777	14824102004	18150736533	17007078850	19023344815	18240616596	15759143450
FA(18:1)	M+1	7.61822e+06	6.97711e+06	1.9169e+07	5.18898e+06	4.40011e+07	0	2.40639e+07	0	0	0	0	1.2194e+07	3.33681e+07	0	853304	1.42056e+07	1.24611e+07	3.72039e+07	1.05846e+06	0	6.0536e+06	0	0	1.13881e+07
FA(18:1)	M+2	1.39511e+08	3.96474e+07	2.50077e+08	1.94769e+08	9.3419e+07	9.21301e+07	3.0544e+07	7.60247e+07	3.16042e+07	2.8632e+07	6.46573e+07	7.39266e+06	0	0	1.64545e+07	1.12349e+08	3.31724e+07	1.47115e+08	5.2325e+07	0	0	0	0	0
FA(18:1)	M+3	1.71083e+07	2.46453e+06	2.79061e+07	9.79214e+06	7.92e+06	3.553e+06	8.35331e+06	9.82023e+06	5.55855e+06	1.03395e+07	6.82359e+06	6.61931e+06	0	0	4.39516e+06	4.38109e+06	0	2.7333e+07	0	0	0	0	0	0
FA(18:1)	M+4	4.52395e+07	1.57558e+07	5.6487e+07	3.59719e+07	1.99285e+07	7.96161e+06	1.43612e+07	2.8743e+07	1.08708e+07	1.29026e+07	1.35797e+07	3.80417e+06	3.9395e+06	5.34901e+06	1.06127e+07	1.75952e+07	9.29775e+06	4.60537e+07	0	0	0	0	0	0
FA(18:1)	M+5	1.26786e+07	3.63666e+06	1.72489e+07	1.54305e+07	7.19058e+06	0	5.74976e+06	7.41085e+06	3.61383e+06	0	4.21875e+06	3.79454e+06	0	0	0	0	0	0	0	0	0	0	0	0
FA(18:1)	M+6	2.39946e+07	8.59775e+06	3.42796e+07	2.40431e+07	1.63436e+07	6.77268e+06	8.62975e+06	1.30542e+07	7.33436e+06	7.84334e+06	6.58287e+06	4.50578e+06	0	0	5.85277e+06	13671693	0	3.2198e+07	0	0	0	0	0	0
FA(18:1)	M+7	1.02316e+07	8.19898e+06	1.45366e+07	2.27494e+07	1.5044e+07	3.19625e+06	0	5.70566e+06	2.61695e+06	0	2.2969e+06	5.00571e+06	0	0	0	0	0	0	0	0	0	0	0	0
FA(18:1)	M+8	2.28731e+07	1.68547e+07	3.89498e+07	4.679e+07	3.75343e+07	2.14836e+07	1.15008e+07	1.48104e+07	1.28039e+07	9.3298e+06	1.21557e+07	1.15179e+07	5.44922e+06	9.4041e+06	4.44251e+06	1.62541e+07	9.01951e+06	3.07283e+07	0	0	0	0	0	0
FA(18:1)	M+9	2.3565e+07	1.62165e+07	3.13414e+07	4.96864e+07	3.38307e+07	1.5641e+07	5.90036e+06	1.31464e+07	1.05149e+07	1.03755e+07	7.99206e+06	1.44106e+07	5.85081e+06	7.03968e+06	3.51484e+06	1.72983e+07	1.00648e+07	3.05759e+07	1.05726e+07	0	0	0	7.00719e+06	9.99012e+06
FA(18:1)	M+10	5.39375e+07	4.30204e+07	8.98393e+07	9.99319e+07	7.68569e+07	5.36339e+07	1.29067e+07	3.51167e+07	2.43232e+07	3.24314e+07	3.09673e+07	2.20733e+07	1.68392e+07	2.08657e+07	1.44142e+07	4.95225e+07	2.54712e+07	6.25994e+07	31195320	0	9.18856e+06	0	9.74923e+06	1.79075e+07
FA(18:1)	M+11	5.07288e+07	3.43735e+07	8.49255e+07	9.76727e+07	73618818	3.65e+07	1.54903e+07	3.28121e+07	2.08379e+07	2.72382e+07	2.55535e+07	2.39692e+07	1.66705e+07	1.95431e+07	8.42575e+06	5.8901e+07	1.95506e+07	5.52982e+07	2.44734e+07	0	5.80839e+06	0	9.62824e+06	1.14028e+07
FA(18:1)	M+12	109002297	7.12569e+07	1.94358e+08	1.70501e+08	1.20565e+08	8.99292e+07	2.79242e+07	7.96411e+07	4.89883e+07	6.13355e+07	5.32634e+07	4.28509e+07	2.92301e+07	4.7696e+07	2.33174e+07	1.4601e+08	5.95928e+07	1.15893e+08	6.20241e+07	4.47147e+06	1.45332e+07	0	1.82028e+07	3.2582e+07
FA(18:1)	M+13	9.16158e+07	5.0566e+07	150027448	1.32153e+08	8.92463e+07	6.03559e+07	2.46033e+07	6.03886e+07	4.06307e+07	4.99875e+07	4.39185e+07	3.18666e+07	2.58328e+07	3.24844e+07	1.78801e+07	1.11536e+08	4.55278e+07	8.10246e+07	4.75602e+07	5.46588e+06	9.96327e+06	0	1.25671e+07	2.15374e+07
FA(18:1)	M+14	1.65025e+08	8.69882e+07	293421958	2.31114e+08	1.40188e+08	1.22665e+08	4.25763e+07	1.24352e+08	6.81564e+07	8.26762e+07	7.7814e+07	5.5829e+07	4.36251e+07	7.05255e+07	4.51557e+07	2.52505e+08	1.10918e+08	1.49559e+08	8.80684e+07	6.92391e+06	2.2196e+07	0	1.93938e+07	3.35059e+07
FA(18:1)	M+15	9.39179e+07	4.30568e+07	1.63243e+08	1.04599e+08	7.63255e+07	5.71141e+07	2.18613e+07	6.47175e+07	3.71994e+07	5.75121e+07	3.42188e+07	3.0195e+07	2.48726e+07	3.37949e+07	2.23277e+07	1.35049e+08	5.72737e+07	7.10744e+07	3.96389e+07	0	9.88067e+06	0	8.19491e+06	2.168e+07
FA(18:1)	M+16	1.53764e+08	6.63349e+07	2.67167e+08	1.90439e+08	1.0897e+08	9.53935e+07	3.60313e+07	1.30872e+08	6.22534e+07	8.26115e+07	6.33515e+07	4.48449e+07	3.60518e+07	6.94806e+07	4.58398e+07	2.82257e+08	1.04451e+08	1.26575e+08	6.73367e+07	4.51916e+06	2.0568e+07	0	1.36551e+07	2.8156e+07
FA(18:1)	M+17	4.63736e+07	1.97409e+07	8.59228e+07	5.20112e+07	3.19078e+07	2.25409e+07	9.74034e+06	3.84666e+07	1.81828e+07	2.62245e+07	1.72702e+07	1.25194e+07	7.83802e+06	1.73742e+07	1.21495e+07	8.61502e+07	2.57164e+07	3.06225e+07	1.47384e+07	0	5.17396e+06	0	0	9.78104e+06
FA(18:1)	M+18	6.43127e+07	2.50205e+07	1.06822e+08	7.01315e+07	3.78885e+07	3.30733e+07	1.28963e+07	6.49019e+07	2.91943e+07	3.78108e+07	2.24347e+07	1.75164e+07	9.61151e+06	2.90996e+07	2.08581e+07	1.31426e+08	4.88582e+07	4.41625e+07	2.9771e+07	0	8.71893e+06	0	0	9.1512e+06
FA(18:2)	M+0	13186806912	14830332621	13907653001	13141049476	16994784796	9769106466	16345139233	16489036629	16209424781	21880788297	16853417088	16715483518	21601988284	18453778119	11529665557	17298034544	18091348997	12790366420	20962512804	21404643162	20050285625	23769079940	24996000022	20759877978
FA(18:2)	M+1	0	0	3.34634e+06	0	0	0	0	0	0	1.03746e+07	0	0	0	0	0	0	0	0	0	7.35196e+06	0	0	1.11557e+07	0
FA(18:2)	M+2	0	0	0	0	0	0	0	0	0	0	0	0	0	0	0	0	0	0	0	0	0	0	0	0
FA(18:2)	M+3	0	0	0	0	0	0	0	0	0	0	0	0	0	0	0	0	0	0	0	0	0	0	0	0
FA(18:2)	M+4	0	0	0	0	0	0	0	0	0	0	0	0	0	0	0	0	0	0	0	0	0	0	0	0
FA(18:2)	M+5	0	0	0	0	0	0	0	0	0	0	0	0	0	0	0	0	0	0	0	0	0	0	0	0
FA(18:2)	M+6	0	0	0	0	0	0	0	0	0	0	0	0	0	0	0	0	0	0	0	0	0	0	0	0
FA(18:2)	M+7	0	0	0	0	0	0	0	0	0	0	0	0	0	0	0	0	0	0	0	0	0	0	0	0
FA(18:2)	M+8	0	0	0	0	0	0	0	0	0	0	0	0	0	0	0	0	0	0	0	0	0	0	0	0
FA(18:2)	M+9	0	0	0	0	0	0	0	0	0	0	0	0	0	0	0	0	0	0	0	0	0	0	0	0
FA(18:2)	M+10	0	0	0	0	0	0	0	0	0	0	0	0	0	0	0	0	0	0	0	0	0	0	0	0
FA(18:2)	M+11	0	0	0	0	0	0	0	0	0	0	0	0	0	0	0	0	0	0	0	0	0	0	0	0
FA(18:2)	M+12	0	0	0	0	0	0	0	0	0	0	0	0	0	0	0	0	0	0	0	0	0	0	0	0
FA(18:2)	M+13	0	0	0	0	0	0	0	0	0	0	0	0	0	0	0	0	0	0	0	0	0	0	0	0
FA(18:2)	M+14	0	0	0	0	0	0	0	0	0	0	0	0	0	0	0	0	0	0	0	0	0	0	0	0
FA(18:2)	M+15	0	0	0	0	0	0	0	0	0	0	0	0	0	0	0	0	0	0	0	0	0	0	0	0
FA(18:2)	M+16	0	0	0	0	0	0	0	0	0	0	0	0	0	0	0	0	0	0	0	0	0	0	0	0
FA(18:2)	M+17	0	0	0	0	0	0	0	0	0	0	0	0	0	0	0	0	0	0	0	0	0	0	0	0
FA(18:2)	M+18	0	0	0	0	0	0	0	0	0	0	0	0	0	0	0	0	0	0	0	0	0	0	0	0
FA(20:5)	M+0	1453375486	1699558428	1914569770	1703558264	2432598538	1515908836	2831018047	2411688001	2486016561	2963938925	2567178530	2233423219	2869457075	1688872046	3578252981	2170874179	2043899222	2575247662	2419880608	3491746758	2639022511	2739386142	2867162724	2551166312
FA(20:5)	M+1	0	1.15949e+07	1.49829e+07	4.84425e+06	8.59246e+06	0	1.58375e+07	6.33345e+06	1.49631e+07	0	8.30554e+06	2.49228e+06	0	286890	0	5.50175e+06	452436	1.72059e+07	360617	1.00831e+06	4.37828e+06	0	1.75162e+07	2.21592e+06
FA(20:5)	M+2	5.64058e+07	6.07896e+07	7.98632e+07	3.27419e+07	3.83159e+07	4.91064e+06	5.5441e+07	4.70783e+07	4.87192e+07	3.55479e+07	3.31777e+07	1.90363e+07	1.46752e+07	8.37082e+06	1.2479e+07	1.92074e+07	1.31943e+07	6.38429e+07	8.17784e+06	1.09402e+07	8.972e+06	6.31409e+06	7.1921e+06	1.07271e+07
FA(20:5)	M+3	0	0	0	1.9431e+06	611145	41777.3	236444	0	0	193133	0	0	666819	833982	565665	0	59802.1	0	1.89208e+06	0	0	336414	0	0
FA(20:5)	M+4	0	0	0	0	0	0	0	0	0	0	0	0	0	0	0	0	0	0	0	0	0	0	0	0
FA(20:5)	M+5	0	0	0	0	0	0	0	0	0	0	0	0	0	0	0	0	0	0	0	0	0	0	0	0
FA(20:5)	M+6	0	0	0	0	0	0	0	0	0	0	0	0	0	0	0	0	0	0	0	0	0	0	0	0
FA(20:5)	M+7	0	0	0	0	0	0	0	0	0	0	0	0	0	0	0	0	0	0	0	0	0	0	0	0
FA(20:5)	M+8	0	0	0	0	0	0	0	0	0	0	0	0	0	0	0	0	0	0	0	0	0	0	0	0
FA(20:5)	M+9	0	0	0	0	0	0	0	0	0	0	0	0	0	0	0	0	0	0	0	0	0	0	0	0
FA(20:5)	M+10	0	0	0	0	0	0	0	0	0	0	0	0	0	0	0	0	0	0	0	0	0	0	0	0
FA(20:5)	M+11	0	0	0	0	0	0	0	0	0	0	0	0	0	0	0	0	0	0	0	0	0	0	0	0
FA(20:5)	M+12	0	0	0	0	0	0	0	0	0	0	0	0	0	0	0	0	0	0	0	0	0	0	0	0
FA(20:5)	M+13	0	0	0	0	0	0	0	0	0	0	0	0	0	0	0	0	0	0	0	0	0	0	0	0
FA(20:5)	M+14	0	0	0	0	0	0	0	0	0	0	0	0	0	0	0	0	0	0	0	0	0	0	0	0
FA(20:5)	M+15	0	0	0	0	0	0	0	0	0	0	0	0	0	0	0	0	0	0	0	0	0	0	0	0
FA(20:5)	M+16	0	0	0	0	0	0	0	0	0	0	0	0	0	0	0	0	0	0	0	0	0	0	0	0
FA(20:5)	M+17	0	0	0	0	0	0	0	0	0	0	0	0	0	0	0	0	0	0	0	0	0	0	0	0
FA(20:5)	M+18	0	0	0	0	0	0	0	0	0	0	0	0	0	0	0	0	0	0	0	0	0	0	0	0
FA(20:5)	M+19	0	0	0	0	0	0	0	0	0	0	0	0	0	0	0	0	0	0	0	0	0	0	0	0
FA(20:5)	M+20	0	0	0	0	0	0	0	0	0	0	0	0	0	0	0	0	0	0	0	0	0	0	0	0
FA(20:4)	M+0	11966275745	12054492162	12140733998	13476243010	13820203011	13862438488	13471693296	15357637390	13565471957	15302449521	14420634774	12447293692	12529817745	13354329647	16202975710	13208024526	11383269428	14294633893	12490430503	14823651007	13155008638	12823885976	15258009128	12609376779
FA(20:4)	M+1	0	0	0	0	9.30996e+06	6.82878e+06	1.09994e+07	4.71707e+07	0	0	0	0	1.10558e+07	0	0	0	0	0	0	0	6.1434e+06	0	0	2.85258e+06
FA(20:4)	M+2	2.46853e+07	3.26466e+07	0	1.21343e+07	3.12001e+07	0	2.2249e+07	1.77565e+07	4.07047e+07	3.97933e+07	4.56737e+07	2.53431e+07	0	0	0	0	0	4.36131e+07	0	0	0	0	0	0
FA(20:4)	M+3	15755.7	0	542349	0	0	0	2.01111e+06	5.66471e+06	0	3.84937e+06	1.93657e+06	3.15449e+06	0	0	0	0	0	0	0	0	0	299737	0	1.00658e+06
FA(20:4)	M+4	0	0	0	0	0	0	0	0	0	0	0	0	0	0	0	0	0	0	0	0	0	0	0	0
FA(20:4)	M+5	0	0	0	0	0	0	0	0	0	0	0	0	0	0	0	0	0	0	0	0	0	0	0	0
FA(20:4)	M+6	0	0	0	0	0	0	0	0	0	0	0	0	0	0	0	0	0	0	0	0	0	0	0	0
FA(20:4)	M+7	0	0	0	0	0	0	0	0	0	0	0	0	0	0	0	0	0	0	0	0	0	0	0	0
FA(20:4)	M+8	0	0	0	0	0	0	0	0	0	0	0	0	0	0	0	0	0	0	0	0	0	0	0	0
FA(20:4)	M+9	0	0	0	0	0	0	0	0	0	0	0	0	0	0	0	0	0	0	0	0	0	0	0	0
FA(20:4)	M+10	0	0	0	0	0	0	0	0	0	0	0	0	0	0	0	0	0	0	0	0	0	0	0	0
FA(20:4)	M+11	0	0	0	0	0	0	0	0	0	0	0	0	0	0	0	0	0	0	0	0	0	0	0	0
FA(20:4)	M+12	0	0	0	0	0	0	0	0	0	0	0	0	0	0	0	0	0	0	0	0	0	0	0	0
FA(20:4)	M+13	0	0	0	0	0	0	0	0	0	0	0	0	0	0	0	0	0	0	0	0	0	0	0	0
FA(20:4)	M+14	0	0	0	0	0	0	0	0	0	0	0	0	0	0	0	0	0	0	0	0	0	0	0	0
FA(20:4)	M+15	0	0	0	0	0	0	0	0	0	0	0	0	0	0	0	0	0	0	0	0	0	0	0	0
FA(20:4)	M+16	0	0	0	0	0	0	0	0	0	0	0	0	0	0	0	0	0	0	0	0	0	0	0	0
FA(20:4)	M+17	0	0	0	0	0	0	0	0	0	0	0	0	0	0	0	0	0	0	0	0	0	0	0	0
FA(20:4)	M+18	0	0	0	0	0	0	0	0	0	0	0	0	0	0	0	0	0	0	0	0	0	0	0	0
FA(20:4)	M+19	0	0	0	0	0	0	0	0	0	0	0	0	0	0	0	0	0	0	0	0	0	0	0	0
FA(20:4)	M+20	0	0	0	0	0	0	0	0	0	0	0	0	0	0	0	0	0	0	0	0	0	0	0	0
FA(18:3)	M+0	6206404208	7574166273	4793415627	9099044427	10976536143	4275758897	10706638262	9852257200	9166889161	13347501127	11319653846	8297523544	10933666815	8076682138	3033358013	6129145261	7065356163	4529144498	7309190489	13485576569	7671957989	8390706775	11401907037	6960030121
FA(18:3)	M+1	0	0	0	0	0	0	0	0	0	0	0	0	0	3.03426e+06	0	0	0	0	0	0	0	0	0	0
FA(18:3)	M+2	0	0	0	0	0	0	0	0	0	0	0	0	0	0	0	0	0	0	0	0	0	0	0	0
FA(18:3)	M+3	0	0	0	0	0	0	0	0	0	0	0	0	0	0	0	0	0	0	0	0	0	0	0	0
FA(18:3)	M+4	0	0	0	0	0	0	0	0	0	0	0	0	0	0	0	0	0	0	0	0	0	0	0	0
FA(18:3)	M+5	0	0	0	0	0	0	0	0	0	0	0	0	0	0	0	0	0	0	0	0	0	0	0	0
FA(18:3)	M+6	0	0	0	0	0	0	0	0	0	0	0	0	0	0	0	0	0	0	0	0	0	0	0	0
FA(18:3)	M+7	0	0	0	0	0	0	0	0	0	0	0	0	0	0	0	0	0	0	0	0	0	0	0	0
FA(18:3)	M+8	0	0	0	0	0	0	0	0	0	0	0	0	0	0	0	0	0	0	0	0	0	0	0	0
FA(18:3)	M+9	0	0	0	0	0	0	0	0	0	0	0	0	0	0	0	0	0	0	0	0	0	0	0	0
FA(18:3)	M+10	0	0	0	0	0	0	0	0	0	0	0	0	0	0	0	0	0	0	0	0	0	0	0	0
FA(18:3)	M+11	0	0	0	0	0	0	0	0	0	0	0	0	0	0	0	0	0	0	0	0	0	0	0	0
FA(18:3)	M+12	0	0	0	0	0	0	0	0	0	0	0	0	0	0	0	0	0	0	0	0	0	0	0	0
FA(18:3)	M+13	0	0	0	0	0	0	0	0	0	0	0	0	0	0	0	0	0	0	0	0	0	0	0	0
FA(18:3)	M+14	0	0	0	0	0	0	0	0	0	0	0	0	0	0	0	0	0	0	0	0	0	0	0	0
FA(18:3)	M+15	0	0	0	0	0	0	0	0	0	0	0	0	0	0	0	0	0	0	0	0	0	0	0	0
FA(18:3)	M+16	0	0	0	0	0	0	0	0	0	0	0	0	0	0	0	0	0	0	0	0	0	0	0	0
FA(18:3)	M+17	0	0	0	0	0	0	0	0	0	0	0	0	0	0	0	0	0	0	0	0	0	0	0	0
FA(18:3)	M+18	0	0	0	0	0	0	0	0	0	0	0	0	0	0	0	0	0	0	0	0	0	0	0	0
FA(22:6)	M+0	11635918824	13782402497	12887508711	13290976338	13699692921	12468904262	11709027418	13502463278	13484639690	15892863978	14341085251	14371615182	17993696224	14492465426	19396595409	15008156123	13973228608	16232819512	18132508660	16007305020	18246636099	16093316860	16687652348	15639234371
FA(22:6)	M+1	1.77994e+07	0	0	0	1.86299e+06	1.0567e+07	3.17005e+07	0	0	1.38918e+07	1.58598e+07	0	0	0	7.57058e+06	12272375	0	0	0	3.80478e+07	0	2.75638e+06	3.88724e+07	3.36892e+06
FA(22:6)	M+2	0	4.77723e+06	0	0	2.75933e+06	0	0	0	0	0	0	0	0	0	0	0	0	0	0	0	0	0	0	0
FA(22:6)	M+3	0	531489	0	694444	1.90095e+06	0	0	0	0	0	0	0	0	0	0	0	0	0	0	0	0	0	0	0
FA(22:6)	M+4	0	0	0	0	0	0	0	0	0	0	0	0	0	0	0	0	0	0	0	0	0	0	0	0
FA(22:6)	M+5	0	0	0	0	0	0	0	0	0	0	0	0	0	0	0	0	0	0	0	0	0	0	0	0
FA(22:6)	M+6	0	0	0	0	0	0	0	0	0	0	0	0	0	0	0	0	0	0	0	0	0	0	0	0
FA(22:6)	M+7	0	0	0	0	0	0	0	0	0	0	0	0	0	0	0	0	0	0	0	0	0	0	0	0
FA(22:6)	M+8	0	0	0	0	0	0	0	0	0	0	0	0	0	0	0	0	0	0	0	0	0	0	0	0
FA(22:6)	M+9	0	0	0	0	0	0	0	0	0	0	0	0	0	0	0	0	0	0	0	0	0	0	0	0
FA(22:6)	M+10	0	0	0	0	0	0	0	0	0	0	0	0	0	0	0	0	0	0	0	0	0	0	0	0
FA(22:6)	M+11	0	0	0	0	0	0	0	0	0	0	0	0	0	0	0	0	0	0	0	0	0	0	0	0
FA(22:6)	M+12	0	0	0	0	0	0	0	0	0	0	0	0	0	0	0	0	0	0	0	0	0	0	0	0
FA(22:6)	M+13	0	0	0	0	0	0	0	0	0	0	0	0	0	0	0	0	0	0	0	0	0	0	0	0
FA(22:6)	M+14	0	0	0	0	0	0	0	0	0	0	0	0	0	0	0	0	0	0	0	0	0	0	0	0
FA(22:6)	M+15	0	0	0	0	0	0	0	0	0	0	0	0	0	0	0	0	0	0	0	0	0	0	0	0
FA(22:6)	M+16	0	0	0	0	0	0	0	0	0	0	0	0	0	0	0	0	0	0	0	0	0	0	0	0
FA(22:6)	M+17	0	0	0	0	0	0	0	0	0	0	0	0	0	0	0	0	0	0	0	0	0	0	0	0
FA(22:6)	M+18	0	0	0	0	0	0	0	0	0	0	0	0	0	0	0	0	0	0	0	0	0	0	0	0
FA(22:6)	M+19	0	0	0	0	0	0	0	0	0	0	0	0	0	0	0	0	0	0	0	0	0	0	0	0
FA(22:6)	M+20	0	0	0	0	0	0	0	0	0	0	0	0	0	0	0	0	0	0	0	0	0	0	0	0
FA(22:6)	M+21	0	0	0	0	0	0	0	0	0	0	0	0	0	0	0	0	0	0	0	0	0	0	0	0
FA(22:6)	M+22	0	0	0	0	0	0	0	0	0	0	0	0	0	0	0	0	0	0	0	0	0	0	0	0
FA(16:1)	M+0	4872777855	4458860630	4942083632	4320134337	5339286661	4788450023	6629015057	6351260923	5890714840	6001853191	5775974731	5208097880	5784237136	6198857589	1625155941	5708511132	5452112988	5575875100	4947369111	6170542805	5443061610	5931347123	6986239077	5364068944
FA(16:1)	M+1	1.76745e+07	0	1.30885e+07	4.47922e+06	1.55257e+06	0	4.83698e+06	0	0	0	0	1.29105e+06	0	0	0	0	0	1.42781e+06	0	0	0	0	0	0
FA(16:1)	M+2	5.51701e+07	8.4982e+06	4.33654e+07	2.91787e+07	1.66571e+07	0	0	1.48309e+07	0	1.31306e+06	4.82098e+06	0	0	0	3.25511e+06	31158	0	2.78508e+07	0	0	0	0	0	0
FA(16:1)	M+3	1.48736e+07	3.11706e+06	1.29672e+07	1.14884e+07	9.58869e+06	1.69183e+06	1.46311e+06	8.68299e+06	1.69648e+06	3.50201e+06	8.06503e+06	3.70391e+06	0	0	348020	1.93925e+06	0	1.31519e+07	1.58006e+06	116010	0	0	0	587709
FA(16:1)	M+4	3.58058e+07	1.84304e+07	2.954e+07	3.32881e+07	1.78924e+07	5.51329e+06	1.28371e+07	1.75389e+07	1.19533e+07	1.31131e+07	1.51852e+07	9.10805e+06	0	4.69424e+06	2.88731e+06	9.19201e+06	0	2.29473e+07	0	0	0	0	0	0
FA(16:1)	M+5	1.63571e+07	9.36837e+06	9.08862e+06	1.61905e+07	1.58712e+07	4.48097e+06	7.11941e+06	6.48435e+06	6.39948e+06	7.49064e+06	1.14444e+07	0	0	0	0	0	0	0	0	0	0	0	0	0
FA(16:1)	M+6	2.15802e+07	2.50504e+07	2.14509e+07	2.86903e+07	2.35084e+07	7.4896e+06	5.03941e+06	1.27103e+07	8.57965e+06	6.7007e+06	9.2901e+06	9.44126e+06	0	0	0	0	0	0	0	0	0	0	0	0
FA(16:1)	M+7	3.29837e+07	2.5348e+07	2.79513e+07	2.70945e+07	3.72241e+07	1.38801e+07	1.21586e+07	1.82844e+07	1.45659e+07	1.51704e+07	1.77781e+07	1.38329e+07	0	5.29345e+06	0	7.66639e+06	6.968e+06	2.05276e+07	0	0	0	0	0	0
FA(16:1)	M+8	7.98449e+07	6.4288e+07	6.55339e+07	7.89291e+07	8.22163e+07	4.22112e+07	2.56764e+07	4.97924e+07	3.19064e+07	3.22342e+07	4.31828e+07	3.00464e+07	1.67028e+07	2.29637e+07	3.32311e+06	2.75417e+07	23363595	5.08146e+07	2.95096e+07	8.22011e+06	1.07405e+07	0	1.30731e+07	2.95905e+07
FA(16:1)	M+9	8.49272e+07	5.32715e+07	6.57113e+07	5.45163e+07	6.52189e+07	3.59366e+07	2.15869e+07	3.98107e+07	3.61775e+07	3.40895e+07	4.43394e+07	2.71279e+07	1.54058e+07	1.89575e+07	3.09845e+06	2.82351e+07	1.84253e+07	4.40875e+07	2.04457e+07	7.14596e+06	7.30985e+06	0	1.32561e+07	2.08857e+07
FA(16:1)	M+10	1.81042e+08	1.03406e+08	1.66379e+08	1.44165e+08	1.36071e+08	8.11523e+07	4.32121e+07	1.00752e+08	6.69234e+07	6.24359e+07	7.73885e+07	5.42739e+07	3.63856e+07	4.42381e+07	1.04429e+07	8.47515e+07	5.18928e+07	9.98485e+07	5.92469e+07	1.48471e+07	1.92605e+07	4.34479e+06	2.24701e+07	5.74643e+07
FA(16:1)	M+11	1.38923e+08	7.23161e+07	1.19333e+08	9.57647e+07	9.85908e+07	5.72633e+07	3.38298e+07	8.35455e+07	5.95234e+07	5.1272e+07	6.03324e+07	3.94667e+07	2.20412e+07	3.22286e+07	5.09193e+06	6.26788e+07	3.90236e+07	7.39999e+07	3.66072e+07	5.76825e+06	1.04678e+07	2.65755e+06	1.67807e+07	3.21533e+07
FA(16:1)	M+12	2.67953e+08	1.45349e+08	2.4744e+08	1.72606e+08	1.80289e+08	1.18987e+08	6.16138e+07	164778967	1.04128e+08	8.88218e+07	1.164e+08	7.3212e+07	4.78344e+07	7.68636e+07	1.34221e+07	150075852	9.52678e+07	153067625	8.82947e+07	1.49873e+07	2.64729e+07	2.95562e+06	3.1781e+07	6.47413e+07
FA(16:1)	M+13	1.67006e+08	6.31996e+07	1.35549e+08	8.58191e+07	1.03521e+08	5.51131e+07	3.19762e+07	8.51392e+07	5.71279e+07	5.166e+07	5.62422e+07	3.81943e+07	2.3193e+07	3.33104e+07	8.40019e+06	8.76384e+07	5.26309e+07	7.71471e+07	3.90871e+07	4.30407e+06	1.15853e+07	3.97375e+06	1.47648e+07	3.52863e+07
FA(16:1)	M+14	2.50495e+08	1.0767e+08	2.56229e+08	1.39561e+08	1.4734e+08	9.02657e+07	5.17464e+07	1.84812e+08	9.54743e+07	8.31257e+07	1.00416e+08	6.34598e+07	4.21867e+07	6.88432e+07	1.54869e+07	179756119	9.83119e+07	1.36972e+08	7.58269e+07	1.17152e+07	2.1986e+07	0	1.82596e+07	5.12094e+07
FA(16:1)	M+15	8.18356e+07	2.61038e+07	7.03522e+07	3.83383e+07	3.97633e+07	2.80394e+07	1.44691e+07	5.16072e+07	2.19231e+07	1.86117e+07	3.19829e+07	1.4904e+07	1.12234e+07	2.01701e+07	4.49903e+06	5.58025e+07	2.82616e+07	3.46313e+07	1.88033e+07	0	5.62505e+06	0	4.83553e+06	1.6503e+07
FA(16:1)	M+16	1.11035e+08	3.59742e+07	1.11568e+08	6.25615e+07	5.34179e+07	3.3922e+07	2.24779e+07	8.51001e+07	4.19678e+07	3.54903e+07	4.33359e+07	2.47725e+07	1.94378e+07	3.00165e+07	7.26097e+06	9.31957e+07	4.81964e+07	5.72917e+07	2.79077e+07	0	9.34534e+06	0	5.04247e+06	2.60088e+07
FA(24:0)	M+0	1.26899e+07	8.80401e+06	1.0418e+07	5.13828e+06	8.78326e+06	1.14397e+07	7.44423e+06	9.06593e+06	8.7538e+06	9.90203e+06	8.79577e+06	1.01282e+07	8.85939e+06	1.06678e+07	1.21841e+07	8.67251e+06	1.20194e+07	1.10632e+07	1.12826e+07	8.81295e+06	1.02471e+07	1.13028e+07	8.03096e+06	9.13218e+06
FA(24:0)	M+1	241375	0	0	0	138847	0	58663.2	218234	37920.9	0	403667	0	0	0	2291.37	0	106925	0	0	0	0	0	205258	0
FA(24:0)	M+2	0	0	0	0	0	0	0	0	0	0	0	0	0	0	0	0	0	0	0	0	0	0	0	0
FA(24:0)	M+3	0	0	0	0	0	0	0	0	0	0	0	0	0	0	0	0	0	0	0	0	0	0	0	0
FA(24:0)	M+4	0	0	0	0	0	0	0	0	0	0	0	0	0	0	0	0	0	0	0	0	0	0	0	0
FA(24:0)	M+5	0	0	0	0	0	0	0	0	0	0	0	0	0	0	0	0	0	0	0	0	0	0	0	0
FA(24:0)	M+6	0	0	0	0	0	0	0	0	0	0	0	0	0	0	0	0	0	0	0	0	0	0	0	0
FA(24:0)	M+7	0	0	0	0	0	0	0	0	0	0	0	0	0	0	0	0	0	0	0	0	0	0	0	0
FA(24:0)	M+8	0	0	0	0	0	0	0	0	0	0	0	0	0	0	0	0	0	0	0	0	0	0	0	0
FA(24:0)	M+9	0	0	0	0	0	0	0	0	0	0	0	0	0	0	0	0	0	0	0	0	0	0	0	0
FA(24:0)	M+10	0	0	0	0	0	0	0	0	0	0	0	0	0	0	0	0	0	0	0	0	0	0	0	0
FA(24:0)	M+11	0	0	0	0	0	0	0	0	0	0	0	0	0	0	0	0	0	0	0	0	0	0	0	0
FA(24:0)	M+12	0	0	0	0	0	0	0	0	0	0	0	0	0	0	0	0	0	0	0	0	0	0	0	0
FA(24:0)	M+13	0	0	0	0	0	0	0	0	0	0	0	0	0	0	0	0	0	0	0	0	0	0	0	0
FA(24:0)	M+14	0	0	0	0	0	0	0	0	0	0	0	0	0	0	0	0	0	0	0	0	0	0	0	0
FA(24:0)	M+15	0	0	0	0	0	0	0	0	0	0	0	0	0	0	0	0	0	0	0	0	0	0	0	0
FA(24:0)	M+16	0	0	0	0	0	0	0	0	0	0	0	0	0	0	0	0	0	0	0	0	0	0	0	0
FA(24:0)	M+17	0	0	0	0	0	0	0	0	0	0	0	0	0	0	0	0	0	0	0	0	0	0	0	0
FA(24:0)	M+18	0	0	0	0	0	0	0	0	0	0	0	0	0	0	0	0	0	0	0	0	0	0	0	0
FA(24:0)	M+19	0	0	0	0	0	0	0	0	0	0	0	0	0	0	0	0	0	0	0	0	0	0	0	0
FA(24:0)	M+20	0	0	0	0	0	0	0	0	0	0	0	0	0	0	0	0	0	0	0	0	0	0	0	0
FA(24:0)	M+21	0	0	0	0	0	0	0	0	0	0	0	0	0	0	0	0	0	0	0	0	0	0	0	0
FA(24:0)	M+22	0	0	0	0	0	0	0	0	0	0	0	0	0	0	0	0	0	0	0	0	0	0	0	0
FA(24:0)	M+23	0	0	0	0	0	0	0	0	0	0	0	0	0	0	0	0	0	0	0	0	0	0	0	0
FA(24:0)	M+24	0	0	0	0	0	0	0	0	0	0	0	0	0	0	0	0	0	0	0	0	0	0	0	0
FA(24:1)	M+0	5.15775e+06	13448040	1.49957e+07	1.93356e+07	1.36974e+07	2.91441e+07	2.20959e+07	2.25548e+07	1.98021e+07	1.19971e+07	1.99797e+07	2.50835e+07	1.17367e+07	1.39751e+07	1.21205e+07	1.99068e+07	2.19692e+07	4.05963e+06	25292660	2.00471e+07	1.88817e+07	1.67319e+07	1.78357e+07	3.41118e+07
FA(24:1)	M+1	227725	297909	128637	966429	68348.1	94227.7	339015	426034	105196	263222	313611	286377	0	0	185105	0	0	183410	0	330940	0	956559	231638	828446
FA(24:1)	M+2	0	995233	882450	894968	595208	474455	1.58644e+06	973551	1.01498e+06	544165	1.38671e+06	1.01734e+06	155177	0	458863	383088	495835	0	568190	308378	458205	347354	50968.9	607810
FA(24:1)	M+3	0	0	0	0	0	0	315943	0	0	0	9607.9	190557	0	0	0	0	0	0	0	0	0	0	0	0
FA(24:1)	M+4	0	0	0	0	0	0	0	0	0	0	0	0	0	0	0	0	0	0	0	0	0	0	0	0
FA(24:1)	M+5	0	0	0	0	0	0	0	0	0	0	0	0	0	0	0	0	0	0	0	0	0	0	0	0
FA(24:1)	M+6	0	0	0	0	0	0	0	0	0	0	0	0	0	0	0	0	0	0	0	0	0	0	0	0
FA(24:1)	M+7	0	0	0	0	0	0	0	0	0	0	0	0	0	0	0	0	0	0	0	0	0	0	0	0
FA(24:1)	M+8	0	0	0	0	0	0	0	0	0	0	0	0	0	0	0	0	0	0	0	0	0	0	0	0
FA(24:1)	M+9	0	0	0	0	0	0	0	0	0	0	0	0	0	0	0	0	0	0	0	0	0	0	0	0
FA(24:1)	M+10	0	0	0	0	0	0	0	0	0	0	0	0	0	0	0	0	0	0	0	0	0	0	0	0
FA(24:1)	M+11	0	0	0	0	0	0	0	0	0	0	0	0	0	0	0	0	0	0	0	0	0	0	0	0
FA(24:1)	M+12	0	0	0	0	0	0	0	0	0	0	0	0	0	0	0	0	0	0	0	0	0	0	0	0
FA(24:1)	M+13	0	0	0	0	0	0	0	0	0	0	0	0	0	0	0	0	0	0	0	0	0	0	0	0
FA(24:1)	M+14	0	0	0	0	0	0	0	0	0	0	0	0	0	0	0	0	0	0	0	0	0	0	0	0
FA(24:1)	M+15	0	0	0	0	0	0	0	0	0	0	0	0	0	0	0	0	0	0	0	0	0	0	0	0
FA(24:1)	M+16	0	0	0	0	0	0	0	0	0	0	0	0	0	0	0	0	0	0	0	0	0	0	0	0
FA(24:1)	M+17	0	0	0	0	0	0	0	0	0	0	0	0	0	0	0	0	0	0	0	0	0	0	0	0
FA(24:1)	M+18	0	0	0	0	0	0	0	0	0	0	0	0	0	0	0	0	0	0	0	0	0	0	0	0
FA(24:1)	M+19	0	0	0	0	0	0	0	0	0	0	0	0	0	0	0	0	0	0	0	0	0	0	0	0
FA(24:1)	M+20	0	0	0	0	0	0	0	0	0	0	0	0	0	0	0	0	0	0	0	0	0	0	0	0
FA(24:1)	M+21	0	0	0	0	0	0	0	0	0	0	0	0	0	0	0	0	0	0	0	0	0	0	0	0
FA(24:1)	M+22	0	0	0	0	0	0	0	0	0	0	0	0	0	0	0	0	0	0	0	0	0	0	0	0
FA(24:1)	M+23	0	0	0	0	0	0	0	0	0	0	0	0	0	0	0	0	0	0	0	0	0	0	0	0
FA(24:1)	M+24	0	0	0	0	0	0	0	0	0	0	0	0	0	0	0	0	0	0	0	0	0	0	0	0
FA(20:1)	M+0	8.60257e+08	1665780517	1291183717	2769098192	2005058426	1458036407	1753302731	1749049629	1287266776	2083994681	1850356764	1837033994	1589885034	1252762606	5.05316e+08	1544776139	1784352236	1104507507	1787724146	1673924361	1927984136	1772212230	1392965195	1943630692
FA(20:1)	M+1	3.51549e+06	9.85557e+06	8.80967e+06	1.13586e+07	0	3.59406e+06	1.19273e+07	213505	0	9.05183e+06	235180	0	1.29036e+06	0	0	0	1.49649e+06	7.40951e+06	1.12048e+06	1.54291e+06	1.69342e+06	0	0	0
FA(20:1)	M+2	1.96387e+07	2.262e+07	3.57785e+07	6.67693e+07	2.43399e+07	2.19203e+07	2.1827e+07	1.72342e+07	1.31721e+07	2.07696e+07	2.46057e+07	1.60907e+07	1.13509e+07	5.25047e+06	1.00899e+07	2.01159e+07	1.36684e+07	3.70075e+07	1.6594e+07	8.57455e+06	9.48147e+06	8.96974e+06	9.33721e+06	3.98156e+06
FA(20:1)	M+3	1.38446e+06	916782	1.47066e+06	3.4701e+06	0	0	861904	637007	5261.21	0	989454	0	901172	0	856357	0	0	1.85391e+06	743946	616594	0	0	0	738858
FA(20:1)	M+4	2.96112e+06	2.50648e+06	5.18324e+06	8.33449e+06	2.62595e+06	979378	2.28307e+06	2.33544e+06	1.1317e+06	1.70695e+06	1.98559e+06	942371	0	0	0	0	0	0	0	0	0	0	0	0
FA(20:1)	M+5	908878	897602	903140	2.17673e+06	0	0	0	0	0	0	0	0	0	0	0	0	0	0	0	0	0	0	0	0
FA(20:1)	M+6	1.27244e+06	0	1.73095e+06	5.60202e+06	0	0	0	0	0	0	0	0	0	0	0	0	0	0	0	0	0	0	0	0
FA(20:1)	M+7	0	0	0	0	0	0	0	0	0	0	0	0	0	0	0	0	0	0	0	0	0	0	0	0
FA(20:1)	M+8	1.21947e+06	1.78315e+06	1.74645e+06	6.37633e+06	0	0	0	1.18379e+06	0	0	1.27535e+06	1.32758e+06	0	0	0	0	0	0	0	0	0	0	0	0
FA(20:1)	M+9	0	0	1.47564e+06	8.60378e+06	1.7587e+06	0	0	0	0	0	0	0	0	0	0	0	0	0	0	0	0	0	0	0
FA(20:1)	M+10	1.62766e+06	3.01771e+06	3.30215e+06	1.15731e+07	3.92376e+06	0	1.70336e+06	0	1.27383e+06	1.51438e+06	2.04688e+06	2.40151e+06	0	0	0	0	0	0	0	0	0	0	0	0
FA(20:1)	M+11	1.47943e+06	3.25188e+06	2.99107e+06	1.24233e+07	4.17832e+06	0	1.29276e+06	1.06228e+06	0	2.43117e+06	2.16983e+06	2.8628e+06	0	0	0	0	0	0	0	0	0	0	0	0
FA(20:1)	M+12	4.76728e+06	6.26532e+06	7.06825e+06	2.09632e+07	6.08718e+06	0	2.90985e+06	1.90148e+06	2.49851e+06	3.08845e+06	3.36109e+06	3.4107e+06	0	0	0	0	0	0	0	0	0	0	0	0
FA(20:1)	M+13	2.98711e+06	4.38127e+06	5.23823e+06	1.57086e+07	5.03214e+06	0	2.63256e+06	2.31081e+06	1.75046e+06	2.74425e+06	3.31069e+06	2.52334e+06	0	0	0	0	0	0	0	0	0	0	0	0
FA(20:1)	M+14	4.88598e+06	9.18178e+06	1.04825e+07	2.33167e+07	8.69638e+06	0	3.47087e+06	2.66617e+06	2.00373e+06	4.57636e+06	4.7807e+06	5.21618e+06	0	0	0	0	0	0	0	0	0	0	0	0
FA(20:1)	M+15	3.63745e+06	5.67384e+06	6.48118e+06	1.43315e+07	5.04193e+06	0	2.38143e+06	2.42488e+06	2.26325e+06	3.77753e+06	3.60668e+06	2.79014e+06	0	0	0	0	0	0	0	0	0	0	0	0
FA(20:1)	M+16	6.1721e+06	9.57641e+06	1.17196e+07	2.26749e+07	7.61807e+06	1.35417e+06	2.728e+06	3.21711e+06	3.07682e+06	4.98562e+06	4.61987e+06	3.70395e+06	0	0	0	0	0	0	0	0	0	0	0	0
FA(20:1)	M+17	2.96401e+06	3.94888e+06	5.50848e+06	1.01695e+07	3.28961e+06	0	1.12701e+06	1.63657e+06	857868	2.27696e+06	2.2119e+06	1.72383e+06	0	0	0	0	0	0	0	0	0	0	0	0
FA(20:1)	M+18	4.15854e+06	4.9062e+06	6.52233e+06	1.25475e+07	3.39193e+06	0	1.92206e+06	2.0619e+06	1.81571e+06	3.45984e+06	3.05238e+06	1.96699e+06	0	0	0	0	0	0	0	0	0	0	0	0
FA(20:1)	M+19	1.62234e+06	1.15453e+06	1.93398e+06	0	1.71064e+06	0	0	0	0	0	0	0	0	0	0	0	0	0	0	0	0	0	0	0
FA(20:1)	M+20	0	1.29143e+06	1.92777e+06	3.16776e+06	0	0	0	0	0	0	0	0	0	0	0	0	0	0	0	0	0	0	0	0
FA(18:4)	M+0	1.57798e+08	1.87585e+08	1.18011e+08	1.73296e+08	3.11139e+08	9.20948e+07	2.83988e+08	2.14431e+08	2.76022e+08	407468296	2.25256e+08	1.96991e+08	3.48399e+08	240354056	8.17409e+07	1.93955e+08	1.93447e+08	1.55673e+08	1.8336e+08	4.42091e+08	1.79309e+08	1.29386e+08	2.45209e+08	1.31617e+08
FA(18:4)	M+1	0	0	0	1.21882e+06	4.74819e+06	1.86086e+06	0	0	3.22258e+06	623476	0	0	2.95135e+06	0	0	0	0	248371	0	0	0	1.06825e+06	507687	0
FA(18:4)	M+2	0	0	0	0	0	0	0	0	0	0	0	0	0	0	0	0	0	0	0	0	1.48562e+06	0	277699	0
FA(18:4)	M+3	0	0	0	0	0	0	0	0	0	0	0	0	0	0	0	0	0	0	0	0	0	0	0	0
FA(18:4)	M+4	0	0	0	0	0	0	0	0	0	0	0	0	0	0	0	0	0	0	0	0	0	0	0	0
FA(18:4)	M+5	0	0	0	0	0	0	0	0	0	0	0	0	0	0	0	0	0	0	0	0	0	0	0	0
FA(18:4)	M+6	0	0	0	0	0	0	0	0	0	0	0	0	0	0	0	0	0	0	0	0	0	0	0	0
FA(18:4)	M+7	0	0	0	0	0	0	0	0	0	0	0	0	0	0	0	0	0	0	0	0	0	0	0	0
FA(18:4)	M+8	0	0	0	0	0	0	0	0	0	0	0	0	0	0	0	0	0	0	0	0	0	0	0	0
FA(18:4)	M+9	0	0	0	0	0	0	0	0	0	0	0	0	0	0	0	0	0	0	0	0	0	0	0	0
FA(18:4)	M+10	0	0	0	0	0	0	0	0	0	0	0	0	0	0	0	0	0	0	0	0	0	0	0	0
FA(18:4)	M+11	0	0	0	0	0	0	0	0	0	0	0	0	0	0	0	0	0	0	0	0	0	0	0	0
FA(18:4)	M+12	0	0	0	0	0	0	0	0	0	0	0	0	0	0	0	0	0	0	0	0	0	0	0	0
FA(18:4)	M+13	0	0	0	0	0	0	0	0	0	0	0	0	0	0	0	0	0	0	0	0	0	0	0	0
FA(18:4)	M+14	0	0	0	0	0	0	0	0	0	0	0	0	0	0	0	0	0	0	0	0	0	0	0	0
FA(18:4)	M+15	0	0	0	0	0	0	0	0	0	0	0	0	0	0	0	0	0	0	0	0	0	0	0	0
FA(18:4)	M+16	0	0	0	0	0	0	0	0	0	0	0	0	0	0	0	0	0	0	0	0	0	0	0	0
FA(18:4)	M+17	0	0	0	0	0	0	0	0	0	0	0	0	0	0	0	0	0	0	0	0	0	0	0	0
FA(18:4)	M+18	0	0	0	0	0	0	0	0	0	0	0	0	0	0	0	0	0	0	0	0	0	0	0	0
FA(20:2)	M+0	4.58308e+08	7.41725e+08	500958036	5.79158e+08	8.48064e+08	6.39102e+08	7.69725e+08	7.44717e+08	6.92103e+08	1101024125	8.45252e+08	9.27545e+08	1183799840	7.58663e+08	8.78344e+08	6.69754e+08	8.33845e+08	7.92997e+08	9.55723e+08	1047338606	1035307506	1311188350	1320049968	9.85996e+08
FA(20:2)	M+1	0	5.10277e+06	4.3671e+06	1.06949e+06	0	0	7.37187e+06	1.84286e+06	3.99144e+06	1.24639e+06	4.95248e+06	531301	7.33503e+06	0	736674	2.04134e+06	36626.8	1.14737e+07	2.31347e+06	272274	754449	0	0	0
FA(20:2)	M+2	1.88436e+07	2.51424e+07	2.21713e+07	1.81279e+07	2.50261e+07	1.39611e+07	1.6761e+07	1.7374e+07	1.66885e+07	1.9454e+07	2.03821e+07	1.97207e+07	2.74256e+07	1.16396e+07	2.40349e+07	1.92548e+07	1.5944e+07	4.26296e+07	1.60976e+07	1.3211e+07	1.50914e+07	2.6515e+07	1.94416e+07	1.31585e+07
FA(20:2)	M+3	636765	491080	723575	1.09502e+06	69679.4	282357	560412	1.18606e+06	0	1.1355e+06	0	84471.4	0	0	259101	524537	366910	1.07217e+06	63410.8	888302	0	0	481833	0
FA(20:2)	M+4	1.93048e+06	580199	2.6785e+06	0	0	0	0	0	0	0	0	0	0	0	0	0	0	0	0	0	0	0	0	0
FA(20:2)	M+5	0	0	0	0	0	0	0	0	0	0	0	0	0	0	0	0	0	0	0	0	0	0	0	0
FA(20:2)	M+6	0	0	0	0	0	0	0	0	0	0	0	0	0	0	0	0	0	0	0	0	0	0	0	0
FA(20:2)	M+7	0	0	0	0	0	0	0	0	0	0	0	0	0	0	0	0	0	0	0	0	0	0	0	0
FA(20:2)	M+8	0	0	0	0	0	0	0	0	0	0	0	0	0	0	0	0	0	0	0	0	0	0	0	0
FA(20:2)	M+9	0	0	0	0	0	0	0	0	0	0	0	0	0	0	0	0	0	0	0	0	0	0	0	0
FA(20:2)	M+10	0	0	0	0	0	0	0	0	0	0	0	0	0	0	0	0	0	0	0	0	0	0	0	0
FA(20:2)	M+11	0	0	0	0	0	0	0	0	0	0	0	0	0	0	0	0	0	0	0	0	0	0	0	0
FA(20:2)	M+12	0	0	0	0	0	0	0	0	0	0	0	0	0	0	0	0	0	0	0	0	0	0	0	0
FA(20:2)	M+13	0	0	0	0	0	0	0	0	0	0	0	0	0	0	0	0	0	0	0	0	0	0	0	0
FA(20:2)	M+14	0	0	0	0	0	0	0	0	0	0	0	0	0	0	0	0	0	0	0	0	0	0	0	0
FA(20:2)	M+15	0	0	0	0	0	0	0	0	0	0	0	0	0	0	0	0	0	0	0	0	0	0	0	0
FA(20:2)	M+16	0	0	0	0	0	0	0	0	0	0	0	0	0	0	0	0	0	0	0	0	0	0	0	0
FA(20:2)	M+17	0	0	0	0	0	0	0	0	0	0	0	0	0	0	0	0	0	0	0	0	0	0	0	0
FA(20:2)	M+18	0	0	0	0	0	0	0	0	0	0	0	0	0	0	0	0	0	0	0	0	0	0	0	0
FA(20:2)	M+19	0	0	0	0	0	0	0	0	0	0	0	0	0	0	0	0	0	0	0	0	0	0	0	0
FA(20:2)	M+20	0	0	0	0	0	0	0	0	0	0	0	0	0	0	0	0	0	0	0	0	0	0	0	0
FA(20:3)	M+0	2859897482	3111249051	2715749264	3077162513	3040146762	2786231232	2658292937	3087793828	3028902651	2915238977	2923064222	2937245472	3167416208	2848520805	3458570695	3044059052	2959295441	2632278792	2901781371	3125020566	3438721067	3115290884	3085671815	2542028960
FA(20:3)	M+1	2.98108e+07	2.40214e+07	2.25149e+07	3.42363e+07	2.06842e+07	1.0526e+07	3.54334e+07	3.51488e+07	2.9669e+07	3.28424e+07	1.32399e+07	2.03162e+07	6.61564e+06	1.77362e+06	9.04964e+06	8.87682e+06	7.40298e+06	2.54803e+07	0	1.49674e+07	1.00554e+07	1.72711e+07	1.57951e+07	1.03523e+07
FA(20:3)	M+2	1.23431e+08	1.39541e+08	1.18284e+08	1.02691e+08	1.08794e+08	33295617	9.16132e+07	1.09015e+08	1.32829e+08	1.09277e+08	1.13877e+08	8.05284e+07	5.65726e+07	3.53742e+07	4.2876e+07	4.93195e+07	4.36977e+07	1.33307e+08	4.42019e+07	3.40687e+07	4.66203e+07	6.9755e+07	5.37972e+07	4.51339e+07
FA(20:3)	M+3	0	61781	0	1.62095e+06	0	755577	0	0	0	0	0	0	0	0	147500	457077	4744.05	0	0	160137	0	616642	0	11548.1
FA(20:3)	M+4	0	0	0	0	0	0	0	0	0	0	0	0	46594.5	0	215780	533202	0	0	13660.9	0	203085	812950	0	677448
FA(20:3)	M+5	0	0	0	0	0	0	0	0	0	0	0	0	0	0	0	0	0	0	0	0	0	0	0	0
FA(20:3)	M+6	0	0	0	0	0	0	0	0	0	0	0	0	0	0	0	0	0	0	0	0	0	0	0	0
FA(20:3)	M+7	0	0	0	0	0	0	0	0	0	0	0	0	0	0	0	0	0	0	0	0	0	0	0	0
FA(20:3)	M+8	0	0	0	0	0	0	0	0	0	0	0	0	0	0	0	0	0	0	0	0	0	0	0	0
FA(20:3)	M+9	0	0	0	0	0	0	0	0	0	0	0	0	0	0	0	0	0	0	0	0	0	0	0	0
FA(20:3)	M+10	0	0	0	0	0	0	0	0	0	0	0	0	0	0	0	0	0	0	0	0	0	0	0	0
FA(20:3)	M+11	0	0	0	0	0	0	0	0	0	0	0	0	0	0	0	0	0	0	0	0	0	0	0	0
FA(20:3)	M+12	0	0	0	0	0	0	0	0	0	0	0	0	0	0	0	0	0	0	0	0	0	0	0	0
FA(20:3)	M+13	0	0	0	0	0	0	0	0	0	0	0	0	0	0	0	0	0	0	0	0	0	0	0	0
FA(20:3)	M+14	0	0	0	0	0	0	0	0	0	0	0	0	0	0	0	0	0	0	0	0	0	0	0	0
FA(20:3)	M+15	0	0	0	0	0	0	0	0	0	0	0	0	0	0	0	0	0	0	0	0	0	0	0	0
FA(20:3)	M+16	0	0	0	0	0	0	0	0	0	0	0	0	0	0	0	0	0	0	0	0	0	0	0	0
FA(20:3)	M+17	0	0	0	0	0	0	0	0	0	0	0	0	0	0	0	0	0	0	0	0	0	0	0	0
FA(20:3)	M+18	0	0	0	0	0	0	0	0	0	0	0	0	0	0	0	0	0	0	0	0	0	0	0	0
FA(20:3)	M+19	0	0	0	0	0	0	0	0	0	0	0	0	0	0	0	0	0	0	0	0	0	0	0	0
FA(20:3)	M+20	0	0	0	0	0	0	0	0	0	0	0	0	0	0	0	0	0	0	0	0	0	0	0	0
FA(14:0)	M+0	12337256288	12036883009	13103950227	13158794863	13267675023	12105300323	12597627907	14369371748	12935545084	14057477263	13011753304	11979582074	11609394522	12997523527	10578024436	12515079203	13539076562	10708220429	13624269896	14302299040	12431381088	9857059342	12682866901	13752540864
FA(14:0)	M+1	7.15219e+07	5.19294e+07	6.20533e+07	7.85241e+07	5.68381e+07	2.95707e+07	2.56802e+07	5.25921e+07	7.39355e+07	4.90919e+07	6.41179e+07	2.4652e+07	9.06483e+06	0	9.77392e+06	7.72147e+07	1.23585e+07	6.67285e+07	0	0	367743	3.14371e+07	3.98887e+07	4.21522e+07
FA(14:0)	M+2	682025728	4.2452e+08	8.10473e+08	7.07146e+08	5.04238e+08	4.38005e+08	1.79576e+08	5.04016e+08	3.19652e+08	392353004	4.12884e+08	3.32966e+08	3.54335e+08	2.93772e+08	6.81478e+07	7.43188e+08	3.35478e+08	3.62728e+08	4.61053e+08	7.33979e+07	1.63542e+08	1.225e+08	4.15983e+08	4.34859e+08
FA(14:0)	M+3	1.65506e+07	1.08911e+07	1.66914e+07	3.42845e+07	1.95956e+07	1.1672e+07	1.05655e+07	1.4001e+07	2.17826e+07	1.0178e+07	1.96996e+07	1.59638e+07	6.70094e+06	1.92357e+06	3.72576e+06	580929	6.58961e+06	9.59333e+06	3.40863e+06	8.14255e+06	1.03328e+07	7.28518e+06	6.82599e+06	1.2453e+07
FA(14:0)	M+4	4.25611e+07	4.22266e+07	3.97352e+07	8.35521e+07	6.30258e+07	1.29086e+07	3.63779e+07	3.17807e+07	3.56751e+07	4.16627e+07	4.0996e+07	4.59193e+07	1.54688e+07	7.61537e+06	7.69293e+06	1.00145e+07	6.44039e+06	3.92696e+07	1.07452e+07	1.68729e+07	2.0639e+07	1.92265e+07	3.65284e+07	2.67318e+07
FA(14:0)	M+5	2.87178e+07	3.09664e+07	3.02435e+07	4.20502e+07	4.05925e+07	1.12733e+07	1.79116e+07	2.25324e+07	2.69691e+07	2.2352e+07	2.38547e+07	3.40141e+07	9.36782e+06	5.10973e+06	0	5.47126e+06	6.23542e+06	2.26706e+07	7.77135e+06	9.57116e+06	1.17429e+07	1.23104e+07	1.73716e+07	1.5679e+07
FA(14:0)	M+6	6.75609e+07	7.34976e+07	7.42142e+07	1.01506e+08	9.56068e+07	4.03842e+07	4.11263e+07	4.97805e+07	5.95382e+07	5.49124e+07	5.73059e+07	6.14632e+07	3.27046e+07	2.09632e+07	0	2.93588e+07	2.19851e+07	4.77264e+07	2.91876e+07	2.64245e+07	2.75857e+07	2.92974e+07	6.29531e+07	4.24263e+07
FA(14:0)	M+7	5.18903e+07	5.54171e+07	5.89759e+07	7.4888e+07	6.79554e+07	2.41336e+07	2.95863e+07	3.30052e+07	4.69658e+07	3.76978e+07	4.56019e+07	4.94554e+07	2.68874e+07	1.6753e+07	0	2.05521e+07	2.10066e+07	3.44333e+07	2.01559e+07	1.91137e+07	1.81169e+07	1.84869e+07	4.10902e+07	3.29021e+07
FA(14:0)	M+8	1.28393e+08	128489933	1.50812e+08	1.52741e+08	155068782	9.7961e+07	6.57859e+07	1.07518e+08	1.02634e+08	8.8076e+07	1.0461e+08	1.05102e+08	6.1886e+07	4.90863e+07	9.2101e+06	7.17869e+07	5.57824e+07	9.88808e+07	7.03808e+07	3.71743e+07	4.91854e+07	3.28208e+07	8.07888e+07	7.96026e+07
FA(14:0)	M+9	9.07153e+07	8.81274e+07	1.18655e+08	1.06586e+08	1.01537e+08	6.04144e+07	4.5972e+07	6.53616e+07	7.9447e+07	5.78426e+07	7.28752e+07	7.69426e+07	4.38887e+07	2.83425e+07	8.87756e+06	5.12066e+07	3.81972e+07	6.62052e+07	5.35921e+07	2.64918e+07	3.01279e+07	2.38179e+07	6.57648e+07	5.11614e+07
FA(14:0)	M+10	1.91037e+08	1.63065e+08	2.38564e+08	2.07874e+08	2.02491e+08	1.44207e+08	9.70924e+07	1.68198e+08	1.48014e+08	1.27593e+08	1.43576e+08	1.36498e+08	9.10965e+07	8.21372e+07	1.82636e+07	1.4849e+08	103802431	1.31957e+08	1.08026e+08	4.69697e+07	6.64795e+07	3.87254e+07	1.01107e+08	1.00767e+08
FA(14:0)	M+11	1.08586e+08	8.39441e+07	143908690	1.10206e+08	9.99894e+07	6.7207e+07	4.81543e+07	8.34559e+07	88327325	6.35166e+07	8.10959e+07	7.08529e+07	4.86191e+07	3.92255e+07	9.57637e+06	8.48269e+07	6.06201e+07	6.39474e+07	5.34814e+07	2.15687e+07	3.15374e+07	1.58586e+07	4.93205e+07	4.38804e+07
FA(14:0)	M+12	1.98513e+08	1.37206e+08	2.66591e+08	1.83516e+08	1.68026e+08	1.3796e+08	8.45129e+07	1.84258e+08	1.48119e+08	1.30288e+08	1.43765e+08	1.22386e+08	8.21787e+07	8.27047e+07	2.63493e+07	1.92239e+08	1.181e+08	1.3677e+08	1.10117e+08	4.20758e+07	6.92375e+07	2.32259e+07	7.27596e+07	8.39532e+07
FA(14:0)	M+13	5.95991e+07	3.99477e+07	7.77038e+07	5.4112e+07	3.93639e+07	3.54212e+07	2.43957e+07	4.71318e+07	4.83066e+07	4.38699e+07	4.2441e+07	3.45147e+07	2.86354e+07	2.35165e+07	6.31668e+06	5.53672e+07	3.75671e+07	3.77367e+07	2.88966e+07	9.45895e+06	1.66078e+07	9.32857e+06	2.13149e+07	2.02666e+07
FA(14:0)	M+14	8.90376e+07	5.25657e+07	1.26703e+08	8.02596e+07	6.49046e+07	5.23844e+07	3.57843e+07	1.03936e+08	6.54274e+07	5.13557e+07	6.503e+07	6.00537e+07	4.09069e+07	4.13372e+07	1.03964e+07	117293553	6.15827e+07	6.0522e+07	5.32356e+07	1.50787e+07	2.43521e+07	6.62306e+06	3.07447e+07	3.67602e+07
FA(16:0)	M+0	2808637935	2928709326	3161738719	8682159635	3665981429	4769766136	4621504134	4335657543	4850380267	3064679772	4018938377	4364868559	4893735490	3223764598	4309365787	4380568229	4617604468	3132388743	4370209298	4157597145	4388026546	3541450533	2563510449	4033463785
FA(16:0)	M+1	3.05343e+07	9.85486e+06	1.1849e+07	4.67643e+07	0	7.92718e+06	2.59742e+07	1.63898e+07	3.07001e+07	3.54437e+06	1.51759e+07	8.92472e+06	0	0	9.74208e+06	3.60627e+06	8.92913e+06	3.20823e+07	1.13179e+07	990090	842529	6.5429e+06	476157	8.20016e+06
FA(16:0)	M+2	8.17316e+07	4.67877e+07	7.99632e+07	2.04132e+08	4.57898e+07	3.31429e+07	3.82209e+07	5.04677e+07	4.37511e+07	2.21704e+07	4.5229e+07	4.2031e+07	3.93768e+06	9.02549e+06	3.70759e+07	3.45932e+07	1.08049e+07	7.28259e+07	2.51601e+07	3.85421e+06	961613	1.75571e+06	5.36413e+06	2.71218e+07
FA(16:0)	M+3	1.76598e+07	1.33359e+07	2.51337e+07	5.66561e+07	1.78608e+07	3.07832e+06	1.6464e+07	1.62964e+07	1.51092e+07	8.22273e+06	1.2619e+07	1.20195e+07	3.62954e+06	1.97427e+06	1.15994e+07	6.55876e+06	4.66166e+06	2.3769e+07	5.42097e+06	5.65435e+06	7.95001e+06	3.69822e+06	4.12816e+06	8.2238e+06
FA(16:0)	M+4	5.10853e+07	3.72326e+07	4.51393e+07	1.2449e+08	3.18352e+07	2.45834e+07	3.75993e+07	3.58522e+07	3.25288e+07	1.90082e+07	3.28859e+07	2.54509e+07	1.30596e+07	8.28477e+06	3.18336e+07	2.29205e+07	1.4155e+07	4.68876e+07	1.904e+07	9.71023e+06	1.17359e+07	7.86286e+06	9.50474e+06	2.54402e+07
FA(16:0)	M+5	2.16904e+07	1.63411e+07	1.9896e+07	6.47021e+07	2.13431e+07	1.29894e+07	1.65979e+07	1.39855e+07	1.4921e+07	6.87206e+06	1.28329e+07	1.0497e+07	6.10065e+06	5.10585e+06	9.14524e+06	6.86032e+06	6.24413e+06	2.06226e+07	5.68011e+06	2.80009e+06	5.50828e+06	4.85698e+06	5.37841e+06	1.73207e+07
FA(16:0)	M+6	4.08297e+07	4.14055e+07	4.06485e+07	1.34664e+08	4.48796e+07	4.2417e+07	2.87749e+07	2.65609e+07	2.96317e+07	1.43744e+07	2.84923e+07	2.72289e+07	1.50434e+07	1.33332e+07	1.54002e+07	2.53276e+07	1.6394e+07	4.01266e+07	2.1275e+07	8.22645e+06	8.60184e+06	7.70105e+06	1.17656e+07	3.46055e+07
FA(16:0)	M+7	3.16852e+07	3.05114e+07	3.31911e+07	1.11308e+08	4.02319e+07	3.44246e+07	1.96791e+07	1.82915e+07	2.49539e+07	1.377e+07	2.2854e+07	2.09809e+07	1.50666e+07	9.11904e+06	8.53708e+06	2.16992e+07	1.38041e+07	2.36196e+07	1.84697e+07	4.43692e+06	7.7468e+06	6.51396e+06	1.0743e+07	3.11169e+07
FA(16:0)	M+8	7.2125e+07	7.22667e+07	8.12813e+07	2.50758e+08	9.5634e+07	1.1089e+08	3.69492e+07	4.95304e+07	5.2644e+07	3.16817e+07	4.58076e+07	4.85791e+07	3.35375e+07	3.26125e+07	1.91371e+07	7.0601e+07	4.37738e+07	6.20898e+07	5.56638e+07	8.09869e+06	2.16215e+07	0	2.38832e+07	6.28375e+07
FA(16:0)	M+9	6.90686e+07	5.12325e+07	7.71005e+07	2.10951e+08	8.00185e+07	7.79161e+07	3.03977e+07	3.85142e+07	4.64196e+07	2.4401e+07	3.97193e+07	4.21627e+07	2.96079e+07	2.45461e+07	1.44791e+07	6.15725e+07	4.12125e+07	4.69201e+07	4.75467e+07	1.00219e+07	1.56118e+07	9.24849e+06	1.7639e+07	5.14805e+07
FA(16:0)	M+10	140003702	1.07495e+08	1.69053e+08	4.23607e+08	1.70954e+08	1.99594e+08	5.61109e+07	9.94698e+07	9.4714e+07	5.00409e+07	8.51348e+07	7.4899e+07	6.94282e+07	5.79379e+07	3.88801e+07	1.61425e+08	9.81445e+07	1.10459e+08	1.18414e+08	1.4529e+07	3.78807e+07	1.29443e+07	3.43225e+07	1.02508e+08
FA(16:0)	M+11	113733029	6.56927e+07	1.34177e+08	2.81148e+08	1.13656e+08	1.39026e+08	4.27127e+07	7.08678e+07	7.30731e+07	4.01634e+07	5.82759e+07	5.60696e+07	4.64329e+07	4.01811e+07	3.03902e+07	1.28849e+08	7.54977e+07	7.47472e+07	8.00485e+07	9.56213e+06	2.26726e+07	8.7178e+06	2.41354e+07	7.31796e+07
FA(16:0)	M+12	2.0969e+08	1.15794e+08	2.75878e+08	5.87395e+08	2.00298e+08	2.89087e+08	7.20496e+07	1.63394e+08	1.36916e+08	7.66693e+07	1.2189e+08	1.05199e+08	8.7614e+07	9.37259e+07	6.14269e+07	3.12844e+08	1.68202e+08	155799911	1.71536e+08	1.92377e+07	4.88739e+07	1.34703e+07	3.67805e+07	1.29638e+08
FA(16:0)	M+13	1.18507e+08	6.11375e+07	145968081	2.76347e+08	1.03562e+08	1.23507e+08	3.93755e+07	8.67896e+07	6.83297e+07	4.25324e+07	6.95393e+07	5.51025e+07	5.27887e+07	4.01911e+07	3.52124e+07	1.74634e+08	8.25576e+07	7.39383e+07	7.91839e+07	6.52724e+06	2.23067e+07	8.3355e+06	1.83612e+07	6.42265e+07
FA(16:0)	M+14	1.96718e+08	9.18863e+07	2.62438e+08	5.01677e+08	1.65421e+08	2.27608e+08	6.07867e+07	1.74141e+08	1.32841e+08	6.42429e+07	1.02576e+08	8.13737e+07	8.19247e+07	8.44228e+07	7.1657e+07	3.49712e+08	1.71239e+08	1.37604e+08	1.5292e+08	1.12287e+07	4.12418e+07	8.90844e+06	2.33779e+07	1.07887e+08
FA(16:0)	M+15	5.99395e+07	2.52297e+07	7.51435e+07	1.28437e+08	4.04159e+07	5.73185e+07	1.90525e+07	4.49671e+07	3.82558e+07	1.97463e+07	3.31095e+07	2.2467e+07	2.26083e+07	2.16265e+07	1.99418e+07	1.04616e+08	5.28575e+07	3.37306e+07	3.5978e+07	3.60664e+06	9.54492e+06	0	6.73129e+06	2.9796e+07
FA(16:0)	M+16	8.35101e+07	3.20397e+07	1.15971e+08	203291637	5.86231e+07	8.99303e+07	2.48069e+07	9.12425e+07	5.15302e+07	2.6954e+07	4.29538e+07	3.76482e+07	3.28447e+07	3.5469e+07	3.57148e+07	177861147	8.70062e+07	5.8927e+07	6.08213e+07	4.57671e+06	1.99038e+07	0	8.6442e+06	4.06562e+07
FA(10:0)	M+0	8450048368	7713291640	8826828371	7499582845	10090252222	7788144714	7527306314	9356584011	7425383450	8503308455	7908330691	4870470664	5578859803	8891452869	15779945411	8073948394	9632596222	6146949255	11093564128	7001452239	5215644107	1897616054	6067207650	9169992731
FA(10:0)	M+1	0	0	0	0	0	0	0	0	1.79233e+06	0	0	0	476968	0	0	7.62537e+06	0	8.78947e+06	0	0	4.50938e+06	2.7119e+06	0	8.48746e+06
FA(10:0)	M+2	0	0	0	0	0	0	0	0	0	0	0	0	0	0	0	0	0	0	0	0	0	1.06309e+06	0	0
FA(10:0)	M+3	0	276717	0	1.59754e+06	0	0	0	0	0	0	0	0	0	0	0	0	0	0	0	0	0	591503	0	0
FA(10:0)	M+4	1.15069e+07	1.28991e+07	1.29862e+07	1.56576e+07	2.11339e+07	1.08239e+07	6.91577e+06	9.38472e+06	8.12747e+06	7.12312e+06	1.05033e+07	7.45614e+06	5.8641e+06	8.28311e+06	0	7.21887e+06	7.67577e+06	9.8136e+06	5.78042e+06	5.51077e+06	5.20589e+06	3.44124e+06	6.92134e+06	7.81015e+06
FA(10:0)	M+5	7.57282e+06	9.39822e+06	7.40453e+06	9.33411e+06	9.77524e+06	5.22089e+06	5.43606e+06	5.44618e+06	6.38867e+06	5.54903e+06	3.94229e+06	3.7723e+06	3.0853e+06	2.99323e+06	0	3.3822e+06	4.46003e+06	5.18559e+06	4.14807e+06	0	0	675852	4.56661e+06	4.708e+06
FA(10:0)	M+6	2.42934e+07	2.39516e+07	2.98882e+07	2.77548e+07	3.64662e+07	2.44863e+07	9.50164e+06	2.02357e+07	1.7887e+07	1.34851e+07	1.52049e+07	1.30793e+07	1.15933e+07	1.55467e+07	0	2.11058e+07	1.85773e+07	1.72705e+07	1.64879e+07	6.36948e+06	7.8447e+06	2.6816e+06	1.11906e+07	1.28923e+07
FA(10:0)	M+7	1.44012e+07	1.04701e+07	1.74032e+07	1.04422e+07	1.54712e+07	1.17898e+07	5.02021e+06	9.38806e+06	7.48813e+06	5.66322e+06	8.80524e+06	7.24853e+06	6.64541e+06	7.5327e+06	0	1.06809e+07	6.0512e+06	8.26397e+06	9.40684e+06	3.20305e+06	3.19458e+06	1.24172e+06	7.87245e+06	6.99181e+06
FA(10:0)	M+8	3.09819e+07	2.84497e+07	4.57059e+07	2.86275e+07	4.01682e+07	3.10785e+07	1.21256e+07	2.83921e+07	2.57704e+07	2.00042e+07	2.13201e+07	1.3438e+07	1.75252e+07	2.21263e+07	0	3.87712e+07	2.91594e+07	2.0738e+07	2.56527e+07	6.27551e+06	9.08526e+06	2.11332e+06	1.22244e+07	1.72542e+07
FA(10:0)	M+9	1.16621e+07	6.5323e+06	9.77142e+06	1.09703e+07	9.74928e+06	8.83728e+06	4.17681e+06	1.008e+07	6.84237e+06	5.41207e+06	4.63779e+06	3.14469e+06	3.84067e+06	5.96033e+06	0	1.40153e+07	6.4387e+06	5.8868e+06	5.92401e+06	0	1.89446e+06	0	4.95754e+06	4.07077e+06
FA(10:0)	M+10	2.21343e+07	1.2835e+07	3.23263e+07	1.74477e+07	2.27031e+07	2.17342e+07	6.88503e+06	2.56669e+07	1.59014e+07	9.99945e+06	1.19851e+07	8.62569e+06	1.31603e+07	1.51832e+07	0	3.21857e+07	2.13826e+07	1.12833e+07	1.233e+07	0	6.69592e+06	0	6.02456e+06	1.06642e+07
FA(12:0)	M+0	25780911514	23994817943	26042167720	26408224619	27203625562	24204011954	24285632030	26432651314	25367530446	27465400804	27422241263	22477343475	21435181313	21612869929	24038224496	23968917431	25886727849	21715406690	24998183305	25174677789	23420831839	15153414429	22176946619	25307918154
FA(12:0)	M+1	0	0	0	0	0	0	0	0	0	0	0	0	0	0	0	0	0	0	0	0	0	0	0	0
FA(12:0)	M+2	0	0	0	0	0	0	0	0	0	0	0	0	0	0	0	0	0	0	0	0	0	0	0	0
FA(12:0)	M+3	0	0	0	0	0	0	0	0	0	0	0	0	0	0	0	0	0	0	0	0	0	0	0	0
FA(12:0)	M+4	0	0	0	0	0	0	0	0	0	0	0	0	0	0	0	0	0	0	0	0	0	0	0	0
FA(12:0)	M+5	0	0	0	0	0	0	0	0	0	0	0	0	0	0	0	0	0	0	0	0	0	0	0	0
FA(12:0)	M+6	7.71152e+06	8.0273e+06	1.58407e+07	1.02104e+07	1.30405e+07	0	0	0	0	0	0	0	0	0	0	0	0	0	0	0	0	0	0	0
FA(12:0)	M+7	0	0	0	0	0	0	0	0	0	0	0	0	0	0	0	0	0	0	0	0	0	0	0	0
FA(12:0)	M+8	1.62729e+07	1.65013e+07	2.26765e+07	1.79496e+07	2.07813e+07	9.12623e+06	7.08811e+06	0	1.33596e+07	0	1.35825e+07	1.35471e+07	9534475	0	0	1.4024e+07	6.65556e+06	1.89074e+07	0	0	0	0	0	0
FA(12:0)	M+9	1.26868e+07	8.69205e+06	1.44311e+07	1.00916e+07	9.07766e+06	7.93394e+06	0	0	0	0	0	0	0	0	0	0	0	0	0	0	0	0	0	0
FA(12:0)	M+10	18439756	1.74521e+07	2.27459e+07	1.34917e+07	1.90517e+07	1.52963e+07	0	1.26767e+07	1.35957e+07	8.01328e+06	1.49804e+07	1.29861e+07	8.351e+06	8.12086e+06	0	1.79009e+07	6.26137e+06	1.65109e+07	0	0	0	0	0	0
FA(12:0)	M+11	0	0	0	0	0	0	0	0	0	0	0	0	0	0	0	0	0	0	0	0	0	0	0	0
FA(12:0)	M+12	0	0	0	0	0	0	0	0	0	0	0	0	0	0	0	0	0	0	0	0	0	0	0	0
FA(22:1)	M+0	5.94727e+07	2.04212e+08	1.59632e+08	1.78847e+08	3.27113e+08	2.24497e+08	1.34771e+08	1.72392e+08	1.29131e+08	1.61033e+08	1.65249e+08	185241260	1.88679e+08	212281421	9.31803e+07	3.51627e+08	2.51218e+08	9.54888e+07	2.13313e+08	1.45094e+08	2.07325e+08	2.28226e+08	2.46521e+08	2.09228e+08
FA(22:1)	M+1	695475	1.22091e+06	1.86096e+06	965514	1.98872e+06	0	802189	0	2.00777e+06	471080	3.28897e+06	0	541460	1.02974e+06	1.20594e+06	0	324846	2.33179e+06	2.19225e+06	0	0	706411	683925	0
FA(22:1)	M+2	3.93793e+06	9.05518e+06	9.0303e+06	1.40585e+07	1.10406e+07	6.8351e+06	6.83506e+06	5.82182e+06	4.08507e+06	4.30926e+06	6.09351e+06	6.23482e+06	5.09686e+06	3.11518e+06	4.45389e+06	8.72014e+06	5.66335e+06	7.92487e+06	7.06028e+06	5.00499e+06	5.70097e+06	7.20524e+06	7.37006e+06	5.88324e+06
FA(22:1)	M+3	334554	646939	809791	0	125834	300874	258713	314987	219331	114293	464033	554050	0	281633	593349	532573	420194	463552	202050	300640	243777	302233	329063	91833.1
FA(22:1)	M+4	0	1.12071e+06	1.90897e+06	1.85905e+06	1.56368e+06	1.42035e+06	1.44096e+06	976119	502379	1.06955e+06	1.24027e+06	460021	989328	563088	899914	1.50885e+06	1.2302e+06	1.56e+06	1.23249e+06	559571	0	1.13032e+06	843983	712624
FA(22:1)	M+5	0	0	0	0	0	0	0	0	0	0	0	0	0	0	0	0	0	0	0	0	0	0	0	0
FA(22:1)	M+6	0	0	0	0	0	0	0	0	0	0	0	0	0	0	0	0	0	0	0	0	0	0	0	0
FA(22:1)	M+7	0	0	0	0	0	0	0	0	0	0	0	0	0	0	0	0	0	0	0	0	0	0	0	0
FA(22:1)	M+8	0	0	0	0	0	0	0	0	0	0	0	0	0	0	0	0	0	0	0	0	0	0	0	0
FA(22:1)	M+9	0	0	0	0	0	0	0	0	0	0	0	0	0	0	0	0	0	0	0	0	0	0	0	0
FA(22:1)	M+10	0	0	0	0	0	0	0	0	0	0	0	0	0	0	0	0	0	0	0	0	0	0	0	0
FA(22:1)	M+11	0	0	0	0	0	0	0	0	0	0	0	0	0	0	0	0	0	0	0	0	0	0	0	0
FA(22:1)	M+12	0	841355	0	1.20207e+06	1.05825e+06	0	0	0	0	0	0	0	0	0	0	0	0	0	0	0	0	0	0	0
FA(22:1)	M+13	0	0	0	0	0	0	0	0	0	0	0	0	0	0	0	0	0	0	0	0	0	0	0	0
FA(22:1)	M+14	0	1.29478e+06	1.024e+06	0	1.06786e+06	0	0	0	0	0	0	0	0	0	0	0	0	0	0	0	0	0	0	0
FA(22:1)	M+15	0	899033	781341	1.12495e+06	680620	0	0	0	0	0	0	0	0	0	0	0	0	0	0	0	0	0	0	0
FA(22:1)	M+16	0	1.37733e+06	1.22537e+06	1.54364e+06	1.14291e+06	0	0	0	0	0	0	0	0	0	0	0	0	0	0	0	0	0	0	0
FA(22:1)	M+17	0	0	0	0	0	0	0	0	0	0	0	0	0	0	0	0	0	0	0	0	0	0	0	0
FA(22:1)	M+18	0	0	0	0	0	0	0	0	0	0	0	0	0	0	0	0	0	0	0	0	0	0	0	0
FA(22:1)	M+19	0	0	0	0	0	0	0	0	0	0	0	0	0	0	0	0	0	0	0	0	0	0	0	0
FA(22:1)	M+20	0	0	0	0	0	0	0	0	0	0	0	0	0	0	0	0	0	0	0	0	0	0	0	0
FA(22:1)	M+21	0	0	0	0	0	0	0	0	0	0	0	0	0	0	0	0	0	0	0	0	0	0	0	0
FA(22:1)	M+22	0	0	0	0	0	0	0	0	0	0	0	0	0	0	0	0	0	0	0	0	0	0	0	0
FA(20:0)	M+0	3.16676e+07	9.87461e+07	8.53743e+07	2.29714e+08	1.08987e+08	1.2742e+08	9.76285e+07	9.2124e+07	8.48691e+07	9.46964e+07	1.03264e+08	1.14892e+08	111338328	7.57023e+07	115485374	1.18855e+08	128233015	9.135e+07	1.42969e+08	8.20993e+07	1.09447e+08	8.95767e+07	1.10437e+08	1.62544e+08
FA(20:0)	M+1	0	0	0	2.39789e+06	892570	0	0	588158	905433	0	734087	63793.8	893685	0	252260	462518	0	0	0	0	979882	0	0	0
FA(20:0)	M+2	326794	1.07806e+06	1.4634e+06	1.56747e+07	1.80316e+06	3.33034e+06	2.32102e+06	1.40113e+06	970169	1.25948e+06	3.10952e+06	1.4591e+06	1.94935e+06	383501	2.9074e+06	1.74927e+06	2.29758e+06	509199	3.52696e+06	882978	848283	462381	1.39843e+06	4.77574e+06
FA(20:0)	M+3	0	0	92486.6	1.85794e+06	157210	0	154884	92921.6	198566	79234.5	259561	162009	0	0	0	0	0	0	180946	0	32944.7	0	0	73070.8
FA(20:0)	M+4	0	0	340877	5.85922e+06	0	992252	443094	477464	0	0	1.08069e+06	0	0	0	0	0	0	0	0	0	0	0	0	0
FA(20:0)	M+5	0	0	0	0	0	0	0	0	0	0	0	0	0	0	0	0	0	0	0	0	0	0	0	0
FA(20:0)	M+6	0	0	0	0	0	0	0	0	0	0	0	0	0	0	0	0	0	0	0	0	0	0	0	0
FA(20:0)	M+7	0	0	0	0	0	0	0	0	0	0	0	0	0	0	0	0	0	0	0	0	0	0	0	0
FA(20:0)	M+8	0	0	0	0	0	0	0	0	0	0	0	0	0	0	0	0	0	0	0	0	0	0	0	0
FA(20:0)	M+9	0	0	0	0	0	0	0	0	0	0	0	0	0	0	0	0	0	0	0	0	0	0	0	0
FA(20:0)	M+10	0	0	0	0	0	0	0	0	0	0	0	0	0	0	0	0	0	0	0	0	0	0	0	0
FA(20:0)	M+11	0	0	0	0	0	0	0	0	0	0	0	0	0	0	0	0	0	0	0	0	0	0	0	0
FA(20:0)	M+12	0	0	0	0	0	0	0	0	0	0	0	0	0	0	0	0	0	0	0	0	0	0	0	0
FA(20:0)	M+13	0	0	0	0	0	0	0	0	0	0	0	0	0	0	0	0	0	0	0	0	0	0	0	0
FA(20:0)	M+14	0	436837	655160	8.79394e+06	778592	1.12108e+06	0	0	0	0	0	0	0	0	0	0	0	0	0	0	0	0	0	0
FA(20:0)	M+15	0	0	320744	7.22789e+06	0	511250	0	0	0	0	0	0	0	0	0	0	0	0	0	0	0	0	0	0
FA(20:0)	M+16	0	0	810987	9.24913e+06	865214	1.05211e+06	0	0	0	0	0	0	0	0	0	0	0	0	0	0	0	0	0	0
FA(20:0)	M+17	0	0	504043	7.30355e+06	0	625034	0	0	0	0	0	0	0	0	0	0	0	0	0	0	0	0	0	0
FA(20:0)	M+18	0	0	0	0	0	0	0	0	0	0	0	0	0	0	0	0	0	0	0	0	0	0	0	0
FA(20:0)	M+19	0	0	0	0	0	0	0	0	0	0	0	0	0	0	0	0	0	0	0	0	0	0	0	0
FA(20:0)	M+20	0	0	0	0	0	0	0	0	0	0	0	0	0	0	0	0	0	0	0	0	0	0	0	0
FA(22:0)	M+0	1.15055e+07	2.08461e+07	1.82422e+07	6.17465e+06	1.02283e+07	1.82667e+07	1.77603e+07	1.90862e+07	1.86182e+07	1.67048e+07	1.26614e+07	1.97968e+07	2.35456e+07	1.89293e+07	1.94936e+07	2.12882e+07	2.10378e+07	2.13867e+07	2.19645e+07	1.20588e+07	2.02166e+07	2.28749e+07	1.52046e+07	1.94242e+07
FA(22:0)	M+1	359635	0	213768	126660	359891	224527	0	0	0	220980	0	0	0	0	171434	0	0	0	398791	0	130365	0	0	243014
FA(22:0)	M+2	0	0	0	373940	139220	64550	250033	55350.5	273689	0	195732	0	0	23772.7	121018	0	0	0	0	0	0	0	0	219583
FA(22:0)	M+3	0	0	0	0	0	0	0	0	0	0	0	0	0	0	0	0	0	0	0	0	0	0	0	0
FA(22:0)	M+4	0	0	0	0	0	0	0	0	0	0	0	0	0	0	0	0	0	0	0	0	0	0	0	0
FA(22:0)	M+5	0	0	0	0	0	0	0	0	0	0	0	0	0	0	0	0	0	0	0	0	0	0	0	0
FA(22:0)	M+6	0	0	0	0	0	0	0	0	0	0	0	0	0	0	0	0	0	0	0	0	0	0	0	0
FA(22:0)	M+7	0	0	0	0	0	0	0	0	0	0	0	0	0	0	0	0	0	0	0	0	0	0	0	0
FA(22:0)	M+8	0	0	0	0	0	0	0	0	0	0	0	0	0	0	0	0	0	0	0	0	0	0	0	0
FA(22:0)	M+9	0	0	0	0	0	0	0	0	0	0	0	0	0	0	0	0	0	0	0	0	0	0	0	0
FA(22:0)	M+10	0	0	0	0	0	0	0	0	0	0	0	0	0	0	0	0	0	0	0	0	0	0	0	0
FA(22:0)	M+11	0	0	0	0	0	0	0	0	0	0	0	0	0	0	0	0	0	0	0	0	0	0	0	0
FA(22:0)	M+12	0	0	0	0	0	0	0	0	0	0	0	0	0	0	0	0	0	0	0	0	0	0	0	0
FA(22:0)	M+13	0	0	0	0	0	0	0	0	0	0	0	0	0	0	0	0	0	0	0	0	0	0	0	0
FA(22:0)	M+14	0	0	0	0	0	0	0	0	0	0	0	0	0	0	0	0	0	0	0	0	0	0	0	0
FA(22:0)	M+15	0	0	0	0	0	0	0	0	0	0	0	0	0	0	0	0	0	0	0	0	0	0	0	0
FA(22:0)	M+16	0	0	0	0	0	0	0	0	0	0	0	0	0	0	0	0	0	0	0	0	0	0	0	0
FA(22:0)	M+17	0	0	0	0	0	0	0	0	0	0	0	0	0	0	0	0	0	0	0	0	0	0	0	0
FA(22:0)	M+18	0	0	0	0	0	0	0	0	0	0	0	0	0	0	0	0	0	0	0	0	0	0	0	0
FA(22:0)	M+19	0	0	0	0	0	0	0	0	0	0	0	0	0	0	0	0	0	0	0	0	0	0	0	0
FA(22:0)	M+20	0	0	0	0	0	0	0	0	0	0	0	0	0	0	0	0	0	0	0	0	0	0	0	0
FA(22:0)	M+21	0	0	0	0	0	0	0	0	0	0	0	0	0	0	0	0	0	0	0	0	0	0	0	0
FA(22:0)	M+22	0	0	0	0	0	0	0	0	0	0	0	0	0	0	0	0	0	0	0	0	0	0	0	0
FA(18:0)	M+0	7.25678e+08	9.71553e+08	1191513094	4363374861	1006166024	1606901522	1525213236	1124767552	1183272371	967706152	1362448369	1480116688	1180964589	7.69069e+08	1595853444	1095407822	1362255620	1083354123	1094172778	1249355879	1082296345	8.32532e+08	6.08707e+08	1234294535
FA(18:0)	M+1	0	4.68286e+06	0	2.93898e+07	0	0	4.43342e+06	8.26062e+06	1.91882e+06	1.18091e+06	8.16095e+06	0	0	512286	0	0	0	0	2.15251e+06	0	712731	0	0	193877
FA(18:0)	M+2	1.34624e+07	1.19412e+07	2.92738e+07	1.61495e+08	1.93969e+07	2.79325e+07	3.2395e+07	2.13466e+07	2.65573e+07	1.49916e+07	3.17228e+07	2.62601e+07	5.96688e+06	0	7.64223e+06	1.62639e+07	9.93319e+06	1.56746e+07	1.56256e+07	2.74872e+06	1.69425e+06	1.68985e+06	5.12241e+06	1.11629e+07
FA(18:0)	M+3	1.88443e+06	791223	1.79446e+06	1.08798e+07	663765	467638	3.74995e+06	3.06153e+06	1.77724e+06	2.21317e+06	1.65096e+06	1.65002e+06	0	46078.7	1.06926e+06	105675	1.30128e+06	2.59002e+06	0	257659	81640.7	0	0	596409
FA(18:0)	M+4	3.61504e+06	4.23985e+06	7.32429e+06	3.20772e+07	3.36807e+06	3.38711e+06	9.95608e+06	5.61011e+06	6.53076e+06	2.81015e+06	7.06132e+06	3.75665e+06	0	0	2.62475e+06	2.0027e+06	1.40906e+06	4.53361e+06	2.21044e+06	1.51494e+06	0	0	0	2.43622e+06
FA(18:0)	M+5	1.24856e+06	714629	2.42623e+06	0	1.47697e+06	0	3.19121e+06	1.73041e+06	2.41348e+06	1.07946e+06	1.60323e+06	1.28751e+06	0	0	0	0	0	0	0	0	0	0	0	0
FA(18:0)	M+6	2.26589e+06	2.19601e+06	3.21706e+06	2.24276e+07	1.53603e+06	2.20195e+06	4.29381e+06	3.29836e+06	2.81705e+06	1.39057e+06	2.87041e+06	2.36811e+06	0	0	0	0	0	0	0	0	0	0	0	0
FA(18:0)	M+7	862185	1.00994e+06	2.341e+06	1.63363e+07	1.94401e+06	1.35584e+06	2.37376e+06	1.35236e+06	1.59578e+06	966685	1.27287e+06	1.61101e+06	0	0	0	0	0	0	0	0	0	0	0	0
FA(18:0)	M+8	2.51048e+06	3.06538e+06	3.11796e+06	3.094e+07	3.62703e+06	4.2401e+06	4.13243e+06	2.86007e+06	2.81195e+06	2.20063e+06	3.27908e+06	3.04848e+06	0	0	0	2.28224e+06	1.685e+06	2.63581e+06	0	0	0	0	0	0
FA(18:0)	M+9	1.6628e+06	2.38077e+06	3.9845e+06	2.73282e+07	3.87952e+06	3.63351e+06	3.32976e+06	1.82593e+06	2.94919e+06	1.42776e+06	3.35923e+06	3.87458e+06	1.16178e+06	0	0	1.88324e+06	1.55489e+06	2.75916e+06	1.90019e+06	0	0	0	1.37401e+06	2.65365e+06
FA(18:0)	M+10	4.07734e+06	3.94987e+06	6.97943e+06	6.62346e+07	6.45297e+06	1.12331e+07	4.82887e+06	5.29685e+06	6.80073e+06	3.90666e+06	7.65372e+06	5.18522e+06	2.51985e+06	1.32919e+06	1.78692e+06	4.86619e+06	4.0983e+06	4.78028e+06	5.42268e+06	0	0	0	1.61718e+06	5.0802e+06
FA(18:0)	M+11	2.81292e+06	4.14335e+06	7.62852e+06	5.35087e+07	5.4496e+06	7.65947e+06	5.18254e+06	4.07169e+06	5.18213e+06	3.31068e+06	7.04996e+06	5.38602e+06	2.29955e+06	430534	1.57592e+06	6.51542e+06	3.96542e+06	3.39467e+06	3.96659e+06	0	1.69938e+06	0	1.88125e+06	3.95253e+06
FA(18:0)	M+12	7.25187e+06	7.98937e+06	1.59339e+07	1.08495e+08	1.30581e+07	1.78073e+07	8.4718e+06	8.82768e+06	1.07028e+07	5.68241e+06	1.2896e+07	8.7907e+06	4.65335e+06	3.05814e+06	4.15994e+06	1.15498e+07	9.12439e+06	8.03663e+06	1.09079e+07	1.20769e+06	1.79674e+06	0	1.84871e+06	8.15336e+06
FA(18:0)	M+13	5.08354e+06	5.49707e+06	1.18841e+07	7.19733e+07	6.54818e+06	1.26539e+07	5.77343e+06	6.57574e+06	7.53048e+06	5.68373e+06	8.45167e+06	7.44441e+06	4.37751e+06	1.84093e+06	2.09467e+06	1.02736e+07	6.62443e+06	4.66015e+06	7.13827e+06	1.16209e+06	1.42603e+06	0	1.84411e+06	5.61628e+06
FA(18:0)	M+14	1.04278e+07	8.74976e+06	2.13701e+07	1.32277e+08	1.29931e+07	2.48187e+07	1.03867e+07	1.35511e+07	1.18292e+07	9.7872e+06	1.78153e+07	9.90423e+06	6.08476e+06	3.11538e+06	6.47891e+06	2.21356e+07	1.43825e+07	9.22883e+06	1.18511e+07	2.15144e+06	3.25869e+06	0	3.13216e+06	9.43803e+06
FA(18:0)	M+15	5.32648e+06	4.81437e+06	1.21723e+07	6.59176e+07	6.13869e+06	1.12449e+07	5.66742e+06	6.60384e+06	7.75881e+06	4.71798e+06	8.18802e+06	5.20071e+06	3.77958e+06	2.38357e+06	2.83725e+06	1.30704e+07	7.19797e+06	3.79164e+06	5.09637e+06	0	1.712e+06	0	0	4.15063e+06
FA(18:0)	M+16	7.98892e+06	4.82095e+06	1.90234e+07	1.03276e+08	8.53516e+06	1.85532e+07	8.19244e+06	1.42411e+07	1.04056e+07	6.94737e+06	1.40704e+07	8.4011e+06	5.41895e+06	3.2661e+06	6.3085e+06	2.41138e+07	1.46048e+07	6.53036e+06	1.12222e+07	1.45237e+06	3.04487e+06	0	2.20671e+06	5.88541e+06
FA(18:0)	M+17	2.40177e+06	1.63202e+06	4.37025e+06	2.66528e+07	1.62968e+06	4.57544e+06	2.00508e+06	3.18312e+06	2.79656e+06	2.39485e+06	3.70214e+06	2.12182e+06	1.74176e+06	314518	1.31787e+06	6.58111e+06	3.25246e+06	1.18671e+06	0	0	0	0	0	0
FA(18:0)	M+18	2.80565e+06	1.80167e+06	6.26102e+06	3.6699e+07	3.0841e+06	6.10353e+06	2.88431e+06	7.54049e+06	3.68929e+06	2.88055e+06	5.04564e+06	2.99051e+06	1.94555e+06	1.60362e+06	3.26238e+06	9.36505e+06	5.75042e+06	2.31651e+06	0	0	0	0	0	0

## Sheet: liver
Fatty acid	Isotopologue	liver_24h_12w_1	liver_24h_12w_2	liver_24h_12w_3	liver_24h_12w_4	liver_24h_12w_5	liver_24h_12w_6	liver_24h_78w_1	liver_24h_78w_2	liver_24h_78w_3	liver_24h_78w_4	liver_24h_78w_5	liver_24h_78w_6	liver_6h_12w_1	liver_6h_12w_2	liver_6h_12w_3	liver_6h_12w_4	liver_6h_12w_5	liver_6h_12w_6	liver_6h_78w_1	liver_6h_78w_2	liver_6h_78w_3	liver_6h_78w_4	liver_6h_78w_5	liver_6h_78w_6
FA(18:1)	M+0	2362488802	5725724511	4132395572	5645020800	10308856927	4662449022	8218213288	11460054499	9699349507	5554099867	8853943260	6342157235	8493589912	8216581808	6876077351	6021349002	9209750595	9189149440	12298408370	6138262205	9502033360	4309822886	6574832666	9582620118
FA(18:1)	M+1	8.57463e+07	6.90518e+07	1.30206e+08	5.77824e+07	3.27539e+07	8.19885e+07	9.1872e+07	1.66145e+08	0	4.97931e+07	7.00093e+07	0	0	0	2.00843e+07	0	3.19964e+07	0	7.00293e+07	5.16793e+07	2.72288e+07	0	0	1.35344e+07
FA(18:1)	M+2	3.02803e+08	2.96223e+08	5.28356e+08	2.6742e+08	1.438e+08	335468548	4.03166e+08	4.78237e+08	1.48697e+08	1.39357e+08	3.07281e+08	5.18771e+07	5.20027e+07	4.38846e+07	2.01028e+08	6.8083e+07	1.3565e+08	2.37642e+07	2.15909e+08	8.02835e+07	6.08003e+07	0	0	2.43916e+07
FA(18:1)	M+3	6.92486e+07	3.34919e+07	1.13276e+08	4.48264e+07	1.63381e+07	6.25823e+07	86838322	1.08584e+08	2.94849e+07	1.13407e+07	4.59328e+07	7.01938e+06	6.95586e+06	8.41629e+06	4.18197e+07	1.06389e+07	3.26186e+07	6.79087e+06	3.58116e+07	2.2063e+07	1.23923e+07	0	760583	1.20335e+07
FA(18:1)	M+4	1.49124e+08	8.5775e+07	2.38129e+08	8.5486e+07	4.10787e+07	1.16158e+08	1.6315e+08	2.12045e+08	6.05478e+07	3.49404e+07	1.05057e+08	7.45939e+06	1.95735e+07	1.45056e+07	9.65196e+07	2.95415e+07	4.77065e+07	1.29441e+07	1.1316e+08	4.75042e+07	1.83549e+07	0	0	1.76714e+07
FA(18:1)	M+5	4.90172e+07	2.08224e+07	7.76409e+07	3.09713e+07	8.24438e+06	4.70477e+07	5.71052e+07	7.14578e+07	1.31413e+07	8.17692e+06	3.25418e+07	0	0	4.34593e+06	3.33849e+07	1.4302e+07	1.38582e+07	0	2.61097e+07	1.20066e+07	4.69886e+06	0	0	6.6263e+06
FA(18:1)	M+6	7.66573e+07	3.53612e+07	1.05238e+08	4.26234e+07	2.32606e+07	6.46766e+07	7.83498e+07	9.15682e+07	2.91635e+07	2.19718e+07	4.64791e+07	4.65066e+06	8.52833e+06	5.53742e+06	4.48682e+07	1.31994e+07	2.31237e+07	0	5.46856e+07	2.03885e+07	0	0	0	6.87876e+06
FA(18:1)	M+7	3.23618e+07	1.74081e+07	3.44657e+07	2.45674e+07	1.60567e+07	3.75311e+07	3.15848e+07	3.84462e+07	1.24215e+07	4.90794e+06	1.45127e+07	0	0	0	0	0	0	0	0	0	0	0	0	0
FA(18:1)	M+8	4.30576e+07	4.54233e+07	6.02597e+07	4.86163e+07	3.36639e+07	4.76996e+07	4.04649e+07	5.08835e+07	2.51409e+07	1.61488e+07	3.21079e+07	7.22328e+06	0	0	0	0	0	0	2.8636e+07	6.72707e+06	0	0	0	5.63499e+06
FA(18:1)	M+9	2.60183e+07	3.83332e+07	3.5682e+07	4.59497e+07	3.36899e+07	4.40671e+07	2.33521e+07	3.62289e+07	1.9559e+07	1.61585e+07	2.30177e+07	9.665e+06	0	0	0	0	0	0	0	0	0	0	0	0
FA(18:1)	M+10	4.84448e+07	7.35009e+07	9.62012e+07	9.06609e+07	7.24829e+07	8.09946e+07	4.33809e+07	6.59945e+07	3.15279e+07	3.221e+07	5.68297e+07	1.39818e+07	8.13762e+06	0	1.15247e+07	0	7.43991e+06	6.42086e+06	1.42078e+07	0	8.15923e+06	0	0	8.99192e+06
FA(18:1)	M+11	4.05084e+07	7.91646e+07	6.69101e+07	6.87485e+07	5.54577e+07	7.06516e+07	3.27739e+07	4.6558e+07	3.06564e+07	3.23742e+07	4.63072e+07	1.39584e+07	0	4.68732e+06	5.07474e+06	0	3.92917e+06	0	5.04894e+06	0	6.49242e+06	0	0	6.99309e+06
FA(18:1)	M+12	7.85585e+07	1.40761e+08	1.50666e+08	1.43912e+08	9.30587e+07	1.19409e+08	6.33649e+07	1.10976e+08	5.38706e+07	6.45112e+07	9.01405e+07	2.59725e+07	1.00194e+07	1.30379e+07	1.2691e+07	0	1.55619e+07	9.46148e+06	1.58623e+07	0	1.12684e+07	0	0	1.66299e+07
FA(18:1)	M+13	5.2714e+07	1.00846e+08	1.04255e+08	8.51534e+07	7.05703e+07	9.15633e+07	3.69446e+07	7.07399e+07	4.04092e+07	4.76616e+07	6.58791e+07	1.88517e+07	5.67894e+06	8.90788e+06	6.7453e+06	0	8.72494e+06	4.7857e+06	1.45176e+07	0	8.8908e+06	0	0	8.21255e+06
FA(18:1)	M+14	9.4622e+07	1.58106e+08	1.90501e+08	1.60767e+08	1.14006e+08	1.43454e+08	6.89936e+07	1.51952e+08	5.13821e+07	8.235e+07	1.12624e+08	2.95922e+07	1.02834e+07	2.18223e+07	1.41762e+07	0	1.60535e+07	9.63521e+06	2.08591e+07	0	1.56094e+07	0	0	2.11628e+07
FA(18:1)	M+15	4.20568e+07	7.7659e+07	8.00616e+07	7.09934e+07	4.75776e+07	6.22188e+07	3.0349e+07	5.65915e+07	2.92426e+07	4.89663e+07	4.88888e+07	1.58103e+07	0	0	0	0	0	0	7.9356e+06	0	7.53139e+06	0	0	6.23028e+06
FA(18:1)	M+16	6.57925e+07	1.10672e+08	1.24211e+08	9.63774e+07	6.69511e+07	1.01411e+08	4.25808e+07	1.19017e+08	4.31177e+07	7.40017e+07	8.39282e+07	2.05262e+07	9.66575e+06	2.26843e+07	0	0	1.28733e+07	8.29002e+06	1.72856e+07	0	1.31038e+07	0	0	1.80584e+07
FA(18:1)	M+17	16923481	2.72223e+07	2.68189e+07	2.34054e+07	2.12394e+07	2.44402e+07	9.30573e+06	2.74077e+07	7.70475e+06	2.00918e+07	2.07192e+07	0	0	0	0	0	0	0	0	0	0	0	0	0
FA(18:1)	M+18	2.14549e+07	3.32875e+07	4.1268e+07	3.35527e+07	2.21574e+07	2.97956e+07	1.36604e+07	4.93386e+07	1.39564e+07	3.05871e+07	2.22381e+07	0	0	0	0	0	0	0	0	0	0	0	0	0
FA(18:2)	M+0	9480316734	16191755798	7701994195	12731620153	14907269471	12333634650	17156783903	13462534484	19829516045	17614052572	22325799133	23984129489	22967765083	15772873830	13109151920	17678885739	19598606838	14064870359	20293745128	6785985074	19365409974	22675029835	11368354931	21437685447
FA(18:2)	M+1	1.0665e+07	0	0	5.85629e+06	0	0	5.4428e+06	0	0	0	0	0	0	0	3.46795e+06	0	5.85734e+06	0	0	3.4152e+06	0	0	0	0
FA(18:2)	M+2	6.43631e+07	0	6.06479e+07	0	0	4.32817e+07	0	1.70086e+07	0	0	0	0	0	0	0	0	0	0	0	0	0	0	0	0
FA(18:2)	M+3	1.3063e+07	0	1.15854e+07	2.04261e+06	0	2.86802e+06	3.88004e+06	6.54609e+06	0	0	927429	0	0	0	0	0	0	0	0	0	0	0	0	0
FA(18:2)	M+4	2.92483e+07	5.97882e+06	2.5064e+07	3.23194e+06	0	1.13792e+07	0	0	0	0	0	0	0	0	0	0	0	0	0	0	0	0	0	0
FA(18:2)	M+5	0	0	0	0	0	0	0	0	0	0	0	0	0	0	0	0	0	0	0	0	0	0	0	0
FA(18:2)	M+6	1.63205e+07	0	1.20399e+07	0	0	7.09218e+06	0	0	0	0	0	0	0	0	0	0	0	0	0	0	0	0	0	0
FA(18:2)	M+7	0	0	0	0	0	0	0	0	0	0	0	0	0	0	0	0	0	0	0	0	0	0	0	0
FA(18:2)	M+8	1.18661e+07	0	1.04097e+07	0	0	4.75546e+06	0	0	0	0	0	0	0	0	0	0	0	0	0	0	0	0	0	0
FA(18:2)	M+9	1.01747e+07	0	7.3948e+06	4.37953e+06	0	3.88353e+06	0	0	0	0	0	0	0	0	0	0	0	0	0	0	0	0	0	0
FA(18:2)	M+10	1.70569e+07	1.11393e+07	1.69796e+07	7.21874e+06	2.92325e+06	9.77706e+06	0	0	0	0	0	0	0	0	0	0	0	0	0	0	0	0	0	0
FA(18:2)	M+11	1.30938e+07	4.45587e+06	1.28055e+07	0	0	1.02614e+07	0	0	0	0	0	0	0	0	0	0	0	0	0	0	0	0	0	0
FA(18:2)	M+12	2.75799e+07	1.75742e+07	2.65874e+07	1.06047e+07	5.85145e+06	9.7719e+06	0	8.61654e+06	3.76506e+06	0	4.93669e+06	0	0	0	0	0	0	0	0	0	0	0	0	0
FA(18:2)	M+13	1.59956e+07	8.6613e+06	2.04463e+07	4.61566e+06	0	8.72385e+06	0	0	0	0	0	0	0	0	0	0	0	0	0	0	0	0	0	0
FA(18:2)	M+14	3.14181e+07	1.91706e+07	2.88933e+07	6.31824e+06	2.8331e+06	1.31284e+07	4.58975e+06	8.01914e+06	3.96372e+06	0	4.63363e+06	0	0	0	0	0	0	0	0	0	0	0	0	0
FA(18:2)	M+15	1.24265e+07	3.48048e+06	8.25458e+06	4.51931e+06	0	0	0	0	0	0	0	0	0	0	0	0	0	0	0	0	0	0	0	0
FA(18:2)	M+16	1.55948e+07	6.59603e+06	1.72592e+07	0	0	6.32607e+06	0	0	0	0	0	0	0	0	0	0	0	0	0	0	0	0	0	0
FA(18:2)	M+17	0	0	0	0	0	0	0	0	0	0	0	0	0	0	0	0	0	0	0	0	0	0	0	0
FA(18:2)	M+18	0	0	0	0	0	0	0	0	0	0	0	0	0	0	0	0	0	0	0	0	0	0	0	0
FA(20:5)	M+0	2337873484	2065429404	1402046893	1950451053	10002015552	3049315398	4369994417	3766558193	5576632901	4624910750	5076066566	5213586116	7348176886	10085777838	6772986385	3844308715	3760351987	8097048343	5401144450	12058753785	4785440498	4594219849	13081851972	4178090948
FA(20:5)	M+1	4.10262e+07	3.02958e+07	3.39458e+07	2.87586e+07	1.14589e+08	5.76483e+07	6.58042e+07	6.36475e+07	3.08356e+07	3.59244e+07	1.47025e+07	3.33355e+07	1.85518e+07	1.92889e+07	3.7799e+07	1.02259e+07	1.8544e+07	1.68839e+07	1.80325e+07	5.38281e+07	3.63652e+06	5.63553e+06	8.39453e+07	1.6818e+07
FA(20:5)	M+2	1.97384e+08	1.30615e+08	1.31258e+08	1.08776e+08	4.40804e+08	2.26551e+08	2.2203e+08	2.15754e+08	2.05871e+08	1.89421e+08	1.8895e+08	1.09684e+08	1.84901e+08	111967217	1.83708e+08	9.23928e+07	9.45203e+07	9.13245e+07	144887948	7.32536e+07	3.25076e+07	6.71922e+07	144580433	4.82609e+07
FA(20:5)	M+3	0	0	0	176518	0	0	0	0	0	0	0	0	4.02922e+06	1.95213e+06	0	0	561028	1.45289e+06	0	3.59967e+06	0	0	6.89965e+06	0
FA(20:5)	M+4	0	192753	579470	0	0	0	0	0	0	0	0	0	0	0	0	0	0	0	0	0	0	0	0	0
FA(20:5)	M+5	0	0	0	0	0	0	0	0	0	0	0	0	0	0	0	0	0	0	0	0	0	0	0	0
FA(20:5)	M+6	0	0	0	0	0	0	0	0	0	0	0	0	0	0	0	0	0	0	0	0	0	0	0	0
FA(20:5)	M+7	0	0	0	0	0	0	0	0	0	0	0	0	0	0	0	0	0	0	0	0	0	0	0	0
FA(20:5)	M+8	0	0	0	0	0	0	0	0	0	0	0	0	0	0	0	0	0	0	0	0	0	0	0	0
FA(20:5)	M+9	0	0	0	0	0	0	0	0	0	0	0	0	0	0	0	0	0	0	0	0	0	0	0	0
FA(20:5)	M+10	0	0	0	0	0	0	0	0	0	0	0	0	0	0	0	0	0	0	0	0	0	0	0	0
FA(20:5)	M+11	0	0	0	0	0	0	0	0	0	0	0	0	0	0	0	0	0	0	0	0	0	0	0	0
FA(20:5)	M+12	0	0	0	0	0	0	0	0	0	0	0	0	0	0	0	0	0	0	0	0	0	0	0	0
FA(20:5)	M+13	0	0	0	0	0	0	0	0	0	0	0	0	0	0	0	0	0	0	0	0	0	0	0	0
FA(20:5)	M+14	0	0	0	0	0	0	0	0	0	0	0	0	0	0	0	0	0	0	0	0	0	0	0	0
FA(20:5)	M+15	0	0	0	0	0	0	0	0	0	0	0	0	0	0	0	0	0	0	0	0	0	0	0	0
FA(20:5)	M+16	0	0	0	0	0	0	0	0	0	0	0	0	0	0	0	0	0	0	0	0	0	0	0	0
FA(20:5)	M+17	0	0	0	0	0	0	0	0	0	0	0	0	0	0	0	0	0	0	0	0	0	0	0	0
FA(20:5)	M+18	0	0	0	0	0	0	0	0	0	0	0	0	0	0	0	0	0	0	0	0	0	0	0	0
FA(20:5)	M+19	0	0	0	0	0	0	0	0	0	0	0	0	0	0	0	0	0	0	0	0	0	0	0	0
FA(20:5)	M+20	0	0	0	0	0	0	0	0	0	0	0	0	0	0	0	0	0	0	0	0	0	0	0	0
FA(20:4)	M+0	12557153380	12392645301	7741585561	11167522076	14699155116	12532423029	14787434472	13256980115	13744097127	14484583620	15622839210	16057587013	17054773495	14135235610	12488792276	14770429059	14455079598	16078686270	15956080051	11225490656	13485126217	15265657405	15283455886	14874200342
FA(20:4)	M+1	0	4.51393e+07	0	0	4.42266e+07	6.53339e+06	4.30643e+07	4.05158e+07	1.0127e+07	7.90981e+07	3.86456e+07	2.18932e+06	0	0	1.54288e+07	0	9.68928e+06	0	0	0	0	1.33981e+07	2.60977e+07	5.7837e+06
FA(20:4)	M+2	8.91714e+07	1.11583e+08	5.04475e+07	1.15286e+08	1.69783e+08	1.94115e+08	1.43467e+08	9.64892e+07	1.31623e+08	2.4579e+08	2.46399e+08	195921966	3.83468e+07	0	6.49642e+06	0	1.37645e+07	1.21415e+07	1.08973e+07	0	1.05763e+07	115684350	2.55034e+07	0
FA(20:4)	M+3	779713	4.78765e+06	0	0	2.10268e+06	0	0	0	0	0	0	0	0	0	0	0	0	0	616435	0	0	0	0	0
FA(20:4)	M+4	0	0	0	0	0	0	0	0	0	0	0	0	0	0	0	0	0	0	0	0	0	0	0	0
FA(20:4)	M+5	0	0	0	0	0	0	0	0	0	0	0	0	0	0	0	0	0	0	0	0	0	0	0	0
FA(20:4)	M+6	0	0	0	0	0	0	0	0	0	0	0	0	0	0	0	0	0	0	0	0	0	0	0	0
FA(20:4)	M+7	0	0	0	0	0	0	0	0	0	0	0	0	0	0	0	0	0	0	0	0	0	0	0	0
FA(20:4)	M+8	0	0	0	0	0	0	0	0	0	0	0	0	0	0	0	0	0	0	0	0	0	0	0	0
FA(20:4)	M+9	0	0	0	0	0	0	0	0	0	0	0	0	0	0	0	0	0	0	0	0	0	0	0	0
FA(20:4)	M+10	0	0	0	0	0	0	0	0	0	0	0	0	0	0	0	0	0	0	0	0	0	0	0	0
FA(20:4)	M+11	0	0	0	0	0	0	0	0	0	0	0	0	0	0	0	0	0	0	0	0	0	0	0	0
FA(20:4)	M+12	0	0	0	0	0	0	0	0	0	0	0	0	0	0	0	0	0	0	0	0	0	0	0	0
FA(20:4)	M+13	0	0	0	0	0	0	0	0	0	0	0	0	0	0	0	0	0	0	0	0	0	0	0	0
FA(20:4)	M+14	0	0	0	0	0	0	0	0	0	0	0	0	0	0	0	0	0	0	0	0	0	0	0	0
FA(20:4)	M+15	0	0	0	0	0	0	0	0	0	0	0	0	0	0	0	0	0	0	0	0	0	0	0	0
FA(20:4)	M+16	0	0	0	0	0	0	0	0	0	0	0	0	0	0	0	0	0	0	0	0	0	0	0	0
FA(20:4)	M+17	0	0	0	0	0	0	0	0	0	0	0	0	0	0	0	0	0	0	0	0	0	0	0	0
FA(20:4)	M+18	0	0	0	0	0	0	0	0	0	0	0	0	0	0	0	0	0	0	0	0	0	0	0	0
FA(20:4)	M+19	0	0	0	0	0	0	0	0	0	0	0	0	0	0	0	0	0	0	0	0	0	0	0	0
FA(20:4)	M+20	0	0	0	0	0	0	0	0	0	0	0	0	0	0	0	0	0	0	0	0	0	0	0	0
FA(18:3)	M+0	6059368906	9485034712	2857701822	5245601568	12348366955	6711034486	9581803100	7112599441	12543654898	10988612103	11685814829	13554632325	13598170238	14642810496	9467268520	11304706333	13491807423	17647195939	11045257807	13915460620	12097203300	12468651357	11949298719	8619598888
FA(18:3)	M+1	0	6.13947e+06	0	0	0	0	0	9.12256e+06	0	7.66275e+06	0	0	0	0	0	0	0	0	0	0	0	9.23336e+06	259545	1.27938e+07
FA(18:3)	M+2	393710	0	1.51378e+06	30149.8	0	1.65633e+07	0	0	0	1.53066e+06	0	0	0	0	0	0	0	0	0	0	0	0	0	0
FA(18:3)	M+3	687948	0	465432	0	0	0	0	117419	0	0	0	0	0	0	0	0	0	0	0	0	0	0	0	0
FA(18:3)	M+4	0	0	0	0	0	0	0	0	0	0	0	0	0	0	0	0	0	0	0	0	0	0	0	0
FA(18:3)	M+5	0	0	0	0	0	0	0	0	0	0	0	0	0	0	0	0	0	0	0	0	0	0	0	0
FA(18:3)	M+6	0	0	0	0	0	0	0	0	0	0	0	0	0	0	0	0	0	0	0	0	0	0	0	0
FA(18:3)	M+7	0	0	0	0	0	0	0	0	0	0	0	0	0	0	0	0	0	0	0	0	0	0	0	0
FA(18:3)	M+8	0	0	0	0	0	0	0	0	0	0	0	0	0	0	0	0	0	0	0	0	0	0	0	0
FA(18:3)	M+9	0	0	0	0	0	0	0	0	0	0	0	0	0	0	0	0	0	0	0	0	0	0	0	0
FA(18:3)	M+10	0	0	0	0	0	0	0	0	0	0	0	0	0	0	0	0	0	0	0	0	0	0	0	0
FA(18:3)	M+11	0	0	0	0	0	0	0	0	0	0	0	0	0	0	0	0	0	0	0	0	0	0	0	0
FA(18:3)	M+12	0	0	0	0	0	0	0	0	0	0	0	0	0	0	0	0	0	0	0	0	0	0	0	0
FA(18:3)	M+13	0	0	0	0	0	0	0	0	0	0	0	0	0	0	0	0	0	0	0	0	0	0	0	0
FA(18:3)	M+14	0	0	0	0	0	0	0	0	0	0	0	0	0	0	0	0	0	0	0	0	0	0	0	0
FA(18:3)	M+15	0	0	0	0	0	0	0	0	0	0	0	0	0	0	0	0	0	0	0	0	0	0	0	0
FA(18:3)	M+16	0	0	0	0	0	0	0	0	0	0	0	0	0	0	0	0	0	0	0	0	0	0	0	0
FA(18:3)	M+17	0	0	0	0	0	0	0	0	0	0	0	0	0	0	0	0	0	0	0	0	0	0	0	0
FA(18:3)	M+18	0	0	0	0	0	0	0	0	0	0	0	0	0	0	0	0	0	0	0	0	0	0	0	0
FA(22:6)	M+0	11626821117	13131459399	7926461296	11128201455	19187308702	11174675364	14147589774	11402081773	13930864292	18203504562	18542706020	19170651773	19002168039	16410894775	17981413896	15220448736	14693393430	23269936447	17681153773	18113686350	16066512172	20128207047	26234170512	18580230786
FA(22:6)	M+1	0	7.62103e+06	0	3.87474e+07	8.43113e+07	0	0	1.38229e+07	1.9458e+07	5.7925e+07	1.76386e+07	0	6.44315e+06	0	0	7.94142e+06	0	0	2.60297e+07	3.5299e+07	0	0	2.35204e+07	0
FA(22:6)	M+2	8.54462e+07	1.0873e+08	5.47512e+07	1.03081e+08	191740485	1.42621e+08	7.69553e+07	2.5672e+07	5.73402e+07	1.22822e+08	1.42135e+08	6.7172e+07	5.93976e+06	0	0	0	0	0	0	0	0	3.03051e+07	0	0
FA(22:6)	M+3	0	400473	4.12949e+06	9.85336e+06	7.22035e+06	3.21056e+06	0	3.94127e+06	917145	7.50247e+06	4.28288e+06	3.87569e+06	0	0	0	0	0	0	0	0	0	0	0	0
FA(22:6)	M+4	3.22667e+06	5.77493e+06	1.36576e+06	2.97831e+06	6.09189e+06	5.86477e+06	0	2.22194e+06	2.58797e+06	4.07745e+06	3.02501e+06	3.13323e+06	0	0	0	0	0	0	0	0	0	0	0	0
FA(22:6)	M+5	0	0	0	0	0	0	0	0	0	0	0	0	0	0	0	0	0	0	0	0	0	0	0	0
FA(22:6)	M+6	0	0	0	0	0	0	0	0	0	0	0	0	0	0	0	0	0	0	0	0	0	0	0	0
FA(22:6)	M+7	0	0	0	0	0	0	0	0	0	0	0	0	0	0	0	0	0	0	0	0	0	0	0	0
FA(22:6)	M+8	0	0	0	0	0	0	0	0	0	0	0	0	0	0	0	0	0	0	0	0	0	0	0	0
FA(22:6)	M+9	0	0	0	0	0	0	0	0	0	0	0	0	0	0	0	0	0	0	0	0	0	0	0	0
FA(22:6)	M+10	0	0	0	0	0	0	0	0	0	0	0	0	0	0	0	0	0	0	0	0	0	0	0	0
FA(22:6)	M+11	0	0	0	0	0	0	0	0	0	0	0	0	0	0	0	0	0	0	0	0	0	0	0	0
FA(22:6)	M+12	0	0	0	0	0	0	0	0	0	0	0	0	0	0	0	0	0	0	0	0	0	0	0	0
FA(22:6)	M+13	0	0	0	0	0	0	0	0	0	0	0	0	0	0	0	0	0	0	0	0	0	0	0	0
FA(22:6)	M+14	0	0	0	0	0	0	0	0	0	0	0	0	0	0	0	0	0	0	0	0	0	0	0	0
FA(22:6)	M+15	0	0	0	0	0	0	0	0	0	0	0	0	0	0	0	0	0	0	0	0	0	0	0	0
FA(22:6)	M+16	0	0	0	0	0	0	0	0	0	0	0	0	0	0	0	0	0	0	0	0	0	0	0	0
FA(22:6)	M+17	0	0	0	0	0	0	0	0	0	0	0	0	0	0	0	0	0	0	0	0	0	0	0	0
FA(22:6)	M+18	0	0	0	0	0	0	0	0	0	0	0	0	0	0	0	0	0	0	0	0	0	0	0	0
FA(22:6)	M+19	0	0	0	0	0	0	0	0	0	0	0	0	0	0	0	0	0	0	0	0	0	0	0	0
FA(22:6)	M+20	0	0	0	0	0	0	0	0	0	0	0	0	0	0	0	0	0	0	0	0	0	0	0	0
FA(22:6)	M+21	0	0	0	0	0	0	0	0	0	0	0	0	0	0	0	0	0	0	0	0	0	0	0	0
FA(22:6)	M+22	0	0	0	0	0	0	0	0	0	0	0	0	0	0	0	0	0	0	0	0	0	0	0	0
FA(16:1)	M+0	5375112756	4378570961	5475779963	4775696677	4265395098	5138499705	7465971958	6789481756	7822150555	4004825091	5096246932	5222847007	4310807430	6821298542	3996433382	7139524817	6521019366	4674028087	5552914153	5063248464	5626073973	3941542169	2232347133	3725347630
FA(16:1)	M+1	2.2092e+08	5.66208e+07	1.94827e+08	6.83404e+07	0	7.39898e+07	4.03441e+07	4.22551e+07	1.3826e+07	0	4.37644e+07	0	74597.4	0	1.07447e+07	5.76255e+06	0	5.10401e+06	1.40022e+07	2.05335e+07	1.02032e+07	0	2.66223e+06	1.03373e+07
FA(16:1)	M+2	7.89704e+08	2.83132e+08	6.74866e+08	2.18496e+08	2.90445e+07	3.28166e+08	2.31695e+08	279999084	5.62297e+07	6.64386e+07	1.38702e+08	1.50071e+07	2.74748e+07	2.7861e+07	1.23386e+08	1.96322e+07	4.64997e+07	0	1.0752e+08	4.9699e+07	2.54017e+07	0	0	4.07749e+07
FA(16:1)	M+3	1.83556e+08	5.18548e+07	1.6496e+08	5.3393e+07	1.27408e+07	8.09497e+07	6.60867e+07	8.53188e+07	1.72671e+07	1.357e+07	2.72772e+07	3.40178e+06	2.26481e+06	2.40725e+06	3.32752e+07	1.2018e+07	1.48415e+07	770419	2.05468e+07	1.82511e+07	7.17341e+06	1.41877e+06	0	7.31377e+06
FA(16:1)	M+4	4.04911e+08	1.22603e+08	3.3939e+08	1.00469e+08	0	1.77718e+08	1.28281e+08	1.55636e+08	4.04269e+07	3.16352e+07	6.32796e+07	1.41315e+07	1.84991e+07	1.15972e+07	7.30512e+07	2.44887e+07	2.6813e+07	0	6.86368e+07	3.12718e+07	1.0971e+07	3.77973e+06	0	1.88588e+07
FA(16:1)	M+5	1.19785e+08	3.57194e+07	1.00046e+08	3.85905e+07	1.65056e+07	6.41616e+07	4.29899e+07	4.9269e+07	1.8204e+07	1.10186e+07	1.68411e+07	8.46048e+06	1.76394e+06	0	1.9891e+07	1.03906e+07	6.86176e+06	0	1.42717e+07	5.41827e+06	2.72625e+06	0	0	6.00723e+06
FA(16:1)	M+6	192234842	7.20182e+07	1.479e+08	6.5691e+07	1.12491e+07	9.87938e+07	4.83978e+07	6.02351e+07	20467475	1.87478e+07	2.63399e+07	7.52023e+06	0	0	0	0	0	0	0	0	0	0	0	0
FA(16:1)	M+7	8.98059e+07	6.79956e+07	7.92458e+07	5.11261e+07	2.17971e+07	5.99559e+07	3.67609e+07	3.81203e+07	1.82218e+07	1.95397e+07	2.05053e+07	1.32844e+07	0	0	0	0	0	0	0	0	0	0	0	0
FA(16:1)	M+8	179062574	1.64265e+08	1.85885e+08	1.29913e+08	6.13152e+07	1.26957e+08	6.20755e+07	8.16112e+07	5.38866e+07	4.59821e+07	5.04087e+07	3.6492e+07	1.09898e+07	1.36637e+07	1.80152e+07	1.02531e+07	9.54234e+06	0	1.44248e+07	0	1.03458e+07	7.53948e+06	0	1.98181e+07
FA(16:1)	M+9	1.53268e+08	1.66617e+08	1.44182e+08	9.96618e+07	5.26858e+07	1.15009e+08	5.83271e+07	5.57563e+07	5.10731e+07	4.55292e+07	4.23381e+07	3.12317e+07	9.20437e+06	1.50915e+07	1.06957e+07	3.54631e+06	3.99516e+06	0	7.13395e+06	0	8.24608e+06	6.60295e+06	4.67932e+06	1.55177e+07
FA(16:1)	M+10	3.28658e+08	3.47515e+08	3.40871e+08	2.18997e+08	1.01603e+08	2.28645e+08	9.66424e+07	142139241	1.02833e+08	1.08331e+08	9.50019e+07	6.36957e+07	1.85529e+07	3.30308e+07	1.46994e+07	9.71661e+06	1.82293e+07	1.10381e+07	1.98735e+07	0	2.39272e+07	1.00826e+07	8.34228e+06	3.32978e+07
FA(16:1)	M+11	2.55471e+08	2.72276e+08	2.52832e+08	147744042	7.38438e+07	1.68194e+08	8.04955e+07	1.04303e+08	8.60621e+07	8.44174e+07	8.23137e+07	4.50224e+07	1.12259e+07	1.81119e+07	1.45705e+07	5.76126e+06	9.55248e+06	4.19781e+06	9.57593e+06	0	1.60762e+07	1.16239e+07	0	2.65825e+07
FA(16:1)	M+12	4.85176e+08	5.14305e+08	5.34799e+08	2.69062e+08	1.27131e+08	3.18897e+08	147177341	2.34928e+08	1.3288e+08	174125832	1.44019e+08	8.65878e+07	2.68381e+07	5.51821e+07	2.30295e+07	1.84092e+07	2.44524e+07	1.48883e+07	2.82882e+07	0	3.57583e+07	1.27579e+07	1.11859e+07	4.80411e+07
FA(16:1)	M+13	2.81052e+08	2.77115e+08	3.00343e+08	1.42114e+08	6.77831e+07	1.71033e+08	7.56647e+07	1.16074e+08	7.80852e+07	1.01863e+08	8.09382e+07	4.08665e+07	1.06315e+07	2.63474e+07	1.48942e+07	9.09975e+06	1.15676e+07	5.93594e+06	9.76183e+06	0	1.57275e+07	7.00686e+06	0	2.45833e+07
FA(16:1)	M+14	494816549	4.22189e+08	5.47957e+08	2.47567e+08	1.04301e+08	3.11822e+08	1.2529e+08	2.35286e+08	1.25848e+08	1.8075e+08	1.37645e+08	7.74472e+07	2.31813e+07	5.70496e+07	2.44006e+07	2.23137e+07	2.98568e+07	1.65616e+07	1.93587e+07	0	3.51636e+07	8.75438e+06	0	4.37432e+07
FA(16:1)	M+15	145619988	1.29095e+08	1.48794e+08	6.25778e+07	2.55562e+07	8.17951e+07	3.56104e+07	6.99092e+07	3.5849e+07	5.1693e+07	4.61337e+07	2.08538e+07	4.91612e+06	1.34442e+07	7.69477e+06	6.9867e+06	8.00991e+06	0	5.759e+06	0	7.84754e+06	0	0	1.00601e+07
FA(16:1)	M+16	204789321	1.78077e+08	2.25782e+08	1.04156e+08	3.34581e+07	1.21544e+08	5.57888e+07	111992158	5.12493e+07	8.89786e+07	6.27501e+07	2.9514e+07	9.4501e+06	2.30246e+07	1.26527e+07	7.20135e+06	1.14867e+07	0	7.98539e+06	0	1.31867e+07	0	0	1.7143e+07
FA(24:0)	M+0	0	0	0	0	0	0	0	2.79812e+06	2.43489e+07	0	6.71329e+06	0	0	0	0	0	0	0	0	0	0	0	0	0
FA(24:0)	M+1	0	0	0	0	0	0	0	0	0	0	0	0	0	0	0	0	0	0	0	0	0	0	0	0
FA(24:0)	M+2	0	0	0	0	0	0	0	0	0	0	0	0	0	0	0	0	0	0	0	0	0	0	0	0
FA(24:0)	M+3	0	0	0	0	0	0	0	0	0	0	0	0	0	0	0	0	0	0	0	0	0	0	0	0
FA(24:0)	M+4	0	0	0	0	0	0	0	0	0	0	0	0	0	0	0	0	0	0	0	0	0	0	0	0
FA(24:0)	M+5	0	0	0	0	0	0	0	0	0	0	0	0	0	0	0	0	0	0	0	0	0	0	0	0
FA(24:0)	M+6	0	0	0	0	0	0	0	0	0	0	0	0	0	0	0	0	0	0	0	0	0	0	0	0
FA(24:0)	M+7	0	0	0	0	0	0	0	0	0	0	0	0	0	0	0	0	0	0	0	0	0	0	0	0
FA(24:0)	M+8	0	0	0	0	0	0	0	0	0	0	0	0	0	0	0	0	0	0	0	0	0	0	0	0
FA(24:0)	M+9	0	0	0	0	0	0	0	0	0	0	0	0	0	0	0	0	0	0	0	0	0	0	0	0
FA(24:0)	M+10	0	0	0	0	0	0	0	0	0	0	0	0	0	0	0	0	0	0	0	0	0	0	0	0
FA(24:0)	M+11	0	0	0	0	0	0	0	0	0	0	0	0	0	0	0	0	0	0	0	0	0	0	0	0
FA(24:0)	M+12	0	0	0	0	0	0	0	0	0	0	0	0	0	0	0	0	0	0	0	0	0	0	0	0
FA(24:0)	M+13	0	0	0	0	0	0	0	0	0	0	0	0	0	0	0	0	0	0	0	0	0	0	0	0
FA(24:0)	M+14	0	0	0	0	0	0	0	0	0	0	0	0	0	0	0	0	0	0	0	0	0	0	0	0
FA(24:0)	M+15	0	0	0	0	0	0	0	0	0	0	0	0	0	0	0	0	0	0	0	0	0	0	0	0
FA(24:0)	M+16	0	0	0	0	0	0	0	0	0	0	0	0	0	0	0	0	0	0	0	0	0	0	0	0
FA(24:0)	M+17	0	0	0	0	0	0	0	0	0	0	0	0	0	0	0	0	0	0	0	0	0	0	0	0
FA(24:0)	M+18	0	0	0	0	0	0	0	0	0	0	0	0	0	0	0	0	0	0	0	0	0	0	0	0
FA(24:0)	M+19	0	0	0	0	0	0	0	0	0	0	0	0	0	0	0	0	0	0	0	0	0	0	0	0
FA(24:0)	M+20	0	0	0	0	0	0	0	0	0	0	0	0	0	0	0	0	0	0	0	0	0	0	0	0
FA(24:0)	M+21	0	0	0	0	0	0	0	0	0	0	0	0	0	0	0	0	0	0	0	0	0	0	0	0
FA(24:0)	M+22	0	0	0	0	0	0	0	0	0	0	0	0	0	0	0	0	0	0	0	0	0	0	0	0
FA(24:0)	M+23	0	0	0	0	0	0	0	0	0	0	0	0	0	0	0	0	0	0	0	0	0	0	0	0
FA(24:0)	M+24	0	0	0	0	0	0	0	0	0	0	0	0	0	0	0	0	0	0	0	0	0	0	0	0
FA(24:1)	M+0	0	0	0	0	0	0	1.18464e+06	4.61959e+06	0	0	0	1.68862e+06	6.98584e+06	0	0	1.45266e+06	1.43724e+06	0	5.64635e+06	0	3.16903e+06	0	5.49562e+06	1.67009e+06
FA(24:1)	M+1	0	0	0	0	0	0	0	0	0	0	0	0	0	0	0	0	0	0	0	0	0	0	0	0
FA(24:1)	M+2	0	0	0	0	0	0	0	0	0	0	0	0	0	0	0	0	0	0	0	0	0	0	0	0
FA(24:1)	M+3	0	0	0	0	0	0	0	0	0	0	0	0	0	0	0	0	0	0	0	0	0	0	0	0
FA(24:1)	M+4	0	0	0	0	0	0	0	0	0	0	0	0	0	0	0	0	0	0	0	0	0	0	0	0
FA(24:1)	M+5	0	0	0	0	0	0	0	0	0	0	0	0	0	0	0	0	0	0	0	0	0	0	0	0
FA(24:1)	M+6	0	0	0	0	0	0	0	0	0	0	0	0	0	0	0	0	0	0	0	0	0	0	0	0
FA(24:1)	M+7	0	0	0	0	0	0	0	0	0	0	0	0	0	0	0	0	0	0	0	0	0	0	0	0
FA(24:1)	M+8	0	0	0	0	0	0	0	0	0	0	0	0	0	0	0	0	0	0	0	0	0	0	0	0
FA(24:1)	M+9	0	0	0	0	0	0	0	0	0	0	0	0	0	0	0	0	0	0	0	0	0	0	0	0
FA(24:1)	M+10	0	0	0	0	0	0	0	0	0	0	0	0	0	0	0	0	0	0	0	0	0	0	0	0
FA(24:1)	M+11	0	0	0	0	0	0	0	0	0	0	0	0	0	0	0	0	0	0	0	0	0	0	0	0
FA(24:1)	M+12	0	0	0	0	0	0	0	0	0	0	0	0	0	0	0	0	0	0	0	0	0	0	0	0
FA(24:1)	M+13	0	0	0	0	0	0	0	0	0	0	0	0	0	0	0	0	0	0	0	0	0	0	0	0
FA(24:1)	M+14	0	0	0	0	0	0	0	0	0	0	0	0	0	0	0	0	0	0	0	0	0	0	0	0
FA(24:1)	M+15	0	0	0	0	0	0	0	0	0	0	0	0	0	0	0	0	0	0	0	0	0	0	0	0
FA(24:1)	M+16	0	0	0	0	0	0	0	0	0	0	0	0	0	0	0	0	0	0	0	0	0	0	0	0
FA(24:1)	M+17	0	0	0	0	0	0	0	0	0	0	0	0	0	0	0	0	0	0	0	0	0	0	0	0
FA(24:1)	M+18	0	0	0	0	0	0	0	0	0	0	0	0	0	0	0	0	0	0	0	0	0	0	0	0
FA(24:1)	M+19	0	0	0	0	0	0	0	0	0	0	0	0	0	1.96778e+06	2.01464e+06	0	0	1.01633e+06	0	0	0	0	0	0
FA(24:1)	M+20	0	0	0	0	0	0	0	0	0	0	0	0	0	0	0	0	0	0	0	0	0	0	0	0
FA(24:1)	M+21	0	0	0	0	0	0	0	0	0	0	0	0	0	0	0	0	0	0	0	0	0	0	0	0
FA(24:1)	M+22	0	0	0	0	0	0	0	0	0	0	0	0	0	0	0	0	0	0	0	0	0	0	0	0
FA(24:1)	M+23	0	0	0	0	0	0	0	0	0	0	0	0	0	0	0	0	0	0	0	0	0	0	0	0
FA(24:1)	M+24	0	0	0	0	0	0	0	0	0	0	0	0	0	0	0	0	0	0	0	0	0	0	0	0
FA(20:1)	M+0	1.25497e+08	3.61086e+08	8.38507e+07	8.79673e+07	2207405894	3.54646e+08	2.68231e+08	5.47292e+08	320721163	3.09648e+08	4.78175e+08	2.46409e+08	2.03991e+08	6.21702e+08	3.84777e+08	2.87548e+08	6.6054e+08	5.38932e+08	7.56995e+08	1756697351	1.91915e+08	1.89122e+08	9.75336e+08	4.56843e+08
FA(20:1)	M+1	5.80306e+06	5.92712e+06	3.66575e+06	1.87133e+06	2.08756e+07	8.93111e+06	8.9109e+06	1.54503e+07	5.77669e+06	1.07455e+07	1.00754e+07	0	148347	4.99151e+06	2.8834e+06	4.51097e+06	1.55957e+07	1.77464e+06	6.19314e+06	923098	0	0	2.92288e+06	143628
FA(20:1)	M+2	2.29422e+07	3.00603e+07	1.49351e+07	8.72705e+06	9.94462e+07	5.50975e+07	2.61583e+07	5.25118e+07	1.5133e+07	2.3268e+07	4.01476e+07	1.18096e+07	9.02654e+06	1.41701e+07	2.82463e+07	1.44448e+07	3.8612e+07	6.69657e+06	4.11434e+07	5.1767e+07	6.83489e+06	2.21613e+06	1.02854e+07	7.65617e+06
FA(20:1)	M+3	2.33558e+06	2.59206e+06	3.30272e+06	691037	5.65278e+06	5.44103e+06	1.77233e+06	6.08636e+06	449529	225298	3.59282e+06	0	644191	489425	2.15044e+06	557415	710437	238907	2.36803e+06	7.51332e+06	370421	0	0	0
FA(20:1)	M+4	9.6044e+06	5.49897e+06	4.35775e+06	1.34573e+06	6.72056e+06	1.16104e+07	4.75631e+06	7.31326e+06	0	0	6.63664e+06	0	0	0	0	0	0	0	0	0	0	0	0	0
FA(20:1)	M+5	2.04275e+06	894647	1.08493e+06	0	0	5.30284e+06	1.58328e+06	3.9822e+06	603599	0	1.5601e+06	0	0	0	0	0	0	0	0	0	0	0	0	0
FA(20:1)	M+6	0	2.2593e+06	2.09619e+06	981750	4.3813e+06	5.53565e+06	2.37536e+06	4.16334e+06	0	0	2.11325e+06	0	0	0	0	0	0	0	0	0	0	0	0	0
FA(20:1)	M+7	0	0	0	0	0	0	0	0	0	0	0	0	0	0	0	0	0	0	0	0	0	0	0	0
FA(20:1)	M+8	0	0	0	0	0	0	0	0	0	0	0	0	0	0	0	0	0	0	0	0	0	0	0	0
FA(20:1)	M+9	0	2.44386e+06	0	0	9.34327e+06	6.4083e+06	0	0	0	0	0	0	0	0	0	0	0	0	0	0	0	0	0	0
FA(20:1)	M+10	0	3.31118e+06	1.81042e+06	2.04109e+06	1.23998e+07	5.75684e+06	1.57072e+06	3.84134e+06	0	0	3.37135e+06	0	0	0	0	0	0	0	0	0	0	0	0	0
FA(20:1)	M+11	0	3.38564e+06	0	1.1235e+06	1.28595e+07	4.44056e+06	0	2.0956e+06	1.67673e+06	0	3.67005e+06	0	0	0	0	0	0	0	0	0	0	0	0	0
FA(20:1)	M+12	4.24393e+06	8.16355e+06	3.20051e+06	2.78947e+06	2.3333e+07	8.1351e+06	1.85272e+06	5.16316e+06	2.33267e+06	4.82609e+06	7.18879e+06	0	0	0	0	0	0	0	0	0	0	0	0	0
FA(20:1)	M+13	0	4.10455e+06	1.39273e+06	2.09509e+06	2.27291e+07	5.2012e+06	0	2.97544e+06	1.55256e+06	0	3.35542e+06	0	0	0	0	0	0	0	0	0	0	0	0	0
FA(20:1)	M+14	4.77518e+06	9.40765e+06	4.57644e+06	2.9685e+06	2.51901e+07	1.35081e+07	0	7.55263e+06	2.10945e+06	7.39256e+06	8.16347e+06	0	0	0	0	0	0	0	0	0	0	0	0	0
FA(20:1)	M+15	0	4.62731e+06	2.03302e+06	1.57949e+06	2.00736e+07	6.45214e+06	0	3.16975e+06	1.47885e+06	0	4.32187e+06	0	0	0	0	0	0	0	0	0	0	0	0	0
FA(20:1)	M+16	6.01289e+06	7.24318e+06	3.21412e+06	2.47107e+06	1.95735e+07	9.10418e+06	0	5.38359e+06	1.7951e+06	5.06201e+06	7.37058e+06	3.21335e+06	0	0	0	0	0	0	0	0	0	0	0	0
FA(20:1)	M+17	0	2.43934e+06	768297	965458	9.16781e+06	0	0	0	0	0	0	0	0	0	0	0	0	0	0	0	0	0	0	0
FA(20:1)	M+18	0	3.07891e+06	1.32884e+06	0	1.2131e+07	0	0	0	0	0	0	0	0	0	0	0	0	0	0	0	0	0	0	0
FA(20:1)	M+19	0	0	0	0	0	0	0	0	0	0	0	0	0	0	0	0	0	0	0	0	0	0	0	0
FA(20:1)	M+20	0	0	0	0	0	0	0	0	0	0	0	0	0	0	0	0	0	0	0	0	0	0	0	0
FA(18:4)	M+0	6.66113e+08	1880754021	3.93921e+08	8.96153e+08	1743707769	4.31482e+08	1466133788	8.99525e+08	2037355819	1434287657	1938264836	3485757719	2691578171	4276317070	1489062443	2436124765	2777958104	5183770213	2155195909	1681779332	1748626808	1272469028	1144357511	1099528255
FA(18:4)	M+1	0	0	0	0	0	1.60688e+06	0	0	0	0	0	0	0	0	1.21132e+07	0	0	0	0	0	0	0	309503	0
FA(18:4)	M+2	1.78326e+06	0	0	1.09529e+06	0	1.41765e+06	777206	0	1.82574e+06	0	0	0	0	0	0	0	0	0	0	0	0	0	0	0
FA(18:4)	M+3	0	0	0	0	0	0	0	0	0	0	0	0	0	0	0	0	0	0	0	0	0	0	0	0
FA(18:4)	M+4	0	0	0	0	0	0	0	0	0	0	0	0	0	0	0	0	0	0	0	0	0	0	0	0
FA(18:4)	M+5	0	0	0	0	0	0	0	0	0	0	0	0	0	0	0	0	0	0	0	0	0	0	0	0
FA(18:4)	M+6	0	0	0	0	0	0	0	0	0	0	0	0	0	0	0	0	0	0	0	0	0	0	0	0
FA(18:4)	M+7	0	0	0	0	0	0	0	0	0	0	0	0	0	0	0	0	0	0	0	0	0	0	0	0
FA(18:4)	M+8	0	0	0	0	0	0	0	0	0	0	0	0	0	0	0	0	0	0	0	0	0	0	0	0
FA(18:4)	M+9	0	0	0	0	0	0	0	0	0	0	0	0	0	0	0	0	0	0	0	0	0	0	0	0
FA(18:4)	M+10	0	0	0	0	0	0	0	0	0	0	0	0	0	0	0	0	0	0	0	0	0	0	0	0
FA(18:4)	M+11	0	0	0	0	0	0	0	0	0	0	0	0	0	0	0	0	0	0	0	0	0	0	0	0
FA(18:4)	M+12	0	0	0	0	0	0	0	0	0	0	0	0	0	0	0	0	0	0	0	0	0	0	0	0
FA(18:4)	M+13	0	0	0	0	0	0	0	0	0	0	0	0	0	0	0	0	0	0	0	0	0	0	0	0
FA(18:4)	M+14	0	0	0	0	0	0	0	0	0	0	0	0	0	0	0	0	0	0	0	0	0	0	0	0
FA(18:4)	M+15	0	0	0	0	0	0	0	0	0	0	0	0	0	0	0	0	0	0	0	0	0	0	0	0
FA(18:4)	M+16	0	0	0	0	0	0	0	0	0	0	0	0	0	0	0	0	0	0	0	0	0	0	0	0
FA(18:4)	M+17	0	0	0	0	0	0	0	0	0	0	0	0	0	0	0	0	0	0	0	0	0	0	0	0
FA(18:4)	M+18	0	0	0	0	0	0	0	0	0	0	0	0	0	0	0	0	0	0	0	0	0	0	0	0
FA(20:2)	M+0	113394919	3.05077e+08	1.27769e+08	1.84131e+08	4.83421e+08	2.7371e+08	2.70022e+08	3.5743e+08	4.3553e+08	3.22098e+08	3.87186e+08	391328135	2.43277e+08	4.17101e+08	3.31921e+08	275784289	2.71807e+08	7.83178e+08	5.01165e+08	4.09951e+08	3.94361e+08	4.40886e+08	9.14664e+08	355387800
FA(20:2)	M+1	3.19606e+06	6.69142e+06	6.64812e+06	2.09817e+06	3.03184e+06	7.78515e+06	6.9927e+06	8.3801e+06	2.9326e+06	6.96139e+06	6.95102e+06	2.42613e+06	5.75549e+06	6.03991e+06	0	5.1162e+06	0	7.07427e+06	3.67026e+06	0	0	7.5046e+06	7.89335e+06	3.05414e+06
FA(20:2)	M+2	1.58174e+07	2.52915e+07	1.68699e+07	1.32589e+07	2.2358e+07	3.6599e+07	2.05449e+07	2.88758e+07	2.23063e+07	2.13814e+07	3.10072e+07	1.58171e+07	8.40358e+06	1.04702e+07	1.58693e+07	1.1095e+07	1.50358e+07	1.28922e+07	2.07139e+07	7.65988e+06	7.98015e+06	1.05761e+07	1.60442e+07	4.08504e+06
FA(20:2)	M+3	3.1144e+06	0	3.27638e+06	0	1.6095e+06	1.38082e+06	0	1.8095e+06	625044	1.52605e+06	0	91367.2	0	1.52003e+06	356827	0	232248	313685	0	0	0	0	0	0
FA(20:2)	M+4	3.23979e+06	2.90354e+06	3.20527e+06	1.224e+06	0	4.1461e+06	0	3.60069e+06	303887	0	744597	0	0	0	0	0	0	0	0	0	0	0	0	0
FA(20:2)	M+5	0	0	0	0	0	0	0	0	0	0	0	0	0	0	0	0	0	0	0	0	0	0	0	0
FA(20:2)	M+6	0	0	0	0	0	0	0	0	0	0	0	0	0	0	0	0	0	0	0	0	0	0	0	0
FA(20:2)	M+7	0	0	0	0	0	0	0	0	0	0	0	0	0	0	0	0	0	0	0	0	0	0	0	0
FA(20:2)	M+8	0	0	0	0	0	0	0	0	0	0	0	0	0	0	0	0	0	0	0	0	0	0	0	0
FA(20:2)	M+9	0	0	0	0	0	0	0	0	0	0	0	0	0	0	0	0	0	0	0	0	0	0	0	0
FA(20:2)	M+10	0	0	0	0	0	0	0	0	0	0	0	0	0	0	0	0	0	0	0	0	0	0	0	0
FA(20:2)	M+11	0	0	0	0	0	0	0	0	0	0	0	0	0	0	0	0	0	0	0	0	0	0	0	0
FA(20:2)	M+12	0	0	0	0	0	0	0	0	0	0	0	0	0	0	0	0	0	0	0	0	0	0	0	0
FA(20:2)	M+13	0	0	0	0	0	0	0	0	0	0	0	0	0	0	0	0	0	0	0	0	0	0	0	0
FA(20:2)	M+14	0	3.70839e+06	2.99034e+06	0	0	3.86643e+06	0	0	0	0	0	0	0	0	0	0	0	0	0	0	0	0	0	0
FA(20:2)	M+15	0	0	0	0	0	0	0	0	0	0	0	0	0	0	0	0	0	0	0	0	0	0	0	0
FA(20:2)	M+16	0	0	0	0	0	0	0	0	0	0	0	0	0	0	0	0	0	0	0	0	0	0	0	0
FA(20:2)	M+17	0	0	0	0	0	0	0	0	0	0	0	0	0	0	0	0	0	0	0	0	0	0	0	0
FA(20:2)	M+18	0	0	0	0	0	0	0	0	0	0	0	0	0	0	0	0	0	0	0	0	0	0	0	0
FA(20:2)	M+19	0	0	0	0	0	0	0	0	0	0	0	0	0	0	0	0	0	0	0	0	0	0	0	0
FA(20:2)	M+20	0	0	0	0	0	0	0	0	0	0	0	0	0	0	0	0	0	0	0	0	0	0	0	0
FA(20:3)	M+0	1722365344	2813213160	1319723763	2235957595	4462867823	2052419964	2289604197	2912939345	3084814924	2535471324	3417049335	3233978542	2692830422	3210663456	3193408128	2434824053	2443918928	4977078729	3820231133	2124770257	2762166129	3180120390	5644637662	3741632377
FA(20:3)	M+1	3.05826e+07	3.95373e+07	1.81861e+07	2.04494e+07	5.29634e+07	4.01395e+07	3.26372e+07	4.78943e+07	3.78847e+07	3.49828e+07	4.49702e+07	4.65288e+07	1.44488e+06	2.30798e+07	1.42086e+07	3.90597e+06	8.45637e+06	6.32138e+06	1.75775e+07	1.30264e+07	1.61832e+07	4.36977e+07	9.24031e+06	1.68983e+07
FA(20:3)	M+2	1.2433e+08	1.6063e+08	8.30035e+07	1.20179e+08	2.3543e+08	1.86075e+08	1.20762e+08	1.60986e+08	1.64291e+08	1.7541e+08	2.1334e+08	1.30796e+08	1.11458e+08	5.04127e+07	7.99223e+07	4.73252e+07	7.51009e+07	7.98199e+07	1.17581e+08	2.29201e+07	4.85199e+07	8.29384e+07	8.29271e+07	3.73274e+07
FA(20:3)	M+3	0	0	0	0	0	981142	0	147256	742961	0	1.05837e+06	401991	2.40905e+06	0	744840	118055	0	0	0	0	0	0	0	206286
FA(20:3)	M+4	1.53037e+06	126491	848789	17104	236028	4.89271e+06	0	222158	9368.94	503437	2.84957e+06	973549	0	0	387446	0	413694	349813	0	0	0	0	0	0
FA(20:3)	M+5	0	0	0	0	0	0	0	0	0	0	0	0	0	0	0	0	0	0	0	0	0	0	0	0
FA(20:3)	M+6	0	0	0	0	0	0	0	0	0	0	0	0	0	0	0	0	0	0	0	0	0	0	0	0
FA(20:3)	M+7	0	0	0	0	0	0	0	0	0	0	0	0	0	0	0	0	0	0	0	0	0	0	0	0
FA(20:3)	M+8	0	0	0	0	0	0	0	0	0	0	0	0	0	0	0	0	0	0	0	0	0	0	0	0
FA(20:3)	M+9	0	0	0	0	0	0	0	0	0	0	0	0	0	0	0	0	0	0	0	0	0	0	0	0
FA(20:3)	M+10	0	0	0	0	0	0	0	0	0	0	0	0	0	0	0	0	0	0	0	0	0	0	0	0
FA(20:3)	M+11	0	0	0	0	0	0	0	0	0	0	0	0	0	0	0	0	0	0	0	0	0	0	0	0
FA(20:3)	M+12	0	0	0	0	0	0	0	0	0	0	0	0	0	0	0	0	0	0	0	0	0	0	0	0
FA(20:3)	M+13	0	0	0	0	0	0	0	0	0	0	0	0	0	0	0	0	0	0	0	0	0	0	0	0
FA(20:3)	M+14	0	0	0	0	0	0	0	0	0	0	0	0	0	0	0	0	0	0	0	0	0	0	0	0
FA(20:3)	M+15	0	0	0	0	0	0	0	0	0	0	0	0	0	0	0	0	0	0	0	0	0	0	0	0
FA(20:3)	M+16	0	0	0	0	0	0	0	0	0	0	0	0	0	0	0	0	0	0	0	0	0	0	0	0
FA(20:3)	M+17	0	0	0	0	0	0	0	0	0	0	0	0	0	0	0	0	0	0	0	0	0	0	0	0
FA(20:3)	M+18	0	0	0	0	0	0	0	0	0	0	0	0	0	0	0	0	0	0	0	0	0	0	0	0
FA(20:3)	M+19	0	0	0	0	0	0	0	0	0	0	0	0	0	0	0	0	0	0	0	0	0	0	0	0
FA(20:3)	M+20	0	0	0	0	0	0	0	0	0	0	0	0	0	0	0	0	0	0	0	0	0	0	0	0
FA(14:0)	M+0	14937367435	14342752953	11171118959	10484244285	15455607351	10866710064	13212849638	14665970478	14529153802	11616557115	14496785417	13643482378	15267177264	18502361033	15172475471	12762809699	13457646156	17747472980	16992639064	15965255830	13104217118	12064369686	15022140153	16277536704
FA(14:0)	M+1	2.31519e+08	1.75014e+08	1.74845e+08	7.70713e+07	7.92025e+07	1.6299e+08	1.37876e+08	1.75532e+08	1.06898e+08	9.58052e+07	1.24613e+08	2.86643e+07	3.46439e+07	6.34338e+07	94592110	4.63657e+07	6.05001e+07	0	0	6.62994e+07	3.37254e+07	2.86949e+07	3.92712e+07	8.5993e+07
FA(14:0)	M+2	1351952592	9.38071e+08	9.8777e+08	5.68848e+08	6.28913e+08	8.45816e+08	6.6479e+08	8.12048e+08	4.6638e+08	6.04626e+08	6.6453e+08	4.03532e+08	3.96484e+08	4.17622e+08	5.66411e+08	2.65677e+08	2.69858e+08	8.18578e+07	3.31815e+08	279211120	2.27324e+08	2.04873e+08	2.13444e+08	3.13839e+08
FA(14:0)	M+3	120288928	5.93501e+07	9.7501e+07	5.00603e+07	5.83209e+07	8.6909e+07	111126937	110694070	7.21557e+07	6.40681e+07	5.94464e+07	3.01914e+07	2.67904e+07	1.41827e+07	6.07934e+07	2.90657e+07	2.29793e+07	7.61462e+06	3.07479e+07	5.49344e+07	2.12077e+07	1.53357e+07	2.13579e+07	2.5257e+07
FA(14:0)	M+4	2.66131e+08	1.22496e+08	1.84075e+08	1.19458e+08	1.28081e+08	1.65376e+08	1.94431e+08	1.98984e+08	152452923	1.24112e+08	1.37153e+08	8.6423e+07	6.7474e+07	2.86138e+07	1.32925e+08	7.11267e+07	6.08343e+07	1.3405e+07	8.91369e+07	9.33413e+07	4.95678e+07	3.88934e+07	4.54362e+07	4.45053e+07
FA(14:0)	M+5	7.83489e+07	5.44157e+07	6.67641e+07	3.90297e+07	5.91387e+07	5.9998e+07	6.66447e+07	6.82804e+07	4.97275e+07	4.22647e+07	4.11398e+07	2.66217e+07	1.89809e+07	9.75208e+06	3.54916e+07	2.03396e+07	1.85724e+07	5.84946e+06	1.86376e+07	2.87256e+07	1.47829e+07	1.60957e+07	1.88648e+07	1.53671e+07
FA(14:0)	M+6	1.47506e+08	1.05475e+08	1.11232e+08	8.59326e+07	1.21256e+08	1.07493e+08	1.00758e+08	1.10402e+08	9.59519e+07	8.02429e+07	8.34178e+07	7.00548e+07	4.24158e+07	2.83665e+07	5.52591e+07	3.36909e+07	2.53744e+07	1.40414e+07	4.33597e+07	3.85751e+07	2.93082e+07	3.35599e+07	3.65205e+07	3.49921e+07
FA(14:0)	M+7	6.67559e+07	7.7249e+07	6.46268e+07	4.53314e+07	7.05034e+07	5.03561e+07	5.54541e+07	4.75572e+07	5.88653e+07	4.5809e+07	3.57479e+07	3.89543e+07	1.91788e+07	2.03056e+07	1.78881e+07	1.02974e+07	1.20622e+07	6.56431e+06	9.72338e+06	1.57541e+07	1.47051e+07	2.11462e+07	2.10534e+07	1.77878e+07
FA(14:0)	M+8	1.49205e+08	1.77992e+08	1.25825e+08	1.0782e+08	1.7134e+08	1.24692e+08	1.01544e+08	1.05274e+08	124242013	8.9972e+07	9.36754e+07	9.51675e+07	5.14474e+07	5.71761e+07	3.75512e+07	2.23566e+07	2.55847e+07	2.58512e+07	2.96435e+07	2.97431e+07	3.98623e+07	4.17098e+07	4.70049e+07	4.26918e+07
FA(14:0)	M+9	9.56281e+07	1.19604e+08	8.17767e+07	6.60702e+07	1.01883e+08	7.95517e+07	6.86633e+07	6.18156e+07	7.99561e+07	7.02995e+07	7.11808e+07	5.8613e+07	2.96625e+07	3.39946e+07	2.41383e+07	1.0487e+07	1.15086e+07	1.49725e+07	1.82398e+07	1.48105e+07	2.70499e+07	2.35424e+07	2.63982e+07	2.90428e+07
FA(14:0)	M+10	1.88973e+08	2.46538e+08	1.6468e+08	126574941	1.95333e+08	1.66209e+08	1.15213e+08	1.35279e+08	1.5807e+08	1.3369e+08	1.27597e+08	119484938	6.06914e+07	9.45245e+07	4.98043e+07	2.72698e+07	3.10811e+07	3.15627e+07	3.76463e+07	2.73308e+07	4.40577e+07	3.44785e+07	4.97139e+07	5.35703e+07
FA(14:0)	M+11	1.07683e+08	1.30347e+08	9.79313e+07	6.16772e+07	8.94964e+07	7.92103e+07	5.90931e+07	6.07529e+07	7.07949e+07	7.63123e+07	7.20781e+07	6.4026e+07	2.92838e+07	4.22767e+07	2.25075e+07	1.10097e+07	1.45333e+07	1.55565e+07	1.71733e+07	1.12567e+07	2.10446e+07	1.35616e+07	2.01857e+07	2.81052e+07
FA(14:0)	M+12	2.0507e+08	2.2703e+08	1.68225e+08	121023711	1.6323e+08	1.5987e+08	1.10335e+08	1.41623e+08	1.27353e+08	1.40232e+08	136266368	1.02048e+08	5.00399e+07	1.01673e+08	4.16886e+07	2.79639e+07	3.65721e+07	2.87809e+07	3.64716e+07	1.9198e+07	4.22829e+07	2.67177e+07	3.50187e+07	4.80862e+07
FA(14:0)	M+13	5.29406e+07	6.03804e+07	5.43465e+07	3.24824e+07	3.06579e+07	4.22778e+07	3.1748e+07	4.86108e+07	4.31711e+07	4.64274e+07	4.07601e+07	2.6296e+07	1.57475e+07	2.22953e+07	1.16849e+07	8.41366e+06	9.92372e+06	6.71112e+06	1.04888e+07	0	1.18024e+07	7.35246e+06	8.10467e+06	1.29114e+07
FA(14:0)	M+14	95619413	8.57178e+07	8.70361e+07	5.09334e+07	6.10511e+07	6.86367e+07	4.39347e+07	6.97418e+07	5.69347e+07	6.92746e+07	6.223e+07	4.39246e+07	1.97871e+07	5.25484e+07	1.9034e+07	1.25484e+07	1.68648e+07	1.2164e+07	1.29763e+07	0	1.76098e+07	6.48393e+06	1.2924e+07	2.15756e+07
FA(16:0)	M+0	1602870092	2469918545	1853290212	2608188721	6088191096	2550757308	3222339864	5939349052	2884792232	3062794885	3333174855	4842651675	4291807382	2575820350	2154792542	4693844489	6962183994	1601524793	4277301841	3645157186	8079104409	2702075361	4424579969	4551638847
FA(16:0)	M+1	9.44749e+07	7.98081e+07	125094864	8.17221e+07	7.28634e+07	8.55757e+07	1.09556e+08	2.27298e+08	4.86625e+07	6.98471e+07	8.99647e+07	1.9273e+07	3.21867e+07	2.70909e+06	3.7127e+07	4.62805e+07	7.9724e+07	0	2.9946e+07	3.97068e+07	8.73401e+07	1.14074e+07	2.6448e+07	6.93263e+07
FA(16:0)	M+2	397998883	3.28211e+08	4.51438e+08	2.60209e+08	2.65058e+08	348725753	4.2136e+08	6.9685e+08	2.07044e+08	2.63007e+08	3.54636e+08	1.58018e+08	1.74877e+08	7.42378e+07	2.04859e+08	2.04055e+08	3.21782e+08	1.951e+07	2.3873e+08	1.84396e+08	3.49494e+08	1.06759e+08	1.19359e+08	2.15182e+08
FA(16:0)	M+3	1.1279e+08	6.29513e+07	1.2118e+08	5.91753e+07	5.90315e+07	9.49462e+07	1.14844e+08	2.36734e+08	4.88614e+07	5.66136e+07	7.21123e+07	3.51301e+07	2.87853e+07	1.17274e+07	5.60826e+07	5.46911e+07	7.38265e+07	4.35962e+06	6.00469e+07	3.64919e+07	4.98194e+07	1.7839e+07	0	4.3066e+07
FA(16:0)	M+4	2.11068e+08	1.40711e+08	2.286e+08	111573085	1.2429e+08	1.90545e+08	2.27534e+08	3.91604e+08	107222076	1.21238e+08	1.5111e+08	6.04052e+07	8.60915e+07	2.68581e+07	0	1.10016e+08	1.57532e+08	7.48284e+06	1.52677e+08	7.3101e+07	1.00057e+08	3.50379e+07	4.7572e+07	7.47553e+07
FA(16:0)	M+5	5.44372e+07	0	6.08086e+07	3.59979e+07	3.99304e+07	6.62822e+07	7.24029e+07	135142218	3.08557e+07	3.25246e+07	3.76319e+07	2.04031e+07	1.68537e+07	3.84199e+06	4.59938e+07	3.06741e+07	4.5296e+07	0	3.24295e+07	2.21373e+07	2.11876e+07	12442873	1.70042e+07	1.57574e+07
FA(16:0)	M+6	98446939	0	9.97727e+07	5.5284e+07	8.25367e+07	9.8966e+07	9.8183e+07	1.62798e+08	5.13216e+07	4.07397e+07	6.57362e+07	3.03385e+07	3.5327e+07	9.45308e+06	4.91333e+07	4.83058e+07	5.45989e+07	0	6.4918e+07	3.30249e+07	2.82121e+07	1.46029e+07	1.59511e+07	2.94911e+07
FA(16:0)	M+7	3.23365e+07	4.00204e+07	3.81506e+07	3.39199e+07	5.52211e+07	4.89344e+07	4.13327e+07	6.9719e+07	2.49127e+07	2.53733e+07	2.56492e+07	1.74583e+07	1.17014e+07	6.03542e+06	1.38673e+07	1.58633e+07	1.82071e+07	0	1.11013e+07	7.77349e+06	1.15885e+07	5.35354e+06	9.18218e+06	1.29332e+07
FA(16:0)	M+8	5.53021e+07	5.98248e+07	5.85357e+07	6.54455e+07	1.3294e+08	8.07368e+07	0	8.71262e+07	0	4.09268e+07	4.49378e+07	4.41461e+07	1.96713e+07	1.24934e+07	1.82776e+07	1.85122e+07	2.16401e+07	4.82037e+06	2.30938e+07	1.37333e+07	2.83475e+07	1.41466e+07	1.506e+07	1.94966e+07
FA(16:0)	M+9	3.5464e+07	5.57062e+07	4.013e+07	4.46457e+07	1.00073e+08	5.58157e+07	3.39768e+07	5.41696e+07	2.60311e+07	3.60948e+07	3.49144e+07	3.38018e+07	1.224e+07	7.39795e+06	6.70088e+06	8.16559e+06	1.00078e+07	0	1.30147e+07	0	1.70947e+07	8.81814e+06	1.1701e+07	1.41469e+07
FA(16:0)	M+10	6.78727e+07	1.11806e+08	8.9148e+07	102610449	1.99498e+08	1.32705e+08	0	1.02937e+08	4.27357e+07	8.20421e+07	7.15261e+07	7.32339e+07	2.52862e+07	2.61064e+07	1.48211e+07	1.09432e+07	2.84764e+07	5.63997e+06	1.91255e+07	8.70553e+06	4.22111e+07	1.38969e+07	2.65987e+07	2.93174e+07
FA(16:0)	M+11	5.14846e+07	8.722e+07	6.28402e+07	6.55833e+07	1.44984e+08	8.13748e+07	3.65362e+07	7.11205e+07	3.49369e+07	5.67651e+07	4.75917e+07	4.72968e+07	1.77201e+07	1.77462e+07	5.69657e+06	1.13741e+07	1.65419e+07	0	1.28907e+07	0	2.48081e+07	1.21626e+07	1.48748e+07	2.11331e+07
FA(16:0)	M+12	1.03869e+08	1.63302e+08	1.16347e+08	128564193	257661126	1.62545e+08	5.57397e+07	1.59372e+08	6.30511e+07	1.20356e+08	1.08841e+08	8.87062e+07	3.57738e+07	4.16022e+07	1.56829e+07	1.99479e+07	3.7985e+07	9.02984e+06	2.57131e+07	0	5.11049e+07	1.32384e+07	2.44208e+07	4.11536e+07
FA(16:0)	M+13	5.28151e+07	8.50705e+07	7.04561e+07	5.98958e+07	1.26709e+08	8.04121e+07	2.69866e+07	8.74999e+07	2.76759e+07	7.0534e+07	0	4.24157e+07	1.57644e+07	1.98235e+07	6.72059e+06	1.45303e+07	2.08969e+07	0	1.17552e+07	0	2.27888e+07	6.85092e+06	1.02114e+07	2.10895e+07
FA(16:0)	M+14	9.17307e+07	1.35755e+08	1.15952e+08	1.1545e+08	1.8958e+08	1.52079e+08	5.42889e+07	1.77804e+08	5.047e+07	1.18288e+08	9.83222e+07	7.34187e+07	2.77848e+07	3.46624e+07	1.40027e+07	1.97172e+07	3.62959e+07	6.41237e+06	2.12309e+07	0	4.51025e+07	7.96871e+06	1.659e+07	3.33885e+07
FA(16:0)	M+15	2.19999e+07	4.29103e+07	3.37269e+07	2.83185e+07	4.67957e+07	4.39261e+07	1.09391e+07	3.95546e+07	1.30002e+07	3.19967e+07	2.96491e+07	2.24786e+07	3.359e+06	9.67044e+06	0	7.75341e+06	5.93667e+06	0	5.03562e+06	0	9.35643e+06	0	0	8.70577e+06
FA(16:0)	M+16	4.30911e+07	5.03573e+07	5.31927e+07	4.7855e+07	7.21369e+07	5.55221e+07	2.12182e+07	8.40673e+07	1.74431e+07	5.44225e+07	4.14919e+07	2.97996e+07	8.65424e+06	1.53427e+07	0	7.90103e+06	1.63136e+07	0	7.77979e+06	0	1.74691e+07	0	0	1.01578e+07
FA(10:0)	M+0	3644572977	4019543676	2364437110	2054623712	7607914294	2739768709	2703263691	2467797866	4053045696	2375900998	2938958763	1419881870	3881613324	10454121962	8494653892	2843415754	2273951679	6656956201	4190332442	4609984139	2587144338	3164809182	6618582067	6306134757
FA(10:0)	M+1	5.75531e+06	4.01127e+06	6.30503e+06	5.42981e+06	1.06384e+07	4.88344e+06	5.33823e+06	5.52051e+06	4.52424e+06	0	0	0	3.29799e+06	2.36101e+07	5.53769e+06	0	0	5.52159e+06	5.11665e+06	0	0	1.09464e+07	2.10007e+06	1.03775e+07
FA(10:0)	M+2	1.84708e+07	0	1.2996e+07	1.79874e+07	0	2.52762e+07	1.46547e+07	1.67782e+07	0	1.58217e+06	0	0	1.60368e+07	227847	2.34614e+07	0	4.48062e+06	0	0	0	0	2.59644e+07	1.17319e+07	4.15679e+06
FA(10:0)	M+3	8.61623e+06	2.75089e+06	3.906e+06	3.50554e+06	722928	7.41704e+06	2.79846e+06	3.57659e+06	1.73757e+06	1.61481e+06	1.06592e+06	0	3.1346e+06	5.16137e+06	6.9795e+06	2.51275e+06	1.19663e+06	0	1.12995e+06	1.11984e+06	0	392359	841952	1.82593e+06
FA(10:0)	M+4	2.08434e+07	1.10065e+07	7.80874e+06	9.42755e+06	1.23154e+07	1.23407e+07	8.68683e+06	7.33428e+06	4.61144e+06	4.94649e+06	4.47038e+06	0	7.69856e+06	1.79473e+07	1.93665e+07	7.47647e+06	4.96076e+06	8.14321e+06	5.54444e+06	4.7893e+06	0	3.37881e+06	0	0
FA(10:0)	M+5	6.08068e+06	5.27621e+06	2.84511e+06	2.05189e+06	4.39457e+06	3.26103e+06	1.70584e+06	2.31928e+06	2.6594e+06	0	0	0	1.43835e+06	6.56297e+06	1.77728e+06	1.64727e+06	986569	0	0	0	0	0	0	0
FA(10:0)	M+6	1.18837e+07	1.38192e+07	5.26574e+06	6.55676e+06	1.20479e+07	6.70522e+06	4.15503e+06	5.28247e+06	4.41105e+06	4.19127e+06	3.97834e+06	0	4.40483e+06	2.11246e+07	9.43563e+06	4.90991e+06	2.32687e+06	9.395e+06	3.29432e+06	2.07947e+06	0	0	5.73968e+06	0
FA(10:0)	M+7	3.94331e+06	7.76541e+06	2.64216e+06	1.8748e+06	3.81841e+06	2.20528e+06	0	0	0	0	0	0	2.30951e+06	8.81198e+06	4.09979e+06	0	0	4.00656e+06	0	0	0	0	0	0
FA(10:0)	M+8	8.31214e+06	1.68733e+07	6.14618e+06	4.44219e+06	1.17492e+07	5.0089e+06	4.32715e+06	4.76799e+06	5.32135e+06	6.90875e+06	5.97106e+06	0	4.37053e+06	3.24548e+07	4.79262e+06	0	1.73694e+06	1.31367e+07	0	0	0	0	0	0
FA(10:0)	M+9	2.12048e+06	5.71511e+06	1.56298e+06	0	2.03652e+06	1.41249e+06	0	0	0	0	0	0	0	0	0	0	0	0	0	0	0	0	0	0
FA(10:0)	M+10	4.95339e+06	9.45882e+06	4.07015e+06	0	7.0864e+06	1.91962e+06	0	2.49926e+06	0	3.38614e+06	3.23984e+06	0	0	2.2902e+07	5.51035e+06	0	0	7.84948e+06	0	0	0	0	0	0
FA(12:0)	M+0	21249431799	23120876392	13147611789	10761425780	24842903739	12314468288	17306159735	17158167686	20449721780	16596165256	19508158529	15161760626	20111094176	29572657602	25774926383	11554288672	12772653145	30589236742	22373269790	19678274455	11665803337	16929596884	24429669365	25614082845
FA(12:0)	M+1	0	0	0	0	0	0	0	0	0	0	0	0	0	0	0	0	0	0	0	0	0	0	0	0
FA(12:0)	M+2	0	0	0	0	0	0	0	0	0	0	0	0	0	0	0	0	0	0	0	0	0	0	0	0
FA(12:0)	M+3	0	0	722624	0	0	4.48782e+06	0	0	0	0	0	0	0	0	0	0	0	0	0	0	0	0	0	0
FA(12:0)	M+4	2.10079e+07	1.11794e+07	1.12691e+07	1.16268e+07	1.15942e+07	1.38465e+07	1.33617e+07	1.39526e+07	7.71199e+06	9.9671e+06	9.61417e+06	7.79594e+06	0	0	0	0	0	0	0	0	0	0	0	0
FA(12:0)	M+5	9.28376e+06	6.14606e+06	5.19982e+06	3.35534e+06	0	5.496e+06	5.8416e+06	0	0	3.64661e+06	0	5.79625e+06	0	0	0	0	0	0	0	0	0	0	0	0
FA(12:0)	M+6	1.18763e+07	1.15693e+07	1.08873e+07	7.86938e+06	1.52196e+07	1.03632e+07	7.77939e+06	7.81051e+06	8.00347e+06	9.37255e+06	6.36399e+06	9.53957e+06	0	0	0	0	0	0	0	0	0	0	0	0
FA(12:0)	M+7	7.14437e+06	1.17565e+07	5.01192e+06	2.51974e+06	8.33462e+06	5.27329e+06	4.69313e+06	0	0	5.22893e+06	4.75453e+06	0	0	0	0	0	0	0	0	0	0	0	0	0
FA(12:0)	M+8	1.55224e+07	2.77606e+07	1.42049e+07	9.43304e+06	2.32771e+07	1.31048e+07	7.21611e+06	1.36799e+07	1.48382e+07	1.24626e+07	8.19717e+06	1.56016e+07	0	0	0	0	0	0	0	0	0	0	0	0
FA(12:0)	M+9	9.53006e+06	1.40855e+07	7.52567e+06	0	6.72806e+06	6.88955e+06	6.72764e+06	0	7.93456e+06	4.96484e+06	7.07467e+06	6.35838e+06	0	0	0	0	0	0	0	0	0	0	0	0
FA(12:0)	M+10	1.99269e+07	2.6439e+07	1.28675e+07	1.05013e+07	1.50662e+07	1.92599e+07	9.35771e+06	1.19822e+07	1.02779e+07	1.70582e+07	1.09559e+07	1.21303e+07	0	0	0	0	0	0	0	0	0	0	0	0
FA(12:0)	M+11	4.4487e+06	6.58769e+06	0	0	0	4.24784e+06	0	0	0	0	0	0	0	0	0	0	0	0	0	0	0	0	0	0
FA(12:0)	M+12	1.10261e+07	1.0227e+07	6.66851e+06	0	0	9.14854e+06	0	7.89589e+06	0	1.23782e+07	0	7.2215e+06	0	0	0	0	0	0	0	0	0	0	0	0
FA(22:1)	M+0	8.6517e+06	2.97541e+07	3.19728e+06	7.62837e+06	542581251	3.57003e+07	2.02516e+07	2.02314e+08	1.60957e+07	5.10638e+07	1.61852e+07	2.33459e+07	5.56418e+07	1.82759e+07	0	4.27248e+07	1.34287e+08	2.06909e+07	291472642	6.14318e+07	1.23577e+08	1.14535e+07	1.23325e+08	2.95094e+07
FA(22:1)	M+1	0	736537	0	0	1.72851e+07	2.03595e+06	891796	7.90017e+06	93424.6	71893.6	417960	67067.7	1.55989e+06	403937	1.00994e+07	2.1647e+06	3.80899e+06	0	7.02483e+06	1.75821e+06	3.91042e+06	0	2.94675e+06	222343
FA(22:1)	M+2	0	3.08809e+06	0	0	6.0438e+07	1.04965e+07	3.53706e+06	3.24047e+07	1.69919e+06	9.7519e+06	2.06725e+06	0	7.66698e+06	1.70876e+06	5.49376e+06	6.89724e+06	2.12777e+07	0	3.94686e+07	4.68508e+06	9.73536e+06	0	6.04674e+06	650557
FA(22:1)	M+3	0	0	0	0	0	0	0	0	0	0	0	0	507164	0	0	227246	929557	0	0	0	0	0	0	0
FA(22:1)	M+4	0	0	0	0	0	0	0	0	0	0	0	0	1.27046e+06	0	1.40443e+06	0	3.11094e+06	0	0	0	0	0	0	0
FA(22:1)	M+5	0	0	0	0	0	0	0	0	0	0	0	0	0	0	0	0	0	0	0	0	0	0	0	0
FA(22:1)	M+6	0	0	0	0	0	0	0	0	0	0	0	0	0	0	0	0	0	0	0	0	0	0	0	0
FA(22:1)	M+7	0	0	0	0	0	0	0	0	0	0	0	0	0	0	0	0	0	0	0	0	0	0	0	0
FA(22:1)	M+8	0	0	0	0	0	0	0	0	0	0	0	0	0	0	0	0	0	0	0	0	0	0	0	0
FA(22:1)	M+9	0	0	0	0	0	0	0	0	0	0	0	0	0	0	0	0	0	0	0	0	0	0	0	0
FA(22:1)	M+10	0	0	0	0	0	0	0	0	0	0	0	0	0	0	0	0	0	0	0	0	0	0	0	0
FA(22:1)	M+11	0	0	0	0	0	0	0	0	0	0	0	0	0	0	0	0	0	0	0	0	0	0	0	0
FA(22:1)	M+12	0	0	0	0	0	0	0	0	0	0	0	0	0	0	0	0	0	0	0	0	0	0	0	0
FA(22:1)	M+13	0	0	0	0	0	0	0	0	0	0	0	0	0	0	0	0	0	0	0	0	0	0	0	0
FA(22:1)	M+14	0	0	0	0	0	0	0	0	0	0	0	0	0	0	0	0	0	0	0	0	0	0	0	0
FA(22:1)	M+15	0	0	0	0	0	0	0	0	0	0	0	0	0	0	0	0	0	0	0	0	0	0	0	0
FA(22:1)	M+16	0	0	0	0	0	0	0	0	0	0	0	0	0	0	0	0	0	0	0	0	0	0	0	0
FA(22:1)	M+17	0	0	0	0	0	0	0	0	0	0	0	0	0	0	0	0	0	0	0	0	0	0	0	0
FA(22:1)	M+18	0	0	0	0	0	0	0	0	0	0	0	0	0	0	0	0	0	0	0	0	0	0	0	0
FA(22:1)	M+19	0	0	0	0	0	0	0	0	0	0	0	0	0	0	0	0	0	0	0	0	0	0	0	0
FA(22:1)	M+20	0	0	0	0	0	0	0	0	0	0	0	0	0	0	0	0	0	0	0	0	0	0	0	0
FA(22:1)	M+21	0	0	0	0	0	0	0	0	0	0	0	0	0	0	0	0	0	0	0	0	0	0	0	0
FA(22:1)	M+22	0	0	0	0	0	0	0	0	0	0	0	0	0	0	0	0	0	0	0	0	0	0	0	0
FA(18:0)	M+0	1.38859e+08	3.08058e+08	2.38185e+08	322146336	1376676242	4.90496e+08	2.79015e+08	6.85433e+08	2.69742e+08	6.11918e+08	5.01456e+08	5.23834e+08	4.37767e+08	2.12935e+08	2.12149e+08	7.2618e+08	1517803629	1.12412e+08	5.7289e+08	1517462864	1344833783	3.06795e+08	1073240715	5.38158e+08
FA(18:0)	M+1	5.15741e+06	4.73377e+06	5.46891e+06	3.27582e+06	9.24201e+06	1.13377e+07	7.14066e+06	1.91457e+07	4.26874e+06	1.82647e+07	6.05546e+06	7.96768e+06	2.45713e+06	0	608195	4.07389e+06	7.41762e+06	0	1.26855e+06	2.00822e+07	1.60327e+07	894366	4.36229e+06	504127
FA(18:0)	M+2	1.4078e+07	1.93822e+07	2.42121e+07	1.78755e+07	5.57897e+07	5.02833e+07	2.90159e+07	5.60584e+07	1.59906e+07	4.80167e+07	3.22268e+07	1.95434e+07	9.80695e+06	3.18846e+06	9.89252e+06	3.32098e+07	7.22632e+07	0	1.63605e+07	8.91895e+07	4.92553e+07	5.28397e+06	1.53562e+07	1.42298e+07
FA(18:0)	M+3	5.71645e+06	2.77802e+06	4.98353e+06	2.76283e+06	9.63164e+06	1.38493e+07	7.37859e+06	1.55836e+07	4.06976e+06	5.94997e+06	6.20204e+06	3.38001e+06	2.27192e+06	579770	1.54508e+06	5.24073e+06	7.94344e+06	0	3.04926e+06	1.90741e+07	6.45638e+06	0	0	1.55401e+06
FA(18:0)	M+4	6.64117e+06	6.34942e+06	1.10986e+07	5.4059e+06	1.75719e+07	2.61644e+07	1.1486e+07	2.72704e+07	6.29758e+06	1.67618e+07	1.21991e+07	4.70194e+06	4.34998e+06	0	4.90075e+06	1.32332e+07	2.1683e+07	0	9.39932e+06	3.84354e+07	1.21299e+07	0	0	3.24962e+06
FA(18:0)	M+5	0	1.06753e+06	3.13777e+06	1.62725e+06	5.32349e+06	1.20048e+07	4.53401e+06	1.01497e+07	2.26611e+06	4.08932e+06	3.08097e+06	0	0	0	1.40216e+06	3.35549e+06	6.43555e+06	0	1.16345e+06	1.1251e+07	1.64713e+06	0	0	0
[truncated: 57 more rows]

## Sheet: lung
Fatty acid	Isotopologue	lung_24h_12w_1	lung_24h_12w_2	lung_24h_12w_3	lung_24h_12w_4	lung_24h_12w_5	lung_24h_12w_6	lung_24h_78w_1	lung_24h_78w_2	lung_24h_78w_3	lung_24h_78w_4	lung_24h_78w_5	lung_24h_78w_6	lung_6h_12w_1	lung_6h_12w_2	lung_6h_12w_3	lung_6h_12w_4	lung_6h_12w_5	lung_6h_12w_6	lung_6h_78w_1	lung_6h_78w_2	lung_6h_78w_3	lung_6h_78w_4	lung_6h_78w_5	lung_6h_78w_6
[truncated: 413 more rows]

[truncated: 7 more sheets: midbrain, muscle, olfactory bulb, pons, serum, spleen, WAT]
