# Supplementary material for: Unraveling Tissue‐Specific Fatty Acid Biosynthesis and Inter‐Tissue Crosstalk in Mice through Stable‐Isotope Tracing Metabolomics
Source: Adv Sci (Weinh). 2025 May 30;12(31):e03662. doi: 10.1002/advs.202503662 (PMC12376646; doi:10.1002/advs.202503662)
Supplement: Supplementary file 4 — Supplemental Table 3 [file ADVS-12-e03662-s007.xlsx]

## Sheet: MID_BAT
Fatty acid	Isotopologue	BAT_24h_12w_1	BAT_24h_12w_2	BAT_24h_12w_3	BAT_24h_12w_4	BAT_24h_12w_5	BAT_24h_12w_6	BAT_24h_78w_1	BAT_24h_78w_2	BAT_24h_78w_3	BAT_24h_78w_4	BAT_24h_78w_5	BAT_24h_78w_6	BAT_6h_12w_1	BAT_6h_12w_2	BAT_6h_12w_3	BAT_6h_12w_4	BAT_6h_12w_5	BAT_6h_12w_6	BAT_6h_78w_1	BAT_6h_78w_2	BAT_6h_78w_3	BAT_6h_78w_4	BAT_6h_78w_5	BAT_6h_78w_6
FA(10:0)	M+0	0.993208	0.988763	0.990318	0.986671	0.987077	0.983701	0.997281	0.992679	0.996595	0.99558	0.998019	0.996617	0.992229	0.991433	0.992726	0.992205	0.993163	0.988215	0.997978	1	0.9997	0.998809	0.99845	0.997765
FA(10:0)	M+1	0	0	0	0	0.00087397	0	0	0	0	0	0.00198133	0	0	0	0	0.00119856	0	0	0	0	0	0	0	0
FA(10:0)	M+2	0	0	0	0	0	0	0	0	0	0	0	0	0	0	0	0	0	0	0	0	0	0	0	0
FA(10:0)	M+3	0	0	0	0	0	0	0	0	0	0	0	0	0	0	0	0	0	0	0	0	0	0	0	0
FA(10:0)	M+4	0.000735678	0.00131281	0.000918843	0.00154654	0.00168176	0.00178194	0.000577344	0.0008037	0.000405478	0.000554427	0	0.000486883	0.000934413	0.00103569	0.000481564	0.000610026	0.000545281	0.00101338	0.000505242	0	0.000299678	0.000423679	0.00052521	0.000545215
FA(10:0)	M+5	0.000362094	0.000898764	0.000597763	0.00072049	0.000851512	0.000770274	0	0	0	0	0	0	0.000542014	0.000497057	0.000269204	0	0.00045348	0.000552432	0	0	0	0	0	0
FA(10:0)	M+6	0.00151384	0.00259937	0.00226611	0.00317452	0.00300466	0.00361505	0.00107263	0.00201526	0.000893343	0.00111007	0	0.000889972	0.00170677	0.00196066	0.0017836	0.00138147	0.00180895	0.0027773	0.000669973	0	0	0.000767773	0.000615165	0.000835281
FA(10:0)	M+7	0.00062718	0.00100082	0.000963739	0.0010835	0.000890948	0.00170114	0.000154435	0.000517483	0.000449911	0.00042988	0	0.000398152	0.00080485	0.000721209	0.000721974	0.000588873	0.000522719	0.0011627	0	0	0	0	0	0
FA(10:0)	M+8	0.0020528	0.00311603	0.0026944	0.00378983	0.00328822	0.00441303	0.00091508	0.00243841	0.00115764	0.00144128	0	0.00109202	0.00182429	0.00240275	0.00224707	0.00210491	0.00195053	0.00359812	0.000846782	0	0	0	0.000410047	0.000854875
FA(10:0)	M+9	0.00052284	0.000705791	0.000737155	0.00107656	0.000786955	0.00117696	0	0	0	0	0	0	0.000606487	0.000522455	0.00052239	0.000422155	0.000376232	0.000637855	0	0	0	0	0	0
FA(10:0)	M+10	0.00097759	0.00160386	0.00150401	0.00193762	0.00154474	0.00284031	0	0.00154608	0.00049873	0.000884772	0	0.000515988	0.00135243	0.00142766	0.00124855	0.00148946	0.00117982	0.00204294	0	0	0	0	0	0
FA(12:0)	M+0	0.999619	0.998435	0.998741	0.998774	0.998884	0.998218	1	1	1	1	1	1	1	0.999229	0.999273	0.999563	0.99943	0.99888	1	1	1	1	1	1
FA(12:0)	M+1	0	0	0	0	0	0	0	0	0	0	0	0	0	0	0	0	0	0	0	0	0	0	0	0
FA(12:0)	M+2	0	0	0	0	0	0	0	0	0	0	0	0	0	0	0	0	0	0	0	0	0	0	0	0
FA(12:0)	M+3	0	0	0	0	0	0	0	0	0	0	0	0	0	0	0	0	0	0	0	0	0	0	0	0
FA(12:0)	M+4	0	0	0	0	0	0	0	0	0	0	0	0	0	0	0	0	0	0	0	0	0	0	0	0
FA(12:0)	M+5	0	0	0	0	0	0	0	0	0	0	0	0	0	0	0	0	0	0	0	0	0	0	0	0
FA(12:0)	M+6	0	0.000346361	0	0	0.000244518	0.000350015	0	0	0	0	0	0	0	0	0	0	0	0	0	0	0	0	0	0
FA(12:0)	M+7	0	0	0	0	0	0	0	0	0	0	0	0	0	0	0	0	0	0	0	0	0	0	0	0
FA(12:0)	M+8	0.000381307	0.000455462	0.000467297	0.000674873	0.000425909	0.000579609	0	0	0	0	0	0	0	0.000388471	0.000339472	0	0.000332166	0.00054111	0	0	0	0	0	0
FA(12:0)	M+9	0	0.000291053	0.000292691	0	0	0.000340678	0	0	0	0	0	0	0	0	0	0	0	0	0	0	0	0	0	0
FA(12:0)	M+10	0	0.00047199	0.000499223	0.000551139	0.000445342	0.000512122	0	0	0	0	0	0	0	0.000382355	0.000387817	0.000436687	0.000237789	0.000578892	0	0	0	0	0	0
FA(12:0)	M+11	0	0	0	0	0	0	0	0	0	0	0	0	0	0	0	0	0	0	0	0	0	0	0	0
FA(12:0)	M+12	0	0	0	0	0	0	0	0	0	0	0	0	0	0	0	0	0	0	0	0	0	0	0	0
FA(14:0)	M+0	0.916182	0.872815	0.882394	0.856719	0.911631	0.857036	0.960001	0.900693	0.964013	0.934882	0.975251	0.958895	0.923972	0.911553	0.919587	0.907137	0.924325	0.891253	0.965633	0.973445	0.980988	0.986231	0.977163	0.966043
FA(14:0)	M+1	0	0.00451177	0.00741358	0.00214928	0.00287895	0.00609175	0	0.00305663	0.00180526	0.00246375	0	0.00174111	0.00518119	0.00469582	0.00282828	0.00404099	0	0.00164142	0	0.00021547	0.000429125	0	0	0
FA(14:0)	M+2	0.0363084	0.0502351	0.0478015	0.059501	0.0256873	0.0554017	0.00990041	0.0390581	0.00700817	0.0240426	0.00825419	0.0111826	0.0278672	0.0388423	0.0349644	0.0414976	0.0340345	0.0440678	0.0102395	0.00668481	0.00303329	0.001928	0.00334587	0.00857554
FA(14:0)	M+3	0.00078994	0.000652363	0.000883156	0.0016979	0.00152932	0.000963671	0.00139982	0.000674958	0.00074328	0.000687281	0.000409244	0.000368216	6.65e-05	0.000455204	0	4.14e-05	0.000107748	0.000231711	0.00013488	0.0014176	0.000685455	0.000604887	0.00112206	0.000486298
FA(14:0)	M+4	0.0019296	0.00214614	0.00247165	0.00376969	0.00329677	0.00247268	0.00270056	0.00160272	0.00238086	0.00243765	0.00162664	0.0019609	0.00131509	0.00117212	0.000715294	0.000602005	0.000737831	0.000910277	0.000695338	0.0024968	0.00169793	0.00153594	0.00224502	0.00141252
FA(14:0)	M+5	0.00123048	0.00220287	0.00181979	0.00291216	0.00212607	0.0021819	0.00138563	0.00112505	0.00125463	0.00120968	0.000873287	0.000912778	0.00114809	0.00079078	0.000546789	0.000595752	0.000404556	0.00110057	0.000502682	0.0016858	0.00101586	0.000773232	0.00137541	0.000787827
FA(14:0)	M+6	0.00390973	0.00487827	0.00419589	0.00595666	0.0056802	0.00562611	0.0031062	0.0033776	0.00262958	0.00263723	0.00189613	0.00292481	0.00310834	0.00318858	0.0022104	0.00158857	0.00212738	0.00352982	0.00216809	0.00317246	0.00212443	0.00138657	0.00262378	0.00262578
FA(14:0)	M+7	0.00256622	0.00452337	0.00345804	0.00422505	0.00413673	0.00413445	0.00243478	0.00259492	0.00187397	0.00219954	0.00106952	0.00195107	0.00234304	0.00207398	0.00258482	0.00169644	0.00153575	0.00288468	0.00119882	0.00155008	0.000891993	0.000939444	0.00147726	0.00150345
FA(14:0)	M+8	0.00565839	0.00996933	0.0079419	0.0121975	0.00879203	0.0108877	0.00446344	0.00671091	0.00394267	0.00524114	0.00231796	0.00430837	0.00614068	0.00602981	0.00544471	0.00566472	0.00459216	0.0087427	0.00385713	0.00282113	0.00266179	0.00194884	0.00285861	0.00407149
FA(14:0)	M+9	0.00431571	0.0071332	0.00541973	0.00639015	0.00536516	0.00648431	0.00251396	0.0045049	0.00255098	0.0031447	0.00141739	0.00272839	0.00456317	0.00397118	0.00345255	0.00329862	0.00378228	0.00568903	0.00212528	0.00136561	0.00131661	0.000992591	0.00177013	0.00220916
FA(14:0)	M+10	0.00879942	0.0139137	0.0120907	0.0158595	0.010291	0.0153064	0.00431384	0.0113468	0.00423086	0.0071263	0.00238304	0.00529952	0.00895869	0.00959582	0.00904334	0.00951743	0.00851655	0.013595	0.0054854	0.00282734	0.00235077	0.00186472	0.00239924	0.00493529
FA(14:0)	M+11	0.00450977	0.00700512	0.00516613	0.00595428	0.0051153	0.00733321	0.00194959	0.00416108	0.00216489	0.00331734	0.00102886	0.00193181	0.0041018	0.00384644	0.00454093	0.00456318	0.00448289	0.00558207	0.00185274	0.000821147	0.00111055	0.000859951	0.00128851	0.00203322
FA(14:0)	M+12	0.00795091	0.0120532	0.0116642	0.0140066	0.0082127	0.0150089	0.0037474	0.0126298	0.00362161	0.00640097	0.00198406	0.00342971	0.00653357	0.00799583	0.00822259	0.0109499	0.00882282	0.0128861	0.00396224	0.00149637	0.00169405	0.00093526	0.00144121	0.00330492
FA(14:0)	M+13	0.00226092	0.00311279	0.00245949	0.00365178	0.00209317	0.0040717	0.000836455	0.00267071	0.00064227	0.00155353	0.000646782	0.00113339	0.00216064	0.00202669	0.0021437	0.0027649	0.00255619	0.00261944	0.000830678	0	0	0	0.000270296	0.000846913
FA(14:0)	M+14	0.00358867	0.00484805	0.00481995	0.00500895	0.00316431	0.00699982	0.00124678	0.00579311	0.0011383	0.00265668	0.000841671	0.00123268	0.00253967	0.00376261	0.00371563	0.00604128	0.00397383	0.00526657	0.00131402	0	0	0	0.000619647	0.00116475
FA(16:0)	M+0	0.696839	0.600749	0.634886	0.552934	0.764152	0.551897	0.89042	0.697094	0.910851	0.812129	0.920924	0.884423	0.741449	0.636424	0.666174	0.616757	0.659832	0.584849	0.842404	0.929804	0.918457	0.958829	0.930145	0.784772
FA(16:0)	M+1	0.00156558	0.00334868	0.00411142	0.00161173	0.00225189	0.00450295	0.00149299	0.00131912	0.00168556	0.0053701	0	0.00394835	0.00131166	0.000512747	0.00268664	0	0.00183732	0	0	0	0	0.00107672	0.00101587	0.000989849
FA(16:0)	M+2	0.0112819	0.0096503	0.0121399	0.0129234	0.00511963	0.0132652	0.00560253	0.0083831	0.00295878	0.00906123	0.00861057	0.00414625	0.00284407	0.00495705	0.00539614	0.0059709	0.00501785	0.00401608	0.000154057	0.00544017	0.00265979	0	0.00086495	0.00433706
FA(16:0)	M+3	0.00295783	0.00275585	0.00400819	0.00315694	0.00224115	0.00438282	0.00282878	0.0020854	0.00172987	0.00159322	0.00245606	0.00152085	0.00135947	0.00133985	0.00168392	0.00133009	0.00085292	0.000921766	0.000846264	0.00229056	0.00159947	0.00106598	0.00193356	0.00213363
FA(16:0)	M+4	0.00837195	0.00839828	0.00806407	0.0101951	0.00614808	0.00955067	0.00575352	0.00585705	0.00403135	0.00623057	0.00568201	0.00349166	0.00400884	0.00482267	0.00515721	0.00389247	0	0	0.0030748	0.00534808	0.00452654	0.00291889	0.00511145	0.00626949
FA(16:0)	M+5	0.00535082	0.00565094	0.00535762	0.00553016	0.00408403	0.00601341	0.00322281	0.00279243	0.00211451	0.00284655	0.00195475	0.00222351	0.00292258	0.00316175	0.00273105	0.0018699	0.00261906	0.00437861	0.00243501	0.00338067	0.00218211	0.00190643	0.0034501	0.00441544
FA(16:0)	M+6	0.0109079	0.0162588	0.0117258	0.0166394	0.0106208	0.0148295	0.00681862	0.00752744	0.00502758	0.00710205	0.00566306	0.00518996	0.00799101	0.0114476	0.00803911	0.00692016	0.00778171	0.0119342	0.00659261	0.00610921	0.006056	0.00375121	0.00652196	0.011147
FA(16:0)	M+7	0.00939758	0.0125388	0.011357	0.0131514	0.00905932	0.0125172	0.00493424	0.00600876	0.00384636	0.00555939	0.00337338	0.00510558	0.00857316	0.00983671	0.00824136	0.00572278	0.0072213	0.0104991	0.00432125	0.00410667	0.00418624	0.00225173	0.00427002	0.00950782
FA(16:0)	M+8	0.021731	0.03249	0.0251525	0.0365982	0.0204622	0.0318672	0.0105627	0.0181768	0.00864973	0.0132362	0.00692057	0.0101095	0.0210794	0.0264635	0.0206216	0.0187406	0.0202679	0.0355884	0.015143	0.00792784	0.00886582	0.00523904	0.00898569	0.0233094
FA(16:0)	M+9	0.0198778	0.0250945	0.0210033	0.0252593	0.0155468	0.0291332	0.00710417	0.0150387	0.00673063	0.0113847	0.00521603	0.00753713	0.0186918	0.0227312	0.0196331	0.0159393	0.017604	0.0255072	0.00970842	0.00497673	0.00632936	0.00319344	0.00626738	0.0164095
FA(16:0)	M+10	0.0390793	0.0551409	0.0462396	0.0624253	0.0349277	0.0582168	0.0147705	0.0365602	0.0110373	0.02369	0.00913455	0.0160724	0.0362997	0.0533366	0.0456583	0.0453369	0.0430928	0.0642356	0.0262101	0.00924411	0.0118702	0.0047714	0.0105828	0.0317911
FA(16:0)	M+11	0.0275825	0.0374154	0.0315961	0.0348242	0.0213174	0.0416563	0.00810179	0.0257251	0.007351	0.0147627	0.00545086	0.00912296	0.0268669	0.0342894	0.0306034	0.0314702	0.0320613	0.0376877	0.0132075	0.00463471	0.00586287	0.00289236	0.00556144	0.0200911
FA(16:0)	M+12	0.0516309	0.0671287	0.0638901	0.0834241	0.0402741	0.076687	0.0154101	0.0556361	0.0128809	0.0309909	0.00969516	0.018121	0.0459646	0.0690764	0.0634847	0.0744672	0.0660926	0.0843638	0.0304875	0.00778853	0.011873	0.00470872	0.00871968	0.0342775
FA(16:0)	M+13	0.0251899	0.0331219	0.0294511	0.033678	0.0167496	0.0382764	0.0067855	0.0269305	0.00649333	0.0149799	0.00495136	0.00812602	0.0239675	0.0322137	0.0309053	0.0373361	0.0331132	0.0341747	0.0110767	0.00343603	0.00458774	0.00221647	0.0043222	0.0157366
FA(16:0)	M+14	0.0407021	0.0564952	0.0547203	0.0673745	0.0301336	0.0653105	0.010276	0.0537604	0.00929949	0.0255953	0.00603377	0.0132136	0.0356553	0.0555435	0.053094	0.07671	0.0606081	0.0646801	0.0225524	0.00345796	0.00707753	0.00306329	0	0.0221919
FA(16:0)	M+15	0.0119926	0.0130703	0.0147368	0.0152293	0.00605982	0.0161073	0.00224831	0.0133208	0.00230012	0.00641368	0.00201663	0.00296504	0.00926917	0.0131906	0.0142322	0.0220763	0.0163356	0.0148182	0.00412205	0.000956183	0.00167906	0.000801809	0.000950606	0.00611774
FA(16:0)	M+16	0.0155412	0.0206927	0.0215605	0.0250449	0.0108514	0.0257863	0.00366763	0.023784	0.00301227	0.00905488	0.00191704	0.00468301	0.0117457	0.0206529	0.0216583	0.0354605	0.0256625	0.0223451	0.00766387	0.00109844	0.00218731	0.00131345	0.00129761	0.00650327
FA(16:1)	M+0	0.805342	0.701916	0.778622	0.714108	0.859507	0.709709	0.930451	0.795502	0.948177	0.86844	0.963141	0.936377	0.879879	0.816627	0.835997	0.781402	0.826372	0.748119	0.924596	0.974468	0.973259	0.991068	0.987036	0.937254
FA(16:1)	M+1	0.00343276	0	0	0	0	0.00108488	0	0	0	0	0	0	0	0	0.000969401	0	0	0	0	0	0.000347255	0	0	0
FA(16:1)	M+2	0.00839667	0.00795103	0.00892701	0.0106136	0.00289806	0.0125153	0.00252209	0.00407931	0	0.00301892	0.000668588	0	0	0.00164718	0.00189892	0.00267129	0.0016826	0.00195858	0	0	0	0	0	0
FA(16:1)	M+3	0.00209592	0.00143707	0.00267501	0.00224845	0.000778193	0.00353287	0.000704291	0.00200794	0.00059948	0.00135052	0.000648867	0.00105515	7.05e-05	0.00067617	0.00112124	0.000475567	0.000585836	0.000367687	0.000282133	0.000593488	6.99e-05	0	0	0
FA(16:1)	M+4	0.00600451	0.00470209	0.00571919	0.00763857	0.00340659	0.0088386	0.0044485	0.00423986	0.00179314	0.0030659	0.00237408	0.00139514	0.00191302	0.0027147	0.00276849	0.00223501	0.00220233	0.00216729	0.00159855	0.00215518	0.0012977	0	0.000970706	0.0016321
FA(16:1)	M+5	0.0025533	0.00350902	0.00253428	0.00352855	0.00225073	0.00428223	0.00181955	0.00182695	0.00145639	0.00217783	0.000547369	0.0012133	0.00170774	0.00149594	0.00122261	0.000829698	0.000825417	0.00168824	0.000638353	0.00126759	0.000700002	0	0.00057488	0.00110665
FA(16:1)	M+6	0.00651768	0.00824967	0.00535292	0.0115067	0.00492797	0.00886182	0.00382157	0.00465335	0.00231969	0.00327548	0.00157765	0.00238503	0.00278404	0.00472663	0.0033539	0.00256578	0.00311965	0.00533089	0.00181328	0.00212261	0.00148069	0	0	0.00262996
FA(16:1)	M+7	0.00489107	0.0076984	0.00484466	0.0081539	0.00532834	0.00777874	0.00329964	0.00438252	0.00211903	0.00351595	0.00177681	0.00186404	0.00350944	0.00474529	0.00367294	0.00327766	0.00300258	0.00639041	0.00239494	0.00163254	0.00126461	0	0	0.00214114
FA(16:1)	M+8	0.0117292	0.0202819	0.0142604	0.0218703	0.0127056	0.0181241	0.00620944	0.0127504	0.00499038	0.00923083	0.00360027	0.00621149	0.0102443	0.0138736	0.0103484	0.00930803	0.0106239	0.0187572	0.00674461	0.00318343	0.00269291	0.0011829	0.00171682	0.00723648
FA(16:1)	M+9	0.0111715	0.0193214	0.0123154	0.01836	0.00881005	0.0164765	0.00521581	0.00969632	0.00380767	0.00810133	0.00263046	0.00424274	0.00939041	0.0106677	0.00897899	0.00912618	0.00802849	0.0153909	0.00474362	0.00231378	0.00196057	0.000736102	0.00180975	0.00402261
FA(16:1)	M+10	0.0234068	0.0398035	0.0295049	0.0386247	0.0206769	0.0356809	0.0086604	0.0253041	0.00685687	0.0178258	0.00512542	0.00822762	0.0179113	0.0266812	0.0218365	0.024768	0.0220048	0.0375998	0.0136597	0.00382747	0.00424721	0.00147598	0.00208391	0.0102588
FA(16:1)	M+11	0.0171442	0.029167	0.018911	0.0241862	0.0136246	0.0251856	0.0062679	0.0151042	0.00514273	0.0114259	0.00316261	0.0060893	0.0117526	0.0168569	0.0145217	0.0186522	0.0164285	0.0234022	0.00668772	0.00232199	0.0025813	0.000856888	0.00139688	0.00564385
FA(16:1)	M+12	0.0325475	0.0562112	0.039328	0.0496793	0.0251216	0.050004	0.00963352	0.0401753	0.00836702	0.0241805	0.00539956	0.0118061	0.020816	0.0356129	0.0322141	0.043476	0.0333576	0.0518119	0.014749	0.00296904	0.00434475	0.00188808	0.0018599	0.0114489
FA(16:1)	M+13	0.0184136	0.026185	0.0181184	0.0221098	0.0112158	0.0237301	0.0047307	0.0179004	0.00399113	0.0111718	0.0029196	0.00530599	0.0116057	0.016513	0.0151324	0.0214804	0.0177148	0.0220377	0.00529649	0.00127495	0.00168166	0.00109675	0.00079741	0.00486917
FA(16:1)	M+14	0.0278044	0.0449518	0.035828	0.0422373	0.0176129	0.0450363	0.00715855	0.0373201	0.00619555	0.019071	0.00358385	0.00831989	0.0166247	0.029274	0.0274663	0.0450029	0.0309388	0.0416935	0.0108865	0.00186965	0.00258097	0.00109723	0.00146009	0.00748265
FA(16:1)	M+15	0.00771371	0.0113536	0.00865891	0.00906471	0.00416892	0.0117749	0.00207507	0.00907866	0.00173517	0.00578327	0.0013092	0.00206024	0.00477697	0.00736802	0.00698353	0.0124422	0.0092235	0.00838032	0.00183913	0	0.000634523	0	0.000293221	0.00207549
FA(16:1)	M+16	0.0108348	0.0172617	0.0143998	0.0160699	0.00696643	0.0173845	0.00298186	0.0159787	0.00244829	0.00836523	0.00153461	0.00344727	0.00701429	0.01052	0.0115137	0.0222877	0.0138887	0.0149048	0.00407038	0	0.000857074	0.00059768	0	0.00219857
FA(18:0)	M+0	0.795415	0.760653	0.791697	0.661525	0.865684	0.720263	0.915774	0.824342	0.947672	0.889126	0.935891	0.926642	0.862395	0.744624	0.772636	0.747432	0.77944	0.804422	0.941492	0.982381	0.960384	0.986854	0.978173	0.914986
FA(18:0)	M+1	0.00266969	0.00231899	0.000500103	0.00161051	0	0	0.000150104	0.00166802	0	0.000362249	0	0	0	0.00153568	0.000649064	0	0	0	0	0	0	0	0	0
FA(18:0)	M+2	0.0275545	0.0305013	0.0300426	0.039627	0.0178746	0.035527	0.0148331	0.0219312	0.00784631	0.0176035	0.0107395	0.0137901	0.0155702	0.0249749	0.0284969	0.0271601	0.0295925	0.0200395	0.00490325	0.00138136	0.0044321	0.0014125	0.00235636	0.00680551
FA(18:0)	M+3	0.00174355	0.00135655	0.00184542	0.00204508	0.00127355	0.00214018	0.00163825	0.00165023	0.00107872	0.000391604	0.00129042	0.000316116	0.000897228	0.000407235	0.00116236	0.00076021	9.69e-05	0	0.000466663	0.000900234	0.000636283	0.00013387	0.000425542	0.000914888
FA(18:0)	M+4	0.00494832	0.00449298	0.00540146	0.00622502	0.00259722	0.00621927	0.00441727	0.00368866	0.00238774	0.00366035	0.00386111	0.00182968	0.00166022	0.00312918	0.00339741	0.00372716	0.00282948	0.00198715	0	0.0011414	0.0013577	0	0	0.00131722
FA(18:0)	M+5	0.00168218	0.00193897	0.00173427	0.00284844	0.00159362	0.00225882	0.00167883	0.00157031	0.00120006	0.00108949	0.00117976	0.000853605	0.00055945	0.000813002	0.00104196	0.000658681	0	0	0	0	0	0	0	0
FA(18:0)	M+6	0.00425828	0.00423766	0.00388444	0.00607073	0.00339159	0.00539537	0.0034482	0.00283157	0	0.00203522	0.00277493	0.00181056	0.00222051	0.00366532	0.00250375	0.00209562	0.00264994	0.00260691	0	0.00144042	0.00197714	0.00100755	0	0.00326732
FA(18:0)	M+7	0.00350827	0.00311076	0.00329634	0.00422471	0.00297282	0.00367647	0.00162259	0.000965636	0.00195542	0.00187961	0.00139949	0.000809877	0.00181759	0.00319358	0.00205884	0.00185275	0.00183077	0.00235757	0	0.000591626	0.00111849	0.000935702	0	0.00161041
FA(18:0)	M+8	0.00811532	0.00902176	0.00653897	0.012654	0.00627407	0.009196	0.00397582	0.00472392	0.00233709	0.00410649	0.00268636	0.0034577	0.004777	0.00891608	0.00621632	0.00516576	0.00587658	0	0.00234903	0.00127247	0.00257475	0	0.00225579	0.00498834
FA(18:0)	M+9	0.0053479	0.008219	0.00609949	0.00884181	0.00533403	0.00888899	0.00329389	0.00307243	0.00271137	0.00296906	0.00237627	0.00275961	0.00475867	0.00719783	0.00636427	0.00478614	0.00566976	0.00650215	0.00195172	0.00100371	0.00213633	0	0.002159	0.00397654
FA(18:0)	M+10	0.0118598	0.0182045	0.013511	0.0261502	0.0114309	0.0199535	0.00629386	0.0104024	0.00501724	0.00803771	0.0044074	0.00540938	0.0115606	0.0199202	0.0151412	0.0132329	0.0133512	0.0152605	0.00702896	0.00203719	0.00429844	0.00156175	0.00229839	0.0102863
FA(18:0)	M+11	0.01294	0.0170105	0.0117554	0.0186419	0.00861297	0.0186017	0.00546454	0.00939543	0.00304017	0.00725643	0.00336682	0.00476277	0.0100596	0.0158019	0.0138091	0.0110414	0.012872	0.0128197	0.00378333	0.00159278	0.00214117	0.001051	0.00196281	0.00642487
FA(18:0)	M+12	0.0235316	0.0295317	0.0243956	0.0433616	0.0179401	0.0332199	0.00812962	0.0206558	0.00638374	0.0116737	0.00682843	0.00870852	0.0172214	0.0329839	0.0263269	0.0285699	0.0260838	0.0286243	0.00898487	0.00193673	0.0061593	0.00156631	0.00325676	0.0117528
FA(18:0)	M+13	0.0183652	0.0207191	0.015155	0.026512	0.0116418	0.0226764	0.00554197	0.0116313	0.00451345	0.00915241	0.00521422	0.00581816	0.0129082	0.0216817	0.0217853	0.0204063	0.0198308	0.0157966	0.00557957	0.00104411	0.00278825	0.00143559	0.00226864	0.00790153
FA(18:0)	M+14	0.02758	0.0346996	0.0303551	0.0535724	0.0170438	0.0432289	0.00921509	0.0280368	0.00587298	0.0141975	0.00649821	0.00874999	0.0202476	0.0430349	0.0357272	0.0436743	0.0343051	0.0354583	0.0113043	0.00209735	0.00527535	0.00136856	0.00294039	0.0127819
FA(18:0)	M+15	0.0174577	0.0160092	0.0139284	0.0234142	0.00803312	0.0183233	0.00444164	0.0133071	0.00248059	0.00720274	0.00353633	0.00453258	0.0108142	0.0198066	0.0176018	0.021855	0.0164753	0.01333	0.00394966	0.00117964	0.00158876	0.000975589	0.00190365	0.00541345
FA(18:0)	M+16	0.0196061	0.0243776	0.0243621	0.0389675	0.0119458	0.0311348	0.00626774	0.0232543	0.00385813	0.0123887	0.00484827	0.00617958	0.0139245	0.0302512	0.0273669	0.0395637	0.0304509	0.0271481	0.0082067	0	0.00313173	0.00169807	0	0.00757305
FA(18:0)	M+17	0.00521526	0.00546578	0.00691995	0.00925304	0.0032201	0.00770952	0.00197607	0.00577291	0.00164474	0.00291405	0.00134533	0.0017909	0.00394501	0.00676108	0.00742042	0.0114406	0.00754206	0.00555982	0	0	0	0	0	0
FA(18:0)	M+18	0.00820171	0.00813071	0.00857738	0.0144548	0.00313604	0.0115867	0.00183722	0.0111003	0	0.00395345	0.00175589	0.00177855	0.00466341	0.011302	0.0102944	0.0165771	0.0111024	0.00808703	0	0	0	0	0	0
FA(18:1)	M+0	0.938469	0.905429	0.881569	0.845068	0.959386	0.858195	0.983694	0.925112	0.990745	0.971737	0.996003	0.987784	0.969221	0.924512	0.921062	0.897019	0.929739	0.914514	0.987619	0.996568	0.997213	1	1	0.992835
FA(18:1)	M+1	0.000833591	0.000481067	0.00129552	0.0033473	0	0.00395943	0.00263747	0	0.00126001	0.000784099	0	0.00356907	0.000602767	0	0.00521886	0.00118337	0.000771836	0.0013606	0	0.00062178	0	0	0	0
FA(18:1)	M+2	0.00870896	0.0101187	0.0173643	0.0170713	0.00302049	0.0166654	0.000739555	0.0087072	0	0.002253	0	0	0.00185341	0.00559451	0.00721966	0.00910692	0.00860243	0.00559749	9.17e-05	0	0	0	0	0
FA(18:1)	M+3	0.000948727	0.000447011	0.00112302	0.000989467	0.000453461	0.00258708	0.000590548	0.000995232	0.000173972	0.00046775	6.13e-05	0.00017438	0.000137538	0.000603761	0.000628909	0.000533379	0.000301535	0.000226964	0.000200437	0.000416278	0	0	0	0
FA(18:1)	M+4	0.00252629	0.00180118	0.00404951	0.00360963	0.000844165	0.00440901	0.00104791	0.00188948	0.000344569	0.000725199	0.000288106	0.000321822	0.000475033	0.000962216	0.00218054	0.00194681	0.001413	0.000838762	0	0	0	0	0	0
FA(18:1)	M+5	0.000884165	0.000618226	0.000927685	0.00109626	0.00024875	0.00186605	0	0	0	0	0	0	0	0.000220031	0.000694653	0.000356967	0.000245804	0.000218122	0	0	0	0	0	0
FA(18:1)	M+6	0.00168387	0.00153926	0.002004	0.00268044	0.000894505	0.00297839	0.0007126	0.0013303	0	0.000404845	0	0	0	0.00106499	0.0010546	0.000879227	0.000698204	0.000727671	0	0	0	0	0	0
FA(18:1)	M+7	0.000767185	0.000808417	0.00138015	0.00200222	0.000540186	0.0017217	0.000329218	0.000569469	0	0.000225739	0	0	0.000421617	0.000576252	0.000826163	0.000534857	0.000393144	0.000693325	0	0	0	0	0	0
FA(18:1)	M+8	0.00175267	0.00305532	0.00326828	0.00517216	0.00185748	0.00424419	0.000658669	0.00176938	0.000611211	0.00104067	0	0.000563616	0.000997399	0.00223926	0.00162574	0.00181002	0.00162786	0.0027188	0.000721276	0.000371555	0	0	0	0.000467595
FA(18:1)	M+9	0.00140541	0.00273287	0.00298806	0.0046885	0.00155503	0.00364521	0.000549872	0.00132521	0.000350001	0.000842754	0	0.000161916	0.00115923	0.00199198	0.00214267	0.00196298	0.00124065	0.00210329	0.000563191	0.000325682	0	0	0	0.000373912
FA(18:1)	M+10	0.00374626	0.00633278	0.00733738	0.0111449	0.00415946	0.00951836	0.00119726	0.00412898	0.000504882	0.00163379	0.000466115	0.000922218	0.00226041	0.00562086	0.00423107	0.00477421	0.00367098	0.00657745	0.0013846	0.000447386	0.000403752	0	0	0.000923593
FA(18:1)	M+11	0.00314888	0.00645834	0.00593518	0.00875653	0.00258876	0.00711899	0.00062978	0.00328044	0.000792519	0.00182552	0.000139705	0.000795126	0.00203331	0.00442009	0.00389786	0.00406948	0.00319626	0.00525661	0.000940988	0.000380215	0.000196692	0	0	0.000685654
FA(18:1)	M+12	0.00679903	0.0121027	0.0128261	0.0187151	0.00537166	0.0165459	0.00121567	0.00789248	0.00120562	0.00306827	0.000630605	0.000993229	0.00412975	0.010057	0.0090681	0.0113699	0.00806238	0.0116519	0.00242433	0.000539809	0.000709909	0	0	0.0014556
FA(18:1)	M+13	0.00509062	0.00800809	0.00898906	0.0126329	0.00369521	0.0108656	0.00132107	0.00653693	0.000882904	0.00230785	0.000612459	0.000915206	0.00347737	0.00615397	0.00617727	0.00788911	0.005749	0.00746476	0.00105884	0.00032905	0.000393246	0	0	0.00084222
FA(18:1)	M+14	0.00850621	0.0146356	0.0167834	0.0233645	0.00619168	0.0200734	0.00175637	0.0116675	0.00133824	0.00423567	0.000812226	0.00156691	0.00514299	0.0132058	0.0115017	0.017656	0.0109941	0.0150852	0.00310018	0	0.00060471	0	0	0.00129711
FA(18:1)	M+15	0.00441347	0.00694235	0.00818064	0.010573	0.00260342	0.0100284	0.00101633	0.00593098	0.000601145	0.00263568	0.00032533	0.000643051	0.00242505	0.00605514	0.00609541	0.00892151	0.00588388	0.00648764	0	0	0	0	0	0
FA(18:1)	M+16	0.00619939	0.0114738	0.01459	0.0178231	0.00431518	0.0157645	0.00121657	0.0115054	0.00118994	0.0033556	0.000661241	0.00136671	0.00358343	0.010328	0.00975066	0.0169269	0.0103432	0.0120319	0.00189502	0	0.000478751	0	0	0.0011198
FA(18:1)	M+17	0.00157106	0.0028721	0.00420245	0.00454404	0.000870595	0.00378057	0.000379588	0.00232695	0	0.00106441	0	0	0.000846979	0.00278476	0.0029592	0.00551375	0.00313216	0.00233385	0	0	0	0	0	0
FA(18:1)	M+18	0.00254541	0.00414317	0.00518672	0.00672078	0.00140378	0.00603266	0.000307562	0.00503241	0	0.00139226	0	0.000222719	0.00123237	0.00360949	0.00366537	0.00754535	0.00393463	0.0041112	0	0	0	0	0	0
FA(18:2)	M+0	1	1	1	1	0.999377	1	1	1	1	1	1	1	1	1	1	1	1	1	1	1	0.996618	1	1	0.999857
FA(18:2)	M+1	0	0	0	0	0.000622826	0	0	0	0	0	0	0	0	0	0	0	0	0	0	0	0.00338185	0	0	0.000143222
FA(18:2)	M+2	0	0	0	0	0	0	0	0	0	0	0	0	0	0	0	0	0	0	0	0	0	0	0	0
FA(18:2)	M+3	0	0	0	0	0	0	0	0	0	0	0	0	0	0	0	0	0	0	0	0	0	0	0	0
FA(18:2)	M+4	0	0	0	0	0	0	0	0	0	0	0	0	0	0	0	0	0	0	0	0	0	0	0	0
FA(18:2)	M+5	0	0	0	0	0	0	0	0	0	0	0	0	0	0	0	0	0	0	0	0	0	0	0	0
FA(18:2)	M+6	0	0	0	0	0	0	0	0	0	0	0	0	0	0	0	0	0	0	0	0	0	0	0	0
FA(18:2)	M+7	0	0	0	0	0	0	0	0	0	0	0	0	0	0	0	0	0	0	0	0	0	0	0	0
FA(18:2)	M+8	0	0	0	0	0	0	0	0	0	0	0	0	0	0	0	0	0	0	0	0	0	0	0	0
FA(18:2)	M+9	0	0	0	0	0	0	0	0	0	0	0	0	0	0	0	0	0	0	0	0	0	0	0	0
FA(18:2)	M+10	0	0	0	0	0	0	0	0	0	0	0	0	0	0	0	0	0	0	0	0	0	0	0	0
FA(18:2)	M+11	0	0	0	0	0	0	0	0	0	0	0	0	0	0	0	0	0	0	0	0	0	0	0	0
FA(18:2)	M+12	0	0	0	0	0	0	0	0	0	0	0	0	0	0	0	0	0	0	0	0	0	0	0	0
FA(18:2)	M+13	0	0	0	0	0	0	0	0	0	0	0	0	0	0	0	0	0	0	0	0	0	0	0	0
FA(18:2)	M+14	0	0	0	0	0	0	0	0	0	0	0	0	0	0	0	0	0	0	0	0	0	0	0	0
FA(18:2)	M+15	0	0	0	0	0	0	0	0	0	0	0	0	0	0	0	0	0	0	0	0	0	0	0	0
FA(18:2)	M+16	0	0	0	0	0	0	0	0	0	0	0	0	0	0	0	0	0	0	0	0	0	0	0	0
FA(18:2)	M+17	0	0	0	0	0	0	0	0	0	0	0	0	0	0	0	0	0	0	0	0	0	0	0	0
FA(18:2)	M+18	0	0	0	0	0	0	0	0	0	0	0	0	0	0	0	0	0	0	0	0	0	0	0	0
FA(18:3)	M+0	1	1	1	1	1	1	1	1	1	1	1	1	1	1	1	1	1	0.998892	1	1	1	1	1	1
FA(18:3)	M+1	0	0	0	0	0	0	0	0	0	0	0	0	0	0	0	0	0	0.00110796	0	0	0	0	0	0
FA(18:3)	M+2	0	0	0	0	0	0	0	0	0	0	0	0	0	0	0	0	0	0	0	0	0	0	0	0
FA(18:3)	M+3	0	0	0	0	0	0	0	0	0	0	0	0	0	0	0	0	0	0	0	0	0	0	0	0
FA(18:3)	M+4	0	0	0	0	0	0	0	0	0	0	0	0	0	0	0	0	0	0	0	0	0	0	0	0
FA(18:3)	M+5	0	0	0	0	0	0	0	0	0	0	0	0	0	0	0	0	0	0	0	0	0	0	0	0
FA(18:3)	M+6	0	0	0	0	0	0	0	0	0	0	0	0	0	0	0	0	0	0	0	0	0	0	0	0
FA(18:3)	M+7	0	0	0	0	0	0	0	0	0	0	0	0	0	0	0	0	0	0	0	0	0	0	0	0
FA(18:3)	M+8	0	0	0	0	0	0	0	0	0	0	0	0	0	0	0	0	0	0	0	0	0	0	0	0
FA(18:3)	M+9	0	0	0	0	0	0	0	0	0	0	0	0	0	0	0	0	0	0	0	0	0	0	0	0
FA(18:3)	M+10	0	0	0	0	0	0	0	0	0	0	0	0	0	0	0	0	0	0	0	0	0	0	0	0
FA(18:3)	M+11	0	0	0	0	0	0	0	0	0	0	0	0	0	0	0	0	0	0	0	0	0	0	0	0
FA(18:3)	M+12	0	0	0	0	0	0	0	0	0	0	0	0	0	0	0	0	0	0	0	0	0	0	0	0
FA(18:3)	M+13	0	0	0	0	0	0	0	0	0	0	0	0	0	0	0	0	0	0	0	0	0	0	0	0
FA(18:3)	M+14	0	0	0	0	0	0	0	0	0	0	0	0	0	0	0	0	0	0	0	0	0	0	0	0
FA(18:3)	M+15	0	0	0	0	0	0	0	0	0	0	0	0	0	0	0	0	0	0	0	0	0	0	0	0
FA(18:3)	M+16	0	0	0	0	0	0	0	0	0	0	0	0	0	0	0	0	0	0	0	0	0	0	0	0
FA(18:3)	M+17	0	0	0	0	0	0	0	0	0	0	0	0	0	0	0	0	0	0	0	0	0	0	0	0
FA(18:3)	M+18	0	0	0	0	0	0	0	0	0	0	0	0	0	0	0	0	0	0	0	0	0	0	0	0
FA(18:4)	M+0	1	1	1	0.982451	1	1	1	1	1	1	1	0.989939	1	1	1	1	1	1	1	1	1	0.981512	1	0.992455
FA(18:4)	M+1	0	0	0	0.0175493	0	0	0	0	0	0	0	0.010061	0	0	0	0	0	0	0	0	0	0.0184876	0	0.00754512
FA(18:4)	M+2	0	0	0	0	0	0	0	0	0	0	0	0	0	0	0	0	0	0	0	0	0	0	0	0
FA(18:4)	M+3	0	0	0	0	0	0	0	0	0	0	0	0	0	0	0	0	0	0	0	0	0	0	0	0
FA(18:4)	M+4	0	0	0	0	0	0	0	0	0	0	0	0	0	0	0	0	0	0	0	0	0	0	0	0
FA(18:4)	M+5	0	0	0	0	0	0	0	0	0	0	0	0	0	0	0	0	0	0	0	0	0	0	0	0
FA(18:4)	M+6	0	0	0	0	0	0	0	0	0	0	0	0	0	0	0	0	0	0	0	0	0	0	0	0
FA(18:4)	M+7	0	0	0	0	0	0	0	0	0	0	0	0	0	0	0	0	0	0	0	0	0	0	0	0
FA(18:4)	M+8	0	0	0	0	0	0	0	0	0	0	0	0	0	0	0	0	0	0	0	0	0	0	0	0
FA(18:4)	M+9	0	0	0	0	0	0	0	0	0	0	0	0	0	0	0	0	0	0	0	0	0	0	0	0
FA(18:4)	M+10	0	0	0	0	0	0	0	0	0	0	0	0	0	0	0	0	0	0	0	0	0	0	0	0
FA(18:4)	M+11	0	0	0	0	0	0	0	0	0	0	0	0	0	0	0	0	0	0	0	0	0	0	0	0
FA(18:4)	M+12	0	0	0	0	0	0	0	0	0	0	0	0	0	0	0	0	0	0	0	0	0	0	0	0
FA(18:4)	M+13	0	0	0	0	0	0	0	0	0	0	0	0	0	0	0	0	0	0	0	0	0	0	0	0
FA(18:4)	M+14	0	0	0	0	0	0	0	0	0	0	0	0	0	0	0	0	0	0	0	0	0	0	0	0
FA(18:4)	M+15	0	0	0	0	0	0	0	0	0	0	0	0	0	0	0	0	0	0	0	0	0	0	0	0
FA(18:4)	M+16	0	0	0	0	0	0	0	0	0	0	0	0	0	0	0	0	0	0	0	0	0	0	0	0
FA(18:4)	M+17	0	0	0	0	0	0	0	0	0	0	0	0	0	0	0	0	0	0	0	0	0	0	0	0
FA(18:4)	M+18	0	0	0	0	0	0	0	0	0	0	0	0	0	0	0	0	0	0	0	0	0	0	0	0
FA(20:0)	M+0	0.981926	0.883697	0.901711	0.839878	0.995954	0.879625	0.990012	0.996828	0.99793	0.989323	0.987409	0.997834	0.946466	0.924107	0.916509	0.969951	0.984634	0.962852	1	1	1	1	1	1
FA(20:0)	M+1	0.0180744	0.00509436	0.00687938	0.00893514	0	0.00737906	0.00517273	0	0.00207002	0	0.00743165	0	0.00270131	0	0	0.00446266	0	0	0	0	0	0	0	0
FA(20:0)	M+2	0	0.0186799	0.0161749	0.0220194	0.00404646	0.0161125	0.00396708	0.00317164	0	0.00860178	0.00515891	0.00216565	0.012136	0.0137802	0.0204505	0.0168156	0.0153658	0.0108916	0	0	0	0	0	0
FA(20:0)	M+3	0	0	0	0	0	0	0.000848002	0	0	0.00207472	0	0	0.000689004	0.00129098	0.00239303	0	0	0	0	0	0	0	0	0
FA(20:0)	M+4	0	0.00581848	0.00831702	0.0137559	0	0.0107523	0	0	0	0	0	0	0	0	0	0	0	0	0	0	0	0	0	0
FA(20:0)	M+5	0	0	0	0	0	0	0	0	0	0	0	0	0	0	0	0	0	0	0	0	0	0	0	0
FA(20:0)	M+6	0	0	0	0	0	0	0	0	0	0	0	0	0	0	0	0	0	0	0	0	0	0	0	0
FA(20:0)	M+7	0	0	0	0	0	0	0	0	0	0	0	0	0	0	0	0	0	0	0	0	0	0	0	0
FA(20:0)	M+8	0	0	0	0	0	0	0	0	0	0	0	0	0	0	0	0	0	0	0	0	0	0	0	0
FA(20:0)	M+9	0	0	0	0	0	0	0	0	0	0	0	0	0	0	0	0	0	0	0	0	0	0	0	0
FA(20:0)	M+10	0	0	0	0	0	0	0	0	0	0	0	0	0	0	0	0	0	0	0	0	0	0	0	0
FA(20:0)	M+11	0	0	0	0	0	0	0	0	0	0	0	0	0	0	0	0	0	0	0	0	0	0	0	0
FA(20:0)	M+12	0	0.0076943	0.00967415	0.0127181	0	0.0109239	0	0	0	0	0	0	0.00438992	0.00681343	0.00653851	0	0	0	0	0	0	0	0	0
FA(20:0)	M+13	0	0.0104859	0	0.0135434	0	0.00901763	0	0	0	0	0	0	0.00487016	0.00441294	0.00548056	0	0	0.00511848	0	0	0	0	0	0
FA(20:0)	M+14	0	0.017573	0.0144669	0.0229803	0	0.0153916	0	0	0	0	0	0	0.00630009	0.012664	0.0107696	0.00877041	0	0.0104986	0	0	0	0	0	0
FA(20:0)	M+15	0	0.0131733	0.0096529	0.017718	0	0.00917298	0	0	0	0	0	0	0.00502821	0.00528174	0.00868502	0	0	0	0	0	0	0	0	0
FA(20:0)	M+16	0	0.0179646	0.0140303	0.0266856	0	0.0177991	0	0	0	0	0	0	0.00777806	0.0160177	0.0132891	0	0	0.0106388	0	0	0	0	0	0
FA(20:0)	M+17	0	0.00744069	0.00642804	0	0	0.0102241	0	0	0	0	0	0	0.00397223	0.00387821	0.00566074	0	0	0	0	0	0	0	0	0
FA(20:0)	M+18	0	0.0123781	0.0126654	0.0217663	0	0.0136015	0	0	0	0	0	0	0.00566862	0.0117536	0.0102235	0	0	0	0	0	0	0	0	0
FA(20:0)	M+19	0	0	0	0	0	0	0	0	0	0	0	0	0	0	0	0	0	0	0	0	0	0	0	0
FA(20:0)	M+20	0	0	0	0	0	0	0	0	0	0	0	0	0	0	0	0	0	0	0	0	0	0	0	0
FA(20:1)	M+0	0.97081	0.938109	0.936552	0.895138	0.980954	0.946402	0.982969	0.981993	0.998102	0.967749	0.974023	0.988566	0.996074	0.995079	0.992687	0.997328	0.988363	0.994774	0.996029	0.998125	1	1	0.999727	0.999519
FA(20:1)	M+1	0	0.000958452	0	0	0	0	0.00261657	0	0	0	0	0	0	0	0	0	0.00142742	0	0.00397097	0	0	0	0	0
FA(20:1)	M+2	0.00671636	0.0104132	0.0148537	0.0164637	0.0023222	0.0163048	0.00287019	0.00348694	0.000397126	0.00646082	0.00352448	0.000998702	0.0039257	0.0048657	0.00545981	0.00267223	0.00929341	0.00470141	0	0.0014524	0	0	0.000272872	0.000480995
FA(20:1)	M+3	0.00068282	0.000542188	0.00082555	0.000348353	0.000197724	0.00164554	0.00044636	0.000233871	0	0	0.000707655	9.03e-05	0	5.54e-05	0.000870815	0	0	0	0	0.000422497	0	0	0	0
FA(20:1)	M+4	0.00159422	0.00132251	0.00231292	0.00217697	0	0.00332072	0.00101939	0.00116185	0	0.000764138	0	0	0	0	0.00098274	0	0.000915893	0.000524557	0	0	0	0	0	0
FA(20:1)	M+5	0	0	0.000651239	0.00148741	0	0.000768498	0	0	0	0	0	0	0	0	0	0	0	0	0	0	0	0	0	0
FA(20:1)	M+6	0	0	0.00124408	0.00136822	0	0.00155101	0	0	0	0	0	0	0	0	0	0	0	0	0	0	0	0	0	0
FA(20:1)	M+7	0	0	0.00071201	0.0018278	0	0.000528498	0	0	0	0	0	0	0	0	0	0	0	0	0	0	0	0	0	0
FA(20:1)	M+8	0	0	0.00118933	0.00360699	0.000601355	0.00137052	0	0	0	0	0	0	0	0	0	0	0	0	0	0	0	0	0	0
FA(20:1)	M+9	0	0.00121142	0.00125827	0.00364708	0	0.000956996	0	0	0	0	0	0	0	0	0	0	0	0	0	0	0	0	0	0
FA(20:1)	M+10	0.000566802	0.00188286	0.00229188	0.00663883	0.00163211	0.00214849	0.000776107	0	0	0.00167845	0.00230725	0.00136086	0	0	0	0	0	0	0	0	0	0	0	0
FA(20:1)	M+11	0.000864859	0.00322955	0.00210659	0.0058353	0.00116532	0.00296043	0.000770867	0	0	0.00201003	0.00133377	0.000587867	0	0	0	0	0	0	0	0	0	0	0	0
FA(20:1)	M+12	0.0024875	0.00483294	0.00384207	0.00988324	0.00218688	0.00372518	0.00156507	0.00229193	0	0.00305542	0.00328857	0.00154618	0	0	0	0	0	0	0	0	0	0	0	0
FA(20:1)	M+13	0.00133179	0.00527868	0.00437063	0.00740737	0.00200315	0.00291036	0.000806021	0.00168721	0.00150124	0.00253986	0.00200598	0.00113824	0	0	0	0	0	0	0	0	0	0	0	0
FA(20:1)	M+14	0.00364413	0.00755311	0.00706537	0.0115756	0.00256013	0.00478337	0.00199729	0.00211765	0	0.00443151	0.0033859	0.00141875	0	0	0	0	0	0	0	0	0	0	0	0
FA(20:1)	M+15	0.00225599	0.00574702	0.00439936	0.00668054	0.00167942	0.00300299	0.00129758	0.00231347	0	0.00239002	0.00230876	0.00110191	0	0	0	0	0	0	0	0	0	0	0	0
FA(20:1)	M+16	0.00306474	0.00735536	0.00719922	0.0112987	0.00195922	0.00398054	0.00206469	0.00256158	0	0.00435625	0.00316596	0.00164845	0	0	0	0	0	0	0	0	0	0	0	0
FA(20:1)	M+17	0.00315372	0.00364971	0.00280378	0.00531924	0.00146107	0.00161889	0	0.00215221	0	0.00178835	0.00152851	0.00082402	0	0	0	0	0	0	0	0	0	0	0	0
FA(20:1)	M+18	0.00282694	0.00540873	0.0039157	0.00607277	0.00127763	0.00202131	0.000800532	0	0	0.00277634	0.00242055	0.000719068	0	0	0	0	0	0	0	0	0	0	0	0
FA(20:1)	M+19	0	0.00123964	0.000971422	0.0017151	0	0	0	0	0	0	0	0	0	0	0	0	0	0	0	0	0	0	0	0
FA(20:1)	M+20	0	0.00126521	0.00143465	0.00150868	0	0	0	0	0	0	0	0	0	0	0	0	0	0	0	0	0	0	0	0
FA(20:2)	M+0	0.979112	0.97424	0.962633	0.966929	0.98207	0.952179	0.987241	0.977499	0.996214	0.985048	0.992524	0.994865	0.985388	0.988951	0.986132	0.985819	0.981664	0.993286	0.996257	0.995637	0.994347	0.99652	0.993071	0.983549
FA(20:2)	M+1	0.00444888	0.00177805	0.00940188	0.00532344	0.00070461	0.00564377	0	0.0047069	0.00378559	0.00334384	0	0	0.00395999	0.000638942	0	0.00228896	0.000163624	0	0.00347494	0	0.000429916	0	0	0.0119135
FA(20:2)	M+2	0.0120142	0.0231928	0.0230516	0.0258545	0.0149634	0.0348456	0.0127594	0.0173956	0	0.0109848	0.00588658	0.0051354	0.0106522	0.00961789	0.0119702	0.0102225	0.0181726	0.00634311	0.000268293	0.00436276	0.00522275	0.00347989	0.00692857	0.00404075
FA(20:2)	M+3	0.00141	0	0.00225494	0	0.00226227	0.00207362	0	0.000398563	0	0.000623869	0.00158942	0	0	0.00079219	0.00189817	0.00166987	0	0.000371043	0	0	0	0	0	0.00049697
FA(20:2)	M+4	0.0030146	0.000789244	0.00265824	0.00189344	0	0.00525781	0	0	0	0	0	0	0	0	0	0	0	0	0	0	0	0	0	0
FA(20:2)	M+5	0	0	0	0	0	0	0	0	0	0	0	0	0	0	0	0	0	0	0	0	0	0	0	0
FA(20:2)	M+6	0	0	0	0	0	0	0	0	0	0	0	0	0	0	0	0	0	0	0	0	0	0	0	0
FA(20:2)	M+7	0	0	0	0	0	0	0	0	0	0	0	0	0	0	0	0	0	0	0	0	0	0	0	0
FA(20:2)	M+8	0	0	0	0	0	0	0	0	0	0	0	0	0	0	0	0	0	0	0	0	0	0	0	0
FA(20:2)	M+9	0	0	0	0	0	0	0	0	0	0	0	0	0	0	0	0	0	0	0	0	0	0	0	0
FA(20:2)	M+10	0	0	0	0	0	0	0	0	0	0	0	0	0	0	0	0	0	0	0	0	0	0	0	0
FA(20:2)	M+11	0	0	0	0	0	0	0	0	0	0	0	0	0	0	0	0	0	0	0	0	0	0	0	0
FA(20:2)	M+12	0	0	0	0	0	0	0	0	0	0	0	0	0	0	0	0	0	0	0	0	0	0	0	0
FA(20:2)	M+13	0	0	0	0	0	0	0	0	0	0	0	0	0	0	0	0	0	0	0	0	0	0	0	0
FA(20:2)	M+14	0	0	0	0	0	0	0	0	0	0	0	0	0	0	0	0	0	0	0	0	0	0	0	0
FA(20:2)	M+15	0	0	0	0	0	0	0	0	0	0	0	0	0	0	0	0	0	0	0	0	0	0	0	0
FA(20:2)	M+16	0	0	0	0	0	0	0	0	0	0	0	0	0	0	0	0	0	0	0	0	0	0	0	0
FA(20:2)	M+17	0	0	0	0	0	0	0	0	0	0	0	0	0	0	0	0	0	0	0	0	0	0	0	0
FA(20:2)	M+18	0	0	0	0	0	0	0	0	0	0	0	0	0	0	0	0	0	0	0	0	0	0	0	0
FA(20:2)	M+19	0	0	0	0	0	0	0	0	0	0	0	0	0	0	0	0	0	0	0	0	0	0	0	0
FA(20:2)	M+20	0	0	0	0	0	0	0	0	0	0	0	0	0	0	0	0	0	0	0	0	0	0	0	0
FA(20:3)	M+0	0.983325	0.973901	0.98138	0.984244	0.979028	0.968923	0.987236	0.981357	0.991939	0.980324	0.990397	0.989338	0.989969	0.990517	0.989594	0.992927	0.98606	0.985914	0.996491	0.99869	0.997099	0.994268	0.996239	0.996689
FA(20:3)	M+1	0.0021615	0	0	0	0.00213219	0.00458767	0	0.00254645	0.000458231	0.00230083	0.00250811	0.00240531	8.41e-05	0	0	0	0.000162413	0.00453391	0	0	0	0	0	0
FA(20:3)	M+2	0.0143392	0.0260988	0.0186202	0.0157562	0.0188396	0.0264889	0.0120947	0.0160961	0.0074371	0.0164742	0.00709455	0.00825637	0.00994706	0.00947293	0.0102087	0.00667923	0.0137779	0.0095518	0.00350854	0.00128508	0.00276273	0.00573162	0.00373086	0.00291731
FA(20:3)	M+3	0.000174287	0	0	0	0	0	0.0006693	0	0.000165733	0.000900974	0	0	0	9.58e-06	0.000196904	0.000393816	0	0	0	2.53e-05	0.000137898	0	2.97e-05	0.000393869
FA(20:3)	M+4	0	0	0	0	0	0	0	0	0	0	0	0	0	0	0	0	0	0	0	0	0	0	0	0
FA(20:3)	M+5	0	0	0	0	0	0	0	0	0	0	0	0	0	0	0	0	0	0	0	0	0	0	0	0
FA(20:3)	M+6	0	0	0	0	0	0	0	0	0	0	0	0	0	0	0	0	0	0	0	0	0	0	0	0
FA(20:3)	M+7	0	0	0	0	0	0	0	0	0	0	0	0	0	0	0	0	0	0	0	0	0	0	0	0
FA(20:3)	M+8	0	0	0	0	0	0	0	0	0	0	0	0	0	0	0	0	0	0	0	0	0	0	0	0
FA(20:3)	M+9	0	0	0	0	0	0	0	0	0	0	0	0	0	0	0	0	0	0	0	0	0	0	0	0
FA(20:3)	M+10	0	0	0	0	0	0	0	0	0	0	0	0	0	0	0	0	0	0	0	0	0	0	0	0
FA(20:3)	M+11	0	0	0	0	0	0	0	0	0	0	0	0	0	0	0	0	0	0	0	0	0	0	0	0
FA(20:3)	M+12	0	0	0	0	0	0	0	0	0	0	0	0	0	0	0	0	0	0	0	0	0	0	0	0
FA(20:3)	M+13	0	0	0	0	0	0	0	0	0	0	0	0	0	0	0	0	0	0	0	0	0	0	0	0
FA(20:3)	M+14	0	0	0	0	0	0	0	0	0	0	0	0	0	0	0	0	0	0	0	0	0	0	0	0
FA(20:3)	M+15	0	0	0	0	0	0	0	0	0	0	0	0	0	0	0	0	0	0	0	0	0	0	0	0
FA(20:3)	M+16	0	0	0	0	0	0	0	0	0	0	0	0	0	0	0	0	0	0	0	0	0	0	0	0
FA(20:3)	M+17	0	0	0	0	0	0	0	0	0	0	0	0	0	0	0	0	0	0	0	0	0	0	0	0
FA(20:3)	M+18	0	0	0	0	0	0	0	0	0	0	0	0	0	0	0	0	0	0	0	0	0	0	0	0
FA(20:3)	M+19	0	0	0	0	0	0	0	0	0	0	0	0	0	0	0	0	0	0	0	0	0	0	0	0
FA(20:3)	M+20	0	0	0	0	0	0	0	0	0	0	0	0	0	0	0	0	0	0	0	0	0	0	0	0
FA(20:4)	M+0	0.999608	0.996827	0.998122	0.999943	0.998286	0.998665	0.999105	0.999753	0.999885	0.99789	0.998433	0.996196	0.999944	1	1	1	0.998562	0.999925	1	1	0.995531	1	1	1
FA(20:4)	M+1	0	0.00210975	0.00128766	0	0.00171423	0	0.000894648	0	0	0.00158431	0	0	0	0	0	0	0.00143755	0	0	0	0.00446903	0	0	0
FA(20:4)	M+2	0	0.00106317	0.000459868	0	0	0.00118434	0	0	0.000114749	2.77e-05	0.00156667	0.0031771	0	0	0	0	0	0	0	0	0	0	0	0
FA(20:4)	M+3	0.000392064	0	0.000130114	5.71e-05	0	0.000150768	0	0.000246764	0	0.000497667	0	0.000626773	5.62e-05	0	0	0	0	7.5e-05	0	0	0	0	0	0
FA(20:4)	M+4	0	0	0	0	0	0	0	0	0	0	0	0	0	0	0	0	0	0	0	0	0	0	0	0
FA(20:4)	M+5	0	0	0	0	0	0	0	0	0	0	0	0	0	0	0	0	0	0	0	0	0	0	0	0
FA(20:4)	M+6	0	0	0	0	0	0	0	0	0	0	0	0	0	0	0	0	0	0	0	0	0	0	0	0
FA(20:4)	M+7	0	0	0	0	0	0	0	0	0	0	0	0	0	0	0	0	0	0	0	0	0	0	0	0
FA(20:4)	M+8	0	0	0	0	0	0	0	0	0	0	0	0	0	0	0	0	0	0	0	0	0	0	0	0
FA(20:4)	M+9	0	0	0	0	0	0	0	0	0	0	0	0	0	0	0	0	0	0	0	0	0	0	0	0
FA(20:4)	M+10	0	0	0	0	0	0	0	0	0	0	0	0	0	0	0	0	0	0	0	0	0	0	0	0
FA(20:4)	M+11	0	0	0	0	0	0	0	0	0	0	0	0	0	0	0	0	0	0	0	0	0	0	0	0
FA(20:4)	M+12	0	0	0	0	0	0	0	0	0	0	0	0	0	0	0	0	0	0	0	0	0	0	0	0
FA(20:4)	M+13	0	0	0	0	0	0	0	0	0	0	0	0	0	0	0	0	0	0	0	0	0	0	0	0
FA(20:4)	M+14	0	0	0	0	0	0	0	0	0	0	0	0	0	0	0	0	0	0	0	0	0	0	0	0
FA(20:4)	M+15	0	0	0	0	0	0	0	0	0	0	0	0	0	0	0	0	0	0	0	0	0	0	0	0
FA(20:4)	M+16	0	0	0	0	0	0	0	0	0	0	0	0	0	0	0	0	0	0	0	0	0	0	0	0
FA(20:4)	M+17	0	0	0	0	0	0	0	0	0	0	0	0	0	0	0	0	0	0	0	0	0	0	0	0
FA(20:4)	M+18	0	0	0	0	0	0	0	0	0	0	0	0	0	0	0	0	0	0	0	0	0	0	0	0
FA(20:4)	M+19	0	0	0	0	0	0	0	0	0	0	0	0	0	0	0	0	0	0	0	0	0	0	0	0
FA(20:4)	M+20	0	0	0	0	0	0	0	0	0	0	0	0	0	0	0	0	0	0	0	0	0	0	0	0
FA(20:5)	M+0	0.969918	0.975873	0.995863	0.985445	0.985102	0.976431	0.99285	0.981508	0.989485	0.985849	0.995429	0.995293	0.998312	0.992485	0.993638	0.99679	0.992109	0.996881	0.998524	1	1	1	1	0.997473
FA(20:5)	M+1	0.00694366	0	0	0	0	0.00489526	0	0.00500851	0	0.00366235	0	0	0	0	0.0061321	0	0.00135976	0	0	0	0	0	0	0
FA(20:5)	M+2	0.0231383	0.0241269	0	0.0145551	0.0148984	0.0186735	0.00714964	0.013483	0.0105153	0.0104891	0.00457068	0.00470656	0.00168798	0.00751459	0.000230374	0.00321014	0.00653106	0.00311866	0.00147582	0	0	0	0	0.00252739
FA(20:5)	M+3	0	0	0.00413703	0	0	0	0	0	0	0	0	0	0	0	0	0	0	0	0	0	0	0	0	0
FA(20:5)	M+4	0	0	0	0	0	0	0	0	0	0	0	0	0	0	0	0	0	0	0	0	0	0	0	0
FA(20:5)	M+5	0	0	0	0	0	0	0	0	0	0	0	0	0	0	0	0	0	0	0	0	0	0	0	0
FA(20:5)	M+6	0	0	0	0	0	0	0	0	0	0	0	0	0	0	0	0	0	0	0	0	0	0	0	0
FA(20:5)	M+7	0	0	0	0	0	0	0	0	0	0	0	0	0	0	0	0	0	0	0	0	0	0	0	0
FA(20:5)	M+8	0	0	0	0	0	0	0	0	0	0	0	0	0	0	0	0	0	0	0	0	0	0	0	0
FA(20:5)	M+9	0	0	0	0	0	0	0	0	0	0	0	0	0	0	0	0	0	0	0	0	0	0	0	0
FA(20:5)	M+10	0	0	0	0	0	0	0	0	0	0	0	0	0	0	0	0	0	0	0	0	0	0	0	0
FA(20:5)	M+11	0	0	0	0	0	0	0	0	0	0	0	0	0	0	0	0	0	0	0	0	0	0	0	0
FA(20:5)	M+12	0	0	0	0	0	0	0	0	0	0	0	0	0	0	0	0	0	0	0	0	0	0	0	0
FA(20:5)	M+13	0	0	0	0	0	0	0	0	0	0	0	0	0	0	0	0	0	0	0	0	0	0	0	0
FA(20:5)	M+14	0	0	0	0	0	0	0	0	0	0	0	0	0	0	0	0	0	0	0	0	0	0	0	0
FA(20:5)	M+15	0	0	0	0	0	0	0	0	0	0	0	0	0	0	0	0	0	0	0	0	0	0	0	0
FA(20:5)	M+16	0	0	0	0	0	0	0	0	0	0	0	0	0	0	0	0	0	0	0	0	0	0	0	0
FA(20:5)	M+17	0	0	0	0	0	0	0	0	0	0	0	0	0	0	0	0	0	0	0	0	0	0	0	0
FA(20:5)	M+18	0	0	0	0	0	0	0	0	0	0	0	0	0	0	0	0	0	0	0	0	0	0	0	0
FA(20:5)	M+19	0	0	0	0	0	0	0	0	0	0	0	0	0	0	0	0	0	0	0	0	0	0	0	0
FA(20:5)	M+20	0	0	0	0	0	0	0	0	0	0	0	0	0	0	0	0	0	0	0	0	0	0	0	0
FA(22:0)	M+0	1	1	1	0.993023	1	0.994925	0.987538	1	0.974656	0.971846	0.995426	0.971952	0.9915	0.980923	0.988966	0.952437	1	1	0.961841	1	1	1	1	1
FA(22:0)	M+1	0	0	0	0.00697724	0	0.00507469	0	0	0.0253438	0.0109111	0.00457366	0.0228408	0	0.0115341	0	0.0475627	0	0	0.038159	0	0	0	0	0
FA(22:0)	M+2	0	0	0	0	0	0	0.0124616	0	0	0.0172433	0	0.0052072	0.00850009	0.00754313	0.011034	0	0	0	0	0	0	0	0	0
FA(22:0)	M+3	0	0	0	0	0	0	0	0	0	0	0	0	0	0	0	0	0	0	0	0	0	0	0	0
FA(22:0)	M+4	0	0	0	0	0	0	0	0	0	0	0	0	0	0	0	0	0	0	0	0	0	0	0	0
FA(22:0)	M+5	0	0	0	0	0	0	0	0	0	0	0	0	0	0	0	0	0	0	0	0	0	0	0	0
FA(22:0)	M+6	0	0	0	0	0	0	0	0	0	0	0	0	0	0	0	0	0	0	0	0	0	0	0	0
FA(22:0)	M+7	0	0	0	0	0	0	0	0	0	0	0	0	0	0	0	0	0	0	0	0	0	0	0	0
FA(22:0)	M+8	0	0	0	0	0	0	0	0	0	0	0	0	0	0	0	0	0	0	0	0	0	0	0	0
FA(22:0)	M+9	0	0	0	0	0	0	0	0	0	0	0	0	0	0	0	0	0	0	0	0	0	0	0	0
FA(22:0)	M+10	0	0	0	0	0	0	0	0	0	0	0	0	0	0	0	0	0	0	0	0	0	0	0	0
FA(22:0)	M+11	0	0	0	0	0	0	0	0	0	0	0	0	0	0	0	0	0	0	0	0	0	0	0	0
FA(22:0)	M+12	0	0	0	0	0	0	0	0	0	0	0	0	0	0	0	0	0	0	0	0	0	0	0	0
FA(22:0)	M+13	0	0	0	0	0	0	0	0	0	0	0	0	0	0	0	0	0	0	0	0	0	0	0	0
FA(22:0)	M+14	0	0	0	0	0	0	0	0	0	0	0	0	0	0	0	0	0	0	0	0	0	0	0	0
FA(22:0)	M+15	0	0	0	0	0	0	0	0	0	0	0	0	0	0	0	0	0	0	0	0	0	0	0	0
FA(22:0)	M+16	0	0	0	0	0	0	0	0	0	0	0	0	0	0	0	0	0	0	0	0	0	0	0	0
FA(22:0)	M+17	0	0	0	0	0	0	0	0	0	0	0	0	0	0	0	0	0	0	0	0	0	0	0	0
FA(22:0)	M+18	0	0	0	0	0	0	0	0	0	0	0	0	0	0	0	0	0	0	0	0	0	0	0	0
FA(22:0)	M+19	0	0	0	0	0	0	0	0	0	0	0	0	0	0	0	0	0	0	0	0	0	0	0	0
FA(22:0)	M+20	0	0	0	0	0	0	0	0	0	0	0	0	0	0	0	0	0	0	0	0	0	0	0	0
FA(22:0)	M+21	0	0	0	0	0	0	0	0	0	0	0	0	0	0	0	0	0	0	0	0	0	0	0	0
FA(22:0)	M+22	0	0	0	0	0	0	0	0	0	0	0	0	0	0	0	0	0	0	0	0	0	0	0	0
FA(22:1)	M+0	0.961148	0.970895	0.960994	0.967933	0.981887	0.952548	0.986039	0.995107	1	0.976871	0.9887	0.989226	0.989709	0.986563	0.977943	0.993179	0.988226	0.987353	0.985592	0.993945	0.986376	0.995277	0.989109	0.992832
FA(22:1)	M+1	0.0120414	0	0.00511477	0.00123759	0.00561218	0.00414212	0.000401767	0	0	0.00448474	0	0.00310096	0	4.89e-05	0.00239702	0	0.00654615	0	0.00636139	0.00605479	0	0	0.010891	0.000379408
FA(22:1)	M+2	0.0268107	0.0239615	0.028406	0.0308291	0.0125009	0.0334969	0.0123535	0.00489309	0	0.0177792	0.00989002	0.00681472	0.0102911	0.0129477	0.0189789	0.00682075	0.00522738	0.0126473	0.00804657	0	0.0136237	0.00472296	0	0.00678837
FA(22:1)	M+3	0	0.000890483	0.00156274	0	0	0.0033367	0.00120543	0	0	0.000864786	0.00141026	0.000857905	0	0.000440491	0.000681102	0	0	0	0	0	0	0	0	0
FA(22:1)	M+4	0	0.00425319	0.00392233	0	0	0.00647633	0	0	0	0	0	0	0	0	0	0	0	0	0	0	0	0	0	0
FA(22:1)	M+5	0	0	0	0	0	0	0	0	0	0	0	0	0	0	0	0	0	0	0	0	0	0	0	0
FA(22:1)	M+6	0	0	0	0	0	0	0	0	0	0	0	0	0	0	0	0	0	0	0	0	0	0	0	0
FA(22:1)	M+7	0	0	0	0	0	0	0	0	0	0	0	0	0	0	0	0	0	0	0	0	0	0	0	0
FA(22:1)	M+8	0	0	0	0	0	0	0	0	0	0	0	0	0	0	0	0	0	0	0	0	0	0	0	0
FA(22:1)	M+9	0	0	0	0	0	0	0	0	0	0	0	0	0	0	0	0	0	0	0	0	0	0	0	0
FA(22:1)	M+10	0	0	0	0	0	0	0	0	0	0	0	0	0	0	0	0	0	0	0	0	0	0	0	0
FA(22:1)	M+11	0	0	0	0	0	0	0	0	0	0	0	0	0	0	0	0	0	0	0	0	0	0	0	0
FA(22:1)	M+12	0	0	0	0	0	0	0	0	0	0	0	0	0	0	0	0	0	0	0	0	0	0	0	0
FA(22:1)	M+13	0	0	0	0	0	0	0	0	0	0	0	0	0	0	0	0	0	0	0	0	0	0	0	0
FA(22:1)	M+14	0	0	0	0	0	0	0	0	0	0	0	0	0	0	0	0	0	0	0	0	0	0	0	0
FA(22:1)	M+15	0	0	0	0	0	0	0	0	0	0	0	0	0	0	0	0	0	0	0	0	0	0	0	0
FA(22:1)	M+16	0	0	0	0	0	0	0	0	0	0	0	0	0	0	0	0	0	0	0	0	0	0	0	0
FA(22:1)	M+17	0	0	0	0	0	0	0	0	0	0	0	0	0	0	0	0	0	0	0	0	0	0	0	0
FA(22:1)	M+18	0	0	0	0	0	0	0	0	0	0	0	0	0	0	0	0	0	0	0	0	0	0	0	0
FA(22:1)	M+19	0	0	0	0	0	0	0	0	0	0	0	0	0	0	0	0	0	0	0	0	0	0	0	0
FA(22:1)	M+20	0	0	0	0	0	0	0	0	0	0	0	0	0	0	0	0	0	0	0	0	0	0	0	0
FA(22:1)	M+21	0	0	0	0	0	0	0	0	0	0	0	0	0	0	0	0	0	0	0	0	0	0	0	0
FA(22:1)	M+22	0	0	0	0	0	0	0	0	0	0	0	0	0	0	0	0	0	0	0	0	0	0	0	0
FA(22:6)	M+0	1	0.997927	1	0.995676	0.997947	0.995353	1	1	1	0.999868	0.998258	1	1	1	1	1	1	1	0.999993	1	1	1	1	1
FA(22:6)	M+1	0	0.00108986	0	0.00227512	0.00148536	0.00453366	0	0	0	0	0.00174191	0	0	0	0	0	0	0	6.61e-06	0	0	0	0	0
FA(22:6)	M+2	0	0.000983229	0	0.00204871	0.000567869	8.08e-05	0	0	0	0	0	0	0	0	0	0	0	0	0	0	0	0	0	0
FA(22:6)	M+3	0	0	0	0	0	3.28e-05	0	0	0	0.00013171	0	0	0	0	0	0	0	0	0	0	0	0	0	0
FA(22:6)	M+4	0	0	0	0	0	0	0	0	0	0	0	0	0	0	0	0	0	0	0	0	0	0	0	0
FA(22:6)	M+5	0	0	0	0	0	0	0	0	0	0	0	0	0	0	0	0	0	0	0	0	0	0	0	0
FA(22:6)	M+6	0	0	0	0	0	0	0	0	0	0	0	0	0	0	0	0	0	0	0	0	0	0	0	0
FA(22:6)	M+7	0	0	0	0	0	0	0	0	0	0	0	0	0	0	0	0	0	0	0	0	0	0	0	0
FA(22:6)	M+8	0	0	0	0	0	0	0	0	0	0	0	0	0	0	0	0	0	0	0	0	0	0	0	0
FA(22:6)	M+9	0	0	0	0	0	0	0	0	0	0	0	0	0	0	0	0	0	0	0	0	0	0	0	0
FA(22:6)	M+10	0	0	0	0	0	0	0	0	0	0	0	0	0	0	0	0	0	0	0	0	0	0	0	0
FA(22:6)	M+11	0	0	0	0	0	0	0	0	0	0	0	0	0	0	0	0	0	0	0	0	0	0	0	0
FA(22:6)	M+12	0	0	0	0	0	0	0	0	0	0	0	0	0	0	0	0	0	0	0	0	0	0	0	0
FA(22:6)	M+13	0	0	0	0	0	0	0	0	0	0	0	0	0	0	0	0	0	0	0	0	0	0	0	0
FA(22:6)	M+14	0	0	0	0	0	0	0	0	0	0	0	0	0	0	0	0	0	0	0	0	0	0	0	0
FA(22:6)	M+15	0	0	0	0	0	0	0	0	0	0	0	0	0	0	0	0	0	0	0	0	0	0	0	0
FA(22:6)	M+16	0	0	0	0	0	0	0	0	0	0	0	0	0	0	0	0	0	0	0	0	0	0	0	0
FA(22:6)	M+17	0	0	0	0	0	0	0	0	0	0	0	0	0	0	0	0	0	0	0	0	0	0	0	0
FA(22:6)	M+18	0	0	0	0	0	0	0	0	0	0	0	0	0	0	0	0	0	0	0	0	0	0	0	0
FA(22:6)	M+19	0	0	0	0	0	0	0	0	0	0	0	0	0	0	0	0	0	0	0	0	0	0	0	0
FA(22:6)	M+20	0	0	0	0	0	0	0	0	0	0	0	0	0	0	0	0	0	0	0	0	0	0	0	0
FA(22:6)	M+21	0	0	0	0	0	0	0	0	0	0	0	0	0	0	0	0	0	0	0	0	0	0	0	0
FA(22:6)	M+22	0	0	0	0	0	0	0	0	0	0	0	0	0	0	0	0	0	0	0	0	0	0	0	0
FA(24:0)	M+0	0.991655	1	1	0.98709	1	1	0.995253	1	1	1	1	0.99391	0.991843	0.993696	1	1	0.997291	0.988814	0.99588	0.996615	1	1	1	0.965913
FA(24:0)	M+1	0.00834499	0	0	0.01291	0	0	0.00474663	0	0	0	0	0.00609031	0.00815708	0.00630422	0	0	0	0	0.0041202	0.00338492	0	0	0	0.0340867
FA(24:0)	M+2	0	0	0	0	0	0	0	0	0	0	0	0	0	0	0	0	0.00270917	0.011186	0	0	0	0	0	0
FA(24:0)	M+3	0	0	0	0	0	0	0	0	0	0	0	0	0	0	0	0	0	0	0	0	0	0	0	0
FA(24:0)	M+4	0	0	0	0	0	0	0	0	0	0	0	0	0	0	0	0	0	0	0	0	0	0	0	0
FA(24:0)	M+5	0	0	0	0	0	0	0	0	0	0	0	0	0	0	0	0	0	0	0	0	0	0	0	0
FA(24:0)	M+6	0	0	0	0	0	0	0	0	0	0	0	0	0	0	0	0	0	0	0	0	0	0	0	0
FA(24:0)	M+7	0	0	0	0	0	0	0	0	0	0	0	0	0	0	0	0	0	0	0	0	0	0	0	0
FA(24:0)	M+8	0	0	0	0	0	0	0	0	0	0	0	0	0	0	0	0	0	0	0	0	0	0	0	0
FA(24:0)	M+9	0	0	0	0	0	0	0	0	0	0	0	0	0	0	0	0	0	0	0	0	0	0	0	0
FA(24:0)	M+10	0	0	0	0	0	0	0	0	0	0	0	0	0	0	0	0	0	0	0	0	0	0	0	0
FA(24:0)	M+11	0	0	0	0	0	0	0	0	0	0	0	0	0	0	0	0	0	0	0	0	0	0	0	0
FA(24:0)	M+12	0	0	0	0	0	0	0	0	0	0	0	0	0	0	0	0	0	0	0	0	0	0	0	0
FA(24:0)	M+13	0	0	0	0	0	0	0	0	0	0	0	0	0	0	0	0	0	0	0	0	0	0	0	0
FA(24:0)	M+14	0	0	0	0	0	0	0	0	0	0	0	0	0	0	0	0	0	0	0	0	0	0	0	0
FA(24:0)	M+15	0	0	0	0	0	0	0	0	0	0	0	0	0	0	0	0	0	0	0	0	0	0	0	0
FA(24:0)	M+16	0	0	0	0	0	0	0	0	0	0	0	0	0	0	0	0	0	0	0	0	0	0	0	0
FA(24:0)	M+17	0	0	0	0	0	0	0	0	0	0	0	0	0	0	0	0	0	0	0	0	0	0	0	0
FA(24:0)	M+18	0	0	0	0	0	0	0	0	0	0	0	0	0	0	0	0	0	0	0	0	0	0	0	0
FA(24:0)	M+19	0	0	0	0	0	0	0	0	0	0	0	0	0	0	0	0	0	0	0	0	0	0	0	0
FA(24:0)	M+20	0	0	0	0	0	0	0	0	0	0	0	0	0	0	0	0	0	0	0	0	0	0	0	0
FA(24:0)	M+21	0	0	0	0	0	0	0	0	0	0	0	0	0	0	0	0	0	0	0	0	0	0	0	0
FA(24:0)	M+22	0	0	0	0	0	0	0	0	0	0	0	0	0	0	0	0	0	0	0	0	0	0	0	0
FA(24:0)	M+23	0	0	0	0	0	0	0	0	0	0	0	0	0	0	0	0	0	0	0	0	0	0	0	0
FA(24:0)	M+24	0	0	0	0	0	0	0	0	0	0	0	0	0	0	0	0	0	0	0	0	0	0	0	0
FA(24:1)	M+0	1	0.963137	0.95849	1	0.948789	0.948093	0.935576	0.970296	1	0.984148	0.958356	0.995373	0.957715	0.977797	0.98714	0.996945	0.964327	0.962349	0.996674	1	1	0.98915	0.969973	0.987647
FA(24:1)	M+1	0	0	0.00182512	0	0.0414297	0.0215006	0.0253815	0.0198823	0	0	0.0411634	0	0.0422851	0.0222031	0	0	0.0165982	0.0376512	0.00332578	0	0	0.00382502	0.0300271	0.00543287
FA(24:1)	M+2	0	0.0368635	0.0396847	0	0.00978126	0.0304064	0.0390427	0.00982165	0	0.0158523	0.000480645	0.00462666	0	0	0.0128604	0.00305531	0.0190744	0	0	0	0	0.00702536	0	0.00692006
FA(24:1)	M+3	0	0	0	0	0	0	0	0	0	0	0	0	0	0	0	0	0	0	0	0	0	0	0	0
FA(24:1)	M+4	0	0	0	0	0	0	0	0	0	0	0	0	0	0	0	0	0	0	0	0	0	0	0	0
FA(24:1)	M+5	0	0	0	0	0	0	0	0	0	0	0	0	0	0	0	0	0	0	0	0	0	0	0	0
FA(24:1)	M+6	0	0	0	0	0	0	0	0	0	0	0	0	0	0	0	0	0	0	0	0	0	0	0	0
FA(24:1)	M+7	0	0	0	0	0	0	0	0	0	0	0	0	0	0	0	0	0	0	0	0	0	0	0	0
FA(24:1)	M+8	0	0	0	0	0	0	0	0	0	0	0	0	0	0	0	0	0	0	0	0	0	0	0	0
FA(24:1)	M+9	0	0	0	0	0	0	0	0	0	0	0	0	0	0	0	0	0	0	0	0	0	0	0	0
FA(24:1)	M+10	0	0	0	0	0	0	0	0	0	0	0	0	0	0	0	0	0	0	0	0	0	0	0	0
FA(24:1)	M+11	0	0	0	0	0	0	0	0	0	0	0	0	0	0	0	0	0	0	0	0	0	0	0	0
FA(24:1)	M+12	0	0	0	0	0	0	0	0	0	0	0	0	0	0	0	0	0	0	0	0	0	0	0	0
FA(24:1)	M+13	0	0	0	0	0	0	0	0	0	0	0	0	0	0	0	0	0	0	0	0	0	0	0	0
FA(24:1)	M+14	0	0	0	0	0	0	0	0	0	0	0	0	0	0	0	0	0	0	0	0	0	0	0	0
FA(24:1)	M+15	0	0	0	0	0	0	0	0	0	0	0	0	0	0	0	0	0	0	0	0	0	0	0	0
FA(24:1)	M+16	0	0	0	0	0	0	0	0	0	0	0	0	0	0	0	0	0	0	0	0	0	0	0	0
FA(24:1)	M+17	0	0	0	0	0	0	0	0	0	0	0	0	0	0	0	0	0	0	0	0	0	0	0	0
FA(24:1)	M+18	0	0	0	0	0	0	0	0	0	0	0	0	0	0	0	0	0	0	0	0	0	0	0	0
FA(24:1)	M+19	0	0	0	0	0	0	0	0	0	0	0	0	0	0	0	0	0	0	0	0	0	0	0	0
FA(24:1)	M+20	0	0	0	0	0	0	0	0	0	0	0	0	0	0	0	0	0	0	0	0	0	0	0	0
FA(24:1)	M+21	0	0	0	0	0	0	0	0	0	0	0	0	0	0	0	0	0	0	0	0	0	0	0	0
FA(24:1)	M+22	0	0	0	0	0	0	0	0	0	0	0	0	0	0	0	0	0	0	0	0	0	0	0	0
FA(24:1)	M+23	0	0	0	0	0	0	0	0	0	0	0	0	0	0	0	0	0	0	0	0	0	0	0	0
FA(24:1)	M+24	0	0	0	0	0	0	0	0	0	0	0	0	0	0	0	0	0	0	0	0	0	0	0	0

## Sheet: MID_cere
Fatty acid	Isotopologue	cere_24h_12w_1	cere_24h_12w_2	cere_24h_12w_3	cere_24h_12w_4	cere_24h_12w_5	cere_24h_12w_6	cere_24h_78w_1	cere_24h_78w_2	cere_24h_78w_3	cere_24h_78w_4	cere_24h_78w_5	cere_24h_78w_6	cere_6h_12w_1	cere_6h_12w_2	cere_6h_12w_3	cere_6h_12w_4	cere_6h_12w_5	cere_6h_12w_6	cere_6h_78w_1	cere_6h_78w_2	cere_6h_78w_3	cere_6h_78w_4	cere_6h_78w_5	cere_6h_78w_6
FA(10:0)	M+0	0.997441	0.997182	0.997383	0.999064	1	1	0.999384	1	1	1	1	1	1	1	0.99821	1	0.998415	0.995987	1	1	1	1	1	1
FA(10:0)	M+1	0	5.85258e-05	0	0.00093623	0	0	0.000615636	0	0	0	0	0	0	0	0.000609162	0	3.08549e-05	0.00182743	0	0	0	0	0	0
FA(10:0)	M+2	0	0	0	0	0	0	0	0	0	0	0	0	0	0	0	0	0	0.000543807	0	0	0	0	0	0
FA(10:0)	M+3	0	0	0	0	0	0	0	0	0	0	0	0	0	0	0	0	0	0	0	0	0	0	0	0
FA(10:0)	M+4	0	0	0	0	0	0	0	0	0	0	0	0	0	0	0	0	0	0	0	0	0	0	0	0
FA(10:0)	M+5	0	0	0	0	0	0	0	0	0	0	0	0	0	0	0	0	0	0	0	0	0	0	0	0
FA(10:0)	M+6	0.00255887	0.002759	0.00261659	0	0	0	0	0	0	0	0	0	0	0	0.00118114	0	0.00155417	0.00164218	0	0	0	0	0	0
FA(10:0)	M+7	0	0	0	0	0	0	0	0	0	0	0	0	0	0	0	0	0	0	0	0	0	0	0	0
FA(10:0)	M+8	0	0	0	0	0	0	0	0	0	0	0	0	0	0	0	0	0	0	0	0	0	0	0	0
FA(10:0)	M+9	0	0	0	0	0	0	0	0	0	0	0	0	0	0	0	0	0	0	0	0	0	0	0	0
FA(10:0)	M+10	0	0	0	0	0	0	0	0	0	0	0	0	0	0	0	0	0	0	0	0	0	0	0	0
FA(12:0)	M+0	0.993234	0.991172	0.992581	0.995419	0.996625	0.9966	0.996554	0.996229	0.994509	0.996372	0.997805	0.996139	0.99695	0.998067	0.996078	0.992204	0.996328	0.995632	0.998096	0.997497	0.998522	0.99801	0.995819	0.998159
FA(12:0)	M+1	0	0	0	0	0	0	0	0	0	0	0	0	0	0	0	0.000849699	0	0	0	0	0	0	0	0
FA(12:0)	M+2	0	0	0	0	0	0	0	0	0	0	0	0	0	0	0	0	0	0	0	0	0	0	0	0
FA(12:0)	M+3	0	0.000277802	0	0	0	0	0	0	0	0	0	0	0	0	0	0	0	0	0	0	0	0	0	0
FA(12:0)	M+4	0.00107147	0.00140521	0.00120917	0.000736497	0	0.000787195	0	0.000859363	0.00124493	0.00125687	0	0.00119468	0	0	0	0	0	0	0	0	0	0	0	0
FA(12:0)	M+5	0	0	0	0	0	0	0	0	0	0	0	0	0	0	0	0	0	0	0	0	0	0	0	0
FA(12:0)	M+6	0.0016973	0.00221584	0.00181868	0.00102937	0.0012727	0.00135719	0.000838311	0	0.0015796	0.00112326	0.000725048	0.00148426	0.00136648	0	0.00132927	0.00201743	0.000959936	0.00125264	0.000937861	0.00127408	0	0.00104394	0.00164032	0.0004919
FA(12:0)	M+7	0.000758156	0.00134899	0.000834619	0.000479008	0	0	0	0	0	0	0	0	0	0	0	0	0	0	0	0	0	0	0	0
FA(12:0)	M+8	0.00191868	0.00187646	0.00205124	0.00134691	0.00121377	0.00125523	0.00142675	0.00154808	0.00144988	0.00124769	0.000879136	0.00118235	0.00168337	0.000970387	0.00161519	0.0023224	0.00137143	0.00163534	0	0.00122887	0.00147808	0.000945871	0.00164098	0.000802347
FA(12:0)	M+9	0	0	0	0	0	0	0	0	0	0	0	0	0	0	0	0	0	0	0	0	0	0	0	0
FA(12:0)	M+10	0.00132073	0.00170362	0.00150501	0.000989417	0.000888803	0	0.00118136	0.00136327	0.00121688	0	0.000590996	0	0	0.000962723	0.000977307	0.00260621	0.00134078	0.00147979	0.000966446	0	0	0	0.000899656	0.000547103
FA(12:0)	M+11	0	0	0	0	0	0	0	0	0	0	0	0	0	0	0	0	0	0	0	0	0	0	0	0
FA(12:0)	M+12	0	0	0	0	0	0	0	0	0	0	0	0	0	0	0	0	0	0	0	0	0	0	0	0
FA(14:0)	M+0	0.782225	0.786076	0.786247	0.818791	0.837044	0.810546	0.829104	0.810606	0.816257	0.812329	0.863626	0.830217	0.843751	0.856268	0.847191	0.810081	0.846657	0.828089	0.863147	0.858919	0.851337	0.865299	0.814564	0.882904
FA(14:0)	M+1	0.00588888	0.00619053	0.00270768	0.00454082	0.000368541	0.00890606	0.00111801	0.00344911	0.0031156	0.00346842	0.00122907	0.00552402	0.000786437	0.00132825	0	0	0.00117539	0.00479788	0	0	0.00088752	0.00257	0.00583319	2.99056e-05
FA(14:0)	M+2	0.0423387	0.0437175	0.0442982	0.0353238	0.0284641	0.0409855	0.0220842	0.0293721	0.024899	0.0329053	0.0180385	0.030302	0.0196499	0.0180344	0.0154916	0.0146164	0.0152017	0.0231961	0.0175843	0.0128188	0.0168491	0.0173328	0.0314411	0.0170247
FA(14:0)	M+3	0.00406713	0.00573238	0.00501688	0.00647888	0.00631826	0.00702061	0.004005	0.00358429	0.00411619	0.005173	0.00261547	0.0108476	0.00292852	0.00189495	0.0024332	0.00210428	0.00187053	0.00236975	0.00117708	0.00273034	0.00296118	0.00368749	0.00604317	0.00192899
FA(14:0)	M+4	0.0144369	0.0164475	0.0154727	0.0166205	0.0173762	0.0168741	0.0111255	0.013485	0.0119434	0.0176811	0.00999277	0.0210197	0.0115951	0.00870412	0.00808829	0.0101042	0.00803585	0.0114319	0.00820156	0.0102652	0.0107212	0.00948149	0.0166266	0.00713281
FA(14:0)	M+5	0.00940511	0.0104115	0.00910936	0.00812057	0.00882494	0.0084798	0.00698098	0.00841259	0.00884183	0.00952535	0.00586777	0.0129533	0.00686225	0.00496122	0.00579143	0.00606291	0.00455069	0.00676887	0.0047776	0.00679512	0.00649615	0.00541612	0.00975401	0.00454802
FA(14:0)	M+6	0.0207663	0.021321	0.0224606	0.0189247	0.0192276	0.0190158	0.0189016	0.0172635	0.0190551	0.0207359	0.0164028	0.0202523	0.0188169	0.0152953	0.0158834	0.0193731	0.0154862	0.0193559	0.0148475	0.0182359	0.0169416	0.0155675	0.0212032	0.0121897
FA(14:0)	M+7	0.0132801	0.0122564	0.0131519	0.00886365	0.0101918	0.00992783	0.0102505	0.0110452	0.0119038	0.0120803	0.00995942	0.0105763	0.0119805	0.00833302	0.00911293	0.0111772	0.00798235	0.00927774	0.00742452	0.00931973	0.0101699	0.00805993	0.0130216	0.00654681
FA(14:0)	M+8	0.0265023	0.0253555	0.0247927	0.020388	0.0209217	0.019624	0.0236991	0.0225181	0.0254605	0.0222445	0.0199061	0.0182454	0.0229045	0.021689	0.024158	0.0284024	0.023593	0.0236131	0.0184972	0.0221383	0.0243711	0.0190739	0.0211399	0.0161362
FA(14:0)	M+9	0.0155427	0.0131394	0.0140235	0.00930145	0.0112018	0.00948841	0.0119767	0.011161	0.0130868	0.0121559	0.00966978	0.00802318	0.0114143	0.00930131	0.0112036	0.0128598	0.0102745	0.0114272	0.0094826	0.0100802	0.00964645	0.00913792	0.0112888	0.00750379
FA(14:0)	M+10	0.0254946	0.0233595	0.0226491	0.021365	0.0169254	0.0204818	0.0240112	0.0239345	0.024847	0.0195871	0.0181342	0.0133669	0.0208116	0.0220718	0.0227392	0.0306737	0.0245608	0.0227841	0.0204279	0.0213346	0.0216198	0.0180253	0.0185739	0.0170749
FA(14:0)	M+11	0.0114639	0.0097422	0.0111331	0.0077009	0.0067413	0.00820273	0.00942976	0.0105852	0.010978	0.00936342	0.00655243	0.00540798	0.00804509	0.00827626	0.00921736	0.0119122	0.00927105	0.00995046	0.00816355	0.00715591	0.0079886	0.00762619	0.0084945	0.00612452
FA(14:0)	M+12	0.0179578	0.0160608	0.0171498	0.0142599	0.0107408	0.0128519	0.0171191	0.0206112	0.0159381	0.0131242	0.0118529	0.00844874	0.0128557	0.0154017	0.018183	0.026066	0.0183562	0.0161381	0.0163019	0.0133796	0.0131337	0.0117011	0.0131775	0.0134622
FA(14:0)	M+13	0.00433803	0.00392759	0.00481067	0.00338176	0.00201825	0.00294077	0.00389199	0.0048047	0.00410971	0.0037869	0.00287093	0.00216033	0.00362229	0.00300713	0.00405769	0.00566212	0.00476652	0.00404867	0.00363928	0.00247172	0.00243096	0.00308682	0.00346239	0.00286419
FA(14:0)	M+14	0.00629272	0.00626202	0.0069769	0.00593914	0.00363519	0.00465418	0.0063025	0.00916765	0.00544835	0.00583919	0.00328181	0.0026556	0.00397616	0.00543335	0.00644923	0.0109045	0.00821849	0.0067515	0.00632828	0.00435565	0.00444582	0.00393434	0.0053765	0.00452946
FA(16:0)	M+0	0.780945	0.764828	0.784582	0.798469	0.804468	0.7845	0.794436	0.795039	0.791822	0.795262	0.891112	0.802253	0.902301	0.892544	0.891166	0.886401	0.89189	0.882453	0.89818	0.893571	0.901136	0.905549	0.790505	0.883169
FA(16:0)	M+1	0.000599195	0.0036522	0	0.00444285	0.00486255	0.0100518	0	0.000592419	0.00102262	0.00216255	0.00273671	0.000625678	0	0	0.00253704	0	0	0	0	0.00187959	0	0	0.00131172	0
FA(16:0)	M+2	0.00642706	0.0105462	0.00945162	0.0173302	0.0110771	0.0205121	0.0058708	0.00904965	0.00600494	0.00843833	0.00128321	0.0120902	0.000648094	0.000911434	0.00117272	0.000950261	0	0.00212862	0.00226943	0.00148878	0.00076471	0.00129348	0.00909147	0.00183166
FA(16:0)	M+3	0.00499238	0.00630745	0.00552137	0.0111856	0.00780827	0.0117458	0.00423707	0.00542551	0.00454162	0.00551822	0.00219354	0.00904689	0.00226632	0.00159103	0.00137309	0.00102274	0.00106798	0.00254998	0.00201379	0.00226373	0.00156362	0.00148667	0.00620031	0.00191658
FA(16:0)	M+4	0.0152987	0.0197257	0.0166599	0.0197469	0.0188795	0.0203932	0.0135712	0.0149209	0.0132979	0.0170299	0.00869759	0.0206002	0.007569	0.0070242	0.00699931	0.00623839	0.00680685	0.0092021	0.00707136	0.00758456	0.00698315	0.00744743	0.0169096	0.00779991
FA(16:0)	M+5	0.0112086	0.0122171	0.0107499	0.0118279	0.0117053	0.0123473	0.00868341	0.0105128	0.0088882	0.0105544	0.00531626	0.0128744	0.00465416	0.00310431	0.00353899	0.00343636	0.00345828	0.00462478	0.00404916	0.00363407	0.00436552	0.00445189	0.0103348	0.00421281
FA(16:0)	M+6	0.02645	0.0286225	0.0242231	0.0221764	0.0246445	0.0237215	0.0225366	0.0208677	0.0236395	0.0235806	0.0135014	0.0264084	0.0127119	0.0127328	0.0116215	0.0116952	0.0121087	0.0148823	0.011969	0.0133397	0.0124579	0.0115931	0.0237688	0.0128909
FA(16:0)	M+7	0.0149023	0.0159551	0.0148269	0.0119908	0.0138603	0.0124272	0.0125009	0.0110779	0.01394	0.0139576	0.0076049	0.0146689	0.00718207	0.00718753	0.00703657	0.00620053	0.00658031	0.00726883	0.00572955	0.00658554	0.00664756	0.00666774	0.0146212	0.00737657
FA(16:0)	M+8	0.0317775	0.0310641	0.0286942	0.0246612	0.0262291	0.023427	0.030036	0.0250123	0.0287342	0.0273797	0.0155985	0.0247061	0.015406	0.016728	0.0159908	0.017665	0.0158192	0.0176755	0.0143545	0.0172542	0.0165488	0.0146736	0.027644	0.0173512
FA(16:0)	M+9	0.0156948	0.0176231	0.0154469	0.0104156	0.0122827	0.0113522	0.0167208	0.014048	0.0156541	0.0143165	0.00803476	0.0139182	0.00753027	0.00736296	0.00770572	0.00826013	0.00846371	0.00826781	0.00706657	0.00778687	0.00735251	0.00627752	0.0158274	0.00850648
FA(16:0)	M+10	0.0303126	0.0280039	0.0266784	0.022232	0.0220971	0.0193376	0.0289263	0.0273194	0.0288376	0.0257586	0.0150296	0.0204773	0.0134748	0.0156649	0.0161401	0.0184125	0.0164738	0.0168192	0.0150221	0.015122	0.0147134	0.0133384	0.025533	0.0169165
FA(16:0)	M+11	0.0137499	0.0127616	0.0127778	0.00935904	0.00941043	0.0107511	0.0123875	0.0121809	0.0139256	0.0120349	0.00627347	0.00973874	0.00606709	0.00673058	0.00707196	0.00759349	0.00701511	0.00704849	0.00572342	0.00660019	0.00572529	0.00544803	0.0114267	0.00774647
FA(16:0)	M+12	0.0212296	0.0221677	0.0220982	0.0163867	0.0149548	0.0168412	0.0231558	0.0226042	0.0226219	0.0194152	0.0104259	0.0143114	0.00977408	0.0132964	0.0124737	0.0149682	0.0134618	0.0121447	0.0121748	0.0112205	0.0104735	0.0105729	0.0205644	0.0137736
FA(16:0)	M+13	0.00844596	0.00805094	0.0083622	0.00559257	0.00547899	0.0065945	0.00726842	0.00850199	0.00837209	0.00677361	0.0038892	0.00581148	0.00308673	0.00414831	0.00389711	0.00428734	0.0045227	0.00363275	0.00370234	0.0031792	0.00367788	0.00336504	0.00704172	0.00472849
FA(16:0)	M+14	0.0114288	0.0119551	0.0130665	0.0095595	0.00815875	0.0100899	0.01266	0.0143202	0.012703	0.0113649	0.0054793	0.00829727	0.00518447	0.00746535	0.00774587	0.00861386	0.00856482	0.00731551	0.00700297	0.00580399	0.00493997	0.00614237	0.0125432	0.00714767
FA(16:0)	M+15	0.00245542	0.00223671	0.00305642	0.00155147	0.00187617	0.00223992	0.00268316	0.00336867	0.00256573	0.00260397	0.00132095	0.00159	0.000764321	0.0011984	0.00122757	0.00144108	0.00126804	0.00173047	0.00153302	0.000898965	0.00094093	0.0016932	0.00273985	0.00193058
FA(16:0)	M+16	0.0040819	0.00428261	0.00380476	0.00307203	0.00220624	0.00366818	0.00432628	0.00515832	0.0034288	0.00384867	0.00150263	0.00258148	0.0013798	0.00230947	0.00230191	0.00281435	0.00249836	0.00225572	0.00213806	0.00178691	0.00170957	0	0.00393676	0.00270143
FA(16:1)	M+0	0.884839	0.88011	0.879691	0.909136	0.919096	0.88087	0.933111	0.914361	0.920713	0.92643	0.980859	0.940778	0.979002	0.974459	0.974243	0.968802	0.973279	0.975488	0.969053	0.974517	0.982433	0.985788	0.92978	0.968275
FA(16:1)	M+1	0.000244156	0.000113885	0	0.00225872	0	0.00432415	0	0	0.00319236	0	0	0	0.000643752	0	0	0.00403583	0	0	0	0.00134888	0	0	0.00186021	0
FA(16:1)	M+2	0.00778995	0.0110412	0.00849988	0.00559816	0.00153841	0.0123791	0.0041277	0.0048566	0.00144471	0.00057085	0	0.00443213	0	0	0.00116662	0	0	0.000746022	0.00211889	0	0	0	0.00363589	0
FA(16:1)	M+3	0.0016726	0.00282675	0.00421655	0.00433796	0.00261792	0.00398437	0.000595634	0.00229468	0.000973154	0.000881159	0.000527452	0	0.00071346	0	0	0	0	6.73453e-05	0	8.86139e-05	0	0	0.00215392	0.000899731
FA(16:1)	M+4	0.00664326	0.00975602	0.00750591	0.007957	0.00927208	0.0110388	0.00410485	0.00869157	0.00480872	0.00512528	0.00265303	0.00598875	0.0031738	0.0034516	0.00269147	0.00274802	0.0012156	0.0017768	0.00318006	0.00353692	0.00115794	0.00204825	0.00553028	0.00265558
FA(16:1)	M+5	0.00447734	0.00503685	0.00493335	0.00519196	0.00369895	0.00526666	0.00274791	0.00475722	0.00271107	0.00224971	0	0.00503019	0	0	0	0	0	0	0	0	0	0	0	0
FA(16:1)	M+6	0.00623309	0.00560028	0.00651524	0.00264836	0.00186548	0.00689647	0.00139673	0	0.00259168	0.00364674	0	0.00267621	0	0	0	0	0	0	0	0	0	0	0	0
FA(16:1)	M+7	0.00597595	0.00513905	0.00466667	0.00451266	0.00478654	0.00287038	0.0039915	0.00273894	0.00426922	0.00330844	0.00142869	0.00365536	0	0	0	0	0	0	0	0	0	0	0	0
FA(16:1)	M+8	0.0132648	0.0130307	0.0127059	0.0116718	0.0104355	0.0104777	0.00853683	0.00732725	0.00831977	0.00919889	0.00392285	0.00707388	0.0055556	0.00478047	0.00632479	0.00501489	0.00550804	0.00441417	0.00745017	0.00561638	0.00359149	0.00429615	0.010035	0.00696553
FA(16:1)	M+9	0.0063745	0.00578164	0.00695889	0.00538209	0.00488612	0.00644926	0.00550041	0.00674728	0.00638051	0.005588	0.00066532	0.00513633	0.00130976	0.00267682	0.00291344	0.00211548	0.00301977	0.00315336	0	0.00303432	0.00311542	0	0.00580836	0.00334443
FA(16:1)	M+10	0.015148	0.0147633	0.0128797	0.0130086	0.0133231	0.0131231	0.00919172	0.00984012	0.0120466	0.0104029	0.00436662	0.00839673	0.00459872	0.00543511	0.00467711	0.00638584	0.00535592	0.0040494	0.00570855	0.00508895	0.0042411	0.00468119	0.0124052	0.00557846
FA(16:1)	M+11	0.00768887	0.00719933	0.00909175	0.00596383	0.00484797	0.00772041	0.00432869	0.00684112	0.00684233	0.00547429	0.000931376	0.00463216	0.00154976	0.00281816	0.0018614	0.00297682	0.00299203	0.00304242	0.00139712	0.00102118	0.000409978	0	0.00563521	0.00187149
FA(16:1)	M+12	0.0148032	0.015406	0.0143912	0.00787762	0.0127813	0.0125887	0.00894143	0.0108182	0.0108644	0.0100553	0.00255076	0.00575689	0.00345289	0.00431521	0.00363614	0.00324051	0.00389937	0.00489283	0.00639593	0.00311607	0.00363152	0.00318619	0.00996021	0.0055717
FA(16:1)	M+13	0.00645782	0.00578266	0.00777678	0.00432794	0.00326546	0.00490434	0.0038922	0.00606155	0.00405141	0.00486661	0	0.00250857	0	0	0.00248596	0.00155993	0.00215111	0	0.00108392	0	0	0	0.00534998	0.00146886
FA(16:1)	M+14	0.0122926	0.0120199	0.0119426	0.00674281	0.00758485	0.0105867	0.00601717	0.0102694	0.00852685	0.00682057	0.00209464	0.00393441	0	0.00206359	0	0.00312078	0.00257891	0.00236925	0.00361281	0.00263201	0.0014193	0	0.00784617	0.00336906
FA(16:1)	M+15	0.00188943	0.00347028	0.00296062	0	0	0.00256088	0.00125163	0.00113081	0	0.00290755	0	0	0	0	0	0	0	0	0	0	0	0	0	0
FA(16:1)	M+16	0.00420525	0.00292238	0.00526415	0.00338477	0	0.003959	0.00226422	0.00326459	0.00226457	0.00247322	0	0	0	0	0	0	0	0	0	0	0	0	0	0
FA(18:0)	M+0	0.908165	0.905877	0.905797	0.923173	0.918869	0.920417	0.910088	0.913244	0.910883	0.913783	0.970577	0.913628	0.977661	0.968108	0.97243	0.970664	0.969612	0.968391	0.97297	0.974882	0.975031	0.971808	0.912487	0.964103
FA(18:0)	M+1	0.000725951	0.00363556	0.0030437	0.00190819	0.00288942	0.00265313	0.00359558	0.00217963	0.00345647	0	0.00113401	0.00318338	0	0.00277924	0	0.000905296	0.000947172	0.00123146	0.000958011	0.000597918	0	0.00269452	0.00533634	0.00219294
FA(18:0)	M+2	0.0412898	0.0398882	0.0423421	0.0324148	0.0347344	0.0326564	0.0392781	0.0412498	0.0386969	0.0391952	0.0139056	0.0352063	0.0116238	0.0148721	0.0150827	0.0152147	0.0156859	0.0155793	0.014398	0.0131752	0.0127868	0.0133901	0.0375456	0.0165888
FA(18:0)	M+3	0.000671887	0.00124144	0.000726314	0.00148261	0.00131045	0.00325637	0	0.00065545	0.000644657	0.00164779	0	0.00035067	0.000189331	0	0.000200589	0	0	0.000353978	0	0	0.000333223	0.000181182	7.46022e-05	4.49365e-05
FA(18:0)	M+4	0.00241262	0.00271581	0.00246825	0.00357368	0.00418881	0.00416074	0.00244574	0.00247904	0.00235163	0.00271968	0.000888821	0.00390211	0.000711221	0.000840976	0.000422648	0	0	0.000951196	0.000609229	0.000486815	0.000861717	0.000775402	0.00248511	0.000856296
FA(18:0)	M+5	0.00160257	0.0019453	0.00207142	0.00222776	0.00170516	0.00274959	0.00172316	0.00173482	0.00143292	0.00166506	0	0.0024581	0	0	0	0	0	0	0	0	0	0	0	0
FA(18:0)	M+6	0.00400835	0.00508429	0.00424736	0.00469779	0.00441448	0.00465016	0.00366337	0.00375471	0.00367779	0.00373135	0.00148885	0.00575444	0.00139626	0.00140316	0.00134695	0.00151363	0.00121122	0.00170417	0.00126585	0.0012183	0.000908363	0.00133887	0.00396201	0.00190509
FA(18:0)	M+7	0.00285932	0.0028793	0.00287874	0.00257518	0.00334339	0.00262356	0.00271884	0.0022387	0.00252499	0.00291438	0.00106832	0.00323751	0.000553468	0.000853645	0.000722562	0.000476685	0.000824461	0.000717502	0.000676958	0.000558665	0.00091557	0.000632695	0.00314223	0.000703286
FA(18:0)	M+8	0.00633559	0.00611534	0.00596064	0.0053384	0.00579228	0.00458313	0.00587072	0.00512038	0.00550605	0.00540334	0.00255795	0.00651746	0.00181141	0.0018376	0.00162753	0.00183098	0.0022028	0.00200033	0.0018574	0.0016185	0.00164017	0.00177126	0.00581445	0.0021341
FA(18:0)	M+9	0.00300097	0.00381811	0.00305	0.00309458	0.00302784	0.0029183	0.0035528	0.00276645	0.00353181	0.00349388	0.00077037	0.00377192	0.00116061	0.00118021	0.000920804	0.00102508	0.00100242	0.00132529	0.000822178	0.000925408	0.00122314	0.000820993	0.00354706	0.00137755
FA(18:0)	M+10	0.00735369	0.0072011	0.00707802	0.00458121	0.00507199	0.00515104	0.00675341	0.0054886	0.00763942	0.00665633	0.00240754	0.00579465	0.00138416	0.00247752	0.00204491	0.00280457	0.00230089	0.00239135	0.00192756	0.00189702	0.00172996	0.00154207	0.00654264	0.00314669
FA(18:0)	M+11	0.00452314	0.0032951	0.00404703	0.00267129	0.00287861	0.00212521	0.00347248	0.00303307	0.00311461	0.00304488	0.000962258	0.00350584	0.000640226	0.00102911	0.001192	0.000528606	0.000972836	0.00101857	0.000795367	0.00115012	0.000822517	0.00111489	0.00340385	0.00109526
FA(18:0)	M+12	0.00620762	0.00574352	0.0057999	0.00466142	0.00431659	0.00469351	0.00628344	0.00525869	0.00555319	0.00544866	0.00184471	0.0047061	0.00138264	0.00204932	0.00168222	0.0019555	0.00214934	0.00158664	0.00163369	0.00138468	0.00176696	0.00170549	0.00629512	0.00228
FA(18:0)	M+13	0.00274784	0.00272771	0.00255162	0.00148399	0.00211815	0.00184156	0.00216271	0.00228881	0.0030021	0.00232362	0.000748007	0.0020623	0.000691996	0.000617974	0.000912984	0.000857441	0.000916266	0.000804865	0	0.00112276	0.000780704	0.000641474	0.0024221	0.00129327
FA(18:0)	M+14	0.00436284	0.00438172	0.00411023	0.00310662	0.00285548	0.00302245	0.00464405	0.00382794	0.00419594	0.00445004	0.00101434	0.00326094	0.000794266	0.0013536	0.00141428	0.00144892	0.001446	0.00126437	0.00147046	0.000982178	0.00119984	0.00108064	0.00448085	0.00135698
FA(18:0)	M+15	0.00156928	0.00128277	0.00152288	0.00125575	0.00105981	0.000797499	0.00137451	0.00196123	0.00146605	0.00139184	0.000632368	0.00115986	0	0	0	0	0	0	0	0	0	0	0	0
FA(18:0)	M+16	0.0021635	0.0021677	0.00230459	0.00175353	0.00142373	0.00170005	0.00237281	0.0027188	0.00232233	0.00213091	0	0.00150041	0	0.000597148	0	0.000775106	0.000728477	0.000679625	0.000615291	0	0	0.000502507	0.00246083	0.000921416
FA(18:0)	M+17	0	0	0	0	0	0	0	0	0	0	0	0	0	0	0	0	0	0	0	0	0	0	0	0
FA(18:0)	M+18	0	0	0	0	0	0	0	0	0	0	0	0	0	0	0	0	0	0	0	0	0	0	0	0
FA(18:1)	M+0	0.959623	0.952767	0.95881	0.962698	0.967186	0.957914	0.966459	0.961987	0.967618	0.967807	0.994663	0.974075	0.996169	0.994482	0.994064	0.995122	0.992561	0.994898	0.99529	0.992603	0.996232	0.999117	0.978887	0.993665
FA(18:1)	M+1	0.00198866	0.0049368	0	0.00259454	0.00313924	0.00182078	0.000533656	0	0.00257558	0.00222035	0.000736419	0	0	0	0	0	0.00119208	0	0	4.40622e-05	0	0	0.00306231	0.000191922
FA(18:1)	M+2	0.0143606	0.0162167	0.015259	0.0133309	0.0123971	0.0142452	0.0149413	0.0179826	0.0132783	0.0130594	0.00309061	0.0107657	0.00383095	0.00372151	0.0043863	0.00487793	0.00432148	0.00400912	0.00235724	0.0054891	0.0037681	0.000382733	0.0127838	0.00446483
FA(18:1)	M+3	0.000542735	0.000824219	0.00122538	0.000168713	4.20637e-05	0.000756852	0.000478884	8.39787e-05	0	0.000144405	7.353e-05	0.000191805	0	0.000249205	0	0	0.000153475	0	0.000800652	0.000339968	0	0.000499994	0.000465358	9.2322e-05
FA(18:1)	M+4	0.00126332	0.00248185	0.00196603	0.00190772	0.00129634	0.00286252	0.00129885	0.00162428	0.00106607	0.000930604	0	0.00103526	0	0	0	0	0	0	0	0	0	0	0	0
FA(18:1)	M+5	0.000542214	0.00118582	0.00101239	0.000855265	0	0.00121304	0	0.000904646	0.000440716	0	0	0.000698276	0	0	0	0	0	0	0	0	0	0	0	0
FA(18:1)	M+6	0.00168945	0.00232497	0.0017094	0.00209271	0.00152719	0.0019274	0.00143049	0.00138466	0.00130819	0.00108328	0	0.00136176	0	0	0	0	0	0	0	0	0	0	0	0
FA(18:1)	M+7	0.000778604	0.00103243	0.000949537	0.000950969	0.00115224	0.00126874	0.0010027	0.000884365	0	0.000809009	0	0.000962817	0	0	0	0	0	0	0	0	0	0	0	0
FA(18:1)	M+8	0.00219064	0.00222609	0.00220142	0.00255059	0.00207338	0.00214976	0.00207322	0.00175705	0.00151334	0.0017299	0.000618207	0.0014968	0	0	0	0	0	0	0	0	0	0	0	0
FA(18:1)	M+9	0.0015267	0.00144487	0.00127857	0.00132492	0.00124242	0.00139472	0.00124881	0.00149896	0.00118145	0.00108143	0	0.00157974	0	0	0	0	0	0	0	0	0	0	0	0
FA(18:1)	M+10	0.00313275	0.00254378	0.00244767	0.00235749	0.00262316	0.00245166	0.00227956	0.00217759	0.00215139	0.00192164	0.000428262	0.00177392	0	0.000749826	0.000759879	0	0.000859631	0.00109319	0.000856666	0.000855141	0	0	0.00241502	0.000771186
FA(18:1)	M+11	0.00151339	0.0014981	0.00150038	0.00108712	0.00110297	0.00178325	0.00128638	0.00114248	0.001285	0.001102	0.000389831	0.000993647	0	0	0	0	0	0	0	0	0	0	0	0
FA(18:1)	M+12	0.00349585	0.00271853	0.00343418	0.00268779	0.00210884	0.00287879	0.00196583	0.00283657	0.00238746	0.00254673	0	0.00125163	0	0.000797562	0.000790064	0	0.000912243	0	0.000695441	0.000668277	0	0	0.00238647	0.000814457
FA(18:1)	M+13	0.00170152	0.00184425	0.00161165	0.0013594	0.00130814	0.00147086	0.00148316	0.00116839	0.00125762	0.00103692	0	0.00105494	0	0	0	0	0	0	0	0	0	0	0	0
FA(18:1)	M+14	0.00260443	0.00289152	0.00335183	0.00200892	0.00188552	0.00297794	0.00155377	0.00232062	0.00222638	0.00208227	0	0.00110601	0	0	0	0	0	0	0	0	0	0	0	0
FA(18:1)	M+15	0.000884004	0.0014746	0.00129895	0.000793859	0	0.000867631	0.00102142	0.000772141	0.000963778	0.00117324	0	0.000629978	0	0	0	0	0	0	0	0	0	0	0	0
FA(18:1)	M+16	0.00216246	0.00158837	0.00194407	0.00123057	0.000915176	0.00201712	0.000943228	0.0014743	0.000746348	0.00127206	0	0.00102325	0	0	0	0	0	0	0	0	0	0	0	0
FA(18:1)	M+17	0	0	0	0	0	0	0	0	0	0	0	0	0	0	0	0	0	0	0	0	0	0	0	0
FA(18:1)	M+18	0	0	0	0	0	0	0	0	0	0	0	0	0	0	0	0	0	0	0	0	0	0	0	0
FA(18:2)	M+0	0.996269	0.993777	0.994633	0.996255	0.997159	0.997556	0.99788	0.99512	0.997158	0.99832	0.998333	0.995021	0.999548	0.999124	0.9964	0.994938	0.997438	0.996736	0.999274	0.99921	0.999258	0.997867	0.994533	0.998427
FA(18:2)	M+1	0	0.00157743	0	0	0	0	4.8067e-05	0	0	0	0	0.00328738	0	0	0.00142854	0.00204931	0	0	0	0	0.000742263	0.000293386	0.00260082	0
FA(18:2)	M+2	0.00352702	0.00438898	0.00496785	0.00344152	0.00284123	0.00244353	0.001942	0.00461399	0.00273873	0.00167958	0.00154662	0.00149594	0.000451976	0.000765563	0.00199189	0.00299345	0.00233611	0.00320014	0.000532471	0.000789961	0	0.0018397	0.0026154	0.00148803
FA(18:2)	M+3	0.00020352	0.000256343	0.000398827	0.000303962	0	0	0.000130215	0.000266402	0.000103122	0	0.000120015	0.000195533	0	0.000110352	0.000179503	1.89038e-05	0.00022604	6.37378e-05	0.000193975	0	0	0	0.000250405	8.4949e-05
FA(18:2)	M+4	0	0	0	0	0	0	0	0	0	0	0	0	0	0	0	0	0	0	0	0	0	0	0	0
FA(18:2)	M+5	0	0	0	0	0	0	0	0	0	0	0	0	0	0	0	0	0	0	0	0	0	0	0	0
FA(18:2)	M+6	0	0	0	0	0	0	0	0	0	0	0	0	0	0	0	0	0	0	0	0	0	0	0	0
FA(18:2)	M+7	0	0	0	0	0	0	0	0	0	0	0	0	0	0	0	0	0	0	0	0	0	0	0	0
FA(18:2)	M+8	0	0	0	0	0	0	0	0	0	0	0	0	0	0	0	0	0	0	0	0	0	0	0	0
FA(18:2)	M+9	0	0	0	0	0	0	0	0	0	0	0	0	0	0	0	0	0	0	0	0	0	0	0	0
FA(18:2)	M+10	0	0	0	0	0	0	0	0	0	0	0	0	0	0	0	0	0	0	0	0	0	0	0	0
FA(18:2)	M+11	0	0	0	0	0	0	0	0	0	0	0	0	0	0	0	0	0	0	0	0	0	0	0	0
FA(18:2)	M+12	0	0	0	0	0	0	0	0	0	0	0	0	0	0	0	0	0	0	0	0	0	0	0	0
FA(18:2)	M+13	0	0	0	0	0	0	0	0	0	0	0	0	0	0	0	0	0	0	0	0	0	0	0	0
FA(18:2)	M+14	0	0	0	0	0	0	0	0	0	0	0	0	0	0	0	0	0	0	0	0	0	0	0	0
FA(18:2)	M+15	0	0	0	0	0	0	0	0	0	0	0	0	0	0	0	0	0	0	0	0	0	0	0	0
FA(18:2)	M+16	0	0	0	0	0	0	0	0	0	0	0	0	0	0	0	0	0	0	0	0	0	0	0	0
FA(18:2)	M+17	0	0	0	0	0	0	0	0	0	0	0	0	0	0	0	0	0	0	0	0	0	0	0	0
FA(18:2)	M+18	0	0	0	0	0	0	0	0	0	0	0	0	0	0	0	0	0	0	0	0	0	0	0	0
FA(18:3)	M+0	0.95673	0.956851	0.980371	0.958491	0.967785	0.96611	0.98724	0.970842	0.979602	1	0.962419	0.960181	0.975029	1	0.9524	0.993869	0.950455	0.995478	0.975265	0.990819	0.973286	0.97196	1	0.998436
FA(18:3)	M+1	0	0.0117895	0	0.00319169	0.0102953	0.00726666	0.00425476	0	0.010158	0	0.00530534	0.00590564	0.000112992	0	0	0	0.013201	0.00452189	0.00937329	0.000852573	0.00469246	0	0	0.00156352
FA(18:3)	M+2	0.04327	0.0313599	0.0196292	0.0383178	0.02192	0.026623	0.00850563	0.0291576	0.0102404	0	0.0322761	0.0339131	0.0248575	0	0.0475999	0	0.0358289	0	0.0153612	0.0083282	0.022022	0.0280396	0	0
FA(18:3)	M+3	0	0	0	0	0	0	0	0	0	0	0	0	0	0	0	0.00613123	0.000515378	0	0	0	0	0	0	0
FA(18:3)	M+4	0	0	0	0	0	0	0	0	0	0	0	0	0	0	0	0	0	0	0	0	0	0	0	0
FA(18:3)	M+5	0	0	0	0	0	0	0	0	0	0	0	0	0	0	0	0	0	0	0	0	0	0	0	0
FA(18:3)	M+6	0	0	0	0	0	0	0	0	0	0	0	0	0	0	0	0	0	0	0	0	0	0	0	0
FA(18:3)	M+7	0	0	0	0	0	0	0	0	0	0	0	0	0	0	0	0	0	0	0	0	0	0	0	0
FA(18:3)	M+8	0	0	0	0	0	0	0	0	0	0	0	0	0	0	0	0	0	0	0	0	0	0	0	0
FA(18:3)	M+9	0	0	0	0	0	0	0	0	0	0	0	0	0	0	0	0	0	0	0	0	0	0	0	0
FA(18:3)	M+10	0	0	0	0	0	0	0	0	0	0	0	0	0	0	0	0	0	0	0	0	0	0	0	0
FA(18:3)	M+11	0	0	0	0	0	0	0	0	0	0	0	0	0	0	0	0	0	0	0	0	0	0	0	0
FA(18:3)	M+12	0	0	0	0	0	0	0	0	0	0	0	0	0	0	0	0	0	0	0	0	0	0	0	0
FA(18:3)	M+13	0	0	0	0	0	0	0	0	0	0	0	0	0	0	0	0	0	0	0	0	0	0	0	0
FA(18:3)	M+14	0	0	0	0	0	0	0	0	0	0	0	0	0	0	0	0	0	0	0	0	0	0	0	0
FA(18:3)	M+15	0	0	0	0	0	0	0	0	0	0	0	0	0	0	0	0	0	0	0	0	0	0	0	0
FA(18:3)	M+16	0	0	0	0	0	0	0	0	0	0	0	0	0	0	0	0	0	0	0	0	0	0	0	0
FA(18:3)	M+17	0	0	0	0	0	0	0	0	0	0	0	0	0	0	0	0	0	0	0	0	0	0	0	0
FA(18:3)	M+18	0	0	0	0	0	0	0	0	0	0	0	0	0	0	0	0	0	0	0	0	0	0	0	0
FA(18:4)	M+0	1	0.95078	1	0.89193	0.975908	0	1	NA	1	1	1	1	1	1	1	1	1	1	1	0.918769	0.948111	1	1	0.983661
FA(18:4)	M+1	0	0.0492202	0	0.10807	0.0240917	1	0	NA	0	0	0	0	0	0	0	0	0	0	0	0.0812312	0.0518891	0	0	0.016339
FA(18:4)	M+2	0	0	0	0	0	0	0	NA	0	0	0	0	0	0	0	0	0	0	0	0	0	0	0	0
FA(18:4)	M+3	0	0	0	0	0	0	0	NA	0	0	0	0	0	0	0	0	0	0	0	0	0	0	0	0
FA(18:4)	M+4	0	0	0	0	0	0	0	NA	0	0	0	0	0	0	0	0	0	0	0	0	0	0	0	0
FA(18:4)	M+5	0	0	0	0	0	0	0	NA	0	0	0	0	0	0	0	0	0	0	0	0	0	0	0	0
FA(18:4)	M+6	0	0	0	0	0	0	0	NA	0	0	0	0	0	0	0	0	0	0	0	0	0	0	0	0
FA(18:4)	M+7	0	0	0	0	0	0	0	NA	0	0	0	0	0	0	0	0	0	0	0	0	0	0	0	0
FA(18:4)	M+8	0	0	0	0	0	0	0	NA	0	0	0	0	0	0	0	0	0	0	0	0	0	0	0	0
FA(18:4)	M+9	0	0	0	0	0	0	0	NA	0	0	0	0	0	0	0	0	0	0	0	0	0	0	0	0
FA(18:4)	M+10	0	0	0	0	0	0	0	NA	0	0	0	0	0	0	0	0	0	0	0	0	0	0	0	0
FA(18:4)	M+11	0	0	0	0	0	0	0	NA	0	0	0	0	0	0	0	0	0	0	0	0	0	0	0	0
FA(18:4)	M+12	0	0	0	0	0	0	0	NA	0	0	0	0	0	0	0	0	0	0	0	0	0	0	0	0
FA(18:4)	M+13	0	0	0	0	0	0	0	NA	0	0	0	0	0	0	0	0	0	0	0	0	0	0	0	0
FA(18:4)	M+14	0	0	0	0	0	0	0	NA	0	0	0	0	0	0	0	0	0	0	0	0	0	0	0	0
FA(18:4)	M+15	0	0	0	0	0	0	0	NA	0	0	0	0	0	0	0	0	0	0	0	0	0	0	0	0
FA(18:4)	M+16	0	0	0	0	0	0	0	NA	0	0	0	0	0	0	0	0	0	0	0	0	0	0	0	0
FA(18:4)	M+17	0	0	0	0	0	0	0	NA	0	0	0	0	0	0	0	0	0	0	0	0	0	0	0	0
FA(18:4)	M+18	0	0	0	0	0	0	0	NA	0	0	0	0	0	0	0	0	0	0	0	0	0	0	0	0
FA(20:0)	M+0	0.931654	0.93526	0.984195	0.958234	0.99116	1	0.971611	0.978365	0.893304	0.92189	0.971818	0.966354	0.96513	0.882309	0.966521	0.951866	0.953465	0.959295	0.954519	0.942695	0.973665	0.97254	0.913362	0.961335
FA(20:0)	M+1	0.00678377	0.0116819	0.0158047	0.00821905	0.00883979	0	0.0283893	0.0216351	0.0326762	0	0	0	0.0108693	0.0487716	0	0	0	0.0157368	0	0.016076	0	0	0.0442889	0.00711181
FA(20:0)	M+2	0.0615622	0.0530579	0	0.0335469	0	0	0	0	0.07402	0.0781104	0.028182	0.0336463	0.024001	0.0689194	0.033479	0.0481339	0.046535	0.0249681	0.0454814	0.0412293	0.0263346	0.0274596	0.0423489	0.0315527
FA(20:0)	M+3	0	0	0	0	0	0	0	0	0	0	0	0	0	0	0	0	0	0	0	0	0	0	0	0
FA(20:0)	M+4	0	0	0	0	0	0	0	0	0	0	0	0	0	0	0	0	0	0	0	0	0	0	0	0
FA(20:0)	M+5	0	0	0	0	0	0	0	0	0	0	0	0	0	0	0	0	0	0	0	0	0	0	0	0
FA(20:0)	M+6	0	0	0	0	0	0	0	0	0	0	0	0	0	0	0	0	0	0	0	0	0	0	0	0
FA(20:0)	M+7	0	0	0	0	0	0	0	0	0	0	0	0	0	0	0	0	0	0	0	0	0	0	0	0
FA(20:0)	M+8	0	0	0	0	0	0	0	0	0	0	0	0	0	0	0	0	0	0	0	0	0	0	0	0
FA(20:0)	M+9	0	0	0	0	0	0	0	0	0	0	0	0	0	0	0	0	0	0	0	0	0	0	0	0
FA(20:0)	M+10	0	0	0	0	0	0	0	0	0	0	0	0	0	0	0	0	0	0	0	0	0	0	0	0
FA(20:0)	M+11	0	0	0	0	0	0	0	0	0	0	0	0	0	0	0	0	0	0	0	0	0	0	0	0
FA(20:0)	M+12	0	0	0	0	0	0	0	0	0	0	0	0	0	0	0	0	0	0	0	0	0	0	0	0
FA(20:0)	M+13	0	0	0	0	0	0	0	0	0	0	0	0	0	0	0	0	0	0	0	0	0	0	0	0
FA(20:0)	M+14	0	0	0	0	0	0	0	0	0	0	0	0	0	0	0	0	0	0	0	0	0	0	0	0
FA(20:0)	M+15	0	0	0	0	0	0	0	0	0	0	0	0	0	0	0	0	0	0	0	0	0	0	0	0
FA(20:0)	M+16	0	0	0	0	0	0	0	0	0	0	0	0	0	0	0	0	0	0	0	0	0	0	0	0
FA(20:0)	M+17	0	0	0	0	0	0	0	0	0	0	0	0	0	0	0	0	0	0	0	0	0	0	0	0
FA(20:0)	M+18	0	0	0	0	0	0	0	0	0	0	0	0	0	0	0	0	0	0	0	0	0	0	0	0
FA(20:0)	M+19	0	0	0	0	0	0	0	0	0	0	0	0	0	0	0	0	0	0	0	0	0	0	0	0
FA(20:0)	M+20	0	0	0	0	0	0	0	0	0	0	0	0	0	0	0	0	0	0	0	0	0	0	0	0
FA(20:1)	M+0	0.829409	0.840661	0.832589	0.874171	0.87018	0.873398	0.849139	0.85499	0.852299	0.895419	0.933226	0.890219	0.913973	0.917696	0.917024	0.899782	0.911758	0.919961	0.919682	0.913148	0.934002	0.922569	0.873071	0.91957
FA(20:1)	M+1	0.0149711	0.0122603	0.0177839	0.0106797	0.0102966	0.0154446	0.023624	0.00937588	0.00911679	0.00364637	0.00570584	0.00915399	0.00642869	0.000897497	0.00810758	0.0140136	0.00744912	0	0.00918036	0.0181093	0	0.00273681	0.0205466	0
FA(20:1)	M+2	0.149299	0.134692	0.144115	0.107847	0.119523	0.102649	0.120866	0.125848	0.131025	0.100934	0.0605821	0.0953269	0.0771355	0.0814061	0.0733285	0.0853613	0.0807926	0.080039	0.0711379	0.0687422	0.0651495	0.0744074	0.106383	0.077605
FA(20:1)	M+3	0.00201854	0.00596458	0	0.00245354	0	0.00314464	0	0.00363105	0.00117465	0	0.00048594	0	0.00246253	0	0.00154001	0.00084344	0	0	0	0	0.000848546	0.000287098	0	0.00282461
FA(20:1)	M+4	0.00430187	0.00642206	0.00551232	0.00484793	0	0.00536346	0.00637107	0.00615512	0.00638453	0	0	0.00530045	0	0	0	0	0	0	0	0	0	0	0	0
FA(20:1)	M+5	0	0	0	0	0	0	0	0	0	0	0	0	0	0	0	0	0	0	0	0	0	0	0	0
FA(20:1)	M+6	0	0	0	0	0	0	0	0	0	0	0	0	0	0	0	0	0	0	0	0	0	0	0	0
FA(20:1)	M+7	0	0	0	0	0	0	0	0	0	0	0	0	0	0	0	0	0	0	0	0	0	0	0	0
FA(20:1)	M+8	0	0	0	0	0	0	0	0	0	0	0	0	0	0	0	0	0	0	0	0	0	0	0	0
FA(20:1)	M+9	0	0	0	0	0	0	0	0	0	0	0	0	0	0	0	0	0	0	0	0	0	0	0	0
FA(20:1)	M+10	0	0	0	0	0	0	0	0	0	0	0	0	0	0	0	0	0	0	0	0	0	0	0	0
FA(20:1)	M+11	0	0	0	0	0	0	0	0	0	0	0	0	0	0	0	0	0	0	0	0	0	0	0	0
FA(20:1)	M+12	0	0	0	0	0	0	0	0	0	0	0	0	0	0	0	0	0	0	0	0	0	0	0	0
FA(20:1)	M+13	0	0	0	0	0	0	0	0	0	0	0	0	0	0	0	0	0	0	0	0	0	0	0	0
FA(20:1)	M+14	0	0	0	0	0	0	0	0	0	0	0	0	0	0	0	0	0	0	0	0	0	0	0	0
FA(20:1)	M+15	0	0	0	0	0	0	0	0	0	0	0	0	0	0	0	0	0	0	0	0	0	0	0	0
FA(20:1)	M+16	0	0	0	0	0	0	0	0	0	0	0	0	0	0	0	0	0	0	0	0	0	0	0	0
FA(20:1)	M+17	0	0	0	0	0	0	0	0	0	0	0	0	0	0	0	0	0	0	0	0	0	0	0	0
FA(20:1)	M+18	0	0	0	0	0	0	0	0	0	0	0	0	0	0	0	0	0	0	0	0	0	0	0	0
FA(20:1)	M+19	0	0	0	0	0	0	0	0	0	0	0	0	0	0	0	0	0	0	0	0	0	0	0	0
FA(20:1)	M+20	0	0	0	0	0	0	0	0	0	0	0	0	0	0	0	0	0	0	0	0	0	0	0	0
FA(20:2)	M+0	0.831672	0.838175	0.832928	0.865416	0.865863	0.866466	0.807587	0.845788	0.825007	0.885851	0.908245	0.872532	0.930369	0.915681	0.905078	0.903808	0.902628	0.910445	0.899803	0.91568	0.919035	0.906015	0.865043	0.903354
FA(20:2)	M+1	0.0186425	0.00964152	0.0400957	0.01912	0.0163014	0.0213468	0.0420619	0.0462549	0.0271437	0.00391616	0.0156761	0.0181417	0	0	0.00631193	0.0012325	0.00918023	0	0.0239101	0	0.0149854	0	0.0343587	0.00565345
FA(20:2)	M+2	0.149685	0.152184	0.123732	0.114752	0.114211	0.105661	0.139791	0.107957	0.144832	0.110232	0.0758475	0.109326	0.0696306	0.084319	0.0886103	0.0949593	0.0881923	0.0888091	0.0762868	0.08432	0.06598	0.0858937	0.100598	0.0901718
FA(20:2)	M+3	0	0	0.00324378	0.000711948	0.00362391	0.00652708	0.0105601	0	0.00301768	0	0.000231043	0	0	0	0	0	0	0.000745877	0	0	0	0.008091	0	0.000820671
FA(20:2)	M+4	0	0	0	0	0	0	0	0	0	0	0	0	0	0	0	0	0	0	0	0	0	0	0	0
FA(20:2)	M+5	0	0	0	0	0	0	0	0	0	0	0	0	0	0	0	0	0	0	0	0	0	0	0	0
FA(20:2)	M+6	0	0	0	0	0	0	0	0	0	0	0	0	0	0	0	0	0	0	0	0	0	0	0	0
FA(20:2)	M+7	0	0	0	0	0	0	0	0	0	0	0	0	0	0	0	0	0	0	0	0	0	0	0	0
FA(20:2)	M+8	0	0	0	0	0	0	0	0	0	0	0	0	0	0	0	0	0	0	0	0	0	0	0	0
FA(20:2)	M+9	0	0	0	0	0	0	0	0	0	0	0	0	0	0	0	0	0	0	0	0	0	0	0	0
FA(20:2)	M+10	0	0	0	0	0	0	0	0	0	0	0	0	0	0	0	0	0	0	0	0	0	0	0	0
FA(20:2)	M+11	0	0	0	0	0	0	0	0	0	0	0	0	0	0	0	0	0	0	0	0	0	0	0	0
FA(20:2)	M+12	0	0	0	0	0	0	0	0	0	0	0	0	0	0	0	0	0	0	0	0	0	0	0	0
FA(20:2)	M+13	0	0	0	0	0	0	0	0	0	0	0	0	0	0	0	0	0	0	0	0	0	0	0	0
FA(20:2)	M+14	0	0	0	0	0	0	0	0	0	0	0	0	0	0	0	0	0	0	0	0	0	0	0	0
FA(20:2)	M+15	0	0	0	0	0	0	0	0	0	0	0	0	0	0	0	0	0	0	0	0	0	0	0	0
FA(20:2)	M+16	0	0	0	0	0	0	0	0	0	0	0	0	0	0	0	0	0	0	0	0	0	0	0	0
FA(20:2)	M+17	0	0	0	0	0	0	0	0	0	0	0	0	0	0	0	0	0	0	0	0	0	0	0	0
FA(20:2)	M+18	0	0	0	0	0	0	0	0	0	0	0	0	0	0	0	0	0	0	0	0	0	0	0	0
FA(20:2)	M+19	0	0	0	0	0	0	0	0	0	0	0	0	0	0	0	0	0	0	0	0	0	0	0	0
FA(20:2)	M+20	0	0	0	0	0	0	0	0	0	0	0	0	0	0	0	0	0	0	0	0	0	0	0	0
FA(20:3)	M+0	0.841523	0.840254	0.839949	0.871199	0.854869	0.870649	0.835947	0.828159	0.823781	0.839854	0.905379	0.864096	0.901353	0.909215	0.900039	0.902572	0.910992	0.890165	0.904807	0.907078	0.906695	0.889446	0.84647	0.893252
FA(20:3)	M+1	0.0194166	0.0174853	0.0188774	0.0142378	0.0254806	0.016467	0.015895	0.0261116	0.0155563	0.0200299	0.00775576	0.0160543	0.00217247	0.00634231	0.0068018	0.00577694	0.000835654	0.00575002	0.00498547	0.00514497	0.00757264	0.0149331	0.0170815	0.00787212
FA(20:3)	M+2	0.132657	0.124737	0.123225	0.102747	0.109105	0.0991527	0.127099	0.124029	0.137832	0.12462	0.0769724	0.107166	0.0856058	0.0747066	0.0810564	0.0775839	0.0757902	0.0897041	0.0778207	0.0749144	0.0746014	0.086133	0.120704	0.0868566
FA(20:3)	M+3	0.00396207	0.00429163	0.00408781	0.000629474	0	0.00463555	0.00299004	0.00353919	0.0060935	0.00251107	0.0011132	0.00342662	0.00243216	0.00176808	0.00192826	0.00204825	0.00201971	0.00368375	0.00254637	0.00288043	0.00226627	0.000817315	0.00311133	0.00116597
FA(20:3)	M+4	0	0.0132319	0.0135229	0.0105738	0.0105456	0.00909539	0.0180694	0.0181616	0.01642	0.0129843	0.00844884	0.00915247	0.00826998	0.00796813	0.0101745	0.0119581	0.0103255	0.0104997	0.00984089	0.0099424	0.00886492	0.00867017	0.0123177	0.0108534
FA(20:3)	M+5	0.00244152	0	0.00033744	0.000612971	0	0	0	0	0.000316689	0	0.000330962	0.00010439	0.000166521	0	0	6.05755e-05	3.64747e-05	0.000197352	0	4.00645e-05	0	0	0.000315954	0
FA(20:3)	M+6	0	0	0	0	0	0	0	0	0	0	0	0	0	0	0	0	0	0	0	0	0	0	0	0
FA(20:3)	M+7	0	0	0	0	0	0	0	0	0	0	0	0	0	0	0	0	0	0	0	0	0	0	0	0
FA(20:3)	M+8	0	0	0	0	0	0	0	0	0	0	0	0	0	0	0	0	0	0	0	0	0	0	0	0
FA(20:3)	M+9	0	0	0	0	0	0	0	0	0	0	0	0	0	0	0	0	0	0	0	0	0	0	0	0
FA(20:3)	M+10	0	0	0	0	0	0	0	0	0	0	0	0	0	0	0	0	0	0	0	0	0	0	0	0
FA(20:3)	M+11	0	0	0	0	0	0	0	0	0	0	0	0	0	0	0	0	0	0	0	0	0	0	0	0
FA(20:3)	M+12	0	0	0	0	0	0	0	0	0	0	0	0	0	0	0	0	0	0	0	0	0	0	0	0
FA(20:3)	M+13	0	0	0	0	0	0	0	0	0	0	0	0	0	0	0	0	0	0	0	0	0	0	0	0
FA(20:3)	M+14	0	0	0	0	0	0	0	0	0	0	0	0	0	0	0	0	0	0	0	0	0	0	0	0
FA(20:3)	M+15	0	0	0	0	0	0	0	0	0	0	0	0	0	0	0	0	0	0	0	0	0	0	0	0
FA(20:3)	M+16	0	0	0	0	0	0	0	0	0	0	0	0	0	0	0	0	0	0	0	0	0	0	0	0
FA(20:3)	M+17	0	0	0	0	0	0	0	0	0	0	0	0	0	0	0	0	0	0	0	0	0	0	0	0
FA(20:3)	M+18	0	0	0	0	0	0	0	0	0	0	0	0	0	0	0	0	0	0	0	0	0	0	0	0
FA(20:3)	M+19	0	0	0	0	0	0	0	0	0	0	0	0	0	0	0	0	0	0	0	0	0	0	0	0
FA(20:3)	M+20	0	0	0	0	0	0	0	0	0	0	0	0	0	0	0	0	0	0	0	0	0	0	0	0
FA(20:4)	M+0	0.980344	0.983252	0.982823	0.982917	0.985209	0.988205	0.983992	0.982929	0.983825	0.981693	0.992428	0.978393	0.995781	0.99625	0.996662	0.995624	0.994959	0.995852	0.997757	0.996255	0.995992	0.993665	0.978164	0.992977
FA(20:4)	M+1	0.00103056	0.000163905	0.000973683	0.00289294	0.00159365	0.000473382	0.00136612	0.000778844	0.00050196	0.002089	0.00299982	0.00330943	0	0	0	0	0	0	0	0.000185744	0	0.00117707	0.00233778	0.0020474
FA(20:4)	M+2	0.0158923	0.0143843	0.0131333	0.0121578	0.0118574	0.00959256	0.0120587	0.0139529	0.0134395	0.0134719	0.00392345	0.0156957	0.00372792	0.00269812	0.00219855	0.00363499	0.00420448	0.00353822	0.00138798	0.00240211	0.00343413	0.00430795	0.0169955	0.00408351
FA(20:4)	M+3	1.65264e-05	0.00026891	0.00113475	0.000275934	4.5193e-05	0.00063477	0.000525298	0	0.000283357	0.000699045	1.37504e-06	0.000888565	0	0.000327364	0.00045777	0	9.81054e-05	5.47056e-05	0.000371143	0.000414926	0	0	0.000243648	0.000280116
FA(20:4)	M+4	0.00271685	0.00193133	0.00193487	0.00175593	0.00129494	0.00109429	0.00205818	0.00233916	0.00195034	0.00202756	0.000647206	0.00171321	0.000491213	0.000724492	0.000681299	0.000741371	0.000738439	0.000555166	0.000483942	0.000741989	0.000573643	0.000849838	0.00225947	0.000611988
FA(20:4)	M+5	0	0	0	0	0	0	0	0	0	1.92862e-05	0	0	0	0	0	0	0	0	0	0	0	0	0	0
FA(20:4)	M+6	0	0	0	0	0	0	0	0	0	0	0	0	0	0	0	0	0	0	0	0	0	0	0	0
FA(20:4)	M+7	0	0	0	0	0	0	0	0	0	0	0	0	0	0	0	0	0	0	0	0	0	0	0	0
FA(20:4)	M+8	0	0	0	0	0	0	0	0	0	0	0	0	0	0	0	0	0	0	0	0	0	0	0	0
FA(20:4)	M+9	0	0	0	0	0	0	0	0	0	0	0	0	0	0	0	0	0	0	0	0	0	0	0	0
FA(20:4)	M+10	0	0	0	0	0	0	0	0	0	0	0	0	0	0	0	0	0	0	0	0	0	0	0	0
FA(20:4)	M+11	0	0	0	0	0	0	0	0	0	0	0	0	0	0	0	0	0	0	0	0	0	0	0	0
FA(20:4)	M+12	0	0	0	0	0	0	0	0	0	0	0	0	0	0	0	0	0	0	0	0	0	0	0	0
FA(20:4)	M+13	0	0	0	0	0	0	0	0	0	0	0	0	0	0	0	0	0	0	0	0	0	0	0	0
FA(20:4)	M+14	0	0	0	0	0	0	0	0	0	0	0	0	0	0	0	0	0	0	0	0	0	0	0	0
FA(20:4)	M+15	0	0	0	0	0	0	0	0	0	0	0	0	0	0	0	0	0	0	0	0	0	0	0	0
FA(20:4)	M+16	0	0	0	0	0	0	0	0	0	0	0	0	0	0	0	0	0	0	0	0	0	0	0	0
FA(20:4)	M+17	0	0	0	0	0	0	0	0	0	0	0	0	0	0	0	0	0	0	0	0	0	0	0	0
FA(20:4)	M+18	0	0	0	0	0	0	0	0	0	0	0	0	0	0	0	0	0	0	0	0	0	0	0	0
FA(20:4)	M+19	0	0	0	0	0	0	0	0	0	0	0	0	0	0	0	0	0	0	0	0	0	0	0	0
FA(20:4)	M+20	0	0	0	0	0	0	0	0	0	0	0	0	0	0	0	0	0	0	0	0	0	0	0	0
FA(20:5)	M+0	0.937149	0.933952	0.934823	0.947566	0.944168	0.949802	0.923915	0.933931	0.92325	0.93336	0.957987	0.941917	0.962611	0.956952	0.970202	0.96136	0.958544	0.96622	0.968252	0.96063	0.961706	0.964147	0.936984	0.959852
FA(20:5)	M+1	0	0.00681512	0.00425384	0.00416472	0.00322587	0.00612408	0.00784357	0.00668736	0.00866287	0.00748066	0	0.00311096	0.00285717	0.00179082	0.000194739	0	0.00279614	0	0	0	0.0011185	0	0.000263862	0.001213
FA(20:5)	M+2	0.0498174	0.0458635	0.0484234	0.0391901	0.0428682	0.0365967	0.0520427	0.0438501	0.052743	0.0443808	0.0321208	0.0446222	0.0267654	0.0317374	0.0274031	0.0277483	0.0290374	0.0255826	0.0239773	0.0296032	0.0270008	0.0290394	0.0490723	0.0287603
FA(20:5)	M+3	0.00407444	0.00358258	0.00328933	0.00131402	0.00185378	0.00197017	0.00410153	0.00401487	0.00300891	0.00386483	0.00179825	0.00271099	0.00169077	0.00139696	0.00220011	0.00277756	0.00148627	0.00191977	0.00194544	0.00117848	0.00175279	0.000493344	0.00329521	0.00151755
FA(20:5)	M+4	0.00895961	0.00978703	0.00921065	0.00776563	0.00788449	0.00550746	0.0120972	0.0115163	0.0123351	0.0109132	0.00805151	0.00763915	0.0060758	0.00812309	0	0.00811398	0.00813574	0.006278	0.00582577	0.00858812	0.00842196	0.00622722	0.0103843	0.00853486
FA(20:5)	M+5	0	0	0	0	0	0	0	0	0	0	4.20047e-05	0	0	0	0	0	0	0	0	0	0	9.33895e-05	0	0.000122687
FA(20:5)	M+6	0	0	0	0	0	0	0	0	0	0	0	0	0	0	0	0	0	0	0	0	0	0	0	0
FA(20:5)	M+7	0	0	0	0	0	0	0	0	0	0	0	0	0	0	0	0	0	0	0	0	0	0	0	0
FA(20:5)	M+8	0	0	0	0	0	0	0	0	0	0	0	0	0	0	0	0	0	0	0	0	0	0	0	0
FA(20:5)	M+9	0	0	0	0	0	0	0	0	0	0	0	0	0	0	0	0	0	0	0	0	0	0	0	0
FA(20:5)	M+10	0	0	0	0	0	0	0	0	0	0	0	0	0	0	0	0	0	0	0	0	0	0	0	0
FA(20:5)	M+11	0	0	0	0	0	0	0	0	0	0	0	0	0	0	0	0	0	0	0	0	0	0	0	0
FA(20:5)	M+12	0	0	0	0	0	0	0	0	0	0	0	0	0	0	0	0	0	0	0	0	0	0	0	0
FA(20:5)	M+13	0	0	0	0	0	0	0	0	0	0	0	0	0	0	0	0	0	0	0	0	0	0	0	0
FA(20:5)	M+14	0	0	0	0	0	0	0	0	0	0	0	0	0	0	0	0	0	0	0	0	0	0	0	0
FA(20:5)	M+15	0	0	0	0	0	0	0	0	0	0	0	0	0	0	0	0	0	0	0	0	0	0	0	0
FA(20:5)	M+16	0	0	0	0	0	0	0	0	0	0	0	0	0	0	0	0	0	0	0	0	0	0	0	0
FA(20:5)	M+17	0	0	0	0	0	0	0	0	0	0	0	0	0	0	0	0	0	0	0	0	0	0	0	0
FA(20:5)	M+18	0	0	0	0	0	0	0	0	0	0	0	0	0	0	0	0	0	0	0	0	0	0	0	0
FA(20:5)	M+19	0	0	0	0	0	0	0	0	0	0	0	0	0	0	0	0	0	0	0	0	0	0	0	0
FA(20:5)	M+20	0	0	0	0	0	0	0	0	0	0	0	0	0	0	0	0	0	0	0	0	0	0	0	0
FA(22:1)	M+0	0.896608	0.865764	0.933906	0.940774	0.905061	0.935856	0.93634	1	0.912597	0.94165	0.9634	0.932715	0.952867	1	0.914697	0.928472	0.929106	0.925237	0.95806	0.942621	0.95518	0.962537	0.933277	0.955723
FA(22:1)	M+1	0.0111663	0.0388606	0	0.0111166	0.00527777	0.0117417	0.0218947	0	0.0147358	0.00722628	0.0244488	0.0117109	0.00777995	0	0.00948144	0	0.0123669	0.0440844	0.00393285	0	0.0125801	0	0.000124032	0.00736072
FA(22:1)	M+2	0.080518	0.0847014	0.0660943	0.0481093	0.0867002	0.0524025	0.0417648	0	0.0726668	0.0511236	0.0121516	0.0555744	0.0393526	0	0.0571573	0.0477364	0.0422422	0.0306783	0.038007	0.0573791	0.0322396	0.0374632	0.0665985	0.0369162
FA(22:1)	M+3	0.0117079	0.0106743	0	0	0.0029609	0	0	0	0	0	0	0	0	0	0	0.00612411	0.00205951	0	0	0	0	0	0	0
FA(22:1)	M+4	0	0	0	0	0	0	0	0	0	0	0	0	0	0	0.0186644	0.0176678	0.0142251	0	0	0	0	0	0	0
FA(22:1)	M+5	0	0	0	0	0	0	0	0	0	0	0	0	0	0	0	0	0	0	0	0	0	0	0	0
FA(22:1)	M+6	0	0	0	0	0	0	0	0	0	0	0	0	0	0	0	0	0	0	0	0	0	0	0	0
FA(22:1)	M+7	0	0	0	0	0	0	0	0	0	0	0	0	0	0	0	0	0	0	0	0	0	0	0	0
FA(22:1)	M+8	0	0	0	0	0	0	0	0	0	0	0	0	0	0	0	0	0	0	0	0	0	0	0	0
FA(22:1)	M+9	0	0	0	0	0	0	0	0	0	0	0	0	0	0	0	0	0	0	0	0	0	0	0	0
FA(22:1)	M+10	0	0	0	0	0	0	0	0	0	0	0	0	0	0	0	0	0	0	0	0	0	0	0	0
FA(22:1)	M+11	0	0	0	0	0	0	0	0	0	0	0	0	0	0	0	0	0	0	0	0	0	0	0	0
FA(22:1)	M+12	0	0	0	0	0	0	0	0	0	0	0	0	0	0	0	0	0	0	0	0	0	0	0	0
FA(22:1)	M+13	0	0	0	0	0	0	0	0	0	0	0	0	0	0	0	0	0	0	0	0	0	0	0	0
FA(22:1)	M+14	0	0	0	0	0	0	0	0	0	0	0	0	0	0	0	0	0	0	0	0	0	0	0	0
FA(22:1)	M+15	0	0	0	0	0	0	0	0	0	0	0	0	0	0	0	0	0	0	0	0	0	0	0	0
FA(22:1)	M+16	0	0	0	0	0	0	0	0	0	0	0	0	0	0	0	0	0	0	0	0	0	0	0	0
FA(22:1)	M+17	0	0	0	0	0	0	0	0	0	0	0	0	0	0	0	0	0	0	0	0	0	0	0	0
FA(22:1)	M+18	0	0	0	0	0	0	0	0	0	0	0	0	0	0	0	0	0	0	0	0	0	0	0	0
FA(22:1)	M+19	0	0	0	0	0	0	0	0	0	0	0	0	0	0	0	0	0	0	0	0	0	0	0	0
FA(22:1)	M+20	0	0	0	0	0	0	0	0	0	0	0	0	0	0	0	0	0	0	0	0	0	0	0	0
FA(22:1)	M+21	0	0	0	0	0	0	0	0	0	0	0	0	0	0	0	0	0	0	0	0	0	0	0	0
FA(22:1)	M+22	0	0	0	0	0	0	0	0	0	0	0	0	0	0	0	0	0	0	0	0	0	0	0	0
FA(22:6)	M+0	0.99113	0.989006	0.990944	0.99235	0.991791	0.992473	0.988752	0.989298	0.989037	0.990626	0.996009	0.992578	0.998206	0.996288	0.998034	0.992616	0.997842	0.999286	0.995931	0.997129	0.994558	0.995415	0.990641	0.995411
FA(22:6)	M+1	0	0.00352118	0	0	0.00203594	0.00124454	0.00339631	0.00329231	0.0026213	0.00248397	0.00213581	0.0010097	0	0.000524502	0	0.00529587	0	0	0.003412	0	0.00345483	0.00329257	0.00403633	0.0027058
FA(22:6)	M+2	0.00818101	0.00674316	0.00857451	0.00656705	0.00537158	0.00558134	0.00690871	0.00631873	0.00757801	0.00613272	0.00179599	0.00569749	0.00134617	0.00271729	0.00171308	0.00163363	0.0018387	0.000580382	0.000656956	0.00272815	0.00171848	0.000998588	0.00454086	0.00166412
FA(22:6)	M+3	0	5.50984e-05	0.000257367	0.000502193	0.000355106	0.000337008	0.00032484	0.000502816	8.21131e-05	0.000232355	0	0.000131877	0.000448324	0.000317449	6.79763e-05	0.000224478	8.72902e-06	0.000133587	0	0	0	0.000290011	0.000215421	0.000219492
FA(22:6)	M+4	0.000688506	0.000674671	0.000224618	0.000580397	0.000446051	0.000364316	0.000618261	0.000588126	0.000681181	0.000525077	5.89305e-05	0.000582975	0	0.000152497	0.000184687	0.000229624	0.000310724	0	0	0.000142578	0.000269048	3.54144e-06	0.000566495	0
FA(22:6)	M+5	0	0	0	0	0	0	0	0	0	0	0	0	0	0	0	0	0	0	0	0	0	0	0	0
FA(22:6)	M+6	0	0	0	0	0	0	0	0	0	0	0	0	0	0	0	0	0	0	0	0	0	0	0	0
FA(22:6)	M+7	0	0	0	0	0	0	0	0	0	0	0	0	0	0	0	0	0	0	0	0	0	0	0	0
FA(22:6)	M+8	0	0	0	0	0	0	0	0	0	0	0	0	0	0	0	0	0	0	0	0	0	0	0	0
FA(22:6)	M+9	0	0	0	0	0	0	0	0	0	0	0	0	0	0	0	0	0	0	0	0	0	0	0	0
FA(22:6)	M+10	0	0	0	0	0	0	0	0	0	0	0	0	0	0	0	0	0	0	0	0	0	0	0	0
FA(22:6)	M+11	0	0	0	0	0	0	0	0	0	0	0	0	0	0	0	0	0	0	0	0	0	0	0	0
FA(22:6)	M+12	0	0	0	0	0	0	0	0	0	0	0	0	0	0	0	0	0	0	0	0	0	0	0	0
FA(22:6)	M+13	0	0	0	0	0	0	0	0	0	0	0	0	0	0	0	0	0	0	0	0	0	0	0	0
FA(22:6)	M+14	0	0	0	0	0	0	0	0	0	0	0	0	0	0	0	0	0	0	0	0	0	0	0	0
FA(22:6)	M+15	0	0	0	0	0	0	0	0	0	0	0	0	0	0	0	0	0	0	0	0	0	0	0	0
FA(22:6)	M+16	0	0	0	0	0	0	0	0	0	0	0	0	0	0	0	0	0	0	0	0	0	0	0	0
FA(22:6)	M+17	0	0	0	0	0	0	0	0	0	0	0	0	0	0	0	0	0	0	0	0	0	0	0	0
FA(22:6)	M+18	0	0	0	0	0	0	0	0	0	0	0	0	0	0	0	0	0	0	0	0	0	0	0	0
FA(22:6)	M+19	0	0	0	0	0	0	0	0	0	0	0	0	0	0	0	0	0	0	0	0	0	0	0	0
FA(22:6)	M+20	0	0	0	0	0	0	0	0	0	0	0	0	0	0	0	0	0	0	0	0	0	0	0	0
FA(22:6)	M+21	0	0	0	0	0	0	0	0	0	0	0	0	0	0	0	0	0	0	0	0	0	0	0	0
FA(22:6)	M+22	0	0	0	0	0	0	0	0	0	0	0	0	0	0	0	0	0	0	0	0	0	0	0	0
FA(24:0)	M+0	1	1	1	1	1	1	1	1	1	1	1	1	1	1	1	1	1	1	1	1	1	1	1	1
FA(24:0)	M+1	0	0	0	0	0	0	0	0	0	0	0	0	0	0	0	0	0	0	0	0	0	0	0	0
FA(24:0)	M+2	0	0	0	0	0	0	0	0	0	0	0	0	0	0	0	0	0	0	0	0	0	0	0	0
FA(24:0)	M+3	0	0	0	0	0	0	0	0	0	0	0	0	0	0	0	0	0	0	0	0	0	0	0	0
FA(24:0)	M+4	0	0	0	0	0	0	0	0	0	0	0	0	0	0	0	0	0	0	0	0	0	0	0	0
FA(24:0)	M+5	0	0	0	0	0	0	0	0	0	0	0	0	0	0	0	0	0	0	0	0	0	0	0	0
FA(24:0)	M+6	0	0	0	0	0	0	0	0	0	0	0	0	0	0	0	0	0	0	0	0	0	0	0	0
FA(24:0)	M+7	0	0	0	0	0	0	0	0	0	0	0	0	0	0	0	0	0	0	0	0	0	0	0	0
FA(24:0)	M+8	0	0	0	0	0	0	0	0	0	0	0	0	0	0	0	0	0	0	0	0	0	0	0	0
FA(24:0)	M+9	0	0	0	0	0	0	0	0	0	0	0	0	0	0	0	0	0	0	0	0	0	0	0	0
FA(24:0)	M+10	0	0	0	0	0	0	0	0	0	0	0	0	0	0	0	0	0	0	0	0	0	0	0	0
FA(24:0)	M+11	0	0	0	0	0	0	0	0	0	0	0	0	0	0	0	0	0	0	0	0	0	0	0	0
FA(24:0)	M+12	0	0	0	0	0	0	0	0	0	0	0	0	0	0	0	0	0	0	0	0	0	0	0	0
FA(24:0)	M+13	0	0	0	0	0	0	0	0	0	0	0	0	0	0	0	0	0	0	0	0	0	0	0	0
FA(24:0)	M+14	0	0	0	0	0	0	0	0	0	0	0	0	0	0	0	0	0	0	0	0	0	0	0	0
FA(24:0)	M+15	0	0	0	0	0	0	0	0	0	0	0	0	0	0	0	0	0	0	0	0	0	0	0	0
FA(24:0)	M+16	0	0	0	0	0	0	0	0	0	0	0	0	0	0	0	0	0	0	0	0	0	0	0	0
FA(24:0)	M+17	0	0	0	0	0	0	0	0	0	0	0	0	0	0	0	0	0	0	0	0	0	0	0	0
FA(24:0)	M+18	0	0	0	0	0	0	0	0	0	0	0	0	0	0	0	0	0	0	0	0	0	0	0	0
FA(24:0)	M+19	0	0	0	0	0	0	0	0	0	0	0	0	0	0	0	0	0	0	0	0	0	0	0	0
FA(24:0)	M+20	0	0	0	0	0	0	0	0	0	0	0	0	0	0	0	0	0	0	0	0	0	0	0	0
FA(24:0)	M+21	0	0	0	0	0	0	0	0	0	0	0	0	0	0	0	0	0	0	0	0	0	0	0	0
FA(24:0)	M+22	0	0	0	0	0	0	0	0	0	0	0	0	0	0	0	0	0	0	0	0	0	0	0	0
FA(24:0)	M+0	0	0	0	0	0	0	0	0	0	0	0	0	0	0	0	0	0	0	0	0	0	0	0	0
FA(24:0)	M+1	0	0	0	0	0	0	0	0	0	0	0	0	0	0	0	0	0	0	0	0	0	0	0	0
FA(24:1)	M+2	1	1	NA	0.991569	1	0.974252	1	0.9921	0.955242	1	0.992284	0.994056	0.990578	0.969695	1	1	1	1	1	1	1	1	1	1
FA(24:1)	M+3	0	0	NA	0.00843147	0	0.0257484	0	0.00789967	0.0447582	0	0.00771587	0.00594429	0.00942177	0.0303047	0	0	0	0	0	0	0	0	0	0
FA(24:1)	M+4	0	0	NA	0	0	0	0	0	0	0	0	0	0	0	0	0	0	0	0	0	0	0	0	0
FA(24:1)	M+5	0	0	NA	0	0	0	0	0	0	0	0	0	0	0	0	0	0	0	0	0	0	0	0	0
FA(24:1)	M+6	0	0	NA	0	0	0	0	0	0	0	0	0	0	0	0	0	0	0	0	0	0	0	0	0
FA(24:1)	M+7	0	0	NA	0	0	0	0	0	0	0	0	0	0	0	0	0	0	0	0	0	0	0	0	0
FA(24:1)	M+8	0	0	NA	0	0	0	0	0	0	0	0	0	0	0	0	0	0	0	0	0	0	0	0	0
FA(24:1)	M+9	0	0	NA	0	0	0	0	0	0	0	0	0	0	0	0	0	0	0	0	0	0	0	0	0
FA(24:1)	M+10	0	0	NA	0	0	0	0	0	0	0	0	0	0	0	0	0	0	0	0	0	0	0	0	0
FA(24:1)	M+11	0	0	NA	0	0	0	0	0	0	0	0	0	0	0	0	0	0	0	0	0	0	0	0	0
FA(24:1)	M+12	0	0	NA	0	0	0	0	0	0	0	0	0	0	0	0	0	0	0	0	0	0	0	0	0
FA(24:1)	M+13	0	0	NA	0	0	0	0	0	0	0	0	0	0	0	0	0	0	0	0	0	0	0	0	0
FA(24:1)	M+14	0	0	NA	0	0	0	0	0	0	0	0	0	0	0	0	0	0	0	0	0	0	0	0	0
FA(24:1)	M+15	0	0	NA	0	0	0	0	0	0	0	0	0	0	0	0	0	0	0	0	0	0	0	0	0
FA(24:1)	M+16	0	0	NA	0	0	0	0	0	0	0	0	0	0	0	0	0	0	0	0	0	0	0	0	0
FA(24:1)	M+17	0	0	NA	0	0	0	0	0	0	0	0	0	0	0	0	0	0	0	0	0	0	0	0	0
FA(24:1)	M+18	0	0	NA	0	0	0	0	0	0	0	0	0	0	0	0	0	0	0	0	0	0	0	0	0
FA(24:1)	M+19	0	0	NA	0	0	0	0	0	0	0	0	0	0	0	0	0	0	0	0	0	0	0	0	0
FA(24:1)	M+20	0	0	NA	0	0	0	0	0	0	0	0	0	0	0	0	0	0	0	0	0	0	0	0	0
FA(24:1)	M+21	0	0	NA	0	0	0	0	0	0	0	0	0	0	0	0	0	0	0	0	0	0	0	0	0
FA(24:1)	M+22	0	0	NA	0	0	0	0	0	0	0	0	0	0	0	0	0	0	0	0	0	0	0	0	0
FA(24:1)	M+23	0	0	NA	0	0	0	0	0	0	0	0	0	0	0	0	0	0	0	0	0	0	0	0	0
FA(24:1)	M+24	0	0	NA	0	0	0	0	0	0	0	0	0	0	0	0	0	0	0	0	0	0	0	0	0
FA(24:1)	M+0	0	0	NA	0	0	0	0	0	0	0	0	0	0	0	0	0	0	0	0	0	0	0	0	0
FA(24:1)	M+1	0	0	NA	0	0	0	0	0	0	0	0	0	0	0	0	0	0	0	0	0	0	0	0	0
	M+2
	M+3
	M+4
	M+5
	M+6
	M+7
	M+8
	M+9
	M+10
	M+11
	M+12
	M+13
	M+14
	M+15
	M+16
	M+17
	M+18
	M+19
	M+20
	M+21
	M+22
	M+23
	M+24

## Sheet: MID_cortex
Fatty acid	Isotopologue	cortex_24h_12w_1	cortex_24h_12w_2	cortex_24h_12w_3	cortex_24h_12w_4	cortex_24h_12w_5	cortex_24h_12w_6	cortex_24h_78w_1	cortex_24h_78w_2	cortex_24h_78w_3	cortex_24h_78w_4	cortex_24h_78w_5	cortex_24h_78w_6	cortex_6h_12w_1	cortex_6h_12w_2	cortex_6h_12w_3	cortex_6h_12w_4	cortex_6h_12w_5	cortex_6h_12w_6	cortex_6h_78w_1	cortex_6h_78w_2	cortex_6h_78w_3	cortex_6h_78w_4	cortex_6h_78w_5	cortex_6h_78w_6
FA(10:0)	M+0	0.999377	0.999086	1	0.999503	0.997399	1	0.999482	1	1	0.999287	0.99823	0.996679	0.999266	0.998303	1	0.995838	1	0.988886	0.986601	0.995061	0.998113	0.995169	0.99488	1
FA(10:0)	M+1	0.000623031	0.000914233	0	0.00049721	0.00260146	0	0	0	0	0	0	0.00332147	0	0	0	0.00416234	0	0.000344187	0.0125935	0.00493936	0	0	0	0
FA(10:0)	M+2	0	0	0	0	0	0	0.000518067	0	0	0.000713468	0.00176979	0	0.000734125	0.00169659	0	0	0	0.0107702	0.000805723	0	0.00188706	0.00483128	0.00511969	0
FA(10:0)	M+3	0	0	0	0	0	0	0	0	0	0	0	0	0	0	0	0	0	0	0	0	0	0	0	0
FA(10:0)	M+4	0	0	0	0	0	0	0	0	0	0	0	0	0	0	0	0	0	0	0	0	0	0	0	0
FA(10:0)	M+5	0	0	0	0	0	0	0	0	0	0	0	0	0	0	0	0	0	0	0	0	0	0	0	0
FA(10:0)	M+6	0	0	0	0	0	0	0	0	0	0	0	0	0	0	0	0	0	0	0	0	0	0	0	0
FA(10:0)	M+7	0	0	0	0	0	0	0	0	0	0	0	0	0	0	0	0	0	0	0	0	0	0	0	0
FA(10:0)	M+8	0	0	0	0	0	0	0	0	0	0	0	0	0	0	0	0	0	0	0	0	0	0	0	0
FA(10:0)	M+9	0	0	0	0	0	0	0	0	0	0	0	0	0	0	0	0	0	0	0	0	0	0	0	0
FA(10:0)	M+10	0	0	0	0	0	0	0	0	0	0	0	0	0	0	0	0	0	0	0	0	0	0	0	0
FA(12:0)	M+0	1	1	1	0.999408	1	1	1	1	1	1	0.998066	0.999366	1	1	1	1	1	1	1	1	1	1	1	1
FA(12:0)	M+1	0	0	0	0	0	0	0	0	0	0	0.00193445	0.00063362	0	0	0	0	0	0	0	0	0	0	0	0
FA(12:0)	M+2	0	0	0	0.000592332	0	0	0	0	0	0	0	0	0	0	0	0	0	0	0	0	0	0	0	0
FA(12:0)	M+3	0	0	0	0	0	0	0	0	0	0	0	0	0	0	0	0	0	0	0	0	0	0	0	0
FA(12:0)	M+4	0	0	0	0	0	0	0	0	0	0	0	0	0	0	0	0	0	0	0	0	0	0	0	0
FA(12:0)	M+5	0	0	0	0	0	0	0	0	0	0	0	0	0	0	0	0	0	0	0	0	0	0	0	0
FA(12:0)	M+6	0	0	0	0	0	0	0	0	0	0	0	0	0	0	0	0	0	0	0	0	0	0	0	0
FA(12:0)	M+7	0	0	0	0	0	0	0	0	0	0	0	0	0	0	0	0	0	0	0	0	0	0	0	0
FA(12:0)	M+8	0	0	0	0	0	0	0	0	0	0	0	0	0	0	0	0	0	0	0	0	0	0	0	0
FA(12:0)	M+9	0	0	0	0	0	0	0	0	0	0	0	0	0	0	0	0	0	0	0	0	0	0	0	0
FA(12:0)	M+10	0	0	0	0	0	0	0	0	0	0	0	0	0	0	0	0	0	0	0	0	0	0	0	0
FA(12:0)	M+11	0	0	0	0	0	0	0	0	0	0	0	0	0	0	0	0	0	0	0	0	0	0	0	0
FA(12:0)	M+12	0	0	0	0	0	0	0	0	0	0	0	0	0	0	0	0	0	0	0	0	0	0	0	0
FA(14:0)	M+0	0.811206	0.81328	0.835775	0.834565	0.915494	0.916197	0.790047	0.798091	0.751534	0.848334	0.809682	0.906442	0.906983	0.910451	0.891394	0.89314	0.900605	0.942989	0.905095	0.875528	0.883932	0.893956	0.889392	0.927707
FA(14:0)	M+1	0	0	0	0.00540682	0	0	0	0.000322898	0.0006916	0.01034	0.00620021	0.014644	0	0.00619254	7.94e-05	0	0	0	0.00315094	0	0	0	0	0.00555901
FA(14:0)	M+2	0.0463994	0.0548601	0.0478187	0.0457938	0.0442353	0.0544238	0.0348256	0.0254964	0.0255879	0.0379064	0.0444687	0.0483883	0.0167333	0.0183276	0	0	0.0138171	0.0237475	0	0.00959711	0.0154981	0.0212443	0.0231082	0.0199869
FA(14:0)	M+3	0	0	0	0	0	0	0	0	0	0	0	0	0	0	0	0	0	0	0	0	0	0	0	0
FA(14:0)	M+4	0	0	0	0	0	0	0	0	0	0	0	0	0	0	0	0	0	0	0	0	0	0	0	0
FA(14:0)	M+5	0	0	0	0	0	0	0	0.0134774	0.0107268	0	0.0206428	0	0	0	0	0	0	0	0	0	0	0	0	0
FA(14:0)	M+6	0.0277393	0.023433	0	0.0193426	0	0	0.0284403	0.0201517	0.0309388	0.0304	0.0279252	0	0	0	0	0	0	0	0	0.0192141	0.0251361	0	0.0154723	0.0168843
FA(14:0)	M+7	0	0	0	0	0	0	0	0	0.0144531	0	0.0216906	0.0305254	0	0	0	0	0	0	0	0	0	0	0	0
FA(14:0)	M+8	0.0442065	0.032901	0.0340797	0.0322296	0.0402702	0.0293795	0.0388197	0.0363147	0.041933	0.034015	0.0341616	0	0.0331709	0	0.0308324	0	0.027401	0	0.029617	0.0285936	0.0254323	0.0317278	0.0314485	0
FA(14:0)	M+9	0	0	0	0	0	0	0.0169085	0.0142223	0.027539	0	0	0	0	0	0	0	0	0	0	0.0147055	0.0176256	0	0.0136769	0
FA(14:0)	M+10	0.0320134	0.0352977	0.0316794	0.0315598	0	0	0.0384869	0.041802	0.0478842	0.0390046	0.0352293	0	0.0260031	0.0333415	0.0330068	0.0476354	0.0356381	0.0332633	0.0395247	0.0303436	0.0323756	0.0275512	0.0269022	0.0298633
FA(14:0)	M+11	0.0174747	0.020218	0.0168122	0	0	0	0.0147844	0.0131277	0.0184529	0	0	0	0.0171095	0	0.0123665	0.015787	0	0	0	0	0	0	0	0
FA(14:0)	M+12	0.0209608	0.0200098	0.0338351	0.031102	0	0	0.0376876	0.0369936	0.0302584	0	0	0	0	0.0316878	0.0323212	0.0434381	0.0225392	0	0.0226126	0.022018	0	0.0255205	0	0
FA(14:0)	M+13	0	0	0	0	0	0	0	0	0	0	0	0	0	0	0	0	0	0	0	0	0	0	0	0
FA(14:0)	M+14	0	0	0	0	0	0	0	0	0	0	0	0	0	0	0	0	0	0	0	0	0	0	0	0
FA(16:0)	M+0	0.770612	0.772518	0.772142	0.773441	0.78739	0.785733	0.77673	0.778468	0.771531	0.770533	0.770396	0.775886	0.890632	0.879916	0.887818	0.878691	0.873033	0.88284	0.89383	0.888289	0.884065	0.875907	0.862714	0.867749
FA(16:0)	M+1	0	0	0	0.00867504	0	0.00499791	0	0.00146428	0.0015156	0	0.00257311	0.00545356	0	0	0	0	0	0	0.00149841	0	0	0	0	0
FA(16:0)	M+2	0.00354278	0.00799304	0.00530823	0.0162699	0.0118511	0.0207873	0.00483023	0.00618281	0.00410286	0.0043884	0.00944777	0.0127092	0	0	0	0	0.000341675	0.000818572	0	0	0	0.000392079	0.00205692	0.00140248
FA(16:0)	M+3	0.00404243	0.00484834	0.0051411	0.0100909	0.0072246	0.010636	0	0.00530506	0.00409735	0.0064153	0.00606641	0.00845737	0.00142346	0.000987826	0	0	0.00144503	0.00112426	0.00126127	0	0.00121623	0.00202318	0.00182939	0
FA(16:0)	M+4	0.0124599	0.0159766	0.0143096	0.0208301	0.0217335	0.0203283	0.0112475	0.0143708	0.0122694	0.0154321	0.014923	0.0235299	0.00834197	0.00546393	0.00564061	0.00526312	0.00563389	0.00707841	0.00605465	0.0062561	0.00659725	0.00848659	0.00861918	0.00792749
FA(16:0)	M+5	0.00948374	0.0109256	0.0106877	0.0117895	0.0117984	0.0134933	0.00718078	0.00956624	0.00792791	0.0118992	0.0101685	0.0151193	0.00433983	0.00381765	0.00268088	0.00292623	0.00273289	0.0039817	0.00228764	0.00381076	0.00456009	0.00507654	0.00502255	0.00309788
FA(16:0)	M+6	0.0227809	0.0261436	0.0232283	0.0222921	0.0256104	0.0216868	0.0193159	0.0189542	0.0236075	0.0238773	0.0253028	0.0298542	0.0143028	0.0118469	0.00973978	0.00973035	0.0124142	0.0115133	0.0106843	0.0114406	0.0127903	0.0136111	0.0170399	0.012227
FA(16:0)	M+7	0.0150873	0.0134677	0.0143424	0.0136549	0.0146117	0.0113807	0.0136144	0.0141745	0.013888	0.0169154	0.0157091	0.0169732	0.00632405	0.00673671	0.00627034	0.00597452	0.00625657	0.00772998	0.0046397	0.0058507	0.00762666	0.0082076	0.00913801	0.00845813
FA(16:0)	M+8	0.0341471	0.0328344	0.029257	0.0274101	0.0287143	0.0249907	0.0324599	0.024682	0.0335858	0.0297607	0.0306765	0.0278544	0.0179548	0.0174685	0.016005	0.0186994	0.0183261	0.0184427	0.0153119	0.0180422	0.0165753	0.0170651	0.0195309	0.0186179
FA(16:0)	M+9	0.0169966	0.0158145	0.0161605	0.0136851	0.0138535	0.0125474	0.01572	0.0159076	0.0182017	0.0184239	0.0159103	0.0139057	0.00881899	0.0100683	0.00913998	0.00815456	0.00874768	0.00843378	0.00729743	0.00909625	0.00885991	0.0102946	0.0109946	0.00870474
FA(16:0)	M+10	0.0335413	0.0299235	0.0325861	0.0243914	0.0258597	0.0209192	0.037235	0.0302691	0.0328765	0.0302079	0.0301299	0.0235123	0.0162021	0.019185	0.0206016	0.0209251	0.0226435	0.0178731	0.017691	0.0186473	0.0176322	0.0155987	0.0192403	0.0215757
FA(16:0)	M+11	0.0165157	0.0151133	0.0151106	0.0114853	0.0110266	0.0127481	0.0170824	0.0142531	0.0156651	0.0149848	0.0142103	0.0109563	0.00758925	0.00856329	0.00750259	0.0080496	0.00826896	0.00831026	0.00672631	0.00744835	0.00768774	0.00894153	0.00881892	0.00979722
FA(16:0)	M+12	0.0272009	0.0250027	0.0271916	0.0208575	0.0196277	0.0171737	0.0283651	0.0271444	0.0278288	0.0246045	0.0235756	0.0164834	0.0118729	0.0171288	0.0153761	0.0172595	0.0183435	0.0147015	0.0149867	0.0145153	0.0151311	0.0143764	0.0161148	0.0186039
FA(16:0)	M+13	0.0103507	0.00872931	0.00863671	0.00617707	0.006313	0.00637501	0.0102799	0.0101091	0.00909459	0.0108664	0.00876201	0.00665956	0.00504726	0.00517345	0.00672579	0.00752076	0.00548283	0.00628247	0.0052978	0.00477489	0.00406768	0.00535729	0.0051356	0.00553428
FA(16:0)	M+14	0.0150405	0.0137344	0.0168694	0.0124547	0.00926888	0.0105941	0.0170263	0.0186393	0.0148406	0.0137051	0.0147953	0.00791488	0.00715083	0.0106166	0.00959231	0.0126758	0.012043	0.00784577	0.00942577	0.0090942	0.00920135	0.0094416	0.00878278	0.0106174
FA(16:0)	M+15	0.00411233	0.00342097	0.00368372	0.00263206	0.00220379	0.00258297	0.003944	0.00377047	0.00337306	0.00353145	0.00326641	0.00207706	0	0	0	0	0	0	0	0	0.00173917	0.00239383	0.00255092	0.00194731
FA(16:0)	M+16	0.00408589	0.00355376	0.00534482	0.00386303	0.00291288	0.00302561	0.00496866	0.00673933	0.00559387	0.00445499	0.00408716	0.00265395	0	0.00302665	0.00290736	0.00413022	0.00428682	0.00302395	0.00300663	0.0027346	0.00224968	0.00282685	0.00241141	0.00373903
FA(16:1)	M+0	1	0.965367	0.982732	1	0.975111	0.970348	0.991274	0.99339	1	0.984369	1	0.993336	1	1	1	1	1	0.998763	0.983049	0.991697	0.992977	1	1	0.998492
FA(16:1)	M+1	0	0.0257627	0.00155118	0	0.024889	0.014644	0.00872623	0.00660998	0	0.0156312	0	0.00666424	0	0	0	0	0	0.00123679	0.0156069	0.00720633	0.0070225	0	0	0
FA(16:1)	M+2	0	0.00887002	0.0157169	0	0	0.0150078	0	0	0	0	0	0	0	0	0	0	0	0	0.00134456	0.00109621	0	0	0	0.0015081
FA(16:1)	M+3	0	0	0	0	0	0	0	0	0	0	0	0	0	0	0	0	0	0	0	0	0	0	0	0
FA(16:1)	M+4	0	0	0	0	0	0	0	0	0	0	0	0	0	0	0	0	0	0	0	0	0	0	0	0
FA(16:1)	M+5	0	0	0	0	0	0	0	0	0	0	0	0	0	0	0	0	0	0	0	0	0	0	0	0
FA(16:1)	M+6	0	0	0	0	0	0	0	0	0	0	0	0	0	0	0	0	0	0	0	0	0	0	0	0
FA(16:1)	M+7	0	0	0	0	0	0	0	0	0	0	0	0	0	0	0	0	0	0	0	0	0	0	0	0
FA(16:1)	M+8	0	0	0	0	0	0	0	0	0	0	0	0	0	0	0	0	0	0	0	0	0	0	0	0
FA(16:1)	M+9	0	0	0	0	0	0	0	0	0	0	0	0	0	0	0	0	0	0	0	0	0	0	0	0
FA(16:1)	M+10	0	0	0	0	0	0	0	0	0	0	0	0	0	0	0	0	0	0	0	0	0	0	0	0
FA(16:1)	M+11	0	0	0	0	0	0	0	0	0	0	0	0	0	0	0	0	0	0	0	0	0	0	0	0
FA(16:1)	M+12	0	0	0	0	0	0	0	0	0	0	0	0	0	0	0	0	0	0	0	0	0	0	0	0
FA(16:1)	M+13	0	0	0	0	0	0	0	0	0	0	0	0	0	0	0	0	0	0	0	0	0	0	0	0
FA(16:1)	M+14	0	0	0	0	0	0	0	0	0	0	0	0	0	0	0	0	0	0	0	0	0	0	0	0
FA(16:1)	M+15	0	0	0	0	0	0	0	0	0	0	0	0	0	0	0	0	0	0	0	0	0	0	0	0
FA(16:1)	M+16	0	0	0	0	0	0	0	0	0	0	0	0	0	0	0	0	0	0	0	0	0	0	0	0
FA(18:0)	M+0	0.912455	0.916135	0.899858	0.918656	0.908947	0.923783	0.915471	0.913189	0.909834	0.904172	0.913393	0.90996	0.980634	0.972764	0.978643	0.974228	0.9743	0.969209	0.98043	0.977109	0.977847	0.973442	0.976717	0.967557
FA(18:0)	M+1	0	0	0.0130518	0.00582145	0.0188395	0.00447732	0.000216441	0.00189	0	0.00405569	0.00339527	0.00620234	0	0	0	0	0	0.00120561	0	0	0	0	0	0.00128554
FA(18:0)	M+2	0.0384493	0.0361518	0.0383531	0.0309764	0.0289736	0.0294483	0.0345101	0.0344834	0.034525	0.0349202	0.0329951	0.0306563	0.0113616	0.0140731	0.0126125	0.0135331	0.0165609	0.0172279	0.0126139	0.0143827	0.0148337	0.0154193	0.0146514	0.0168709
FA(18:0)	M+3	0.000183957	0.000390221	0.000377426	0.00160005	0.00156506	0.00244059	0.000109	0.00108362	0.000628807	0.00068043	0.0011994	0.00161274	0	0.000557127	0	0.000491092	3.4e-06	0	0	0	0.000342698	0	0.000114539	0
FA(18:0)	M+4	0.00186742	0.00186706	0.00155963	0.00354592	0.00294267	0.00396005	0.00172461	0.00217541	0.00221873	0.00296791	0.00159724	0.00371256	0	0	0	0	0	0	0	0	0	0	0	0
FA(18:0)	M+5	0.00114109	0.00149273	0.000852048	0.00179615	0.00196328	0.00234656	0.00104795	0.00178557	0.0012331	0.00273383	0.00189386	0.00276942	0	0	0	0	0	0	0	0	0	0	0	0
FA(18:0)	M+6	0.00310348	0.00342603	0.00330168	0.00490682	0.00497747	0.00404006	0.00322911	0.00404441	0.00387669	0.00389025	0.00348479	0.00517809	0	0.00107553	0	0.000900383	0.00119375	0.00113052	0	0	0.0014598	0.00158307	0	0.00113963
FA(18:0)	M+7	0.00228346	0.00233813	0.00293884	0.00226756	0.00243359	0.00253822	0.00242021	0.00224484	0.0028585	0.00331706	0.00260779	0.00282165	0.000749295	0.000690059	0	0.000425322	0.000892248	0.000562721	0	0	0	0.000554758	0.00163087	0.00103267
FA(18:0)	M+8	0.00544251	0.00547167	0.00547687	0.00582723	0.00561144	0.00452705	0.00490206	0.00458545	0.00620227	0.00621175	0.0063324	0.00648964	0.00185316	0.00236607	0	0.00216846	0	0.00254377	0.00180709	0.00182484	0	0.00227508	0	0.00264827
FA(18:0)	M+9	0.00356306	0.00367715	0.00370472	0.00231173	0.0027126	0.00268587	0.0036729	0.00337116	0.00345771	0.00360804	0.00328352	0.00429678	0.00106016	0.000634853	0.00143807	0.000821867	0	0.000800615	0	0	0	0	0	0
FA(18:0)	M+10	0.00653162	0.00600567	0.00687179	0.0058141	0.00551548	0.00419747	0.00714668	0.00692968	0.00834028	0.0073844	0.00653246	0.00647044	0.00181303	0.00273907	0.00223693	0.00293519	0.00281287	0.00218262	0.00217533	0.00330564	0.00294958	0.00245369	0.00303582	0.00319621
FA(18:0)	M+11	0.00360557	0.00466785	0.00387765	0.00255272	0.00307527	0.00265889	0.00477499	0.00356479	0.00426296	0.00384021	0.0036551	0.00433914	0	0.00105761	0.00119067	0	0	0.00115196	0.000591118	0	0	0.00133638	0.00118483	0.00158318
FA(18:0)	M+12	0.00731169	0.00578134	0.00676016	0.00524185	0.00434016	0.00445059	0.00692715	0.00575264	0.00719491	0.00748137	0.00706152	0.00535921	0.00156654	0.00249492	0.00234019	0.00240841	0.00265709	0.00217736	0.00238304	0.00222595	0.00256734	0.00185426	0.00266524	0.0029897
FA(18:0)	M+13	0.00312471	0.00265461	0.00328808	0.001848	0.00240725	0.00214713	0.003457	0.00374962	0.00365071	0.0034534	0.00347307	0.00294217	0	0	0	0	0	0	0	0.00115218	0	0.00108151	0	0.00169666
FA(18:0)	M+14	0.00560594	0.0050626	0.00452378	0.00361636	0.00326985	0.0031251	0.00517299	0.00567423	0.00612366	0.00541066	0.00491997	0.00388894	0.000962584	0.00154725	0.0015385	0.0020886	0.00157967	0.00180787	0	0	0	0	0	0
FA(18:0)	M+15	0.00248292	0.00160297	0.00157625	0.00122381	0.000835352	0.00119906	0.00232695	0.00259224	0.00185277	0.00267942	0.00178138	0.0013363	0	0	0	0	0	0	0	0	0	0	0	0
FA(18:0)	M+16	0.00255968	0.00214697	0.00276872	0.00156671	0.00129559	0.00197477	0.00289064	0.00288374	0.00373983	0.00319377	0.00239428	0.00196405	0	0	0	0	0	0	0	0	0	0	0	0
FA(18:0)	M+17	0	0.000653789	0.000420772	0.000427162	0	0	0	0	0	0	0	0	0	0	0	0	0	0	0	0	0	0	0	0
FA(18:0)	M+18	0.000288197	0.000474106	0.000438705	0	0.000294662	0	0	0	0	0	0	0	0	0	0	0	0	0	0	0	0	0	0	0
FA(18:1)	M+0	0.951392	0.955677	0.948783	0.956286	0.961967	0.947771	0.961431	0.95923	0.957613	0.95781	0.971449	0.971396	0.996837	0.993908	0.996306	0.997826	0.994537	0.997412	0.996978	0.99662	0.991463	0.996944	0.995617	0.992633
FA(18:1)	M+1	0.00861209	0.00369103	0.0071591	0.00322532	0.00273058	0.0147734	2.22e-06	0	0.000880744	0.00223233	0	0.00127576	0.00149562	0	0	0	0	0	0	0	0.00436459	0	0	0.000883164
FA(18:1)	M+2	0.0154404	0.0159479	0.0169281	0.0171856	0.0162286	0.0130388	0.0177719	0.0173472	0.0175645	0.0173814	0.013112	0.0124937	0.00166755	0.00609173	0.00334142	0.00200003	0.00509264	0.00200912	0.00282377	0.00261657	0.0041722	0.00293382	0.0042675	0.00645692
FA(18:1)	M+3	0	0	0.00118562	0.000163597	0.000430065	0.000972126	0.000762469	8.61e-05	0.00037366	0.000148205	0	0.00036432	0	0	0.000352631	0.000173722	0.000370443	0.000579009	0.000198496	0.000763067	0	0.000122187	0.00011509	2.68e-05
FA(18:1)	M+4	0.00049681	0.00241532	0.00114396	0.00205901	0.000757074	0.0022988	0.000906915	0.00133201	0.000840536	0	0	0.00118886	0	0	0	0	0	0	0	0	0	0	0	0
FA(18:1)	M+5	0.000560276	0.000197764	0.000502715	0.000792018	0.00074089	0.000768293	0	0	0	0	0	0	0	0	0	0	0	0	0	0	0	0	0	0
FA(18:1)	M+6	0.00122222	0.00182031	0.00181023	0.00245786	0.00159851	0.00168152	0.00134285	0.00194814	0.00151439	0.00176511	0.0015095	0.00149071	0	0	0	0	0	0	0	0	0	0	0	0
FA(18:1)	M+7	0.000830228	0.00130365	0.00109503	0.00123396	0.000988184	0.0012096	0	0.000837346	0.00125778	0.000802933	0.00065946	0	0	0	0	0	0	0	0	0	0	0	0	0
FA(18:1)	M+8	0.00246601	0.00256451	0.00263308	0.0023997	0.00262151	0.00221871	0.00303953	0.00225084	0.00284548	0.00268427	0.00179707	0.00241842	0	0	0	0	0	0	0	0	0	0	0	0
FA(18:1)	M+9	0.00188564	0.00164595	0.00130417	0.00143121	0.00121348	0.00150616	0.000949381	0.00116463	0.00134395	0.00126013	0.00147088	0.00182243	0	0	0	0	0	0	0	0	0	0	0	0
FA(18:1)	M+10	0.00362493	0.0024996	0.00322264	0.00320531	0.00296088	0.00267948	0.00453195	0.00314209	0.00372183	0.00332956	0.00209047	0.00255125	0	0	0	0	0	0	0	0	0	0	0	0
FA(18:1)	M+11	0.00225033	0.00162231	0.00182567	0.00188027	0.00173176	0.0013408	0.0012737	0.00235145	0.0013451	0.00172475	0.00140542	0.00190043	0	0	0	0	0	0	0	0	0	0	0	0
FA(18:1)	M+12	0.00379282	0.00380796	0.00374745	0.00255348	0.00235942	0.00354425	0.00280989	0.00337369	0.00328228	0.00341054	0.00307518	0.00185464	0	0	0	0	0	0	0	0	0	0	0	0
FA(18:1)	M+13	0.00119099	0.00149531	0.00197088	0.00116746	0.00112143	0.00172237	0.00128082	0.00168998	0.00181459	0.00169064	0.00109801	0.0012439	0	0	0	0	0	0	0	0	0	0	0	0
FA(18:1)	M+14	0.00327433	0.0029763	0.00326368	0.00229625	0.00161729	0.00256091	0.00222225	0.00248801	0.00276111	0.0023515	0.002333	0	0	0	0	0	0	0	0	0	0	0	0	0
FA(18:1)	M+15	0.000964465	0.000884912	0.00118187	0.000596399	0.000309052	0.000535092	0	0.00148048	0.00116428	0.00139239	0	0	0	0	0	0	0	0	0	0	0	0	0	0
FA(18:1)	M+16	0.00172983	0.00119066	0.00210162	0.00085861	0.000624111	0.00123805	0.00167548	0.00127808	0.00167637	0.00201577	0	0	0	0	0	0	0	0	0	0	0	0	0	0
FA(18:1)	M+17	7.18e-05	8.92e-05	0	0.00020773	0	0	0	0	0	0	0	0	0	0	0	0	0	0	0	0	0	0	0	0
FA(18:1)	M+18	0.000194648	0.000170814	0.000141206	0	0	0.000140518	0	0	0	0	0	0	0	0	0	0	0	0	0	0	0	0	0	0
FA(18:2)	M+0	0.992745	0.99408	1	0.999433	0.982626	0.998571	0.989317	1	0.996179	1	1	1	1	0.99742	1	0.999917	1	1	1	1	1	1	1	1
FA(18:2)	M+1	0.00725513	0	0	0	0.0173744	0	0.0106833	0	0	0	0	0	0	0	0	0	0	0	0	0	0	0	0	0
FA(18:2)	M+2	0	0.00591965	0	0.000566763	0	0.00142919	0	0	0.00382122	0	0	0	0	0.00257975	0	8.35e-05	0	0	0	0	0	0	0	0
FA(18:2)	M+3	0	0	0	0	0	0	0	0	0	0	0	0	0	0	0	0	0	0	0	0	0	0	0	0
FA(18:2)	M+4	0	0	0	0	0	0	0	0	0	0	0	0	0	0	0	0	0	0	0	0	0	0	0	0
FA(18:2)	M+5	0	0	0	0	0	0	0	0	0	0	0	0	0	0	0	0	0	0	0	0	0	0	0	0
FA(18:2)	M+6	0	0	0	0	0	0	0	0	0	0	0	0	0	0	0	0	0	0	0	0	0	0	0	0
FA(18:2)	M+7	0	0	0	0	0	0	0	0	0	0	0	0	0	0	0	0	0	0	0	0	0	0	0	0
FA(18:2)	M+8	0	0	0	0	0	0	0	0	0	0	0	0	0	0	0	0	0	0	0	0	0	0	0	0
FA(18:2)	M+9	0	0	0	0	0	0	0	0	0	0	0	0	0	0	0	0	0	0	0	0	0	0	0	0
FA(18:2)	M+10	0	0	0	0	0	0	0	0	0	0	0	0	0	0	0	0	0	0	0	0	0	0	0	0
FA(18:2)	M+11	0	0	0	0	0	0	0	0	0	0	0	0	0	0	0	0	0	0	0	0	0	0	0	0
FA(18:2)	M+12	0	0	0	0	0	0	0	0	0	0	0	0	0	0	0	0	0	0	0	0	0	0	0	0
FA(18:2)	M+13	0	0	0	0	0	0	0	0	0	0	0	0	0	0	0	0	0	0	0	0	0	0	0	0
FA(18:2)	M+14	0	0	0	0	0	0	0	0	0	0	0	0	0	0	0	0	0	0	0	0	0	0	0	0
FA(18:2)	M+15	0	0	0	0	0	0	0	0	0	0	0	0	0	0	0	0	0	0	0	0	0	0	0	0
FA(18:2)	M+16	0	0	0	0	0	0	0	0	0	0	0	0	0	0	0	0	0	0	0	0	0	0	0	0
FA(18:2)	M+17	0	0	0	0	0	0	0	0	0	0	0	0	0	0	0	0	0	0	0	0	0	0	0	0
FA(18:2)	M+18	0	0	0	0	0	0	0	0	0	0	0	0	0	0	0	0	0	0	0	0	0	0	0	0
FA(18:3)	M+0	1	1	1	1	1	1	1	1	1	0.992537	1	0	1	1	1	1	1	1	1	1	1	1	0.981312	0.999538
FA(18:3)	M+1	0	0	0	0	0	0	0	0	0	0.00746253	0	1	0	0	0	0	0	0	0	0	0	0	0.0186877	0.000462195
FA(18:3)	M+2	0	0	0	0	0	0	0	0	0	0	0	0	0	0	0	0	0	0	0	0	0	0	0	0
FA(18:3)	M+3	0	0	0	0	0	0	0	0	0	0	0	0	0	0	0	0	0	0	0	0	0	0	0	0
FA(18:3)	M+4	0	0	0	0	0	0	0	0	0	0	0	0	0	0	0	0	0	0	0	0	0	0	0	0
FA(18:3)	M+5	0	0	0	0	0	0	0	0	0	0	0	0	0	0	0	0	0	0	0	0	0	0	0	0
FA(18:3)	M+6	0	0	0	0	0	0	0	0	0	0	0	0	0	0	0	0	0	0	0	0	0	0	0	0
FA(18:3)	M+7	0	0	0	0	0	0	0	0	0	0	0	0	0	0	0	0	0	0	0	0	0	0	0	0
FA(18:3)	M+8	0	0	0	0	0	0	0	0	0	0	0	0	0	0	0	0	0	0	0	0	0	0	0	0
FA(18:3)	M+9	0	0	0	0	0	0	0	0	0	0	0	0	0	0	0	0	0	0	0	0	0	0	0	0
FA(18:3)	M+10	0	0	0	0	0	0	0	0	0	0	0	0	0	0	0	0	0	0	0	0	0	0	0	0
FA(18:3)	M+11	0	0	0	0	0	0	0	0	0	0	0	0	0	0	0	0	0	0	0	0	0	0	0	0
FA(18:3)	M+12	0	0	0	0	0	0	0	0	0	0	0	0	0	0	0	0	0	0	0	0	0	0	0	0
FA(18:3)	M+13	0	0	0	0	0	0	0	0	0	0	0	0	0	0	0	0	0	0	0	0	0	0	0	0
FA(18:3)	M+14	0	0	0	0	0	0	0	0	0	0	0	0	0	0	0	0	0	0	0	0	0	0	0	0
FA(18:3)	M+15	0	0	0	0	0	0	0	0	0	0	0	0	0	0	0	0	0	0	0	0	0	0	0	0
FA(18:3)	M+16	0	0	0	0	0	0	0	0	0	0	0	0	0	0	0	0	0	0	0	0	0	0	0	0
FA(18:3)	M+17	0	0	0	0	0	0	0	0	0	0	0	0	0	0	0	0	0	0	0	0	0	0	0	0
FA(18:3)	M+18	0	0	0	0	0	0	0	0	0	0	0	0	0	0	0	0	0	0	0	0	0	0	0	0
FA(18:4)	M+0	NA	NA	NA	NA	NA	NA	NA	NA	NA	NA	NA	NA	NA	NA	NA	NA	NA	NA	NA	NA	NA	NA	NA	NA
FA(18:4)	M+1	NA	NA	NA	NA	NA	NA	NA	NA	NA	NA	NA	NA	NA	NA	NA	NA	NA	NA	NA	NA	NA	NA	NA	NA
FA(18:4)	M+2	NA	NA	NA	NA	NA	NA	NA	NA	NA	NA	NA	NA	NA	NA	NA	NA	NA	NA	NA	NA	NA	NA	NA	NA
FA(18:4)	M+3	NA	NA	NA	NA	NA	NA	NA	NA	NA	NA	NA	NA	NA	NA	NA	NA	NA	NA	NA	NA	NA	NA	NA	NA
FA(18:4)	M+4	NA	NA	NA	NA	NA	NA	NA	NA	NA	NA	NA	NA	NA	NA	NA	NA	NA	NA	NA	NA	NA	NA	NA	NA
FA(18:4)	M+5	NA	NA	NA	NA	NA	NA	NA	NA	NA	NA	NA	NA	NA	NA	NA	NA	NA	NA	NA	NA	NA	NA	NA	NA
FA(18:4)	M+6	NA	NA	NA	NA	NA	NA	NA	NA	NA	NA	NA	NA	NA	NA	NA	NA	NA	NA	NA	NA	NA	NA	NA	NA
FA(18:4)	M+7	NA	NA	NA	NA	NA	NA	NA	NA	NA	NA	NA	NA	NA	NA	NA	NA	NA	NA	NA	NA	NA	NA	NA	NA
FA(18:4)	M+8	NA	NA	NA	NA	NA	NA	NA	NA	NA	NA	NA	NA	NA	NA	NA	NA	NA	NA	NA	NA	NA	NA	NA	NA
FA(18:4)	M+9	NA	NA	NA	NA	NA	NA	NA	NA	NA	NA	NA	NA	NA	NA	NA	NA	NA	NA	NA	NA	NA	NA	NA	NA
FA(18:4)	M+10	NA	NA	NA	NA	NA	NA	NA	NA	NA	NA	NA	NA	NA	NA	NA	NA	NA	NA	NA	NA	NA	NA	NA	NA
FA(18:4)	M+11	NA	NA	NA	NA	NA	NA	NA	NA	NA	NA	NA	NA	NA	NA	NA	NA	NA	NA	NA	NA	NA	NA	NA	NA
FA(18:4)	M+12	NA	NA	NA	NA	NA	NA	NA	NA	NA	NA	NA	NA	NA	NA	NA	NA	NA	NA	NA	NA	NA	NA	NA	NA
FA(18:4)	M+13	NA	NA	NA	NA	NA	NA	NA	NA	NA	NA	NA	NA	NA	NA	NA	NA	NA	NA	NA	NA	NA	NA	NA	NA
FA(18:4)	M+14	NA	NA	NA	NA	NA	NA	NA	NA	NA	NA	NA	NA	NA	NA	NA	NA	NA	NA	NA	NA	NA	NA	NA	NA
FA(18:4)	M+15	NA	NA	NA	NA	NA	NA	NA	NA	NA	NA	NA	NA	NA	NA	NA	NA	NA	NA	NA	NA	NA	NA	NA	NA
FA(18:4)	M+16	NA	NA	NA	NA	NA	NA	NA	NA	NA	NA	NA	NA	NA	NA	NA	NA	NA	NA	NA	NA	NA	NA	NA	NA
FA(18:4)	M+17	NA	NA	NA	NA	NA	NA	NA	NA	NA	NA	NA	NA	NA	NA	NA	NA	NA	NA	NA	NA	NA	NA	NA	NA
FA(18:4)	M+18	NA	NA	NA	NA	NA	NA	NA	NA	NA	NA	NA	NA	NA	NA	NA	NA	NA	NA	NA	NA	NA	NA	NA	NA
FA(20:0)	M+0	1	1	1	1	1	1	NA	NA	NA	NA	NA	NA	0.981374	1	0.991291	1	1	1	NA	NA	NA	NA	NA	NA
FA(20:0)	M+1	0	0	0	0	0	0	NA	NA	NA	NA	NA	NA	0.0186255	0	0.00870921	0	0	0	NA	NA	NA	NA	NA	NA
FA(20:0)	M+2	0	0	0	0	0	0	NA	NA	NA	NA	NA	NA	0	0	0	0	0	0	NA	NA	NA	NA	NA	NA
FA(20:0)	M+3	0	0	0	0	0	0	NA	NA	NA	NA	NA	NA	0	0	0	0	0	0	NA	NA	NA	NA	NA	NA
FA(20:0)	M+4	0	0	0	0	0	0	NA	NA	NA	NA	NA	NA	0	0	0	0	0	0	NA	NA	NA	NA	NA	NA
FA(20:0)	M+5	0	0	0	0	0	0	NA	NA	NA	NA	NA	NA	0	0	0	0	0	0	NA	NA	NA	NA	NA	NA
FA(20:0)	M+6	0	0	0	0	0	0	NA	NA	NA	NA	NA	NA	0	0	0	0	0	0	NA	NA	NA	NA	NA	NA
FA(20:0)	M+7	0	0	0	0	0	0	NA	NA	NA	NA	NA	NA	0	0	0	0	0	0	NA	NA	NA	NA	NA	NA
FA(20:0)	M+8	0	0	0	0	0	0	NA	NA	NA	NA	NA	NA	0	0	0	0	0	0	NA	NA	NA	NA	NA	NA
FA(20:0)	M+9	0	0	0	0	0	0	NA	NA	NA	NA	NA	NA	0	0	0	0	0	0	NA	NA	NA	NA	NA	NA
FA(20:0)	M+10	0	0	0	0	0	0	NA	NA	NA	NA	NA	NA	0	0	0	0	0	0	NA	NA	NA	NA	NA	NA
FA(20:0)	M+11	0	0	0	0	0	0	NA	NA	NA	NA	NA	NA	0	0	0	0	0	0	NA	NA	NA	NA	NA	NA
FA(20:0)	M+12	0	0	0	0	0	0	NA	NA	NA	NA	NA	NA	0	0	0	0	0	0	NA	NA	NA	NA	NA	NA
FA(20:0)	M+13	0	0	0	0	0	0	NA	NA	NA	NA	NA	NA	0	0	0	0	0	0	NA	NA	NA	NA	NA	NA
FA(20:0)	M+14	0	0	0	0	0	0	NA	NA	NA	NA	NA	NA	0	0	0	0	0	0	NA	NA	NA	NA	NA	NA
FA(20:0)	M+15	0	0	0	0	0	0	NA	NA	NA	NA	NA	NA	0	0	0	0	0	0	NA	NA	NA	NA	NA	NA
FA(20:0)	M+16	0	0	0	0	0	0	NA	NA	NA	NA	NA	NA	0	0	0	0	0	0	NA	NA	NA	NA	NA	NA
FA(20:0)	M+17	0	0	0	0	0	0	NA	NA	NA	NA	NA	NA	0	0	0	0	0	0	NA	NA	NA	NA	NA	NA
FA(20:0)	M+18	0	0	0	0	0	0	NA	NA	NA	NA	NA	NA	0	0	0	0	0	0	NA	NA	NA	NA	NA	NA
FA(20:0)	M+19	0	0	0	0	0	0	NA	NA	NA	NA	NA	NA	0	0	0	0	0	0	NA	NA	NA	NA	NA	NA
FA(20:0)	M+20	0	0	0	0	0	0	NA	NA	NA	NA	NA	NA	0	0	0	0	0	0	NA	NA	NA	NA	NA	NA
FA(20:1)	M+0	0.908496	0.91125	0.905999	0.919981	0.918327	0.92899	0.905294	0.890206	0.921338	0.908188	0.895356	0.908359	0.951692	0.946929	0.960132	0.926823	0.952373	0.954249	0.967814	0.968141	0.953044	0.950108	0.956878	0.93828
FA(20:1)	M+1	0.0108803	0.0121355	0.0165833	0.00540104	0.00949923	0	0.0172322	0.00852458	0	0	0.0175392	0.00371374	0.0137228	0.00281289	0	0.0211491	0.00220095	0.000773492	0	0.00030871	0.0083082	0	0.00322303	0.0159954
FA(20:1)	M+2	0.0806239	0.0766147	0.0774173	0.0746177	0.0721735	0.0710102	0.0774733	0.101269	0.0786615	0.0918125	0.087105	0.0879276	0.0345852	0.0502579	0.0398678	0.052028	0.0454258	0.0449772	0.0321858	0.0315505	0.0386475	0.0498918	0.0398992	0.0457243
FA(20:1)	M+3	0	0	0	0	0	0	0	0	0	0	0	0	0	0	0	0	0	0	0	0	0	0	0	0
FA(20:1)	M+4	0	0	0	0	0	0	0	0	0	0	0	0	0	0	0	0	0	0	0	0	0	0	0	0
FA(20:1)	M+5	0	0	0	0	0	0	0	0	0	0	0	0	0	0	0	0	0	0	0	0	0	0	0	0
FA(20:1)	M+6	0	0	0	0	0	0	0	0	0	0	0	0	0	0	0	0	0	0	0	0	0	0	0	0
FA(20:1)	M+7	0	0	0	0	0	0	0	0	0	0	0	0	0	0	0	0	0	0	0	0	0	0	0	0
FA(20:1)	M+8	0	0	0	0	0	0	0	0	0	0	0	0	0	0	0	0	0	0	0	0	0	0	0	0
FA(20:1)	M+9	0	0	0	0	0	0	0	0	0	0	0	0	0	0	0	0	0	0	0	0	0	0	0	0
FA(20:1)	M+10	0	0	0	0	0	0	0	0	0	0	0	0	0	0	0	0	0	0	0	0	0	0	0	0
FA(20:1)	M+11	0	0	0	0	0	0	0	0	0	0	0	0	0	0	0	0	0	0	0	0	0	0	0	0
FA(20:1)	M+12	0	0	0	0	0	0	0	0	0	0	0	0	0	0	0	0	0	0	0	0	0	0	0	0
FA(20:1)	M+13	0	0	0	0	0	0	0	0	0	0	0	0	0	0	0	0	0	0	0	0	0	0	0	0
FA(20:1)	M+14	0	0	0	0	0	0	0	0	0	0	0	0	0	0	0	0	0	0	0	0	0	0	0	0
FA(20:1)	M+15	0	0	0	0	0	0	0	0	0	0	0	0	0	0	0	0	0	0	0	0	0	0	0	0
FA(20:1)	M+16	0	0	0	0	0	0	0	0	0	0	0	0	0	0	0	0	0	0	0	0	0	0	0	0
FA(20:1)	M+17	0	0	0	0	0	0	0	0	0	0	0	0	0	0	0	0	0	0	0	0	0	0	0	0
FA(20:1)	M+18	0	0	0	0	0	0	0	0	0	0	0	0	0	0	0	0	0	0	0	0	0	0	0	0
FA(20:1)	M+19	0	0	0	0	0	0	0	0	0	0	0	0	0	0	0	0	0	0	0	0	0	0	0	0
FA(20:1)	M+20	0	0	0	0	0	0	0	0	0	0	0	0	0	0	0	0	0	0	0	0	0	0	0	0
FA(20:2)	M+0	0.873026	0.845801	0.841888	0.950777	1	0.920043	0.975506	0.850993	0.842684	0.928121	0.852982	0.875498	0.998292	1	0.992239	0.992609	0.999927	1	0.870314	0.912661	0.91658	0.905222	0.853686	0.916933
FA(20:2)	M+1	0	0.0235115	0.0620868	0.0492234	0	0.0207219	0.0244944	0	0.0265109	0.0718792	0.0406763	0.0230783	0.00170836	0	0.00776097	0.00739077	7.28e-05	0	0.0513107	0.015129	0.00975869	0.00796996	0.0456987	0
FA(20:2)	M+2	0.126974	0.130688	0.0960251	0	0	0.0592349	0	0.149007	0.130805	0	0.106342	0.101424	0	0	0	0	0	0	0.0783754	0.0722099	0.0736616	0.086808	0.100615	0.083067
FA(20:2)	M+3	0	0	0	0	0	0	0	0	0	0	0	0	0	0	0	0	0	0	0	0	0	0	0	0
FA(20:2)	M+4	0	0	0	0	0	0	0	0	0	0	0	0	0	0	0	0	0	0	0	0	0	0	0	0
FA(20:2)	M+5	0	0	0	0	0	0	0	0	0	0	0	0	0	0	0	0	0	0	0	0	0	0	0	0
FA(20:2)	M+6	0	0	0	0	0	0	0	0	0	0	0	0	0	0	0	0	0	0	0	0	0	0	0	0
FA(20:2)	M+7	0	0	0	0	0	0	0	0	0	0	0	0	0	0	0	0	0	0	0	0	0	0	0	0
FA(20:2)	M+8	0	0	0	0	0	0	0	0	0	0	0	0	0	0	0	0	0	0	0	0	0	0	0	0
FA(20:2)	M+9	0	0	0	0	0	0	0	0	0	0	0	0	0	0	0	0	0	0	0	0	0	0	0	0
FA(20:2)	M+10	0	0	0	0	0	0	0	0	0	0	0	0	0	0	0	0	0	0	0	0	0	0	0	0
FA(20:2)	M+11	0	0	0	0	0	0	0	0	0	0	0	0	0	0	0	0	0	0	0	0	0	0	0	0
FA(20:2)	M+12	0	0	0	0	0	0	0	0	0	0	0	0	0	0	0	0	0	0	0	0	0	0	0	0
FA(20:2)	M+13	0	0	0	0	0	0	0	0	0	0	0	0	0	0	0	0	0	0	0	0	0	0	0	0
FA(20:2)	M+14	0	0	0	0	0	0	0	0	0	0	0	0	0	0	0	0	0	0	0	0	0	0	0	0
FA(20:2)	M+15	0	0	0	0	0	0	0	0	0	0	0	0	0	0	0	0	0	0	0	0	0	0	0	0
FA(20:2)	M+16	0	0	0	0	0	0	0	0	0	0	0	0	0	0	0	0	0	0	0	0	0	0	0	0
FA(20:2)	M+17	0	0	0	0	0	0	0	0	0	0	0	0	0	0	0	0	0	0	0	0	0	0	0	0
FA(20:2)	M+18	0	0	0	0	0	0	0	0	0	0	0	0	0	0	0	0	0	0	0	0	0	0	0	0
FA(20:2)	M+19	0	0	0	0	0	0	0	0	0	0	0	0	0	0	0	0	0	0	0	0	0	0	0	0
FA(20:2)	M+20	0	0	0	0	0	0	0	0	0	0	0	0	0	0	0	0	0	0	0	0	0	0	0	0
FA(20:3)	M+0	0.869794	0.877898	0.847114	0.907918	0.869883	0.891857	0.861795	0.8753	0.880459	0.870625	0.892701	0.906839	0.921398	0.926133	0.932112	0.93098	0.936026	0.936943	0.948689	0.938918	0.93165	0.920515	0.91277	0.928926
FA(20:3)	M+1	0.0298852	0.00726879	0.0388672	0	0.0276105	0.0350718	0.0172061	0.0209275	0	0	0.00550664	0.0164625	0.0165331	0	0	0	0.0048673	0	0	0	0.00426142	0.00402305	0.0189511	0.00316473
FA(20:3)	M+2	0.100321	0.114833	0.114019	0.0920821	0.102506	0.0730709	0.120998	0.103772	0.119541	0.129375	0.101792	0.076699	0.0620687	0.0738671	0.0678885	0.0690202	0.0591065	0.0630571	0.0513107	0.0610819	0.0640885	0.0754623	0.0682786	0.0679088
FA(20:3)	M+3	0	0	0	0	0	0	0	0	0	0	0	0	0	0	0	0	0	0	0	0	0	0	0	0
FA(20:3)	M+4	0	0	0	0	0	0	0	0	0	0	0	0	0	0	0	0	0	0	0	0	0	0	0	0
FA(20:3)	M+5	0	0	0	0	0	0	0	0	0	0	0	0	0	0	0	0	0	0	0	0	0	0	0	0
FA(20:3)	M+6	0	0	0	0	0	0	0	0	0	0	0	0	0	0	0	0	0	0	0	0	0	0	0	0
FA(20:3)	M+7	0	0	0	0	0	0	0	0	0	0	0	0	0	0	0	0	0	0	0	0	0	0	0	0
FA(20:3)	M+8	0	0	0	0	0	0	0	0	0	0	0	0	0	0	0	0	0	0	0	0	0	0	0	0
FA(20:3)	M+9	0	0	0	0	0	0	0	0	0	0	0	0	0	0	0	0	0	0	0	0	0	0	0	0
FA(20:3)	M+10	0	0	0	0	0	0	0	0	0	0	0	0	0	0	0	0	0	0	0	0	0	0	0	0
FA(20:3)	M+11	0	0	0	0	0	0	0	0	0	0	0	0	0	0	0	0	0	0	0	0	0	0	0	0
FA(20:3)	M+12	0	0	0	0	0	0	0	0	0	0	0	0	0	0	0	0	0	0	0	0	0	0	0	0
FA(20:3)	M+13	0	0	0	0	0	0	0	0	0	0	0	0	0	0	0	0	0	0	0	0	0	0	0	0
FA(20:3)	M+14	0	0	0	0	0	0	0	0	0	0	0	0	0	0	0	0	0	0	0	0	0	0	0	0
FA(20:3)	M+15	0	0	0	0	0	0	0	0	0	0	0	0	0	0	0	0	0	0	0	0	0	0	0	0
FA(20:3)	M+16	0	0	0	0	0	0	0	0	0	0	0	0	0	0	0	0	0	0	0	0	0	0	0	0
FA(20:3)	M+17	0	0	0	0	0	0	0	0	0	0	0	0	0	0	0	0	0	0	0	0	0	0	0	0
FA(20:3)	M+18	0	0	0	0	0	0	0	0	0	0	0	0	0	0	0	0	0	0	0	0	0	0	0	0
FA(20:3)	M+19	0	0	0	0	0	0	0	0	0	0	0	0	0	0	0	0	0	0	0	0	0	0	0	0
FA(20:3)	M+20	0	0	0	0	0	0	0	0	0	0	0	0	0	0	0	0	0	0	0	0	0	0	0	0
FA(20:4)	M+0	0.98596	0.987647	0.988691	0.990707	0.989971	0.988775	0.98646	0.988224	0.987579	0.98524	0.985738	0.985565	0.998873	0.99772	0.998015	0.997177	0.996434	0.997438	0.998895	0.997178	0.998249	0.997397	0.994816	0.997703
FA(20:4)	M+1	0	0.000932856	0	0	0	0.00533018	0.0021647	0	0	0.00156636	0.00157236	0.00234812	0	0	0	0	0	0	0	0.00204449	0	0	0.00291445	0
FA(20:4)	M+2	0.0122002	0.0101118	0.0100603	0.00831821	0.00876589	0.00534943	0.00965562	0.0098251	0.01147	0.0117405	0.0111566	0.0101845	0.000769066	0.00208039	0.00198472	0.00203123	0.00314004	0.00190633	0.00110482	0.000511195	0.00117037	0.00239787	0.00196814	0.00167655
FA(20:4)	M+3	0.000476095	0	0.000111761	0.000212519	0.000625821	0.000545133	0.00046745	0.000624708	5.09e-05	7.5e-05	0.000341033	0.000695149	0.000358251	0.000199167	0	0.000359153	0	0	0	0.000266289	0.000580511	0.00020501	0.000301217	0.00062072
FA(20:4)	M+4	0.00136401	0.00130857	0.00113732	0.00076236	0.00063715	0	0.00125195	0.00132616	0.000899728	0.00137852	0.0011924	0.00120752	0	0	0	0.000432403	0.000426017	0.000655931	0	0	0	0	0	0
FA(20:4)	M+5	0	0	0	0	0	0	0	0	0	0	0	0	0	0	0	0	0	0	0	0	0	0	0	0
FA(20:4)	M+6	0	0	0	0	0	0	0	0	0	0	0	0	0	0	0	0	0	0	0	0	0	0	0	0
FA(20:4)	M+7	0	0	0	0	0	0	0	0	0	0	0	0	0	0	0	0	0	0	0	0	0	0	0	0
FA(20:4)	M+8	0	0	0	0	0	0	0	0	0	0	0	0	0	0	0	0	0	0	0	0	0	0	0	0
FA(20:4)	M+9	0	0	0	0	0	0	0	0	0	0	0	0	0	0	0	0	0	0	0	0	0	0	0	0
FA(20:4)	M+10	0	0	0	0	0	0	0	0	0	0	0	0	0	0	0	0	0	0	0	0	0	0	0	0
FA(20:4)	M+11	0	0	0	0	0	0	0	0	0	0	0	0	0	0	0	0	0	0	0	0	0	0	0	0
FA(20:4)	M+12	0	0	0	0	0	0	0	0	0	0	0	0	0	0	0	0	0	0	0	0	0	0	0	0
FA(20:4)	M+13	0	0	0	0	0	0	0	0	0	0	0	0	0	0	0	0	0	0	0	0	0	0	0	0
FA(20:4)	M+14	0	0	0	0	0	0	0	0	0	0	0	0	0	0	0	0	0	0	0	0	0	0	0	0
FA(20:4)	M+15	0	0	0	0	0	0	0	0	0	0	0	0	0	0	0	0	0	0	0	0	0	0	0	0
FA(20:4)	M+16	0	0	0	0	0	0	0	0	0	0	0	0	0	0	0	0	0	0	0	0	0	0	0	0
FA(20:4)	M+17	0	0	0	0	0	0	0	0	0	0	0	0	0	0	0	0	0	0	0	0	0	0	0	0
FA(20:4)	M+18	0	0	0	0	0	0	0	0	0	0	0	0	0	0	0	0	0	0	0	0	0	0	0	0
FA(20:4)	M+19	0	0	0	0	0	0	0	0	0	0	0	0	0	0	0	0	0	0	0	0	0	0	0	0
FA(20:4)	M+20	0	0	0	0	0	0	0	0	0	0	0	0	0	0	0	0	0	0	0	0	0	0	0	0
FA(20:5)	M+0	0.995846	0.971808	0.994534	0.999626	1	1	1	1	1	1	1	0.966827	0.990352	1	1	1	0.978764	1	1	1	1	1	1	1
FA(20:5)	M+1	0.00415391	0.0281924	0.0054663	0.000374061	0	0	0	0	0	0	0	0.0331729	0.00964843	0	0	0	0.0212361	0	0	0	0	0	0	0
FA(20:5)	M+2	0	0	0	0	0	0	0	0	0	0	0	0	0	0	0	0	0	0	0	0	0	0	0	0
FA(20:5)	M+3	0	0	0	0	0	0	0	0	0	0	0	0	0	0	0	0	0	0	0	0	0	0	0	0
FA(20:5)	M+4	0	0	0	0	0	0	0	0	0	0	0	0	0	0	0	0	0	0	0	0	0	0	0	0
FA(20:5)	M+5	0	0	0	0	0	0	0	0	0	0	0	0	0	0	0	0	0	0	0	0	0	0	0	0
FA(20:5)	M+6	0	0	0	0	0	0	0	0	0	0	0	0	0	0	0	0	0	0	0	0	0	0	0	0
FA(20:5)	M+7	0	0	0	0	0	0	0	0	0	0	0	0	0	0	0	0	0	0	0	0	0	0	0	0
FA(20:5)	M+8	0	0	0	0	0	0	0	0	0	0	0	0	0	0	0	0	0	0	0	0	0	0	0	0
FA(20:5)	M+9	0	0	0	0	0	0	0	0	0	0	0	0	0	0	0	0	0	0	0	0	0	0	0	0
FA(20:5)	M+10	0	0	0	0	0	0	0	0	0	0	0	0	0	0	0	0	0	0	0	0	0	0	0	0
FA(20:5)	M+11	0	0	0	0	0	0	0	0	0	0	0	0	0	0	0	0	0	0	0	0	0	0	0	0
FA(20:5)	M+12	0	0	0	0	0	0	0	0	0	0	0	0	0	0	0	0	0	0	0	0	0	0	0	0
FA(20:5)	M+13	0	0	0	0	0	0	0	0	0	0	0	0	0	0	0	0	0	0	0	0	0	0	0	0
FA(20:5)	M+14	0	0	0	0	0	0	0	0	0	0	0	0	0	0	0	0	0	0	0	0	0	0	0	0
FA(20:5)	M+15	0	0	0	0	0	0	0	0	0	0	0	0	0	0	0	0	0	0	0	0	0	0	0	0
FA(20:5)	M+16	0	0	0	0	0	0	0	0	0	0	0	0	0	0	0	0	0	0	0	0	0	0	0	0
FA(20:5)	M+17	0	0	0	0	0	0	0	0	0	0	0	0	0	0	0	0	0	0	0	0	0	0	0	0
FA(20:5)	M+18	0	0	0	0	0	0	0	0	0	0	0	0	0	0	0	0	0	0	0	0	0	0	0	0
FA(20:5)	M+19	0	0	0	0	0	0	0	0	0	0	0	0	0	0	0	0	0	0	0	0	0	0	0	0
FA(20:5)	M+20	0	0	0	0	0	0	0	0	0	0	0	0	0	0	0	0	0	0	0	0	0	0	0	0
FA(22:0)	M+0	NA	NA	NA	NA	NA	NA	NA	NA	NA	NA	NA	NA	NA	NA	NA	NA	NA	NA	NA	NA	NA	NA	NA	NA
FA(22:0)	M+1	NA	NA	NA	NA	NA	NA	NA	NA	NA	NA	NA	NA	NA	NA	NA	NA	NA	NA	NA	NA	NA	NA	NA	NA
FA(22:0)	M+2	NA	NA	NA	NA	NA	NA	NA	NA	NA	NA	NA	NA	NA	NA	NA	NA	NA	NA	NA	NA	NA	NA	NA	NA
FA(22:0)	M+3	NA	NA	NA	NA	NA	NA	NA	NA	NA	NA	NA	NA	NA	NA	NA	NA	NA	NA	NA	NA	NA	NA	NA	NA
FA(22:0)	M+4	NA	NA	NA	NA	NA	NA	NA	NA	NA	NA	NA	NA	NA	NA	NA	NA	NA	NA	NA	NA	NA	NA	NA	NA
FA(22:0)	M+5	NA	NA	NA	NA	NA	NA	NA	NA	NA	NA	NA	NA	NA	NA	NA	NA	NA	NA	NA	NA	NA	NA	NA	NA
FA(22:0)	M+6	NA	NA	NA	NA	NA	NA	NA	NA	NA	NA	NA	NA	NA	NA	NA	NA	NA	NA	NA	NA	NA	NA	NA	NA
FA(22:0)	M+7	NA	NA	NA	NA	NA	NA	NA	NA	NA	NA	NA	NA	NA	NA	NA	NA	NA	NA	NA	NA	NA	NA	NA	NA
FA(22:0)	M+8	NA	NA	NA	NA	NA	NA	NA	NA	NA	NA	NA	NA	NA	NA	NA	NA	NA	NA	NA	NA	NA	NA	NA	NA
FA(22:0)	M+9	NA	NA	NA	NA	NA	NA	NA	NA	NA	NA	NA	NA	NA	NA	NA	NA	NA	NA	NA	NA	NA	NA	NA	NA
FA(22:0)	M+10	NA	NA	NA	NA	NA	NA	NA	NA	NA	NA	NA	NA	NA	NA	NA	NA	NA	NA	NA	NA	NA	NA	NA	NA
FA(22:0)	M+11	NA	NA	NA	NA	NA	NA	NA	NA	NA	NA	NA	NA	NA	NA	NA	NA	NA	NA	NA	NA	NA	NA	NA	NA
FA(22:0)	M+12	NA	NA	NA	NA	NA	NA	NA	NA	NA	NA	NA	NA	NA	NA	NA	NA	NA	NA	NA	NA	NA	NA	NA	NA
FA(22:0)	M+13	NA	NA	NA	NA	NA	NA	NA	NA	NA	NA	NA	NA	NA	NA	NA	NA	NA	NA	NA	NA	NA	NA	NA	NA
FA(22:0)	M+14	NA	NA	NA	NA	NA	NA	NA	NA	NA	NA	NA	NA	NA	NA	NA	NA	NA	NA	NA	NA	NA	NA	NA	NA
FA(22:0)	M+15	NA	NA	NA	NA	NA	NA	NA	NA	NA	NA	NA	NA	NA	NA	NA	NA	NA	NA	NA	NA	NA	NA	NA	NA
FA(22:0)	M+16	NA	NA	NA	NA	NA	NA	NA	NA	NA	NA	NA	NA	NA	NA	NA	NA	NA	NA	NA	NA	NA	NA	NA	NA
FA(22:0)	M+17	NA	NA	NA	NA	NA	NA	NA	NA	NA	NA	NA	NA	NA	NA	NA	NA	NA	NA	NA	NA	NA	NA	NA	NA
FA(22:0)	M+18	NA	NA	NA	NA	NA	NA	NA	NA	NA	NA	NA	NA	NA	NA	NA	NA	NA	NA	NA	NA	NA	NA	NA	NA
FA(22:0)	M+19	NA	NA	NA	NA	NA	NA	NA	NA	NA	NA	NA	NA	NA	NA	NA	NA	NA	NA	NA	NA	NA	NA	NA	NA
FA(22:0)	M+20	NA	NA	NA	NA	NA	NA	NA	NA	NA	NA	NA	NA	NA	NA	NA	NA	NA	NA	NA	NA	NA	NA	NA	NA
FA(22:0)	M+21	NA	NA	NA	NA	NA	NA	NA	NA	NA	NA	NA	NA	NA	NA	NA	NA	NA	NA	NA	NA	NA	NA	NA	NA
FA(22:0)	M+22	NA	NA	NA	NA	NA	NA	NA	NA	NA	NA	NA	NA	NA	NA	NA	NA	NA	NA	NA	NA	NA	NA	NA	NA
FA(22:1)	M+0	1	1	1	1	1	1	1	1	1	1	1	1	0.977117	1	1	1	0.976796	0.96774	1	1	1	1	0.90531	1
FA(22:1)	M+1	0	0	0	0	0	0	0	0	0	0	0	0	0.0228832	0	0	0	0.0232043	0.0322602	0	0	0	0	0.0946901	0
FA(22:1)	M+2	0	0	0	0	0	0	0	0	0	0	0	0	0	0	0	0	0	0	0	0	0	0	0	0
FA(22:1)	M+3	0	0	0	0	0	0	0	0	0	0	0	0	0	0	0	0	0	0	0	0	0	0	0	0
FA(22:1)	M+4	0	0	0	0	0	0	0	0	0	0	0	0	0	0	0	0	0	0	0	0	0	0	0	0
FA(22:1)	M+5	0	0	0	0	0	0	0	0	0	0	0	0	0	0	0	0	0	0	0	0	0	0	0	0
FA(22:1)	M+6	0	0	0	0	0	0	0	0	0	0	0	0	0	0	0	0	0	0	0	0	0	0	0	0
FA(22:1)	M+7	0	0	0	0	0	0	0	0	0	0	0	0	0	0	0	0	0	0	0	0	0	0	0	0
FA(22:1)	M+8	0	0	0	0	0	0	0	0	0	0	0	0	0	0	0	0	0	0	0	0	0	0	0	0
FA(22:1)	M+9	0	0	0	0	0	0	0	0	0	0	0	0	0	0	0	0	0	0	0	0	0	0	0	0
FA(22:1)	M+10	0	0	0	0	0	0	0	0	0	0	0	0	0	0	0	0	0	0	0	0	0	0	0	0
FA(22:1)	M+11	0	0	0	0	0	0	0	0	0	0	0	0	0	0	0	0	0	0	0	0	0	0	0	0
FA(22:1)	M+12	0	0	0	0	0	0	0	0	0	0	0	0	0	0	0	0	0	0	0	0	0	0	0	0
FA(22:1)	M+13	0	0	0	0	0	0	0	0	0	0	0	0	0	0	0	0	0	0	0	0	0	0	0	0
FA(22:1)	M+14	0	0	0	0	0	0	0	0	0	0	0	0	0	0	0	0	0	0	0	0	0	0	0	0
FA(22:1)	M+15	0	0	0	0	0	0	0	0	0	0	0	0	0	0	0	0	0	0	0	0	0	0	0	0
FA(22:1)	M+16	0	0	0	0	0	0	0	0	0	0	0	0	0	0	0	0	0	0	0	0	0	0	0	0
FA(22:1)	M+17	0	0	0	0	0	0	0	0	0	0	0	0	0	0	0	0	0	0	0	0	0	0	0	0
FA(22:1)	M+18	0	0	0	0	0	0	0	0	0	0	0	0	0	0	0	0	0	0	0	0	0	0	0	0
FA(22:1)	M+19	0	0	0	0	0	0	0	0	0	0	0	0	0	0	0	0	0	0	0	0	0	0	0	0
FA(22:1)	M+20	0	0	0	0	0	0	0	0	0	0	0	0	0	0	0	0	0	0	0	0	0	0	0	0
FA(22:1)	M+21	0	0	0	0	0	0	0	0	0	0	0	0	0	0	0	0	0	0	0	0	0	0	0	0
FA(22:1)	M+22	0	0	0	0	0	0	0	0	0	0	0	0	0	0	0	0	0	0	0	0	0	0	0	0
FA(22:6)	M+0	1	0.998864	0.998441	1	1	0.997333	0.998765	0.997902	0.997468	0.997509	0.99516	0.998671	1	0.999377	0.999973	1	0.999044	0.999696	1	1	0.999888	0.998472	0.999182	1
FA(22:6)	M+1	0	0	0.00104205	0	0	0	0	0	0	0	0.0032145	0	0	0	0	0	0.000955932	0.000303557	0	0	0	0	0	0
FA(22:6)	M+2	0	0.00098237	0.000178696	0	0	0.00266747	0.00123544	0.00209837	0.00253215	0.00200173	0.00162547	0.00132903	0	0.000623495	0	0	0	0	0	0	0	0.00152844	0.000817995	0
FA(22:6)	M+3	0	0.000153299	0.000338215	0	0	0	0	0	0	0.000489385	0	0	0	0	2.69e-05	0	0	0	0	0	0.000112467	0	0	0
FA(22:6)	M+4	0	0	0	0	0	0	0	0	0	0	0	0	0	0	0	0	0	0	0	0	0	0	0	0
FA(22:6)	M+5	0	0	0	0	0	0	0	0	0	0	0	0	0	0	0	0	0	0	0	0	0	0	0	0
FA(22:6)	M+6	0	0	0	0	0	0	0	0	0	0	0	0	0	0	0	0	0	0	0	0	0	0	0	0
FA(22:6)	M+7	0	0	0	0	0	0	0	0	0	0	0	0	0	0	0	0	0	0	0	0	0	0	0	0
FA(22:6)	M+8	0	0	0	0	0	0	0	0	0	0	0	0	0	0	0	0	0	0	0	0	0	0	0	0
FA(22:6)	M+9	0	0	0	0	0	0	0	0	0	0	0	0	0	0	0	0	0	0	0	0	0	0	0	0
FA(22:6)	M+10	0	0	0	0	0	0	0	0	0	0	0	0	0	0	0	0	0	0	0	0	0	0	0	0
FA(22:6)	M+11	0	0	0	0	0	0	0	0	0	0	0	0	0	0	0	0	0	0	0	0	0	0	0	0
FA(22:6)	M+12	0	0	0	0	0	0	0	0	0	0	0	0	0	0	0	0	0	0	0	0	0	0	0	0
FA(22:6)	M+13	0	0	0	0	0	0	0	0	0	0	0	0	0	0	0	0	0	0	0	0	0	0	0	0
FA(22:6)	M+14	0	0	0	0	0	0	0	0	0	0	0	0	0	0	0	0	0	0	0	0	0	0	0	0
FA(22:6)	M+15	0	0	0	0	0	0	0	0	0	0	0	0	0	0	0	0	0	0	0	0	0	0	0	0
FA(22:6)	M+16	0	0	0	0	0	0	0	0	0	0	0	0	0	0	0	0	0	0	0	0	0	0	0	0
FA(22:6)	M+17	0	0	0	0	0	0	0	0	0	0	0	0	0	0	0	0	0	0	0	0	0	0	0	0
FA(22:6)	M+18	0	0	0	0	0	0	0	0	0	0	0	0	0	0	0	0	0	0	0	0	0	0	0	0
FA(22:6)	M+19	0	0	0	0	0	0	0	0	0	0	0	0	0	0	0	0	0	0	0	0	0	0	0	0
FA(22:6)	M+20	0	0	0	0	0	0	0	0	0	0	0	0	0	0	0	0	0	0	0	0	0	0	0	0
FA(22:6)	M+21	0	0	0	0	0	0	0	0	0	0	0	0	0	0	0	0	0	0	0	0	0	0	0	0
FA(22:6)	M+22	0	0	0	0	0	0	0	0	0	0	0	0	0	0	0	0	0	0	0	0	0	0	0	0
FA(24:0)	M+0	NA	NA	NA	NA	NA	NA	NA	NA	NA	NA	NA	NA	NA	NA	NA	NA	NA	NA	NA	NA	NA	NA	NA	NA
FA(24:0)	M+1	NA	NA	NA	NA	NA	NA	NA	NA	NA	NA	NA	NA	NA	NA	NA	NA	NA	NA	NA	NA	NA	NA	NA	NA
FA(24:0)	M+2	NA	NA	NA	NA	NA	NA	NA	NA	NA	NA	NA	NA	NA	NA	NA	NA	NA	NA	NA	NA	NA	NA	NA	NA
FA(24:0)	M+3	NA	NA	NA	NA	NA	NA	NA	NA	NA	NA	NA	NA	NA	NA	NA	NA	NA	NA	NA	NA	NA	NA	NA	NA
FA(24:0)	M+4	NA	NA	NA	NA	NA	NA	NA	NA	NA	NA	NA	NA	NA	NA	NA	NA	NA	NA	NA	NA	NA	NA	NA	NA
FA(24:0)	M+5	NA	NA	NA	NA	NA	NA	NA	NA	NA	NA	NA	NA	NA	NA	NA	NA	NA	NA	NA	NA	NA	NA	NA	NA
FA(24:0)	M+6	NA	NA	NA	NA	NA	NA	NA	NA	NA	NA	NA	NA	NA	NA	NA	NA	NA	NA	NA	NA	NA	NA	NA	NA
FA(24:0)	M+7	NA	NA	NA	NA	NA	NA	NA	NA	NA	NA	NA	NA	NA	NA	NA	NA	NA	NA	NA	NA	NA	NA	NA	NA
FA(24:0)	M+8	NA	NA	NA	NA	NA	NA	NA	NA	NA	NA	NA	NA	NA	NA	NA	NA	NA	NA	NA	NA	NA	NA	NA	NA
FA(24:0)	M+9	NA	NA	NA	NA	NA	NA	NA	NA	NA	NA	NA	NA	NA	NA	NA	NA	NA	NA	NA	NA	NA	NA	NA	NA
FA(24:0)	M+10	NA	NA	NA	NA	NA	NA	NA	NA	NA	NA	NA	NA	NA	NA	NA	NA	NA	NA	NA	NA	NA	NA	NA	NA
FA(24:0)	M+11	NA	NA	NA	NA	NA	NA	NA	NA	NA	NA	NA	NA	NA	NA	NA	NA	NA	NA	NA	NA	NA	NA	NA	NA
FA(24:0)	M+12	NA	NA	NA	NA	NA	NA	NA	NA	NA	NA	NA	NA	NA	NA	NA	NA	NA	NA	NA	NA	NA	NA	NA	NA
FA(24:0)	M+13	NA	NA	NA	NA	NA	NA	NA	NA	NA	NA	NA	NA	NA	NA	NA	NA	NA	NA	NA	NA	NA	NA	NA	NA
FA(24:0)	M+14	NA	NA	NA	NA	NA	NA	NA	NA	NA	NA	NA	NA	NA	NA	NA	NA	NA	NA	NA	NA	NA	NA	NA	NA
FA(24:0)	M+15	NA	NA	NA	NA	NA	NA	NA	NA	NA	NA	NA	NA	NA	NA	NA	NA	NA	NA	NA	NA	NA	NA	NA	NA
FA(24:0)	M+16	NA	NA	NA	NA	NA	NA	NA	NA	NA	NA	NA	NA	NA	NA	NA	NA	NA	NA	NA	NA	NA	NA	NA	NA
FA(24:0)	M+17	NA	NA	NA	NA	NA	NA	NA	NA	NA	NA	NA	NA	NA	NA	NA	NA	NA	NA	NA	NA	NA	NA	NA	NA
FA(24:0)	M+18	NA	NA	NA	NA	NA	NA	NA	NA	NA	NA	NA	NA	NA	NA	NA	NA	NA	NA	NA	NA	NA	NA	NA	NA
FA(24:0)	M+19	NA	NA	NA	NA	NA	NA	NA	NA	NA	NA	NA	NA	NA	NA	NA	NA	NA	NA	NA	NA	NA	NA	NA	NA
FA(24:0)	M+20	NA	NA	NA	NA	NA	NA	NA	NA	NA	NA	NA	NA	NA	NA	NA	NA	NA	NA	NA	NA	NA	NA	NA	NA
FA(24:0)	M+21	NA	NA	NA	NA	NA	NA	NA	NA	NA	NA	NA	NA	NA	NA	NA	NA	NA	NA	NA	NA	NA	NA	NA	NA
FA(24:0)	M+22	NA	NA	NA	NA	NA	NA	NA	NA	NA	NA	NA	NA	NA	NA	NA	NA	NA	NA	NA	NA	NA	NA	NA	NA
FA(24:0)	M+23	NA	NA	NA	NA	NA	NA	NA	NA	NA	NA	NA	NA	NA	NA	NA	NA	NA	NA	NA	NA	NA	NA	NA	NA
FA(24:0)	M+24	NA	NA	NA	NA	NA	NA	NA	NA	NA	NA	NA	NA	NA	NA	NA	NA	NA	NA	NA	NA	NA	NA	NA	NA
FA(24:1)	M+0	1	1	1	1	1	1	NA	NA	NA	NA	NA	NA	1	1	1	1	1	1	NA	NA	NA	NA	NA	NA
FA(24:1)	M+1	0	0	0	0	0	0	NA	NA	NA	NA	NA	NA	0	0	0	0	0	0	NA	NA	NA	NA	NA	NA
FA(24:1)	M+2	0	0	0	0	0	0	NA	NA	NA	NA	NA	NA	0	0	0	0	0	0	NA	NA	NA	NA	NA	NA
FA(24:1)	M+3	0	0	0	0	0	0	NA	NA	NA	NA	NA	NA	0	0	0	0	0	0	NA	NA	NA	NA	NA	NA
FA(24:1)	M+4	0	0	0	0	0	0	NA	NA	NA	NA	NA	NA	0	0	0	0	0	0	NA	NA	NA	NA	NA	NA
FA(24:1)	M+5	0	0	0	0	0	0	NA	NA	NA	NA	NA	NA	0	0	0	0	0	0	NA	NA	NA	NA	NA	NA
FA(24:1)	M+6	0	0	0	0	0	0	NA	NA	NA	NA	NA	NA	0	0	0	0	0	0	NA	NA	NA	NA	NA	NA
FA(24:1)	M+7	0	0	0	0	0	0	NA	NA	NA	NA	NA	NA	0	0	0	0	0	0	NA	NA	NA	NA	NA	NA
FA(24:1)	M+8	0	0	0	0	0	0	NA	NA	NA	NA	NA	NA	0	0	0	0	0	0	NA	NA	NA	NA	NA	NA
FA(24:1)	M+9	0	0	0	0	0	0	NA	NA	NA	NA	NA	NA	0	0	0	0	0	0	NA	NA	NA	NA	NA	NA
FA(24:1)	M+10	0	0	0	0	0	0	NA	NA	NA	NA	NA	NA	0	0	0	0	0	0	NA	NA	NA	NA	NA	NA
FA(24:1)	M+11	0	0	0	0	0	0	NA	NA	NA	NA	NA	NA	0	0	0	0	0	0	NA	NA	NA	NA	NA	NA
FA(24:1)	M+12	0	0	0	0	0	0	NA	NA	NA	NA	NA	NA	0	0	0	0	0	0	NA	NA	NA	NA	NA	NA
FA(24:1)	M+13	0	0	0	0	0	0	NA	NA	NA	NA	NA	NA	0	0	0	0	0	0	NA	NA	NA	NA	NA	NA
FA(24:1)	M+14	0	0	0	0	0	0	NA	NA	NA	NA	NA	NA	0	0	0	0	0	0	NA	NA	NA	NA	NA	NA
FA(24:1)	M+15	0	0	0	0	0	0	NA	NA	NA	NA	NA	NA	0	0	0	0	0	0	NA	NA	NA	NA	NA	NA
FA(24:1)	M+16	0	0	0	0	0	0	NA	NA	NA	NA	NA	NA	0	0	0	0	0	0	NA	NA	NA	NA	NA	NA
FA(24:1)	M+17	0	0	0	0	0	0	NA	NA	NA	NA	NA	NA	0	0	0	0	0	0	NA	NA	NA	NA	NA	NA
FA(24:1)	M+18	0	0	0	0	0	0	NA	NA	NA	NA	NA	NA	0	0	0	0	0	0	NA	NA	NA	NA	NA	NA
FA(24:1)	M+19	0	0	0	0	0	0	NA	NA	NA	NA	NA	NA	0	0	0	0	0	0	NA	NA	NA	NA	NA	NA
FA(24:1)	M+20	0	0	0	0	0	0	NA	NA	NA	NA	NA	NA	0	0	0	0	0	0	NA	NA	NA	NA	NA	NA
FA(24:1)	M+21	0	0	0	0	0	0	NA	NA	NA	NA	NA	NA	0	0	0	0	0	0	NA	NA	NA	NA	NA	NA
FA(24:1)	M+22	0	0	0	0	0	0	NA	NA	NA	NA	NA	NA	0	0	0	0	0	0	NA	NA	NA	NA	NA	NA
FA(24:1)	M+23	0	0	0	0	0	0	NA	NA	NA	NA	NA	NA	0	0	0	0	0	0	NA	NA	NA	NA	NA	NA
FA(24:1)	M+24	0	0	0	0	0	0	NA	NA	NA	NA	NA	NA	0	0	0	0	0	0	NA	NA	NA	NA	NA	NA

## Sheet: MID_heart
Fatty acid	Isotopologue	heart_24h_12w_1	heart_24h_12w_2	heart_24h_12w_3	heart_24h_12w_4	heart_24h_12w_5	heart_24h_12w_6	heart_24h_78w_1	heart_24h_78w_2	heart_24h_78w_3	heart_24h_78w_4	heart_24h_78w_5	heart_24h_78w_6	heart_6h_12w_1	heart_6h_12w_2	heart_6h_12w_3	heart_6h_12w_4	heart_6h_12w_5	heart_6h_12w_6	heart_6h_78w_1	heart_6h_78w_2	heart_6h_78w_3	heart_6h_78w_4	heart_6h_78w_5	heart_6h_78w_6
FA(10:0)	M+0	0.984561	0.971428	0.976761	0.972719	0.977887	0.986777	0.979946	0.982891	0.987202	0.96463	0.987179	0.980391	0.981028	0.958907	0.983112	0.994449	0.992579	0.976819	0.995102	0.975062	0.982337	0.99444	0.987753	0.988655
FA(10:0)	M+1	0.000134456	0.000638939	0	0.00247159	0.00361107	0.00112567	0.0014773	0.00243298	0	0.00204397	0	0.00124595	0.000162673	0	0	0.000506169	0.000880623	0	0	0.00123229	0.000124683	0.00169195	0.00192665	0
FA(10:0)	M+2	0.00302415	0.0116098	0.00268304	0.0118804	0.00716173	0.0088152	0.0106153	0.00740646	0.00462576	0.0201894	0.00224976	0.000768538	0.0110742	0.0216788	0.0131611	0.000825121	0.00382088	0.0120452	0	0.0201594	0.0145243	0.00269843	0.00906789	0.00868558
FA(10:0)	M+3	0.000576939	0.00053413	0.000842949	0.000155392	0.000260165	0.000125451	0.000440619	0.000164728	0.000423171	0.000587607	0.000325081	0.000429493	0.000663091	0.00065141	0	0	3.98e-05	0.000373108	0	0.000458923	0.000238628	0	0	0
FA(10:0)	M+4	0.00176526	0.00268528	0.00214975	0.00169717	0.00174636	0.00126547	0.00183813	0.00116387	0.00137528	0.00307054	0.00193122	0.00291884	0.00220147	0.00356661	0.000927729	0.00068615	0.000310172	0.00245078	0.000775941	0.0019075	0.00118492	0.0006288	0.000833488	0.000988289
FA(10:0)	M+5	0.00092366	0.00109982	0.00093762	0.000730111	0.000748185	0	0.000667534	0	0.000573923	0.000799296	0.000610491	0.00133633	0.000315482	0.00101665	0	0	0	0.000625912	0	0	0	0	0	0
FA(10:0)	M+6	0.00233352	0.00355326	0.00429658	0.00249435	0.00257381	0.000722231	0.00161972	0.0017519	0.00199967	0.00264017	0.00191144	0.00346025	0.00188781	0.00378339	0.00083114	0.000792776	0.00102523	0.00279116	0.00177279	0.00118027	0.000906868	0.000540583	0	0.000862947
FA(10:0)	M+7	0.00146939	0.00123164	0.00184718	0.00123567	0.00111288	0	0.00054384	0.000962791	0.000807202	0.000841242	0.00095909	0.00168062	0.000437934	0.00158087	0.00055801	0.00034682	0	0.000802378	0	0	0	0	0	0
FA(10:0)	M+8	0.00317655	0.00383939	0.00554803	0.00342151	0.00295037	0.000833324	0.0016229	0.00177509	0.00201131	0.00280635	0.00273468	0.0040388	0.00158514	0.00529531	0.000949948	0.0014337	0.00134419	0.00290949	0.00234938	0	0.000683957	0	0.000418539	0.000808097
FA(10:0)	M+9	0.000566095	0.00100662	0.00152979	0.000875485	0.000676115	0	0.000459359	0.000557429	0	0.00073119	0.000674787	0.00103715	0	0	0	0	0	0	0	0	0	0	0	0
FA(10:0)	M+10	0.00146897	0.00237336	0.00340419	0.00231912	0.00127203	0.000336092	0.000769443	0.000894086	0.000981444	0.00165984	0.00142452	0.00269287	0.000644154	0.00352031	0.000460465	0.00096019	0	0.00118297	0	0	0	0	0	0
FA(12:0)	M+0	0.999067	0.998301	0.998134	0.99917	0.998677	0.999673	0.999717	0.999229	0.99832	0.998344	0.999083	0.998298	1	1	1	1	1	1	1	1	1	1	1	1
FA(12:0)	M+1	0	0	0	0	0	0	0	0	0	0	0	0	0	0	0	0	0	0	0	0	0	0	0	0
FA(12:0)	M+2	0	0	0	0	0	0	0	0	0	0	0	0	0	0	0	0	0	0	0	0	0	0	0	0
FA(12:0)	M+3	0	0	0	0	0	0	0	0	0	3.65e-05	0	0	0	0	0	0	0	0	0	0	0	0	0	0
FA(12:0)	M+4	0	0	0	0	0	0	0	0	0.000368055	0.000503612	0	0.000315081	0	0	0	0	0	0	0	0	0	0	0	0
FA(12:0)	M+5	0	0	0	0	0	0	0	0	0	0	0	0	0	0	0	0	0	0	0	0	0	0	0	0
FA(12:0)	M+6	0	0.000368828	0.000409899	0	0.000307478	0	0	0	0	0	0	0	0	0	0	0	0	0	0	0	0	0	0	0
FA(12:0)	M+7	0	0	0	0	0	0	0	0	0	0	0	0	0	0	0	0	0	0	0	0	0	0	0	0
FA(12:0)	M+8	0.000449869	0.000708587	0.000719029	0.000479804	0.000482269	0.000327477	0.000282579	0.000511132	0.000641575	0.000524357	0.000422221	0.000675764	0	0	0	0	0	0	0	0	0	0	0	0
FA(12:0)	M+9	0	0	0	0	0	0	0	0	0	0	0	0	0	0	0	0	0	0	0	0	0	0	0	0
FA(12:0)	M+10	0.000482999	0.000621747	0.000737054	0.000350005	0.000533665	0	0	0.000260048	0.000669918	0.000591895	0.00049428	0.000711069	0	0	0	0	0	0	0	0	0	0	0	0
FA(12:0)	M+11	0	0	0	0	0	0	0	0	0	0	0	0	0	0	0	0	0	0	0	0	0	0	0	0
FA(12:0)	M+12	0	0	0	0	0	0	0	0	0	0	0	0	0	0	0	0	0	0	0	0	0	0	0	0
FA(14:0)	M+0	0.920825	0.896102	0.874645	0.927229	0.909145	0.942973	0.943454	0.940287	0.908287	0.923612	0.934151	0.926013	0.97674	0.939003	0.982608	0.980412	0.977856	0.963829	0.949503	0.966605	0.96578	0.976919	0.976083	0.972835
FA(14:0)	M+1	0.00419608	0.00268967	0.00522059	0.00323167	0.00368905	0.000949783	0.000900592	0.003269	0.00390533	0.00243038	0.000627122	0.00284828	0.000525889	4.99e-05	0	0	0.000600342	0	0	0.00123167	0.00364078	0.00302992	0.000783871	0
FA(14:0)	M+2	0.0279327	0.0333074	0.0431758	0.0246544	0.0298683	0.0213981	0.0165498	0.0222141	0.022445	0.0289866	0.0233359	0.019222	0.0077531	0.0283862	0.00627176	0.00382819	0.00645627	0.00831629	0.0149406	0.00989116	0.0112431	0.00626574	0.00818508	0.0108945
FA(14:0)	M+3	0.00123972	0.00143953	0.00119685	0.000909573	0.00229846	0.00174285	0.00167729	0.00115561	0.00140782	0.00168861	0.00113719	0.00162398	0.000279758	0.000531031	0.000151805	9.2e-05	0.000172313	7.53e-05	0.000111397	0.00111914	0.00051954	0.000406157	0.000394759	0.000263544
FA(14:0)	M+4	0.00342956	0.00342278	0.00441642	0.00275962	0.0029639	0.00269839	0.00366738	0.00311077	0.00436844	0.00469051	0.00365672	0.00405997	0.000947938	0.00189365	0.00115145	0.000670162	0	0.000769111	0.000739078	0.00274748	0.00181005	0.00105065	0.00137567	0.000935639
FA(14:0)	M+5	0.00140482	0.00229252	0.00227056	0.00121027	0.00202266	0.000930124	0.00165092	0.00160325	0.00247879	0.00186607	0.00152147	0.00228908	0.000387233	0.000399357	0.00039565	0	0	0	0.000752335	0.00108989	0.000724689	0.000592887	0.000654873	0.000580658
FA(14:0)	M+6	0.0041492	0.00520503	0.00529798	0.00347188	0.0058306	0.00293043	0.0034127	0.00253542	0.00567869	0.00340835	0.00363827	0.00480137	0.00116006	0.00164	0.000878537	0.000659749	0.00112958	0.00183281	0.00196678	0.00228628	0.00182788	0.00145814	0.00138903	0.00114941
FA(14:0)	M+7	0.00234355	0.0042747	0.00404051	0.00212817	0.00369705	0.00155098	0.00234237	0.00159507	0.00394762	0.00234746	0.0021305	0.00333998	0.00099353	0.00106937	0	0.000514966	0.000644388	0.00124613	0.00149091	0.00165982	0.00109298	0.00096063	0.000902374	0.000831559
FA(14:0)	M+8	0.00581284	0.00818987	0.00868864	0.0053224	0.00805585	0.00416241	0.00468175	0.00380072	0.00817278	0.00516112	0.00542369	0.00714579	0.00183436	0.00362563	0.0016235	0.00196889	0.00139608	0.00397043	0.0044021	0.00275193	0.00264366	0.00222678	0.00190946	0.00254506
FA(14:0)	M+9	0.00376937	0.00654433	0.00619254	0.00366574	0.00536751	0.00298907	0.00302694	0.00222532	0.00585008	0.0034671	0.00370622	0.00461838	0.00140145	0.00209721	0.000879828	0.00110586	0.000963562	0.00217246	0.00315053	0.00191698	0.00172037	0.00142461	0.00152534	0.00110477
FA(14:0)	M+10	0.00723499	0.0122372	0.0139614	0.00707844	0.0104915	0.00604103	0.00625456	0.00565318	0.0110904	0.00654626	0.00658703	0.00830006	0.00237241	0.00632501	0.00224215	0.00306715	0.00323995	0.00613398	0.00777012	0.00359963	0.00310709	0.00222989	0.00242662	0.00294476
FA(14:0)	M+11	0.00378419	0.00610895	0.0069972	0.00428826	0.00412675	0.00268707	0.00318194	0.00262354	0.00583032	0.00340204	0.0035653	0.00417804	0.00128876	0.00301665	0.000961579	0.00145731	0.00160776	0.00266836	0.00306832	0.00158391	0.00160608	0.000797157	0.00133186	0.00125672
FA(14:0)	M+12	0.00795132	0.0104748	0.0133763	0.00774406	0.00807419	0.00503691	0.00547254	0.00557646	0.009819	0.00650025	0.00586715	0.0071783	0.00260729	0.00657209	0.00215723	0.0034608	0.00333712	0.00505176	0.00745442	0.00210383	0.00253077	0.00164678	0.00167907	0.00271562
FA(14:0)	M+13	0.0024264	0.00306711	0.00396787	0.00230444	0.00173212	0.00170438	0.0015264	0.00145777	0.0029135	0.00253264	0.001703	0.0014732	0.000805475	0.00173106	0	0.000867404	0.00082836	0.00153557	0.00174691	0.000627389	0.000683331	0.000535992	0.000741618	0.00087461
FA(14:0)	M+14	0.00350014	0.00464447	0.00655248	0.00400165	0.00263747	0.00220497	0.00220077	0.00289299	0.00380482	0.00336009	0.00294964	0.00290906	0.000902421	0.00365946	0.000678938	0.00189537	0.00176832	0.00239841	0.00290363	0.000785758	0.00106952	0.000455685	0.000617217	0.00106777
FA(16:0)	M+0	0.70808	0.678773	0.620774	0.725169	0.74406	0.745357	0.792172	0.795295	0.792869	0.815512	0.811344	0.887471	0.934526	0.841433	0.919889	0.915514	0.908346	0.88711	0.829371	0.990676	0.929651	0.95419	0.934671	0.903295
FA(16:0)	M+1	0.00576251	0.00948172	0.0158578	0.00490349	0.00637321	0.00671417	0.0110146	0.00619958	0.00194681	0.00406721	0.00622151	0.00512787	0	0.000290073	1.64e-05	0	0.00371756	0	0	0	0	0	0	0
FA(16:0)	M+2	0.0392061	0.0279483	0.0321147	0.0256074	0.0137893	0.0296447	0.0334692	0.0336246	0.0218791	0.0217242	0.0203896	0.00876802	0.0042083	0.00458665	0.0110817	0.00641948	0.00462042	0.000236344	0.00573792	0.00932409	0.00820349	0.00477886	0.00769477	0.00636176
FA(16:0)	M+3	0.00947018	0.00691525	0.0103627	0.00557331	0.00379635	0.00844747	0.0125432	0.011415	0.00775769	0.00459087	0.00459332	0.00206849	0	0.000636215	0.00294492	0.00296495	0.00148366	0.00100328	0.00219717	0	0	0.00163057	0.000867732	0.00277694
FA(16:0)	M+4	0.0227242	0.0140733	0.0184808	0.0125417	0.00948741	0.0177267	0.0207583	0.019826	0.0124116	0.0103357	0.0114614	0.00491708	0.00386927	0.00348314	0.00624781	0	0.00334813	0.00246942	0.00606575	0	0.00461023	0.0033655	0.00469196	0.00500021
FA(16:0)	M+5	0.00777011	0.00552246	0.0064955	0.00451813	0.00493381	0.00745227	0.00816941	0.00655741	0.00545367	0.0030647	0.00289054	0.00288558	0	0.000501827	0.000780143	0	0.00131016	0	0.00206733	0	0.00166256	0.00173446	0.00116706	0.00103686
FA(16:0)	M+6	0.0150751	0.0116419	0.0131436	0.00926616	0.0126438	0.0119005	0.0111232	0.00876445	0.00972283	0.00517221	0.0082839	0.00552039	0.00374867	0.00277218	0.00388186	0.00313755	0.00327741	0.0037941	0.00609839	0	0.00346184	0.00334506	0.00346488	0.0039822
FA(16:0)	M+7	0.00873145	0.0092775	0.0102585	0.00664621	0.00967168	0.00648684	0.0067051	0.00592058	0.00622855	0.00416015	0.00565206	0.0047583	0.00203065	0.00337586	0.00136162	0	0.00119043	0.00191102	0.00297208	0	0.00238026	0.00195393	0.00268407	0.00322558
FA(16:0)	M+8	0.0165488	0.019714	0.021557	0.0157003	0.0189071	0.0139066	0.0106605	0.00867063	0.0131502	0.0111272	0.0107917	0	0.00579869	0.00952147	0.00484562	0.00446235	0.00530278	0.00700482	0.0124805	0	0.00424942	0.0043141	0.00555707	0.00639731
FA(16:0)	M+9	0.0124055	0.0177423	0.0148805	0.0137931	0.0168516	0.0127111	0.00727952	0.00767137	0.0115656	0.00803237	0.00905266	0.00725109	0.00465083	0.00674245	0.00275827	0	0.0040269	0.00594467	0.00834814	0	0.00376875	0.00315021	0.00397645	0.00493276
FA(16:0)	M+10	0.0275783	0.035034	0.0381544	0.0301886	0.0323681	0.0244282	0.0160169	0.0148094	0.0212374	0.0180529	0.0195669	0.0126835	0.007024	0.0181632	0.00792448	0.0100872	0.0089474	0.0170043	0.0229896	0	0.0086336	0.00588998	0.00736394	0.0113717
FA(16:0)	M+11	0.0179445	0.0275897	0.0240814	0.0200813	0.0215606	0.0174399	0.0103768	0.00945796	0.0155835	0.0136913	0.0156801	0.0107732	0.0075903	0.0128949	0.00585306	0.005648	0.00636544	0.00987114	0.0147026	0	0.00500765	0.00340246	0.00539039	0.00806105
FA(16:0)	M+12	0.0363443	0.0456423	0.0586674	0.0416139	0.0382951	0.0327257	0.019383	0.0205728	0.0274417	0.0246135	0.0233772	0.0173586	0.0100817	0.0279315	0.0111972	0.0165767	0.0160696	0.0230472	0.0295423	0	0.00985391	0.00607611	0.00945484	0.0164346
FA(16:0)	M+13	0.0191139	0.0248364	0.0278657	0.0215787	0.0204081	0.0177411	0.0115633	0.0109614	0.0154344	0.0144505	0.0132725	0.00715083	0.00616402	0.0151583	0.00469279	0.00784269	0.00690786	0.0104362	0.0138121	0	0.00513372	0.00282616	0.00447108	0.00730104
FA(16:0)	M+14	0.0313379	0.0382274	0.0519963	0.0364749	0.0290446	0.029045	0.0168937	0.022182	0.0229378	0.0236523	0.0219314	0.0141116	0.0103077	0.0296142	0.00955331	0.0155446	0.0151722	0.0173908	0.0275052	0	0.00813839	0.00334307	0.00608581	0.0119791
FA(16:0)	M+15	0.00907386	0.0118182	0.013143	0.0108886	0.00784688	0.00752382	0.00473474	0.00576937	0.00664514	0.00741538	0.00638218	0.00397448	0	0.00915164	0.00275298	0.00367	0.0037249	0.00543958	0.00619718	0	0.00240351	0	0.00245897	0.00345755
FA(16:0)	M+16	0.0128328	0.0157624	0.0221664	0.0154549	0.00996213	0.0107485	0.00713605	0.0123023	0.00773507	0.0103374	0.00910932	0.00517981	0	0.0137435	0.00421834	0.00813226	0.00618928	0.00733666	0.00991247	0	0.00284215	0	0	0.00438602
FA(16:1)	M+0	0.767577	0.722445	0.68931	0.724779	0.822472	0.81359	0.902129	0.860322	0.905195	0.841394	0.901057	0.927464	0.983402	0.864294	0.958231	0.953787	0.964443	0.943993	0.897562	0.992117	0.973686	0.988639	0.980526	0.863635
FA(16:1)	M+1	0.00442163	0.00401892	0.00564546	0.00329111	0	0.00591697	0.0020996	0	0.00155742	0	0	0	0	0.00133778	0	0	0	0	0.00285525	0.00780854	0	0	0.00128899	0.000322231
FA(16:1)	M+2	0.0257814	0.0138974	0.0191646	0.0128063	0.00499766	0.0167584	0.00963401	0.00999564	0.00356819	0.00546904	0.00514819	0.00103033	0	0.00143368	0.0038099	0.000671156	0.000670577	0	0.00287398	7.48e-05	0	0	0	0.00384605
FA(16:1)	M+3	0.00632266	0.00445741	0.00361099	0.00270533	0.00182231	0.00485465	0.0029237	0.00554996	0.000855792	0.0009486	0.00176881	0.000835799	0	0	0.00231416	0.000869667	0.00103764	0	0.000370219	0	0	0	0	0.000581236
FA(16:1)	M+4	0.0138311	0.00678574	0.0103322	0.00682301	0.0042881	0.0109294	0.00588954	0.00830347	0.00278832	0.00367531	0.00271663	0.00238156	0	0.00146901	0.0029624	0.0017343	0.0022253	0	0	0	0	0	0	0
FA(16:1)	M+5	0.00544834	0.00390867	0.00410849	0.00304443	0.00317286	0.00516194	0.00240863	0.00303745	0	0.00255274	0.00198078	0.00214986	0	0	0	0	0	0	0	0	0	0	0	0
FA(16:1)	M+6	0.0108253	0.00566221	0.00516598	0.00511087	0.00549321	0.00633682	0.00341939	0.00441295	0.00220608	0.00267128	0.00231931	0.00258173	0	0	0	0	0	0	0	0	0	0	0	0
FA(16:1)	M+7	0.00361448	0.00623153	0.00684672	0.0062439	0.00566991	0.00440524	0.00232793	0.00201147	0.00225547	0.00438127	0.002659	0.00239654	0	0	0	0	0	0	0	0	0	0	0	0
FA(16:1)	M+8	0.0114105	0.0157647	0.0147779	0.0153432	0.015291	0.0120713	0.0053155	0.0079358	0.00715557	0.00896235	0.00621334	0.0056773	0	0.00717437	0.00210968	0.00274437	0	0.00338516	0.00704136	0	0.00270813	0.00159842	0.0022689	0.0112309
FA(16:1)	M+9	0.00943541	0.0166459	0.0148182	0.0137619	0.0100963	0.00686011	0.00529027	0.00467877	0.00745293	0.00946686	0.0061455	0.00413317	0.00230977	0.0060726	0	0.00157869	0	0.00388353	0.00467996	0	0.00198388	0.00147325	0.00157535	0.00795177
FA(16:1)	M+10	0.0214121	0.0345441	0.0358439	0.0315594	0.0236808	0.0199467	0.0102148	0.0132739	0.010559	0.0178052	0.0114344	0.00952407	0.00253048	0.0157446	0.00491185	0.00464824	0.00488572	0.00809607	0.0143305	0	0.0038256	0.00170981	0.00249714	0.0188017
FA(16:1)	M+11	0.0165048	0.0231387	0.0274125	0.0213773	0.0173027	0.0125905	0.00647255	0.0108117	0.00849833	0.0146694	0.00800195	0.00624923	0.0017642	0.0115681	0.00380998	0.00393392	0.00244783	0.0054295	0.00858704	0	0.00305531	0.00137704	0.00210197	0.0127188
FA(16:1)	M+12	0.0319522	0.0503556	0.0518396	0.0478419	0.0302508	0.0272339	0.0143605	0.0205218	0.0149467	0.0268223	0.0184701	0.0136736	0.00336292	0.0275874	0.00689014	0.00863648	0.00785259	0.0121362	0.0219002	0	0.00548807	0.00235012	0.00352118	0.0284723
FA(16:1)	M+13	0.0191943	0.0255735	0.0299617	0.0272029	0.0160319	0.0126876	0.00776753	0.0107862	0.00948228	0.014274	0.0084278	0.00579627	0.00191349	0.0130718	0.0032844	0.00485512	0.00233085	0.00545131	0.0088258	0	0.00224043	0.00117649	0.00212148	0.0121549
FA(16:1)	M+14	0.0301074	0.03943	0.0459946	0.044908	0.0241134	0.0242801	0.0105171	0.0223998	0.0148247	0.0248285	0.015336	0.0100331	0.0030416	0.0297227	0.00696831	0.00955468	0.00886439	0.0119132	0.0186072	0	0.00473746	0.00167611	0.00279116	0.025053
FA(16:1)	M+15	0.00832163	0.0111878	0.014549	0.0133588	0.00607173	0.00572099	0.00421914	0.00617889	0.00347686	0.00942713	0.00329322	0.00225105	0	0.00744744	0.00185463	0.00272274	0.0018382	0	0.00403629	0	0	0	0.00130824	0.00646945
FA(16:1)	M+16	0.0138401	0.0159529	0.0206183	0.0198422	0.00924501	0.0106546	0.00501057	0.00978022	0.00517786	0.0126525	0.00502784	0.0038224	0.00167541	0.0130769	0.00285365	0.00426387	0.00340416	0.00571229	0.00832973	0	0.00227508	0	0	0.0087626
FA(18:0)	M+0	0.969667	0.931539	0.938805	0.920552	0.943157	0.933545	0.913164	0.942455	0.921547	0.933392	0.918197	0.987023	0.997613	0.979892	0.990307	0.996913	0.98903	0.98551	0.996	0.998745	0.999197	1	0.999437	0.997224
FA(18:0)	M+1	0	0	0	0	0	0.00180202	0.00577018	0.00336805	0	0.00132789	0.00282908	0	0	0	0	0	0	0	0	0	0	0	0	0
FA(18:0)	M+2	0.0011998	0.0074631	0.00650918	0.0119013	0.00565835	0.0107701	0.0176277	0.0174175	0.0145431	0.0113213	0.0144404	0.000148102	0	0	0.00111071	0	0.000895846	0.000153394	0	0.000427036	0	0	0	0
FA(18:0)	M+3	0.00139335	0.00135001	0.00158237	0.00121248	0.00113127	0.00172825	0.00390856	0.0019514	0.00238947	0.00141641	0.00254217	0.00100394	0	0	0.000288884	0	0.000499658	0	0	0.000827819	0	0	0	0
FA(18:0)	M+4	0.00212475	0.00273884	0.0031955	0.00289154	0.00172289	0.00462925	0.00770277	0.00394258	0.00541243	0.00292052	0.00364969	0.000714232	0	0	0	0	0	0	0	0	0	0	0	0
FA(18:0)	M+5	0.000668029	0.00062227	0.000983408	0.00106049	0.000613441	0.00102495	0.00268897	0	0.00184104	0.000705724	0	0	0	0	0	0	0	0	0	0	0	0	0	0
FA(18:0)	M+6	0.00129762	0.00139195	0.00173723	0.0017919	0.00145633	0.00220318	0.00392352	0	0.00222909	0.00142887	0.00270573	0	0	0	0	0	0	0	0	0	0	0	0	0
FA(18:0)	M+7	0.000656166	0.000948947	0.00069326	0.00120056	0.0012765	0.00153846	0.00140128	0	0.00163874	0.000780429	0.00130083	0	0	0	0	0	0	0	0	0	0	0	0	0
FA(18:0)	M+8	0.00109902	0.00227426	0.00202376	0.00302954	0.00252832	0.00221964	0.00265901	0.00186399	0.0021313	0.00162615	0.0025015	0	0	0	0	0	0	0	0	0	0	0	0	0
FA(18:0)	M+9	0.000983728	0.00222555	0.00157382	0.00275165	0.00281253	0.00239295	0.00203275	0	0.00266189	0.00178171	0.0023556	0.00085618	0	0	0	0	0	0	0	0	0	0	0	0
FA(18:0)	M+10	0.00159584	0.00451766	0.00348596	0.00514612	0.00505387	0.00386228	0.00402256	0	0.00546344	0.00333243	0.00381773	0.000932995	0	0.00201903	0.000988405	0	0.000864384	0.00140794	0	0	0	0	0	0
FA(18:0)	M+11	0.00151702	0.00483529	0.00318522	0.00437388	0.00355853	0.00317447	0.00308678	0	0.00357442	0.00280291	0.00385842	0.00107821	0	0.000784354	0.0007897	0	0.00050817	0.00116593	0	0	0	0	0	0
FA(18:0)	M+12	0.00354801	0.00811309	0.00703544	0.00872656	0.007068	0.00672039	0.00582616	0.00677578	0.00795545	0.00659241	0.00787345	0.00182731	0.00129625	0.00305028	0.000530344	0	0.00165142	0.00199118	0.00179068	0	0	0	0.000563251	0.00133002
FA(18:0)	M+13	0.00230373	0.00617871	0.0044937	0.00621108	0.00474186	0.00422237	0.00603287	0.00410987	0.00534102	0.00472648	0.0071481	0.00150259	0	0.00250558	0.000908077	0	0.000879053	0.00189219	0	0	0	0	0	0
FA(18:0)	M+14	0.00407994	0.00917017	0.00868816	0.0110367	0.00782105	0.00762932	0.0068101	0.00701768	0.00974135	0.00791339	0.0100902	0.00210838	0.00109044	0.00520364	0.0017558	0.00149876	0.00279144	0.00356831	0.00220893	0	0.000803136	0	0	0.00144643
FA(18:0)	M+15	0.00231114	0.00507192	0.00460314	0.00481637	0.00324559	0.00331545	0.00391502	0.00391134	0.00471119	0.0049244	0.00514157	0.00126853	0	0.00208487	0.00134919	0	0.00102641	0.00153674	0	0	0	0	0	0
FA(18:0)	M+16	0.00353824	0.00730722	0.0071019	0.00798699	0.00533517	0.0058099	0.00552994	0.00401918	0.00535543	0.00736178	0.00692471	0.00153661	0	0.00446051	0.00197231	0.00158839	0.00185385	0.00277477	0	0	0	0	0	0
FA(18:0)	M+17	0.000827787	0.00210346	0.0018379	0.00230371	0.00141962	0.00166291	0.00191763	0.00316774	0.00177106	0.00236603	0.00163691	0	0	0	0	0	0	0	0	0	0	0	0	0
FA(18:0)	M+18	0.00118843	0.00214835	0.0024648	0.00300737	0.00139978	0.00174946	0.00198037	0	0.00169258	0.00327938	0.00298701	0	0	0	0	0	0	0	0	0	0	0	0	0
FA(18:1)	M+0	0.800159	0.827377	0.810053	0.84929	0.922056	0.844346	0.895533	0.890594	0.918066	0.908083	0.943665	0.968671	1	0.980168	0.992046	0.993873	0.990741	0.989837	0.96908	0.997864	0.988746	0.995346	0.995094	0.981385
FA(18:1)	M+1	0.0136697	0	0	0.00360837	0	0.00430893	0.00704504	0.00457179	0.000543122	0.00435582	0	0.00244924	0	0.00182807	0.00109095	0	0.00289139	0.0002417	0	0	0.000752298	0.000171166	0	0
FA(18:1)	M+2	0.0375226	0.0251953	0.0343752	0.021624	0.0104622	0.0271876	0.0250184	0.0212241	0.0140583	0.0131369	0.010241	0.00468267	0	0.000492859	0.00333962	0.00214571	0.000433612	0.00148905	0.00368008	0.00213605	0.000735967	0	0	5.92e-05
FA(18:1)	M+3	0.00824986	0.00419236	0.00611101	0.00222127	0.000844779	0.00512079	0.00556902	0.00457463	0.00162042	0.00103438	0.00249717	0.000198372	0	0	0.000994328	0	0.000944151	0	9.62e-05	0	0.000562137	0	3.41e-05	0.000678732
FA(18:1)	M+4	0.0170551	0.00777064	0.0126364	0.00610468	0.00193721	0.00981613	0.00916978	0.0102267	0.00439649	0.0027068	0.00304612	0	0	0	0	0	0	0	0.00199372	0	0.000754644	0	0	0.000725744
FA(18:1)	M+5	0.00602771	0.00130118	0.00409389	0.00160878	0.000422536	0.00317701	0.00316802	0.00276768	0.00135306	0.00112497	0	0	0	0	0	0	0	0	0	0	0	0	0	0
FA(18:1)	M+6	0.00839552	0.0037933	0.00594335	0.00409377	0.00164197	0.00658559	0.0050347	0.00459891	0.00223605	0.00190484	0.00194806	0	0	0	0	0	0	0	0	0	0	0	0	0
FA(18:1)	M+7	0.00334853	0.00198061	0.00216418	0.00206213	0.000993515	0.00285083	0.00266695	0.00159549	0.00139652	0.000378808	0	0	0	0	0	0	0	0	0	0	0	0	0	0
FA(18:1)	M+8	0.00593623	0.00431359	0.00405978	0.00537435	0.00302432	0.00606504	0.00321046	0.0033511	0.00241591	0.00192325	0.00192453	0.00136038	0	0	0	0	0	0	0	0	0	0	0	0
FA(18:1)	M+9	0.0041321	0.00454493	0.00387204	0.00382331	0.00274259	0.00311592	0.00297144	0.00255173	0.00311425	0.00242268	0.00129072	0.00105021	0	0	0	0	0	0	0	0	0	0	0	0
FA(18:1)	M+10	0.00802212	0.0101651	0.00827571	0.00858299	0.00599762	0.0100563	0.00416508	0.00488914	0.00501661	0.00405877	0.00332524	0.00239738	0	0	0	0	0	0	0.00218053	0	0	0.000875287	0	0.00183353
FA(18:1)	M+11	0.00720303	0.00967943	0.00839383	0.00782278	0.00526573	0.0076852	0.00280354	0.00295148	0.00433877	0.00424387	0.00303606	0.00189048	0	0	0	0	0	0	0.00246359	0	0	0.000420943	0	0.00126041
FA(18:1)	M+12	0.0149794	0.018332	0.0164394	0.016396	0.00956817	0.0141008	0.00592808	0.00695134	0.00868282	0.00796315	0.00537369	0.00356681	0	0	0	0	0	0	0.00427193	0	0.00170839	0.000813071	0.0012388	0.00323596
FA(18:1)	M+13	0.0104126	0.0156537	0.0127389	0.0112945	0.00689788	0.0092183	0.00473071	0.00500931	0.00659692	0.00716517	0.00385968	0.00270642	0	0	0	0	0	0	0.00262624	0	0.00114267	0.000651459	0.000927254	0.0013934
FA(18:1)	M+14	0.0191362	0.0229852	0.0244732	0.0216495	0.0107273	0.0175617	0.00848067	0.0121859	0.00953724	0.0127103	0.00812828	0.0041699	0	0.00642225	0.00252951	0.00203343	0.00272698	0.00321935	0.00569689	0	0.00231931	0.000832345	0.00132008	0.00410312
FA(18:1)	M+15	0.0103485	0.0129589	0.0137848	0.0100375	0.00540836	0.00889556	0.00411871	0.00460924	0.0051576	0.00731588	0.00355827	0.00206889	0	0.00297349	0	0.00194835	0	0.00163503	0.0029892	0	0.0010895	0	0.000449287	0.00184168
FA(18:1)	M+16	0.0155832	0.01715	0.0193357	0.014463	0.00783585	0.0127588	0.00666388	0.00994055	0.00634075	0.0114281	0.00674897	0.00361252	0	0.00811556	0	0	0.00226324	0.00357796	0.00492169	0	0.00218935	0.000889439	0.000936028	0.00348306
FA(18:1)	M+17	0.0040257	0.00558681	0.00543824	0.00449728	0.00181737	0.00284433	0.00152658	0.00316214	0.00233368	0.00299781	0.00135767	0	0	0	0	0	0	0	0	0	0	0	0	0
FA(18:1)	M+18	0.0057929	0.00701986	0.00781177	0.00544627	0.00235617	0.00430493	0.00219566	0.00424495	0.00279533	0.00504591	0	0.00117583	0	0	0	0	0	0	0	0	0	0	0	0
FA(18:2)	M+0	1	0.99913	1	1	0.998469	1	0.999569	1	1	0.99983	0.999882	1	1	1	1	1	1	1	1	1	1	0.99858	1	1
FA(18:2)	M+1	0	0.000870221	0	0	0.0015307	0	0.000431069	0	0	0.000170206	0	0	0	0	0	0	0	0	0	0	0	0.00141967	0	0
FA(18:2)	M+2	0	0	0	0	0	0	0	0	0	0	0	0	0	0	0	0	0	0	0	0	0	0	0	0
FA(18:2)	M+3	0	0	0	0	0	0	0	0	0	0	0.000118259	0	0	0	0	0	0	0	0	0	0	0	0	0
FA(18:2)	M+4	0	0	0	0	0	0	0	0	0	0	0	0	0	0	0	0	0	0	0	0	0	0	0	0
FA(18:2)	M+5	0	0	0	0	0	0	0	0	0	0	0	0	0	0	0	0	0	0	0	0	0	0	0	0
FA(18:2)	M+6	0	0	0	0	0	0	0	0	0	0	0	0	0	0	0	0	0	0	0	0	0	0	0	0
FA(18:2)	M+7	0	0	0	0	0	0	0	0	0	0	0	0	0	0	0	0	0	0	0	0	0	0	0	0
FA(18:2)	M+8	0	0	0	0	0	0	0	0	0	0	0	0	0	0	0	0	0	0	0	0	0	0	0	0
FA(18:2)	M+9	0	0	0	0	0	0	0	0	0	0	0	0	0	0	0	0	0	0	0	0	0	0	0	0
FA(18:2)	M+10	0	0	0	0	0	0	0	0	0	0	0	0	0	0	0	0	0	0	0	0	0	0	0	0
FA(18:2)	M+11	0	0	0	0	0	0	0	0	0	0	0	0	0	0	0	0	0	0	0	0	0	0	0	0
FA(18:2)	M+12	0	0	0	0	0	0	0	0	0	0	0	0	0	0	0	0	0	0	0	0	0	0	0	0
FA(18:2)	M+13	0	0	0	0	0	0	0	0	0	0	0	0	0	0	0	0	0	0	0	0	0	0	0	0
FA(18:2)	M+14	0	0	0	0	0	0	0	0	0	0	0	0	0	0	0	0	0	0	0	0	0	0	0	0
FA(18:2)	M+15	0	0	0	0	0	0	0	0	0	0	0	0	0	0	0	0	0	0	0	0	0	0	0	0
FA(18:2)	M+16	0	0	0	0	0	0	0	0	0	0	0	0	0	0	0	0	0	0	0	0	0	0	0	0
FA(18:2)	M+17	0	0	0	0	0	0	0	0	0	0	0	0	0	0	0	0	0	0	0	0	0	0	0	0
FA(18:2)	M+18	0	0	0	0	0	0	0	0	0	0	0	0	0	0	0	0	0	0	0	0	0	0	0	0
FA(18:3)	M+0	1	1	1	1	1	0.999725	1	1	1	0.998992	1	0.999607	1	1	1	1	1	1	1	1	1	1	0.999438	1
FA(18:3)	M+1	0	0	0	0	0	0.000275391	0	0	0	0.000943013	0	0.000393447	0	0	0	0	0	0	0	0	0	0	0.00056202	0
FA(18:3)	M+2	0	0	0	0	0	0	0	0	0	0	0	0	0	0	0	0	0	0	0	0	0	0	0	0
FA(18:3)	M+3	0	0	0	0	0	0	0	0	0	6.49e-05	0	0	0	0	0	0	0	0	0	0	0	0	0	0
FA(18:3)	M+4	0	0	0	0	0	0	0	0	0	0	0	0	0	0	0	0	0	0	0	0	0	0	0	0
FA(18:3)	M+5	0	0	0	0	0	0	0	0	0	0	0	0	0	0	0	0	0	0	0	0	0	0	0	0
FA(18:3)	M+6	0	0	0	0	0	0	0	0	0	0	0	0	0	0	0	0	0	0	0	0	0	0	0	0
FA(18:3)	M+7	0	0	0	0	0	0	0	0	0	0	0	0	0	0	0	0	0	0	0	0	0	0	0	0
FA(18:3)	M+8	0	0	0	0	0	0	0	0	0	0	0	0	0	0	0	0	0	0	0	0	0	0	0	0
FA(18:3)	M+9	0	0	0	0	0	0	0	0	0	0	0	0	0	0	0	0	0	0	0	0	0	0	0	0
FA(18:3)	M+10	0	0	0	0	0	0	0	0	0	0	0	0	0	0	0	0	0	0	0	0	0	0	0	0
FA(18:3)	M+11	0	0	0	0	0	0	0	0	0	0	0	0	0	0	0	0	0	0	0	0	0	0	0	0
FA(18:3)	M+12	0	0	0	0	0	0	0	0	0	0	0	0	0	0	0	0	0	0	0	0	0	0	0	0
FA(18:3)	M+13	0	0	0	0	0	0	0	0	0	0	0	0	0	0	0	0	0	0	0	0	0	0	0	0
FA(18:3)	M+14	0	0	0	0	0	0	0	0	0	0	0	0	0	0	0	0	0	0	0	0	0	0	0	0
FA(18:3)	M+15	0	0	0	0	0	0	0	0	0	0	0	0	0	0	0	0	0	0	0	0	0	0	0	0
FA(18:3)	M+16	0	0	0	0	0	0	0	0	0	0	0	0	0	0	0	0	0	0	0	0	0	0	0	0
FA(18:3)	M+17	0	0	0	0	0	0	0	0	0	0	0	0	0	0	0	0	0	0	0	0	0	0	0	0
FA(18:3)	M+18	0	0	0	0	0	0	0	0	0	0	0	0	0	0	0	0	0	0	0	0	0	0	0	0
FA(18:4)	M+0	1	0.999674	1	0.987309	1	0.998222	1	0.980497	0.998902	0.99337	1	0.996821	1	0.995188	1	1	1	1	1	1	1	1	1	1
FA(18:4)	M+1	0	0.000326137	0	0.0126911	0	0.00142965	0	0.0195034	0	0	0	0.000342096	0	0.00481223	0	0	0	0	0	0	0	0	0	0
FA(18:4)	M+2	0	0	0	0	0	0.000348303	0	0	0.00109764	0.00662961	0	0.0028368	0	0	0	0	0	0	0	0	0	0	0	0
FA(18:4)	M+3	0	0	0	0	0	0	0	0	0	0	0	0	0	0	0	0	0	0	0	0	0	0	0	0
FA(18:4)	M+4	0	0	0	0	0	0	0	0	0	0	0	0	0	0	0	0	0	0	0	0	0	0	0	0
FA(18:4)	M+5	0	0	0	0	0	0	0	0	0	0	0	0	0	0	0	0	0	0	0	0	0	0	0	0
FA(18:4)	M+6	0	0	0	0	0	0	0	0	0	0	0	0	0	0	0	0	0	0	0	0	0	0	0	0
FA(18:4)	M+7	0	0	0	0	0	0	0	0	0	0	0	0	0	0	0	0	0	0	0	0	0	0	0	0
FA(18:4)	M+8	0	0	0	0	0	0	0	0	0	0	0	0	0	0	0	0	0	0	0	0	0	0	0	0
FA(18:4)	M+9	0	0	0	0	0	0	0	0	0	0	0	0	0	0	0	0	0	0	0	0	0	0	0	0
FA(18:4)	M+10	0	0	0	0	0	0	0	0	0	0	0	0	0	0	0	0	0	0	0	0	0	0	0	0
FA(18:4)	M+11	0	0	0	0	0	0	0	0	0	0	0	0	0	0	0	0	0	0	0	0	0	0	0	0
FA(18:4)	M+12	0	0	0	0	0	0	0	0	0	0	0	0	0	0	0	0	0	0	0	0	0	0	0	0
FA(18:4)	M+13	0	0	0	0	0	0	0	0	0	0	0	0	0	0	0	0	0	0	0	0	0	0	0	0
FA(18:4)	M+14	0	0	0	0	0	0	0	0	0	0	0	0	0	0	0	0	0	0	0	0	0	0	0	0
FA(18:4)	M+15	0	0	0	0	0	0	0	0	0	0	0	0	0	0	0	0	0	0	0	0	0	0	0	0
FA(18:4)	M+16	0	0	0	0	0	0	0	0	0	0	0	0	0	0	0	0	0	0	0	0	0	0	0	0
FA(18:4)	M+17	0	0	0	0	0	0	0	0	0	0	0	0	0	0	0	0	0	0	0	0	0	0	0	0
FA(18:4)	M+18	0	0	0	0	0	0	0	0	0	0	0	0	0	0	0	0	0	0	0	0	0	0	0	0
FA(20:0)	M+0	0.759941	0.817093	0.836666	0.819637	0.884912	0.896583	0.79813	0.830327	0.832134	0.842238	0.830932	0.981475	0.996226	0.994653	0.973417	0.994548	0.984898	0.986261	1	0.97925	0.993522	1	1	0.992841
FA(20:0)	M+1	0.0100158	0.00532561	0.0011221	0.000832675	0.00170141	0	0.0065258	0.0111853	0	0.00450506	0.00549522	0.00905486	0	0	0.00453383	0	0.000881876	0	0	0.000675146	0.00647794	0	0	0
FA(20:0)	M+2	0.0450795	0.0308104	0	0.02202	0.0166157	0.0180696	0.0293139	0.0301181	0.026144	0.0304648	0.0286792	9.47e-05	0.00289206	0.0053467	0.0151049	0.00545196	0.00973932	0.00450384	0	0.0200749	0	0	0	0.00715901
FA(20:0)	M+3	0.00726355	0.000785827	0.015229	0.00212551	0.00188209	0.00258692	0.00609488	0.00631136	0.00442891	0.00394385	0.00427785	0	0.000881461	0	0.00305037	0	0.000535155	0.000504725	0	0	0	0	0	0
FA(20:0)	M+4	0.0191381	0.00994652	0.0126808	0.00701224	0.0052323	0.00684399	0.0131139	0.0120486	0.0103296	0.00920356	0.00824646	0	0	0	0	0	0	0	0	0	0	0	0	0
FA(20:0)	M+5	0	0	0	0	0	0	0.00424424	0.00325111	0.00382272	0.00265424	0.00210228	0	0	0	0	0	0	0	0	0	0	0	0	0
FA(20:0)	M+6	0.0104429	0	0	0.00462982	0.00232016	0.00411547	0.00660792	0.00497978	0.00409992	0.00327312	0.00384796	0	0	0	0	0	0	0	0	0	0	0	0	0
FA(20:0)	M+7	0	0	0	0	0	0	0.00320562	0.00313913	0.00221698	0	0.00188894	0	0	0	0	0	0	0	0	0	0	0	0	0
FA(20:0)	M+8	0.00553509	0	0	0.00605674	0	0.00450583	0.00602721	0.00377671	0.00497217	0.00292351	0.00315791	0	0	0	0	0	0	0	0	0	0	0	0	0
FA(20:0)	M+9	0.00291489	0	0	0.00482557	0	0.00250647	0.00494251	0.00267758	0.0037616	0.00335208	0.00238496	0	0	0	0	0	0	0	0	0	0	0	0	0
FA(20:0)	M+10	0.00637882	0.00575279	0.00672359	0.0107737	0.00815276	0.00449434	0.0094073	0.00634372	0.00777933	0.00456151	0.00681621	0	0	0	0	0	0	0	0	0	0	0	0	0
FA(20:0)	M+11	0.0068693	0.00747929	0.00766212	0.0102052	0.00591374	0.00399393	0.00791077	0.00595495	0.00902367	0.00612633	0.00640702	0	0	0	0	0	0	0	0	0	0	0	0	0
FA(20:0)	M+12	0.0137092	0.0172899	0.0126099	0.0153951	0.0108219	0.0067633	0.0138029	0.0110892	0.013619	0.0113693	0.0111654	0.00400716	0	0	0	0	0	0	0	0	0	0	0	0
FA(20:0)	M+13	0.012267	0.0106939	0.0136489	0.0132681	0.00776291	0.00667127	0.013	0.00808975	0.0122135	0.00952041	0.0131952	0	0	0	0	0	0	0	0	0	0	0	0	0
FA(20:0)	M+14	0.0222164	0.0212518	0.0213491	0.0206627	0.01691	0.0104563	0.0205253	0.0158279	0.0180061	0.0170322	0.0168228	0.0053678	0	0	0.0020707	0	0.00186332	0.00486964	0	0	0	0	0	0
FA(20:0)	M+15	0.015625	0.0157585	0.014667	0.0152899	0.0090954	0.00819914	0.0137847	0.0103249	0.0112385	0.0135902	0.0129442	0	0	0	0.00182314	0	0.00208251	0.00386068	0	0	0	0	0	0
FA(20:0)	M+16	0.0263344	0.0238516	0.0257047	0.0213862	0.0131576	0.0103775	0.0190813	0.0143397	0.0159176	0.015069	0.0165655	0	0	0	0	0	0	0	0	0	0	0	0	0
FA(20:0)	M+17	0.0116191	0.0123436	0.0116052	0.0103122	0.00641261	0.00530739	0.0085372	0.00726292	0.00679335	0.006953	0.00813836	0	0	0	0	0	0	0	0	0	0	0	0	0
FA(20:0)	M+18	0.0192026	0.0168541	0.0203316	0.0126485	0.00910981	0.00623422	0.011792	0.00793141	0.00905452	0.010526	0.0112454	0	0	0	0	0	0	0	0	0	0	0	0	0
FA(20:0)	M+19	0	0	0	0	0	0	0.00395237	0.00244693	0.00235054	0.00269418	0.00310821	0	0	0	0	0	0	0	0	0	0	0	0	0
FA(20:0)	M+20	0.00544706	0.00476357	0	0.00291872	0	0.00229172	0	0.00257382	0.00209362	0	0.00257897	0	0	0	0	0	0	0	0	0	0	0	0	0
FA(20:1)	M+0	0.705538	0.674777	0.712211	0.655033	0.785988	0.769818	0.736558	0.77796	0.759193	0.74332	0.809089	0.827385	0.997388	0.99674	0.995137	0.993246	0.996053	0.993241	0.989525	0.983442	0.993605	0.991186	0.9937	0.993994
FA(20:1)	M+1	0.00684629	0.00408939	0.00918136	0.00928797	0.00739307	0.00749306	0.00131521	0.00481746	0.000347502	0.00733609	0.0134247	0.00274863	0	0	0	0.00543443	0.0013611	0	0	0.00787302	0	0	0.000310166	0
FA(20:1)	M+2	0.041757	0.0430393	0.0452865	0.0346231	0.02353	0.0463495	0.0440931	0.0401533	0.0379749	0.0435549	0.0294302	0.0224752	0.00244314	0.0029901	0.00419126	0.000879627	0.00209113	0.00670978	0.0103593	0.00724234	0.00609177	0.00881373	0.0056297	0.00600639
FA(20:1)	M+3	0.00581324	0	0.00427463	0.00171433	0.00119358	0.00378894	0.00278757	0.00172911	0.00239985	0.000208663	0.00176127	0.000860868	0.00016856	0.000270205	0.000671839	0.000440341	0.000495257	4.93e-05	0.000115775	0.00144302	0.000302766	0	0.00036059	0
FA(20:1)	M+4	0.0106907	0.00646166	0.00860536	0.00697185	0.00338891	0.00916152	0.00697646	0.00680104	0.00482556	0.00643315	0.00370636	0.00310254	0	0	0	0	0	0	0	0	0	0	0	0
FA(20:1)	M+5	0	0.00085822	0.00230905	0.00302811	0.0010649	0.0029848	0.00158061	0.00152991	0.00102427	0.000522605	0	0.000561429	0	0	0	0	0	0	0	0	0	0	0	0
FA(20:1)	M+6	0.00577697	0.00257375	0.00382228	0.00685483	0.00295207	0.00526535	0.00378353	0.00385179	0.00296037	0.00275987	0.00235715	0.0024043	0	0	0	0	0	0	0	0	0	0	0	0
FA(20:1)	M+7	0.000686878	0.00209599	0.00249251	0.00763058	0.00281852	0.00290623	0.00299675	0.0016909	0.00282973	0	0.00105696	0.00296893	0	0	0	0	0	0	0	0	0	0	0	0
FA(20:1)	M+8	0.0052909	0.00399201	0.00377793	0.0123077	0.00516388	0.00679125	0.0053352	0.0044632	0.0043948	0	0.00513709	0.0053978	0	0	0	0	0	0	0	0	0	0	0	0
FA(20:1)	M+9	0.00288367	0.00633086	0.00432801	0.0113547	0.00622103	0.00708541	0.00624393	0.00542626	0.00696902	0.00584717	0.00358173	0.0063849	0	0	0	0	0	0	0	0	0	0	0	0
FA(20:1)	M+10	0.01221	0.0130416	0.00945452	0.0217744	0.0119041	0.0122583	0.014056	0.00917288	0.012972	0.0137397	0.00876062	0.0112791	0	0	0	0	0	0	0	0	0	0	0	0
FA(20:1)	M+11	0.00894015	0.0138911	0.00903932	0.0192306	0.0133831	0.012378	0.0125403	0.0119124	0.0141146	0.0118337	0.00781786	0.00999357	0	0	0	0	0	0	0	0	0	0	0	0
FA(20:1)	M+12	0.019197	0.0270448	0.0194276	0.0348326	0.0206411	0.017788	0.0229824	0.018167	0.0212077	0.0218864	0.0178265	0.0172762	0	0	0	0	0	0	0	0	0	0	0	0
FA(20:1)	M+13	0.0196948	0.024523	0.0192012	0.0255537	0.0174667	0.0158193	0.020521	0.0152259	0.01938	0.0189514	0.0136731	0.0148377	0	0	0	0	0	0	0	0	0	0	0	0
FA(20:1)	M+14	0.0317733	0.0419156	0.0339148	0.0409453	0.0261402	0.022827	0.0294655	0.0246909	0.0284827	0.0283806	0.0229673	0.0201253	0	0	0	0	0	0	0	0	0	0	0	0
FA(20:1)	M+15	0.0253803	0.0281509	0.024467	0.0269152	0.017473	0.0155795	0.0219345	0.0183256	0.0211551	0.0220439	0.0139186	0.0131822	0	0	0	0	0	0	0	0	0	0	0	0
FA(20:1)	M+16	0.0397164	0.0428411	0.0351409	0.0340537	0.0234793	0.0179348	0.028543	0.0227647	0.0240988	0.0302539	0.0188935	0.0170668	0	0	0	0	0	0	0	0	0	0	0	0
FA(20:1)	M+17	0.0208686	0.0218423	0.0173281	0.0175163	0.0111734	0.00942318	0.0132764	0.0106467	0.0130254	0.0164963	0.0108137	0.00891873	0	0	0	0	0	0	0	0	0	0	0	0
FA(20:1)	M+18	0.0215516	0.0272967	0.0226092	0.0200173	0.0122723	0.00969088	0.0165143	0.0133033	0.0152932	0.0169339	0.0106673	0.00828426	0	0	0	0	0	0	0	0	0	0	0	0
FA(20:1)	M+19	0.00583121	0.0077409	0.00699623	0.00512855	0.00314069	0.00222458	0.00447398	0.00388673	0.00417451	0.0043836	0.00363639	0.00269182	0	0	0	0	0	0	0	0	0	0	0	0
FA(20:1)	M+20	0.00955285	0.00749332	0.0061322	0.00522561	0.00321186	0.00243256	0.00402229	0.00348059	0.00317702	0.00511433	0.0014809	0.00205487	0	0	0	0	0	0	0	0	0	0	0	0
FA(20:2)	M+0	0.734481	0.78829	0.768412	0.843273	0.92213	0.817177	0.840601	0.8435	0.895894	0.911111	0.894301	0.959705	0.986174	0.993416	0.989039	0.992224	0.987468	0.991544	0.984068	0.981908	0.985733	0.972176	0.972255	0.993047
FA(20:2)	M+1	0.0247249	0.0211049	0.0204364	0.0170973	0.0117929	0.0165335	0.0212883	0.0148007	0.0125954	0.00643103	0.0114694	0.00318878	0.00509957	0	0.00310853	0	0.00513032	0	0	0	0	0	0.00465494	0
FA(20:2)	M+2	0.103918	0.0893654	0.0868548	0.0681449	0.0503907	0.0813257	0.0780945	0.0830879	0.0662969	0.0661957	0.0601398	0.0352035	0.00872665	0.00608004	0.00785247	0.00737693	0.00672435	0.00787044	0.0159322	0.0180921	0.013526	0.0278243	0.0229728	0.00695282
FA(20:2)	M+3	0.0126999	0.00424516	0.0112319	0.00241593	0	0.00591013	0.00938851	0.00490064	0.00191124	0.00285877	0.00448422	0.00190266	0	0.000503725	0	0.000399547	0.000677438	0.000585129	0	0	0.000741079	0	0.000116811	0
FA(20:2)	M+4	0.0235439	0.0126151	0.0212125	0.00917085	0.00211534	0.0127256	0.0118391	0.0135292	0.00755441	0.0031109	0.00570209	0	0	0	0	0	0	0	0	0	0	0	0	0
FA(20:2)	M+5	0.0136948	0.00337876	0.00663069	0.00126812	0	0.00438805	0.00543499	0.0051941	0	0	0.00189281	0	0	0	0	0	0	0	0	0	0	0	0	0
FA(20:2)	M+6	0.01224	0.005819	0.00950973	0.0037048	0	0.00586448	0.00669699	0.00573355	0	0	0.00294367	0	0	0	0	0	0	0	0	0	0	0	0	0
FA(20:2)	M+7	0.00573218	0.00124404	0.00444766	0.000644315	0	0.00374126	0	0	0	0	0	0	0	0	0	0	0	0	0	0	0	0	0	0
FA(20:2)	M+8	0.00752449	0.00463438	0.00475926	0.00222882	0.00106213	0.00443365	0.00401102	0.00325386	0	0	0.00135744	0	0	0	0	0	0	0	0	0	0	0	0	0
FA(20:2)	M+9	0.000852661	0.00280546	0.00354555	0.00256545	0	0.00300542	0	0	0	0	0	0	0	0	0	0	0	0	0	0	0	0	0	0
FA(20:2)	M+10	0.00559316	0.00740234	0.00579218	0.00628032	0	0.00590892	0.0039856	0.00268817	0.00245214	0	0.00182484	0	0	0	0	0	0	0	0	0	0	0	0	0
FA(20:2)	M+11	0.0043212	0.00470427	0.00552626	0.00517429	0	0.00426278	0.00173798	0.000733585	0.00261765	0	0.00173198	0	0	0	0	0	0	0	0	0	0	0	0	0
FA(20:2)	M+12	0.011797	0.0104576	0.0104139	0.00681398	0.00274603	0.00904241	0.00423517	0.00482309	0.00363168	0.00331786	0.00320929	0	0	0	0	0	0	0	0	0	0	0	0	0
FA(20:2)	M+13	0.00919663	0.00833009	0.00713004	0.00547326	0.00186445	0.00488665	0.00237814	0.0034623	0	0	0.00157056	0	0	0	0	0	0	0	0	0	0	0	0	0
FA(20:2)	M+14	0.00963517	0.0144714	0.0120125	0.009628	0.00385189	0.00729158	0.00456603	0.00617896	0.0040637	0.00446012	0.00405783	0	0	0	0	0	0	0	0	0	0	0	0	0
FA(20:2)	M+15	0.00791784	0.00669715	0.00595941	0.00534913	0.00108956	0.00557457	0.00212497	0.00329593	0	0	0.00209904	0	0	0	0	0	0	0	0	0	0	0	0	0
FA(20:2)	M+16	0.0121273	0.00838969	0.00872922	0.00724738	0.00210162	0.00646669	0.00361734	0.00481821	0.00298291	0.00251504	0.00321586	0	0	0	0	0	0	0	0	0	0	0	0	0
FA(20:2)	M+17	0	0.00250599	0.0031019	0.00150006	0.000854854	0.00146115	0	0	0	0	0	0	0	0	0	0	0	0	0	0	0	0	0	0
FA(20:2)	M+18	0	0.00353952	0.00429438	0.00201992	0	0	0	0	0	0	0	0	0	0	0	0	0	0	0	0	0	0	0	0
FA(20:2)	M+19	0	0	0	0	0	0	0	0	0	0	0	0	0	0	0	0	0	0	0	0	0	0	0	0
FA(20:2)	M+20	0	0	0	0	0	0	0	0	0	0	0	0	0	0	0	0	0	0	0	0	0	0	0	0
FA(20:3)	M+0	0.968587	0.954683	0.977218	0.964308	0.959688	0.951043	0.954804	0.964199	0.957733	0.949972	0.954735	0.967488	0.999764	1	0.998871	1	0.999201	1	0.996332	0.997213	0.996129	0.972746	0.988792	0.986675
FA(20:3)	M+1	0.00384741	0.00601203	0	0.00393675	0.00306871	0.0130131	0.00845173	0.00469658	0.00319512	0.00458202	0.00702223	0.006817	0	0	0	0	0	0	0	0	0	0.00676508	0.00136292	0.0121846
FA(20:3)	M+2	0.0275656	0.0393047	0.0224752	0.0317548	0.036472	0.0359443	0.0361036	0.030874	0.0390714	0.0453031	0.0378002	0.0256949	0.00023638	0	0.00112882	0	0	0	0.00319404	0.00207934	0.00304262	0.0202954	0.00984536	0
FA(20:3)	M+3	0	0	0.000306996	0	0.000771172	0	0.000573473	0	0	0	0.000280077	0	0	0	0	0	0.000799169	0	0.000474145	0.000707606	0.000828104	0.000193238	0	0.00114046
FA(20:3)	M+4	0	0	0	0	0	0	6.69e-05	0.000230411	0	0.000143175	0.000162927	0	0	0	0	0	0	0	0	0	0	0	0	0
FA(20:3)	M+5	0	0	0	0	0	0	0	0	0	0	0	0	0	0	0	0	0	0	0	0	0	0	0	0
FA(20:3)	M+6	0	0	0	0	0	0	0	0	0	0	0	0	0	0	0	0	0	0	0	0	0	0	0	0
FA(20:3)	M+7	0	0	0	0	0	0	0	0	0	0	0	0	0	0	0	0	0	0	0	0	0	0	0	0
FA(20:3)	M+8	0	0	0	0	0	0	0	0	0	0	0	0	0	0	0	0	0	0	0	0	0	0	0	0
FA(20:3)	M+9	0	0	0	0	0	0	0	0	0	0	0	0	0	0	0	0	0	0	0	0	0	0	0	0
FA(20:3)	M+10	0	0	0	0	0	0	0	0	0	0	0	0	0	0	0	0	0	0	0	0	0	0	0	0
FA(20:3)	M+11	0	0	0	0	0	0	0	0	0	0	0	0	0	0	0	0	0	0	0	0	0	0	0	0
FA(20:3)	M+12	0	0	0	0	0	0	0	0	0	0	0	0	0	0	0	0	0	0	0	0	0	0	0	0
FA(20:3)	M+13	0	0	0	0	0	0	0	0	0	0	0	0	0	0	0	0	0	0	0	0	0	0	0	0
FA(20:3)	M+14	0	0	0	0	0	0	0	0	0	0	0	0	0	0	0	0	0	0	0	0	0	0	0	0
FA(20:3)	M+15	0	0	0	0	0	0	0	0	0	0	0	0	0	0	0	0	0	0	0	0	0	0	0	0
FA(20:3)	M+16	0	0	0	0	0	0	0	0	0	0	0	0	0	0	0	0	0	0	0	0	0	0	0	0
FA(20:3)	M+17	0	0	0	0	0	0	0	0	0	0	0	0	0	0	0	0	0	0	0	0	0	0	0	0
FA(20:3)	M+18	0	0	0	0	0	0	0	0	0	0	0	0	0	0	0	0	0	0	0	0	0	0	0	0
FA(20:3)	M+19	0	0	0	0	0	0	0	0	0	0	0	0	0	0	0	0	0	0	0	0	0	0	0	0
FA(20:3)	M+20	0	0	0	0	0	0	0	0	0	0	0	0	0	0	0	0	0	0	0	0	0	0	0	0
FA(20:4)	M+0	1	1	1	0.999548	0.999666	1	1	0.99996	0.99697	0.996933	0.998375	0.998295	1	0.999024	1	1	1	1	1	1	1	1	1	1
FA(20:4)	M+1	0	0	0	0	0.00025591	0	0	0	0.00260131	0	0	0.00109419	0	0.000975765	0	0	0	0	0	0	0	0	0	0
FA(20:4)	M+2	0	0	0	7.74e-05	7.82e-05	0	0	0	0	0.0030431	0.00141953	7.07e-05	0	0	0	0	0	0	0	0	0	0	0	0
FA(20:4)	M+3	0	0	0	0.000374249	0	0	0	3.98e-05	0.000428494	2.34e-05	0.000205916	0.00053994	0	0	0	0	0	0	0	0	0	0	0	0
FA(20:4)	M+4	0	0	0	0	0	0	0	0	0	0	0	0	0	0	0	0	0	0	0	0	0	0	0	0
FA(20:4)	M+5	0	0	0	0	0	0	0	0	0	0	0	0	0	0	0	0	0	0	0	0	0	0	0	0
FA(20:4)	M+6	0	0	0	0	0	0	0	0	0	0	0	0	0	0	0	0	0	0	0	0	0	0	0	0
FA(20:4)	M+7	0	0	0	0	0	0	0	0	0	0	0	0	0	0	0	0	0	0	0	0	0	0	0	0
FA(20:4)	M+8	0	0	0	0	0	0	0	0	0	0	0	0	0	0	0	0	0	0	0	0	0	0	0	0
FA(20:4)	M+9	0	0	0	0	0	0	0	0	0	0	0	0	0	0	0	0	0	0	0	0	0	0	0	0
FA(20:4)	M+10	0	0	0	0	0	0	0	0	0	0	0	0	0	0	0	0	0	0	0	0	0	0	0	0
FA(20:4)	M+11	0	0	0	0	0	0	0	0	0	0	0	0	0	0	0	0	0	0	0	0	0	0	0	0
FA(20:4)	M+12	0	0	0	0	0	0	0	0	0	0	0	0	0	0	0	0	0	0	0	0	0	0	0	0
FA(20:4)	M+13	0	0	0	0	0	0	0	0	0	0	0	0	0	0	0	0	0	0	0	0	0	0	0	0
FA(20:4)	M+14	0	0	0	0	0	0	0	0	0	0	0	0	0	0	0	0	0	0	0	0	0	0	0	0
FA(20:4)	M+15	0	0	0	0	0	0	0	0	0	0	0	0	0	0	0	0	0	0	0	0	0	0	0	0
FA(20:4)	M+16	0	0	0	0	0	0	0	0	0	0	0	0	0	0	0	0	0	0	0	0	0	0	0	0
FA(20:4)	M+17	0	0	0	0	0	0	0	0	0	0	0	0	0	0	0	0	0	0	0	0	0	0	0	0
FA(20:4)	M+18	0	0	0	0	0	0	0	0	0	0	0	0	0	0	0	0	0	0	0	0	0	0	0	0
FA(20:4)	M+19	0	0	0	0	0	0	0	0	0	0	0	0	0	0	0	0	0	0	0	0	0	0	0	0
FA(20:4)	M+20	0	0	0	0	0	0	0	0	0	0	0	0	0	0	0	0	0	0	0	0	0	0	0	0
FA(20:5)	M+0	0.994931	0.965882	0.955338	0.970159	0.976745	0.962869	0.965129	0.964612	0.98108	0.974969	0.973675	0.989423	0.997468	0.999071	0.997001	0.999285	0.999306	0.999434	0.997373	1	0.99817	0.99298	0.996103	0.994637
FA(20:5)	M+1	0.00163502	0.00566033	0.00751609	0.00476193	0.00302938	0.00603056	0.00977666	0.0111643	0.000173303	0.00334702	0.00480081	0.00114466	0	0	0	0	0	0.000374023	0	0	0	0	0	0
FA(20:5)	M+2	0	0.0284581	0.0371456	0.0250791	0.0202258	0.0311007	0.025094	0.0242121	0.0181917	0.0216838	0.0215246	0.00943216	0.0025318	0	0.00299877	0.000715211	0.000249071	0	0.00262665	0	0.00182966	0.00701986	0.00389699	0.00536335
FA(20:5)	M+3	0.0034337	0	0	0	0	0	0	1.15e-05	0.000555069	0	0	0	0	0.000928945	0	0	0.000444563	0.000192178	0	0	0	0	0	0
FA(20:5)	M+4	0	0	0	0	0	0	0	0	0	0	0	0	0	0	0	0	0	0	0	0	0	0	0	0
FA(20:5)	M+5	0	0	0	0	0	0	0	0	0	0	0	0	0	0	0	0	0	0	0	0	0	0	0	0
FA(20:5)	M+6	0	0	0	0	0	0	0	0	0	0	0	0	0	0	0	0	0	0	0	0	0	0	0	0
FA(20:5)	M+7	0	0	0	0	0	0	0	0	0	0	0	0	0	0	0	0	0	0	0	0	0	0	0	0
FA(20:5)	M+8	0	0	0	0	0	0	0	0	0	0	0	0	0	0	0	0	0	0	0	0	0	0	0	0
FA(20:5)	M+9	0	0	0	0	0	0	0	0	0	0	0	0	0	0	0	0	0	0	0	0	0	0	0	0
FA(20:5)	M+10	0	0	0	0	0	0	0	0	0	0	0	0	0	0	0	0	0	0	0	0	0	0	0	0
FA(20:5)	M+11	0	0	0	0	0	0	0	0	0	0	0	0	0	0	0	0	0	0	0	0	0	0	0	0
FA(20:5)	M+12	0	0	0	0	0	0	0	0	0	0	0	0	0	0	0	0	0	0	0	0	0	0	0	0
FA(20:5)	M+13	0	0	0	0	0	0	0	0	0	0	0	0	0	0	0	0	0	0	0	0	0	0	0	0
FA(20:5)	M+14	0	0	0	0	0	0	0	0	0	0	0	0	0	0	0	0	0	0	0	0	0	0	0	0
FA(20:5)	M+15	0	0	0	0	0	0	0	0	0	0	0	0	0	0	0	0	0	0	0	0	0	0	0	0
FA(20:5)	M+16	0	0	0	0	0	0	0	0	0	0	0	0	0	0	0	0	0	0	0	0	0	0	0	0
FA(20:5)	M+17	0	0	0	0	0	0	0	0	0	0	0	0	0	0	0	0	0	0	0	0	0	0	0	0
FA(20:5)	M+18	0	0	0	0	0	0	0	0	0	0	0	0	0	0	0	0	0	0	0	0	0	0	0	0
FA(20:5)	M+19	0	0	0	0	0	0	0	0	0	0	0	0	0	0	0	0	0	0	0	0	0	0	0	0
FA(20:5)	M+20	0	0	0	0	0	0	0	0	0	0	0	0	0	0	0	0	0	0	0	0	0	0	0	0
FA(22:0)	M+0	0.94596	0.998139	0.960902	0.997091	0.99149	1	0.969976	0.975069	0.975667	0.978025	0.975905	1	0.994348	0.992271	0.967417	0.979864	0.993	0.993195	0.995545	0.996627	1	0.997704	0.998619	0.987741
FA(22:0)	M+1	0.0135486	0.00167634	0	0	0	0	0.00126097	0.0249307	0.0141673	0	0	0	0	0.00772869	0.0102471	0.0201355	0	0	0	0.00337275	0	0	0.00138141	0
FA(22:0)	M+2	0.0404911	0.00018499	0.0390979	0.00290863	0.00851002	0	0.0287626	0	0.010166	0.0219747	0.0240949	0	0.00565184	0	0.0223356	0	0.00699971	0.00680512	0.00445498	0	0	0.00229619	0	0.012259
FA(22:0)	M+3	0	0	0	0	0	0	0	0	0	0	0	0	0	0	0	0	0	0	0	0	0	0	0	0
FA(22:0)	M+4	0	0	0	0	0	0	0	0	0	0	0	0	0	0	0	0	0	0	0	0	0	0	0	0
FA(22:0)	M+5	0	0	0	0	0	0	0	0	0	0	0	0	0	0	0	0	0	0	0	0	0	0	0	0
FA(22:0)	M+6	0	0	0	0	0	0	0	0	0	0	0	0	0	0	0	0	0	0	0	0	0	0	0	0
FA(22:0)	M+7	0	0	0	0	0	0	0	0	0	0	0	0	0	0	0	0	0	0	0	0	0	0	0	0
FA(22:0)	M+8	0	0	0	0	0	0	0	0	0	0	0	0	0	0	0	0	0	0	0	0	0	0	0	0
FA(22:0)	M+9	0	0	0	0	0	0	0	0	0	0	0	0	0	0	0	0	0	0	0	0	0	0	0	0
FA(22:0)	M+10	0	0	0	0	0	0	0	0	0	0	0	0	0	0	0	0	0	0	0	0	0	0	0	0
FA(22:0)	M+11	0	0	0	0	0	0	0	0	0	0	0	0	0	0	0	0	0	0	0	0	0	0	0	0
FA(22:0)	M+12	0	0	0	0	0	0	0	0	0	0	0	0	0	0	0	0	0	0	0	0	0	0	0	0
FA(22:0)	M+13	0	0	0	0	0	0	0	0	0	0	0	0	0	0	0	0	0	0	0	0	0	0	0	0
FA(22:0)	M+14	0	0	0	0	0	0	0	0	0	0	0	0	0	0	0	0	0	0	0	0	0	0	0	0
FA(22:0)	M+15	0	0	0	0	0	0	0	0	0	0	0	0	0	0	0	0	0	0	0	0	0	0	0	0
FA(22:0)	M+16	0	0	0	0	0	0	0	0	0	0	0	0	0	0	0	0	0	0	0	0	0	0	0	0
FA(22:0)	M+17	0	0	0	0	0	0	0	0	0	0	0	0	0	0	0	0	0	0	0	0	0	0	0	0
FA(22:0)	M+18	0	0	0	0	0	0	0	0	0	0	0	0	0	0	0	0	0	0	0	0	0	0	0	0
FA(22:0)	M+19	0	0	0	0	0	0	0	0	0	0	0	0	0	0	0	0	0	0	0	0	0	0	0	0
FA(22:0)	M+20	0	0	0	0	0	0	0	0	0	0	0	0	0	0	0	0	0	0	0	0	0	0	0	0
FA(22:0)	M+21	0	0	0	0	0	0	0	0	0	0	0	0	0	0	0	0	0	0	0	0	0	0	0	0
FA(22:0)	M+22	0	0	0	0	0	0	0	0	0	0	0	0	0	0	0	0	0	0	0	0	0	0	0	0
FA(22:1)	M+0	0.767834	0.779114	0.777377	0.77598	0.839399	0.830474	0.78903	0.811591	0.802129	0.77065	0.812884	0.82398	0.984833	0.986325	0.979193	0.987941	0.986239	0.983737	0.975363	0.969979	0.982899	0.980818	0.985056	0.984068
FA(22:1)	M+1	0.00811547	0.00519291	0.0123481	0.0044777	0.0041093	0.00147362	0.0041027	0.00910326	0.00854783	0.0147563	0.010365	0.00622769	0	0.0011196	0	0.000491959	0	0	0	0.00828309	0	0	0	0.000981332
FA(22:1)	M+2	0.0554285	0.0484607	0.0455649	0.0351115	0.0368328	0.05504	0.0485396	0.0523221	0.0428302	0.0581403	0.0428508	0.0334166	0.0142312	0.0110673	0.0184782	0.0101118	0.0122312	0.0150199	0.0218761	0.0178478	0.0156533	0.0191821	0.0132421	0.014951
FA(22:1)	M+3	0.00765539	0.00226826	0.00379838	0.00486509	0.00163491	0.00337969	0.00444751	0.00428667	0.00437876	0.00385814	0.00345776	0.00290552	0	5.05e-06	0	0.000472744	0.000738779	1.91e-05	0	0.00205462	0.000217718	0	0.00170192	0
FA(22:1)	M+4	0.0170693	0.0104336	0.0126523	0.00955552	0.00849313	0.0123188	0.011662	0.0126244	0.0104084	0.0114525	0.0124422	0.00943351	0.000936012	0.00148329	0.00232833	0.000982065	0.000790929	0.00122413	0.00276101	0.0018354	0.00123014	0	0	0
FA(22:1)	M+5	0.00386964	0.000517698	0.00215516	0.00207822	0.000335725	0.00205231	0.00128465	0.00235834	0.0012483	0.00143307	0.000355788	0	0	0	0	0	0	0	0	0	0	0	0	0
FA(22:1)	M+6	0.00562673	0.00264614	0.00426394	0.00329843	0.00184054	0.00399943	0.00265115	0.00265519	0.00177611	0.00251526	0.00177432	0	0	0	0	0	0	0	0	0	0	0	0	0
FA(22:1)	M+7	0.00235614	0.000594597	0	0.00353552	0.00126107	0.00187619	0.0014873	0.00202881	0.00160542	0	0.00166162	0	0	0	0	0	0	0	0	0	0	0	0	0
FA(22:1)	M+8	0.0038794	0.00229758	0.00287779	0.00624398	0.00232966	0.00375706	0.00370128	0.00285495	0.00313468	0.00266047	0.00282023	0.00353843	0	0	0	0	0	0	0	0	0	0	0	0
FA(22:1)	M+9	0.00214808	0.00249424	0	0.00546518	0.00328355	0.00329125	0.00274441	0.00307811	0.0035069	0.00275484	0.0019946	0.0046978	0	0	0	0	0	0	0	0	0	0	0	0
FA(22:1)	M+10	0.00577086	0.00580598	0.00541493	0.0114174	0.00538842	0.00618797	0.00662674	0.00503305	0.00601592	0.00627199	0.005013	0.00653979	0	0	0	0	0	0	0	0	0	0	0	0
FA(22:1)	M+11	0.00507819	0.00640868	0.00566434	0.00979287	0.00588505	0.00651916	0.00741772	0.00595225	0.0063721	0.0071343	0.00711431	0.00989659	0	0	0	0	0	0	0	0	0	0	0	0
FA(22:1)	M+12	0.0097861	0.0104638	0.010974	0.0167889	0.0101693	0.00838842	0.0104882	0.00920676	0.0127735	0.014787	0.0107173	0.0118596	0	0	0	0	0	0	0	0	0	0	0	0
FA(22:1)	M+13	0.00990179	0.0120653	0.0103376	0.0131138	0.00966712	0.00865801	0.0116795	0.00878973	0.0113835	0.0109755	0.0100763	0.0120613	0	0	0	0	0	0	0	0	0	0	0	0
FA(22:1)	M+14	0.0161695	0.0187719	0.0182513	0.0212557	0.0134537	0.0115023	0.0169387	0.0138637	0.0164975	0.0178603	0.0135793	0.0143657	0	0	0	0	0	0	0	0	0	0	0	0
FA(22:1)	M+15	0.0131686	0.0162077	0.0149383	0.0157381	0.0111441	0.00893473	0.0145708	0.00968772	0.0129848	0.0137916	0.0135115	0.0153677	0	0	0	0	0	0	0	0	0	0	0	0
FA(22:1)	M+16	0.0198335	0.0234808	0.0224357	0.0200641	0.014646	0.0116596	0.0204487	0.0150922	0.0174092	0.0194624	0.0160808	0.0155605	0	0	0	0	0	0	0	0	0	0	0	0
FA(22:1)	M+17	0.0115054	0.0138283	0.0127275	0.0124212	0.00945877	0.0073275	0.0125137	0.00886429	0.0118141	0.0132322	0.0102499	0.00884237	0	0	0	0	0	0	0	0	0	0	0	0
FA(22:1)	M+18	0.0159773	0.0178305	0.0175506	0.0135665	0.0100593	0.00675431	0.0135209	0.0100596	0.0123999	0.0147035	0.0111881	0.0108162	0	0	0	0	0	0	0	0	0	0	0	0
FA(22:1)	M+19	0.0071004	0.00799385	0.00784338	0.00596536	0.00473096	0.00261736	0.00711128	0.00434439	0.00586955	0.00733496	0.0054476	0.00561824	0	0	0	0	0	0	0	0	0	0	0	0
FA(22:1)	M+20	0.00792831	0.0093614	0.00793801	0.00672169	0.00439273	0.00378862	0.0068347	0.00503407	0.00499726	0.00622491	0.00473512	0.0048723	0	0	0	0	0	0	0	0	0	0	0	0
FA(22:1)	M+21	0.00189016	0.00234456	0.0023759	0.00123109	0.00148522	0	0.00219829	0.00116985	0.00191729	0	0.00168088	0	0	0	0	0	0	0	0	0	0	0	0	0
FA(22:1)	M+22	0.00190752	0.00141765	0.00251091	0.00131183	0	0	0	0	0	0	0	0	0	0	0	0	0	0	0	0	0	0	0	0
FA(22:6)	M+0	0.998761	0.999498	1	0.998928	0.997419	0.99829	0.999425	0.99949	0.999067	0.99913	0.999221	0.998609	0.998089	1	1	1	1	1	1	0.999822	1	0.999895	0.998761	1
FA(22:6)	M+1	0.00105102	0	0	0	0.000161422	0.000643829	0	0.000510015	0	0	0	0.00115851	0.00191074	0	0	0	0	0	0	0.000177659	0	0	0.00123928	0
FA(22:6)	M+2	0	0	0	0.000779487	0.0024194	0.00106654	0.000575223	0	0.000933068	0.000637979	0.000764452	0.000232773	0	0	0	0	0	0	0	0	0	0	0	0
FA(22:6)	M+3	0.000187617	0.000502329	0	0.000292156	0	0	0	0	0	0.000231655	1.43e-05	0	0	0	0	0	0	0	0	0	0	0.000104709	0	0
FA(22:6)	M+4	0	0	0	0	0	0	0	0	0	0	0	0	0	0	0	0	0	0	0	0	0	0	0	0
FA(22:6)	M+5	0	0	0	0	0	0	0	0	0	0	0	0	0	0	0	0	0	0	0	0	0	0	0	0
FA(22:6)	M+6	0	0	0	0	0	0	0	0	0	0	0	0	0	0	0	0	0	0	0	0	0	0	0	0
FA(22:6)	M+7	0	0	0	0	0	0	0	0	0	0	0	0	0	0	0	0	0	0	0	0	0	0	0	0
FA(22:6)	M+8	0	0	0	0	0	0	0	0	0	0	0	0	0	0	0	0	0	0	0	0	0	0	0	0
FA(22:6)	M+9	0	0	0	0	0	0	0	0	0	0	0	0	0	0	0	0	0	0	0	0	0	0	0	0
FA(22:6)	M+10	0	0	0	0	0	0	0	0	0	0	0	0	0	0	0	0	0	0	0	0	0	0	0	0
FA(22:6)	M+11	0	0	0	0	0	0	0	0	0	0	0	0	0	0	0	0	0	0	0	0	0	0	0	0
FA(22:6)	M+12	0	0	0	0	0	0	0	0	0	0	0	0	0	0	0	0	0	0	0	0	0	0	0	0
FA(22:6)	M+13	0	0	0	0	0	0	0	0	0	0	0	0	0	0	0	0	0	0	0	0	0	0	0	0
FA(22:6)	M+14	0	0	0	0	0	0	0	0	0	0	0	0	0	0	0	0	0	0	0	0	0	0	0	0
FA(22:6)	M+15	0	0	0	0	0	0	0	0	0	0	0	0	0	0	0	0	0	0	0	0	0	0	0	0
FA(22:6)	M+16	0	0	0	0	0	0	0	0	0	0	0	0	0	0	0	0	0	0	0	0	0	0	0	0
FA(22:6)	M+17	0	0	0	0	0	0	0	0	0	0	0	0	0	0	0	0	0	0	0	0	0	0	0	0
FA(22:6)	M+18	0	0	0	0	0	0	0	0	0	0	0	0	0	0	0	0	0	0	0	0	0	0	0	0
FA(22:6)	M+19	0	0	0	0	0	0	0	0	0	0	0	0	0	0	0	0	0	0	0	0	0	0	0	0
FA(22:6)	M+20	0	0	0	0	0	0	0	0	0	0	0	0	0	0	0	0	0	0	0	0	0	0	0	0
FA(22:6)	M+21	0	0	0	0	0	0	0	0	0	0	0	0	0	0	0	0	0	0	0	0	0	0	0	0
FA(22:6)	M+22	0	0	0	0	0	0	0	0	0	0	0	0	0	0	0	0	0	0	0	0	0	0	0	0
FA(24:0)	M+0	NA	0.990686	1	1	1	1	0.990136	0.978055	1	1	1	1	1	0.961614	1	1	1	1	0.960805	NA	1	1	1	1
FA(24:0)	M+1	NA	0.00931397	0	0	0	0	0.00986448	0.0219453	0	0	0	0	0	0.0383857	0	0	0	0	0.0391951	NA	0	0	0	0
FA(24:0)	M+2	NA	0	0	0	0	0	0	0	0	0	0	0	0	0	0	0	0	0	0	NA	0	0	0	0
FA(24:0)	M+3	NA	0	0	0	0	0	0	0	0	0	0	0	0	0	0	0	0	0	0	NA	0	0	0	0
FA(24:0)	M+4	NA	0	0	0	0	0	0	0	0	0	0	0	0	0	0	0	0	0	0	NA	0	0	0	0
FA(24:0)	M+5	NA	0	0	0	0	0	0	0	0	0	0	0	0	0	0	0	0	0	0	NA	0	0	0	0
FA(24:0)	M+6	NA	0	0	0	0	0	0	0	0	0	0	0	0	0	0	0	0	0	0	NA	0	0	0	0
FA(24:0)	M+7	NA	0	0	0	0	0	0	0	0	0	0	0	0	0	0	0	0	0	0	NA	0	0	0	0
FA(24:0)	M+8	NA	0	0	0	0	0	0	0	0	0	0	0	0	0	0	0	0	0	0	NA	0	0	0	0
FA(24:0)	M+9	NA	0	0	0	0	0	0	0	0	0	0	0	0	0	0	0	0	0	0	NA	0	0	0	0
FA(24:0)	M+10	NA	0	0	0	0	0	0	0	0	0	0	0	0	0	0	0	0	0	0	NA	0	0	0	0
FA(24:0)	M+11	NA	0	0	0	0	0	0	0	0	0	0	0	0	0	0	0	0	0	0	NA	0	0	0	0
FA(24:0)	M+12	NA	0	0	0	0	0	0	0	0	0	0	0	0	0	0	0	0	0	0	NA	0	0	0	0
FA(24:0)	M+13	NA	0	0	0	0	0	0	0	0	0	0	0	0	0	0	0	0	0	0	NA	0	0	0	0
FA(24:0)	M+14	NA	0	0	0	0	0	0	0	0	0	0	0	0	0	0	0	0	0	0	NA	0	0	0	0
FA(24:0)	M+15	NA	0	0	0	0	0	0	0	0	0	0	0	0	0	0	0	0	0	0	NA	0	0	0	0
FA(24:0)	M+16	NA	0	0	0	0	0	0	0	0	0	0	0	0	0	0	0	0	0	0	NA	0	0	0	0
FA(24:0)	M+17	NA	0	0	0	0	0	0	0	0	0	0	0	0	0	0	0	0	0	0	NA	0	0	0	0
FA(24:0)	M+18	NA	0	0	0	0	0	0	0	0	0	0	0	0	0	0	0	0	0	0	NA	0	0	0	0
FA(24:0)	M+19	NA	0	0	0	0	0	0	0	0	0	0	0	0	0	0	0	0	0	0	NA	0	0	0	0
FA(24:0)	M+20	NA	0	0	0	0	0	0	0	0	0	0	0	0	0	0	0	0	0	0	NA	0	0	0	0
FA(24:0)	M+21	NA	0	0	0	0	0	0	0	0	0	0	0	0	0	0	0	0	0	0	NA	0	0	0	0
FA(24:0)	M+22	NA	0	0	0	0	0	0	0	0	0	0	0	0	0	0	0	0	0	0	NA	0	0	0	0
FA(24:0)	M+23	NA	0	0	0	0	0	0	0	0	0	0	0	0	0	0	0	0	0	0	NA	0	0	0	0
FA(24:0)	M+24	NA	0	0	0	0	0	0	0	0	0	0	0	0	0	0	0	0	0	0	NA	0	0	0	0
FA(24:1)	M+0	0.906029	0.91259	0.904528	0.950215	0.944435	0.929953	0.880712	0.881596	0.876372	0.896883	0.946954	0.996172	0.985782	0.967818	0.969911	0.994271	0.94093	0.977205	1	0.983541	0.99443	1	1	1
FA(24:1)	M+1	0.0149604	0.0379816	0.0140209	0.000105028	0.0152788	0.0257965	0.0179472	0.0202442	0.00459598	0.0059015	0.0293979	0.00382782	0	0.0321821	0.00253873	0.00572856	0.0345293	0.00599779	0	0	5.33e-05	0	0	0
FA(24:1)	M+2	0.0708275	0.0494284	0.0688527	0.0496799	0.0402864	0.0442506	0.054288	0.0610641	0.0491377	0.04016	0.0236482	0	0.0142177	0	0.0275506	0	0.0245405	0.0167969	0	0.0164588	0.00551633	0	0	0
FA(24:1)	M+3	0.00818321	0	0.012598	0	0	0	0.0045904	0	0.00392527	0.00780988	0	0	0	0	0	0	0	0	0	0	0	0	0	0
FA(24:1)	M+4	0	0	0	0	0	0	0.0174018	0.0148453	0.015886	0.0142625	0	0	0	0	0	0	0	0	0	0	0	0	0	0
FA(24:1)	M+5	0	0	0	0	0	0	0	0	0	0	0	0	0	0	0	0	0	0	0	0	0	0	0	0
FA(24:1)	M+6	0	0	0	0	0	0	0	0	0	0	0	0	0	0	0	0	0	0	0	0	0	0	0	0
FA(24:1)	M+7	0	0	0	0	0	0	0	0	0	0	0	0	0	0	0	0	0	0	0	0	0	0	0	0
FA(24:1)	M+8	0	0	0	0	0	0	0	0	0	0	0	0	0	0	0	0	0	0	0	0	0	0	0	0
FA(24:1)	M+9	0	0	0	0	0	0	0	0	0	0	0	0	0	0	0	0	0	0	0	0	0	0	0	0
FA(24:1)	M+10	0	0	0	0	0	0	0	0	0	0	0	0	0	0	0	0	0	0	0	0	0	0	0	0
FA(24:1)	M+11	0	0	0	0	0	0	0	0	0	0	0	0	0	0	0	0	0	0	0	0	0	0	0	0
FA(24:1)	M+12	0	0	0	0	0	0	0	0	0	0	0	0	0	0	0	0	0	0	0	0	0	0	0	0
FA(24:1)	M+13	0	0	0	0	0	0	0	0	0	0	0	0	0	0	0	0	0	0	0	0	0	0	0	0
FA(24:1)	M+14	0	0	0	0	0	0	0	0	0	0	0	0	0	0	0	0	0	0	0	0	0	0	0	0
FA(24:1)	M+15	0	0	0	0	0	0	0	0.0103643	0.0143137	0.0172739	0	0	0	0	0	0	0	0	0	0	0	0	0	0
FA(24:1)	M+16	0	0	0	0	0	0	0.0118481	0.0118856	0.0180306	0	0	0	0	0	0	0	0	0	0	0	0	0	0	0
FA(24:1)	M+17	0	0	0	0	0	0	0.0132123	0	0.0177387	0.0177089	0	0	0	0	0	0	0	0	0	0	0	0	0	0
FA(24:1)	M+18	0	0	0	0	0	0	0	0	0	0	0	0	0	0	0	0	0	0	0	0	0	0	0	0
FA(24:1)	M+19	0	0	0	0	0	0	0	0	0	0	0	0	0	0	0	0	0	0	0	0	0	0	0	0
FA(24:1)	M+20	0	0	0	0	0	0	0	0	0	0	0	0	0	0	0	0	0	0	0	0	0	0	0	0
FA(24:1)	M+21	0	0	0	0	0	0	0	0	0	0	0	0	0	0	0	0	0	0	0	0	0	0	0	0
FA(24:1)	M+22	0	0	0	0	0	0	0	0	0	0	0	0	0	0	0	0	0	0	0	0	0	0	0	0
FA(24:1)	M+23	0	0	0	0	0	0	0	0	0	0	0	0	0	0	0	0	0	0	0	0	0	0	0	0
FA(24:1)	M+24	0	0	0	0	0	0	0	0	0	0	0	0	0	0	0	0	0	0	0	0	0	0	0	0

## Sheet: MID_hippo
Fatty acid	Isotopologue	hippo_24h_12w_1	hippo_24h_12w_2	hippo_24h_12w_3	hippo_24h_12w_4	hippo_24h_12w_5	hippo_24h_12w_6	hippo_24h_78w_1	hippo_24h_78w_2	hippo_24h_78w_3	hippo_24h_78w_4	hippo_24h_78w_5	hippo_24h_78w_6	hippo_6h_12w_1	hippo_6h_12w_2	hippo_6h_12w_3	hippo_6h_12w_4	hippo_6h_12w_5	hippo_6h_12w_6	hippo_6h_78w_1	hippo_6h_78w_2	hippo_6h_78w_3	hippo_6h_78w_4	hippo_6h_78w_5	hippo_6h_78w_6
FA(10:0)	M+0	0.988749	0.989215	0.984843	0.988309	0.995735	0.990444	0.999617	0.994755	0.994673	1	0.996997	1	1	0.99857	1	1	0.999826	0.990164	0.987588	0.989034	0.99642	1	0.991251	0.990232
FA(10:0)	M+1	0.00221676	0.00342671	0.00151842	0	0	0	0.00038322	0	0.00219686	0	0	0	0	0.00143022	0	0	0.000173554	0.00122696	0	0	0	0	0	0
FA(10:0)	M+2	0.000818086	0	0.00294397	0.00266064	0	0.00151208	0	0.000910773	0	0	0	0	0	0	0	0	0	0.00860939	0.00435689	0	0	0	0.00190139	0.000779381
FA(10:0)	M+3	0	0	0	0	0	0	0	0	0	0	0	0	0	0	0	0	0	0	0	0	0	0	0	0
FA(10:0)	M+4	0	0	0	0	0	0	0	0	0	0	0	0	0	0	0	0	0	0	0	0.0027514	0	0	0.00302274	0.00229876
FA(10:0)	M+5	0	0	0	0	0	0	0	0	0	0	0	0	0	0	0	0	0	0	0	0	0	0	0	0
FA(10:0)	M+6	0.00407551	0.00327843	0.00544881	0.00453495	0.0042653	0.00388478	0	0.00433385	0.00313056	0	0.00300346	0	0	0	0	0	0	0	0.00386852	0.00452739	0.00357983	0	0.00382452	0.00307943
FA(10:0)	M+7	0	0	0	0	0	0	0	0	0	0	0	0	0	0	0	0	0	0	0	0	0	0	0	0
FA(10:0)	M+8	0.00414106	0.00407982	0.00524548	0.00449526	0	0.00415876	0	0	0	0	0	0	0	0	0	0	0	0	0.00418664	0.00368762	0	0	0	0.0036106
FA(10:0)	M+9	0	0	0	0	0	0	0	0	0	0	0	0	0	0	0	0	0	0	0	0	0	0	0	0
FA(10:0)	M+10	0	0	0	0	0	0	0	0	0	0	0	0	0	0	0	0	0	0	0	0	0	0	0	0
FA(12:0)	M+0	1	0.996157	0.996758	0.999487	0.998317	1	0.993065	0.986679	0.992728	0.995968	0.991642	0.992963	1	0.995544	0.995014	0.995395	0.995855	1	0.995234	0.991082	0.998004	1	0.996067	0.996505
FA(12:0)	M+1	0	0	0	0.000512745	0	0	0	0	0	0	0	0	0	0	0	0	0	0	0	0	0	0	0	0
FA(12:0)	M+2	0	0	0	0	0	0	0	0	0	0	0	0	0	0	0	0	0	0	0	0	0	0	0	0
FA(12:0)	M+3	0	0	0	0	0	0	0	0	0	0	0	0	0	0	0	0	0	0	0	0	0	0	0	0
FA(12:0)	M+4	0	0	0	0	0	0	0.00110174	0.0020268	0	0	0.00249829	0.00284894	0	0	0	0	0	0	0	0	0	0	0	0
FA(12:0)	M+5	0	0	0	0	0	0	0	0	0	0	0	0	0	0	0	0	0	0	0	0	0	0	0	0
FA(12:0)	M+6	0	0.00384279	0.00324201	0	0.00168257	0	0.00160392	0.00376681	0	0.00236555	0.00357009	0.00233144	0	0	0	0	0	0	0	0.00283564	0	0	0.00177627	0.00107211
FA(12:0)	M+7	0	0	0	0	0	0	0	0	0	0	0	0	0	0	0	0	0	0	0	0	0	0	0	0
FA(12:0)	M+8	0	0	0	0	0	0	0.00259525	0.0042534	0.00389514	0.00166678	0.00228938	0.00185636	0	0.00294462	0.00298775	0.00460468	0.00203111	0	0.00211374	0.00380247	0	0	0.00215657	0.00150822
FA(12:0)	M+9	0	0	0	0	0	0	0	0	0	0	0	0	0	0	0	0	0	0	0	0	0	0	0	0
FA(12:0)	M+10	0	0	0	0	0	0	0.00163425	0.00327405	0.00337648	0	0	0	0	0.00151105	0.00199844	0	0.0021137	0	0.00265226	0.00228035	0.00199625	0	0	0.000914398
FA(12:0)	M+11	0	0	0	0	0	0	0	0	0	0	0	0	0	0	0	0	0	0	0	0	0	0	0	0
FA(12:0)	M+12	0	0	0	0	0	0	0	0	0	0	0	0	0	0	0	0	0	0	0	0	0	0	0	0
FA(14:0)	M+0	0.860241	0.80499	0.779906	0.782429	0.783047	0.827869	0.817778	0.752275	0.744937	0.764735	0.767048	0.820924	0.854967	0.897624	0.857198	0.859294	0.867756	0.863267	0.838861	0.818448	0.888222	0.881075	0.890394	0.876691
FA(14:0)	M+1	0	0	0.00833023	0.0160864	0	0.00527124	0.00601729	0.00214015	0.00826917	0.0115652	0.00904924	0.00363617	0	0	0	0	0	0	0	0.00363908	0	0	0	0
FA(14:0)	M+2	0.031031	0.0330007	0.0431909	0.0345608	0.0359095	0.0332134	0.0183582	0.0341908	0.0220835	0.0320176	0.0293506	0.0377421	0.0162114	0.0193322	0.0153764	0.0110308	0.0118121	0.015136	0.0139417	0	0.0109432	0.0118229	0.0190245	0.0119814
FA(14:0)	M+3	0	0	0	0	0	0	0.00138056	0.0027128	0	0	0.0105509	0.0128139	0	0	0	0	0	0	0	0	0	0	0	0
FA(14:0)	M+4	0.0119813	0.0151196	0	0.0184932	0.0187131	0.0159238	0.0104233	0.0160338	0.0218979	0.018896	0.0204254	0.0298345	0	0	0	0	0	0	0.00926787	0.013754	0	0	0	0.00807319
FA(14:0)	M+5	0	0.0105917	0.011999	0.00807894	0.0127929	0	0.00633013	0.0125647	0	0.0146203	0.017123	0.0146444	0	0	0	0	0	0	0	0	0	0	0	0
FA(14:0)	M+6	0.0239824	0.0246509	0.0264451	0.0239761	0.0280544	0.0226413	0.0187363	0.0206434	0.0360356	0.0298678	0.0321384	0.0278891	0.0244881	0	0.0250718	0.0137962	0.0159106	0	0.0175672	0.0220444	0.0191172	0.0162709	0	0.0142004
FA(14:0)	M+7	0	0.0141499	0.0159452	0	0.0174057	0.0133268	0.0134432	0.0137397	0.0195673	0.0217658	0.021257	0	0	0	0	0	0	0	0.0114895	0.0149765	0.0149308	0.00846724	0.0145473	0.00805713
FA(14:0)	M+8	0.0273658	0.0225334	0.0259534	0.0365667	0.0284378	0.0262627	0.0268128	0.0334253	0.0397338	0.0313352	0.0331805	0.0228985	0.0360888	0	0.0326804	0.0365723	0.0251639	0.0317604	0.0276188	0.041735	0.0225437	0.0302561	0.029021	0.0209019
FA(14:0)	M+9	0	0.0147896	0.0216774	0.015035	0.0180649	0.0156201	0.0141692	0.0172793	0.0241482	0.0197002	0.0180301	0.0088986	0	0.0153354	0	0	0.0125458	0.0189199	0.0139992	0.0189683	0.018343	0.0122329	0	0.0116707
FA(14:0)	M+10	0.0313072	0.0274606	0.0292793	0.0397273	0.0277676	0.0268145	0.0303526	0.0414138	0.0419696	0.0276835	0.0249809	0.0207183	0.0348002	0.0321739	0.0311647	0.0404963	0.0287511	0.0324038	0.0287782	0.0355469	0.0259004	0.0202877	0.0291809	0.0221599
FA(14:0)	M+11	0.0140912	0.0141956	0.0136903	0	0.0109114	0	0.013926	0.0149899	0.0165305	0.0086183	0	0	0.0140293	0.0125694	0.0115489	0	0.0137202	0.0146559	0.0123689	0.0125447	0	0	0	0.00953181
FA(14:0)	M+12	0	0.0185178	0.0235835	0.0250463	0.0188953	0.0130569	0.0222725	0.0385915	0.0248276	0.0191947	0.0168658	0	0.019415	0.0229651	0.0269594	0.0388102	0.0243402	0.0238575	0.0261072	0.0183436	0	0.0195873	0.0178322	0.0167323
FA(14:0)	M+13	0	0	0	0	0	0	0	0	0	0	0	0	0	0	0	0	0	0	0	0	0	0	0	0
FA(14:0)	M+14	0	0	0	0	0	0	0	0	0	0	0	0	0	0	0	0	0	0	0	0	0	0	0	0
FA(16:0)	M+0	0.759982	0.756483	0.747887	0.771626	0.772023	0.775729	0.780387	0.77272	0.757988	0.769525	0.776323	0.774503	0.876587	0.885698	0.865462	0.859338	0.880737	0.864043	0.890842	0.863822	0.874556	0.876	0.87354	0.864413
FA(16:0)	M+1	0	0.00310278	0	0.00707591	0.00496306	0.00584487	0.00187982	0.00320552	0	0	0	0.0074989	0	0	0	0	0	0.00103623	0.0053053	0.00016833	0	0.004618	0	0.00174294
FA(16:0)	M+2	0.00566617	0.00847216	0.00754277	0.0184799	0.014508	0.0188833	0.00339791	0.00824464	0.00702333	0	0.00804342	0.0126642	0	0	0.00129546	0.000254736	0	0	0	0.001868	0	0.000408453	0	0.000502705
FA(16:0)	M+3	0.00324125	0.00622806	0.0059164	0.0115327	0.00988013	0.013613	0.00362553	0.00569661	0.00383889	0.00702832	0.0060675	0.011169	0.00184463	0.000952925	0.00127477	0	0	0	0.000445268	0.000960664	0	0.00196348	0	0.00254821
FA(16:0)	M+4	0.01737	0.0168162	0.0183792	0.0251009	0.0247962	0.027703	0.0111264	0.0161846	0.0148884	0.017965	0.0185394	0.0238166	0.00835057	0.00655621	0.0066315	0.00729648	0.00686411	0.00832496	0.00590586	0.00812469	0.00690541	0.00884995	0.00961499	0.0072575
FA(16:0)	M+5	0.0116496	0.0153637	0.0123427	0.0122286	0.0135207	0.0154805	0.00892817	0.00968549	0.0104364	0.0129811	0.011251	0.0152508	0.00581115	0.00338362	0.00423269	0.00306735	0.00384393	0.00592204	0.00380879	0.00473538	0.00405385	0.00507185	0.00484936	0.00544893
FA(16:0)	M+6	0.0265269	0.0267688	0.0271773	0.0240264	0.0272352	0.0245517	0.0207669	0.0215256	0.0258971	0.0257221	0.0254813	0.0267898	0.0147056	0.0120946	0.0138647	0.0122295	0.0134367	0.0156072	0.0123105	0.0149293	0.0157935	0.0145944	0.015669	0.0142065
FA(16:0)	M+7	0.0193573	0.0173405	0.0192803	0.0146302	0.0168715	0.0132899	0.0144772	0.0141151	0.0150082	0.0191166	0.0168996	0.0196948	0.00949631	0.00673525	0.00735002	0.00695998	0.00873991	0.00752115	0.00762722	0.00972153	0.00793558	0.00793041	0.00839874	0.00913211
FA(16:0)	M+8	0.0325722	0.0347746	0.0369195	0.0279015	0.0299177	0.0237142	0.0307588	0.0271674	0.0390208	0.0313594	0.0307164	0.0277766	0.0188894	0.0183466	0.020817	0.0207303	0.0203748	0.022319	0.0160273	0.0204343	0.0243862	0.0187254	0.021565	0.0190619
FA(16:0)	M+9	0.0209695	0.0199239	0.0195088	0.0156301	0.0158757	0.0145078	0.0183986	0.0149298	0.0201919	0.0199774	0.0168685	0.0149334	0.0105906	0.00924337	0.0110285	0.0109686	0.0116568	0.010844	0.00770778	0.0113675	0.00921104	0.00949122	0.00924189	0.0102821
FA(16:0)	M+10	0.0347665	0.0293796	0.0348425	0.0267151	0.0246181	0.0228494	0.0330827	0.0324498	0.0367043	0.0300195	0.0281099	0.0238184	0.0185356	0.0182986	0.0200679	0.0234356	0	0.0210096	0.0169009	0.0233922	0.0202994	0.0178926	0.0204202	0.0211937
FA(16:0)	M+11	0.0175096	0.0173686	0.0168963	0.0106093	0.0117257	0.00998457	0.0166543	0.0136765	0.0168569	0.0145427	0.0143879	0.0117053	0.00836644	0.00826548	0.0109232	0.011695	0.0126041	0.00965521	0.00709671	0.00894044	0.00915572	0.00751986	0.00955486	0.0101928
FA(16:0)	M+12	0.0239664	0.0226367	0.0244488	0.0196929	0.0179245	0.0164772	0.0244112	0.0245163	0.0268903	0.0224258	0.0203197	0.0139686	0.0126477	0.0143913	0.0171285	0.0191165	0.0185081	0.0161838	0.0123941	0.0157571	0.0144739	0.0122486	0.0142677	0.016222
FA(16:0)	M+13	0.0103528	0.00849872	0.0103174	0.00575466	0.00724851	0.0066474	0.0101389	0.0117248	0.0102044	0.0094283	0.00930621	0.00645854	0.00543344	0.00531076	0.00551661	0.00718038	0.00706073	0.00673534	0.00423437	0.00523586	0.00632907	0.00523009	0.00563339	0.0067999
FA(16:0)	M+14	0.0126598	0.0128366	0.0144113	0.00899555	0.00889189	0.0107246	0.0149603	0.015303	0.0150507	0.0126476	0.0115542	0.00808289	0.00692162	0.00809395	0.00953997	0.0131321	0.0108157	0.0107984	0.00711809	0.00839745	0.00690051	0.00726259	0.00724451	0.0086874
FA(16:0)	M+15	0.00340941	0.00400566	0.00412939	0	0	0	0.00239539	0.00373318	0	0.00313652	0.00281774	0.00186923	0	0.00262935	0.00185477	0	0.00167009	0	0.00227614	0.00214499	0	0.00219356	0	0.0023086
FA(16:0)	M+16	0	0	0	0	0	0	0.00461055	0.00512105	0	0.00412504	0.00331396	0	0.00182021	0	0.00301295	0.0045959	0.00368794	0	0	0	0	0	0	0
FA(16:1)	M+0	0.986918	1	0.978277	0.972949	0.990605	0.964435	0.974419	0.970735	0.996803	0.964584	0.983771	0.984775	0.999654	0.999426	1	0.989106	0.994083	1	1	1	1	0.990793	1	1
FA(16:1)	M+1	0	0	0.00931367	0.0211183	0	0.00950161	0	0	0.00319737	0	0.000692148	0	0.000345582	0.000574296	0	0.0108941	0.00591745	0	0	0	0	0.00920735	0	0
FA(16:1)	M+2	0.0130817	0	0.0124098	0.0059324	0.00939498	0.0260634	0.00723724	0	0	7.17e-05	0.00393723	0.00306026	0	0	0	0	0	0	0	0	0	0	0	0
FA(16:1)	M+3	0	0	0	0	0	0	0	0	0	0	0	0	0	0	0	0	0	0	0	0	0	0	0	0
FA(16:1)	M+4	0	0	0	0	0	0	0	0	0	0	0	0	0	0	0	0	0	0	0	0	0	0	0	0
FA(16:1)	M+5	0	0	0	0	0	0	0	0	0	0	0	0	0	0	0	0	0	0	0	0	0	0	0	0
FA(16:1)	M+6	0	0	0	0	0	0	0	0	0	0	0	0	0	0	0	0	0	0	0	0	0	0	0	0
FA(16:1)	M+7	0	0	0	0	0	0	0	0	0	0	0	0	0	0	0	0	0	0	0	0	0	0	0	0
FA(16:1)	M+8	0	0	0	0	0	0	0	0.015302	0	0.0172262	0.0116001	0	0	0	0	0	0	0	0	0	0	0	0	0
FA(16:1)	M+9	0	0	0	0	0	0	0	0	0	0	0	0	0	0	0	0	0	0	0	0	0	0	0	0
FA(16:1)	M+10	0	0	0	0	0	0	0	0	0	0	0	0	0	0	0	0	0	0	0	0	0	0	0	0
FA(16:1)	M+11	0	0	0	0	0	0	0	0	0	0	0	0	0	0	0	0	0	0	0	0	0	0	0	0
FA(16:1)	M+12	0	0	0	0	0	0	0.0183434	0.0139633	0	0.0181177	0	0.0121643	0	0	0	0	0	0	0	0	0	0	0	0
FA(16:1)	M+13	0	0	0	0	0	0	0	0	0	0	0	0	0	0	0	0	0	0	0	0	0	0	0	0
FA(16:1)	M+14	0	0	0	0	0	0	0	0	0	0	0	0	0	0	0	0	0	0	0	0	0	0	0	0
FA(16:1)	M+15	0	0	0	0	0	0	0	0	0	0	0	0	0	0	0	0	0	0	0	0	0	0	0	0
FA(16:1)	M+16	0	0	0	0	0	0	0	0	0	0	0	0	0	0	0	0	0	0	0	0	0	0	0	0
FA(18:0)	M+0	0.91037	0.910038	0.91014	0.928867	0.922924	0.920848	0.915779	0.909189	0.905547	0.904364	0.912145	0.910602	0.97672	0.979845	0.9805	0.969674	0.973617	0.970386	0.976007	0.974284	0.974387	0.971842	0.979319	0.973799
FA(18:0)	M+1	0	0.00305932	0.00231363	0.00243306	0.00480284	0.00388573	0.000156064	0.00923322	0.00160504	0.00360598	0.00132458	0.0032391	0.000743299	0	0	0.0040078	0	0.00210917	0.00556453	0	0	0.00327061	0	0
FA(18:0)	M+2	0.0377161	0.0340578	0.0362057	0.0273636	0.0286699	0.0288935	0.0330749	0.0328146	0.0369204	0.0347156	0.0354739	0.0298672	0.0120718	0.0118073	0.0138348	0.014734	0.0151929	0.0183765	0.0110404	0.0125987	0.0161055	0.0130598	0.01229	0.0136956
FA(18:0)	M+3	0.000261409	0.00173355	0.00153053	0.00208524	0.00154903	0.00176368	0.000315259	0.00100559	0.00140648	0.000658988	0.000514193	0.0021663	0.000182604	0	0.000320713	0.000287697	0.000616511	0	6.84e-05	0.000603757	0.000406214	0.00120167	0.000788074	8.04e-05
FA(18:0)	M+4	0.00204782	0.00260345	0.00219232	0.00433148	0.00421922	0.00530515	0.00188343	0.00238381	0.00249175	0.00259278	0.00283629	0.00340515	0	0	0	0	0	0	0	0	0	0.000570228	0.000993422	0.000660014
FA(18:0)	M+5	0.00155166	0.00166795	0.00176928	0.00158464	0.00182279	0.00287603	0.00154335	0.00172366	0.00175949	0.00293224	0.00244776	0.00401625	0	0	0	0	0	0	0	0	0	0	0	0
FA(18:0)	M+6	0.00391488	0.00476418	0.00472263	0.00499008	0.00508822	0.00480584	0.00418212	0.00334087	0.00388124	0.00572653	0.00410424	0.00598053	0.00112353	0	0	0.00128392	0	0.00144396	0	0.00172784	0.00174346	0.00148318	0	0.00138985
FA(18:0)	M+7	0.00295338	0.00328823	0.00267699	0.00310649	0.00336739	0.00282681	0.00293161	0.00222981	0.00260629	0.00386742	0.0028586	0.00431385	0	0	0	0	0	0	0	0	0	0	0	0
FA(18:0)	M+8	0.00656854	0.00720682	0.00660101	0.00547753	0.00576378	0.0054282	0.00531597	0.00514555	0.00632116	0.0064247	0.00623033	0.007393	0.00183435	0.00203737	0.00176606	0.00189912	0.00202795	0	0.00223218	0.00204052	0.00222406	0.00210725	0.00265731	0.00243216
FA(18:0)	M+9	0.00424323	0.00409431	0.00470686	0.00378923	0.00372875	0.0030521	0.00396491	0.00329143	0.00575015	0.00487607	0.00371862	0.00439428	0.00121934	0	0.00106901	0	0.00142359	0.00163282	0	0	0	0	0	0
FA(18:0)	M+10	0.00845911	0.00772413	0.00715755	0.00460834	0.00552843	0.00522389	0.00680941	0.0059684	0.00685775	0.00687569	0.00723646	0.00681016	0.00203315	0.00233016	0.00250965	0.00334927	0.0026225	0.00279362	0.00178533	0.00312631	0.00226296	0.0025449	0.00255396	0.00281604
FA(18:0)	M+11	0.00393991	0.00317317	0.00480649	0.00336441	0.00300535	0.0031022	0.00383891	0.00395906	0.00392006	0.00453745	0.0045963	0.00367584	0.00127401	0	0	0	0.00129597	0.00133531	0	0	0	0	0	0
FA(18:0)	M+12	0.00697578	0.00712552	0.0052647	0.00397942	0.00474104	0.00485725	0.00760789	0.00731086	0.00776151	0.00641302	0.00668339	0.00607733	0.00174911	0.00219018	0	0.00268069	0.00320404	0.00192273	0.00198587	0.00257548	0.00287105	0.00199242	0	0.00209678
FA(18:0)	M+13	0.00376563	0.00298033	0.00302859	0.00135565	0.00161132	0.0033468	0.00286285	0.00306236	0.00338188	0.00294145	0.00287353	0.00255636	0	0	0	0	0	0	0	0.0014429	0	0	0.00139787	0.00103656
FA(18:0)	M+14	0.00529265	0.00423335	0.0041666	0.00266382	0.00317788	0.00260786	0.00526454	0.00457127	0.00538935	0.00531815	0.00442106	0.00366401	0.00104925	0.00179047	0	0.00208317	0	0	0.00131614	0.00160058	0	0.00192749	0	0.00199354
FA(18:0)	M+15	0.00193995	0.00224993	0.00271715	0	0	0.00117671	0.00166195	0.00170307	0.00184342	0.00162777	0	0.00183903	0	0	0	0	0	0	0	0	0	0	0	0
FA(18:0)	M+16	0	0	0	0	0	0	0.0028079	0.00306744	0.00255672	0.00252251	0.00253577	0	0	0	0	0	0	0	0	0	0	0	0	0
FA(18:0)	M+17	0	0	0	0	0	0	0	0	0	0	0	0	0	0	0	0	0	0	0	0	0	0	0	0
FA(18:0)	M+18	0	0	0	0	0	0	0	0	0	0	0	0	0	0	0	0	0	0	0	0	0	0	0	0
FA(18:1)	M+0	0.956311	0.955306	0.950293	0.964355	0.965882	0.959593	0.963387	0.966829	0.954334	0.960898	0.968585	0.972563	0.998626	0.996512	0.996483	0.994637	0.995497	0.993745	0.99675	0.99225	0.996939	0.996141	0.994286	0.996194
FA(18:1)	M+1	0.00457983	0.0063653	0	0.00214372	0.000739062	0.00108576	0.00189885	0.00171551	0.000185052	0.0033507	0	0	0	0	0	0	0	0	0	0.0018443	0.000436088	0	0.000121441	0.000693314
FA(18:1)	M+2	0.0169222	0.0148082	0.019904	0.0140972	0.0150779	0.0153191	0.0162908	0.0131921	0.0210697	0.0169186	0.0129372	0.0124107	0.00110683	0.00324895	0.00343698	0.00536305	0.0045034	0.00625452	0.00315118	0.00537704	0.00244468	0.00385876	0.00507823	0.00311301
FA(18:1)	M+3	9.77e-06	0.00147006	0.00133692	0.000773428	4.72e-05	0.000758899	0.000327878	0.000639949	0.00133433	0	0	0.000510446	0.00026744	0.000238735	8.01e-05	0	0	0	9.84e-05	0.000529141	0.000180299	0	0.000513969	0
FA(18:1)	M+4	0	0.00220794	0.00199902	0.00201721	0.00138048	0.0040918	0.00114717	0.0012562	0	0	0.00139106	0.00101449	0	0	0	0	0	0	0	0	0	0	0	0
FA(18:1)	M+5	0	0	0	0	0	0	0	0	0	0	0	0	0	0	0	0	0	0	0	0	0	0	0	0
FA(18:1)	M+6	0.00220304	0.00264003	0.00265558	0.00198806	0.00182628	0.00211839	0.00162078	0.00158532	0.00251631	0.00156306	0.00147756	0.00119835	0	0	0	0	0	0	0	0	0	0	0	0
FA(18:1)	M+7	0	0	0.00176826	0.00158489	0.00113223	0.00163176	0.000985562	0.000801386	0.00114546	0.00160797	0	0.000903984	0	0	0	0	0	0	0	0	0	0	0	0
FA(18:1)	M+8	0.00263085	0.00420447	0.00308139	0.0026678	0.00272621	0.00270438	0.00250487	0.00241321	0.00296073	0.00178684	0.00307763	0.00228909	0	0	0	0	0	0	0	0	0	0	0	0
FA(18:1)	M+9	0.00261346	0	0.00210028	0.00180947	0.00178779	0.00224285	0.00156552	0.00120195	0.00312023	0.00183591	0.00166053	0.000999951	0	0	0	0	0	0	0	0	0	0	0	0
FA(18:1)	M+10	0.00380696	0.00526644	0.00440343	0.00237946	0.00294346	0.0027253	0.00277639	0.0031483	0.00401982	0.00348273	0.00269263	0.00200021	0	0	0	0	0	0	0	0	0	0	0	0
FA(18:1)	M+11	0.00298924	0.00279399	0.002777	0	0.00121565	0.00179478	0.00170433	0.00144996	0.00203793	0.00227591	0.00183712	0.00141554	0	0	0	0	0	0	0	0	0	0	0	0
FA(18:1)	M+12	0.00307744	0.00493762	0.00391737	0.00269135	0.00276131	0.00319884	0.0028508	0.002408	0.00301969	0.00337034	0.00272892	0.00246826	0	0	0	0	0	0	0	0	0	0	0	0
FA(18:1)	M+13	0.00168064	0	0.00225913	0.00128539	0.00100073	0	0.000821428	0.00106591	0.00146187	0	0.00105846	0.000745871	0	0	0	0	0	0	0	0	0	0	0	0
FA(18:1)	M+14	0.00317579	0	0.00350429	0.00220733	0.00147937	0.00273504	0.00211867	0.00229345	0.00279454	0.00291042	0.00255426	0.00148021	0	0	0	0	0	0	0	0	0	0	0	0
FA(18:1)	M+15	0	0	0	0	0	0	0	0	0	0	0	0	0	0	0	0	0	0	0	0	0	0	0	0
FA(18:1)	M+16	0	0	0	0	0	0	0	0	0	0	0	0	0	0	0	0	0	0	0	0	0	0	0	0
FA(18:1)	M+17	0	0	0	0	0	0	0	0	0	0	0	0	0	0	0	0	0	0	0	0	0	0	0	0
FA(18:1)	M+18	0	0	0	0	0	0	0	0	0	0	0	0	0	0	0	0	0	0	0	0	0	0	0	0
FA(18:2)	M+0	0.999105	1	0.996905	0.98964	1	0.996412	0.994871	0.995235	0.990857	0.995933	0.994825	0.99895	1	1	1	0.995015	1	1	1	0.999825	1	0.994368	1	0.99919
FA(18:2)	M+1	0	0	0	0.01036	0	0	0.000956209	0	0.0070402	0.0040669	0.00517492	0.00104953	0	0	0	0.00498524	0	0	0	0.000174839	0	0.00278478	0	0
FA(18:2)	M+2	0.00089489	0	0.00309496	0	0	0.00358832	0.00417293	0.0047655	0.00210309	0	0	0	0	0	0	0	0	0	0	0	0	0.00284746	0	0.000810307
FA(18:2)	M+3	0	0	0	0	0	0	0	0	0	0	0	0	0	0	0	0	0	0	0	0	0	0	0	0
FA(18:2)	M+4	0	0	0	0	0	0	0	0	0	0	0	0	0	0	0	0	0	0	0	0	0	0	0	0
FA(18:2)	M+5	0	0	0	0	0	0	0	0	0	0	0	0	0	0	0	0	0	0	0	0	0	0	0	0
FA(18:2)	M+6	0	0	0	0	0	0	0	0	0	0	0	0	0	0	0	0	0	0	0	0	0	0	0	0
FA(18:2)	M+7	0	0	0	0	0	0	0	0	0	0	0	0	0	0	0	0	0	0	0	0	0	0	0	0
FA(18:2)	M+8	0	0	0	0	0	0	0	0	0	0	0	0	0	0	0	0	0	0	0	0	0	0	0	0
FA(18:2)	M+9	0	0	0	0	0	0	0	0	0	0	0	0	0	0	0	0	0	0	0	0	0	0	0	0
FA(18:2)	M+10	0	0	0	0	0	0	0	0	0	0	0	0	0	0	0	0	0	0	0	0	0	0	0	0
FA(18:2)	M+11	0	0	0	0	0	0	0	0	0	0	0	0	0	0	0	0	0	0	0	0	0	0	0	0
FA(18:2)	M+12	0	0	0	0	0	0	0	0	0	0	0	0	0	0	0	0	0	0	0	0	0	0	0	0
FA(18:2)	M+13	0	0	0	0	0	0	0	0	0	0	0	0	0	0	0	0	0	0	0	0	0	0	0	0
FA(18:2)	M+14	0	0	0	0	0	0	0	0	0	0	0	0	0	0	0	0	0	0	0	0	0	0	0	0
FA(18:2)	M+15	0	0	0	0	0	0	0	0	0	0	0	0	0	0	0	0	0	0	0	0	0	0	0	0
FA(18:2)	M+16	0	0	0	0	0	0	0	0	0	0	0	0	0	0	0	0	0	0	0	0	0	0	0	0
FA(18:2)	M+17	0	0	0	0	0	0	0	0	0	0	0	0	0	0	0	0	0	0	0	0	0	0	0	0
FA(18:2)	M+18	0	0	0	0	0	0	0	0	0	0	0	0	0	0	0	0	0	0	0	0	0	0	0	0
FA(18:3)	M+0	0.985007	1	1	1	1	0.973457	1	0.991529	0.988315	0.989256	0.97685	1	0.996552	1	0.994014	1	1	1	0.975277	0.994773	1	1	0.981694	1
FA(18:3)	M+1	0.0149929	0	0	0	0	0.0265431	0	0.00847087	0.0116845	0.0107441	0.0231496	0	0.00344807	0	0.00598586	0	0	0	0.0247225	0.00522726	0	0	0.0183055	0
FA(18:3)	M+2	0	0	0	0	0	0	0	0	0	0	0	0	0	0	0	0	0	0	0	0	0	0	0	0
FA(18:3)	M+3	0	0	0	0	0	0	0	0	0	0	0	0	0	0	0	0	0	0	0	0	0	0	0	0
FA(18:3)	M+4	0	0	0	0	0	0	0	0	0	0	0	0	0	0	0	0	0	0	0	0	0	0	0	0
FA(18:3)	M+5	0	0	0	0	0	0	0	0	0	0	0	0	0	0	0	0	0	0	0	0	0	0	0	0
FA(18:3)	M+6	0	0	0	0	0	0	0	0	0	0	0	0	0	0	0	0	0	0	0	0	0	0	0	0
FA(18:3)	M+7	0	0	0	0	0	0	0	0	0	0	0	0	0	0	0	0	0	0	0	0	0	0	0	0
FA(18:3)	M+8	0	0	0	0	0	0	0	0	0	0	0	0	0	0	0	0	0	0	0	0	0	0	0	0
FA(18:3)	M+9	0	0	0	0	0	0	0	0	0	0	0	0	0	0	0	0	0	0	0	0	0	0	0	0
FA(18:3)	M+10	0	0	0	0	0	0	0	0	0	0	0	0	0	0	0	0	0	0	0	0	0	0	0	0
FA(18:3)	M+11	0	0	0	0	0	0	0	0	0	0	0	0	0	0	0	0	0	0	0	0	0	0	0	0
FA(18:3)	M+12	0	0	0	0	0	0	0	0	0	0	0	0	0	0	0	0	0	0	0	0	0	0	0	0
FA(18:3)	M+13	0	0	0	0	0	0	0	0	0	0	0	0	0	0	0	0	0	0	0	0	0	0	0	0
FA(18:3)	M+14	0	0	0	0	0	0	0	0	0	0	0	0	0	0	0	0	0	0	0	0	0	0	0	0
FA(18:3)	M+15	0	0	0	0	0	0	0	0	0	0	0	0	0	0	0	0	0	0	0	0	0	0	0	0
FA(18:3)	M+16	0	0	0	0	0	0	0	0	0	0	0	0	0	0	0	0	0	0	0	0	0	0	0	0
FA(18:3)	M+17	0	0	0	0	0	0	0	0	0	0	0	0	0	0	0	0	0	0	0	0	0	0	0	0
FA(18:3)	M+18	0	0	0	0	0	0	0	0	0	0	0	0	0	0	0	0	0	0	0	0	0	0	0	0
FA(18:4)	M+0	NA	NA	1	NA	1	1	1	NA	NA	NA	1	1	1	1	NA	NA	1	NA	1	1	NA	NA	NA	1
FA(18:4)	M+1	NA	NA	0	NA	0	0	0	NA	NA	NA	0	0	0	0	NA	NA	0	NA	0	0	NA	NA	NA	0
FA(18:4)	M+2	NA	NA	0	NA	0	0	0	NA	NA	NA	0	0	0	0	NA	NA	0	NA	0	0	NA	NA	NA	0
FA(18:4)	M+3	NA	NA	0	NA	0	0	0	NA	NA	NA	0	0	0	0	NA	NA	0	NA	0	0	NA	NA	NA	0
FA(18:4)	M+4	NA	NA	0	NA	0	0	0	NA	NA	NA	0	0	0	0	NA	NA	0	NA	0	0	NA	NA	NA	0
FA(18:4)	M+5	NA	NA	0	NA	0	0	0	NA	NA	NA	0	0	0	0	NA	NA	0	NA	0	0	NA	NA	NA	0
FA(18:4)	M+6	NA	NA	0	NA	0	0	0	NA	NA	NA	0	0	0	0	NA	NA	0	NA	0	0	NA	NA	NA	0
FA(18:4)	M+7	NA	NA	0	NA	0	0	0	NA	NA	NA	0	0	0	0	NA	NA	0	NA	0	0	NA	NA	NA	0
FA(18:4)	M+8	NA	NA	0	NA	0	0	0	NA	NA	NA	0	0	0	0	NA	NA	0	NA	0	0	NA	NA	NA	0
FA(18:4)	M+9	NA	NA	0	NA	0	0	0	NA	NA	NA	0	0	0	0	NA	NA	0	NA	0	0	NA	NA	NA	0
FA(18:4)	M+10	NA	NA	0	NA	0	0	0	NA	NA	NA	0	0	0	0	NA	NA	0	NA	0	0	NA	NA	NA	0
FA(18:4)	M+11	NA	NA	0	NA	0	0	0	NA	NA	NA	0	0	0	0	NA	NA	0	NA	0	0	NA	NA	NA	0
FA(18:4)	M+12	NA	NA	0	NA	0	0	0	NA	NA	NA	0	0	0	0	NA	NA	0	NA	0	0	NA	NA	NA	0
FA(18:4)	M+13	NA	NA	0	NA	0	0	0	NA	NA	NA	0	0	0	0	NA	NA	0	NA	0	0	NA	NA	NA	0
FA(18:4)	M+14	NA	NA	0	NA	0	0	0	NA	NA	NA	0	0	0	0	NA	NA	0	NA	0	0	NA	NA	NA	0
FA(18:4)	M+15	NA	NA	0	NA	0	0	0	NA	NA	NA	0	0	0	0	NA	NA	0	NA	0	0	NA	NA	NA	0
FA(18:4)	M+16	NA	NA	0	NA	0	0	0	NA	NA	NA	0	0	0	0	NA	NA	0	NA	0	0	NA	NA	NA	0
FA(18:4)	M+17	NA	NA	0	NA	0	0	0	NA	NA	NA	0	0	0	0	NA	NA	0	NA	0	0	NA	NA	NA	0
FA(18:4)	M+18	NA	NA	0	NA	0	0	0	NA	NA	NA	0	0	0	0	NA	NA	0	NA	0	0	NA	NA	NA	0
FA(20:1)	M+0	0.89904	0.870632	0.88331	0.939205	0.916568	0.915582	0.908647	0.90856	0.87366	0.909181	0.897409	0.907922	0.962317	0.922731	0.940937	0.933433	0.928051	0.943148	0.957153	0.941422	0.954825	0.962054	0.950471	0.95954
FA(20:1)	M+1	0	0.0272	0.0240993	0.00428952	0.0151066	0	0.00858466	0.0171052	0.0103835	0.00579544	0.0213987	0.0175942	0	0.0146931	0.000344617	0.00496023	0.012086	0	0.00680259	0.00828086	0.0017475	0	0.00954092	0.000380447
FA(20:1)	M+2	0.10096	0.102168	0.0925905	0.0565059	0.0683259	0.0844178	0.0827687	0.0743351	0.115957	0.0850232	0.0811926	0.0744835	0.0376828	0.062576	0.0587186	0.0616066	0.0598634	0.0568524	0.0360445	0.0502976	0.0434271	0.0379462	0.0399885	0.0400794
FA(20:1)	M+3	0	0	0	0	0	0	0	0	0	0	0	0	0	0	0	0	0	0	0	0	0	0	0	0
FA(20:1)	M+4	0	0	0	0	0	0	0	0	0	0	0	0	0	0	0	0	0	0	0	0	0	0	0	0
FA(20:1)	M+5	0	0	0	0	0	0	0	0	0	0	0	0	0	0	0	0	0	0	0	0	0	0	0	0
FA(20:1)	M+6	0	0	0	0	0	0	0	0	0	0	0	0	0	0	0	0	0	0	0	0	0	0	0	0
FA(20:1)	M+7	0	0	0	0	0	0	0	0	0	0	0	0	0	0	0	0	0	0	0	0	0	0	0	0
FA(20:1)	M+8	0	0	0	0	0	0	0	0	0	0	0	0	0	0	0	0	0	0	0	0	0	0	0	0
FA(20:1)	M+9	0	0	0	0	0	0	0	0	0	0	0	0	0	0	0	0	0	0	0	0	0	0	0	0
FA(20:1)	M+10	0	0	0	0	0	0	0	0	0	0	0	0	0	0	0	0	0	0	0	0	0	0	0	0
FA(20:1)	M+11	0	0	0	0	0	0	0	0	0	0	0	0	0	0	0	0	0	0	0	0	0	0	0	0
FA(20:1)	M+12	0	0	0	0	0	0	0	0	0	0	0	0	0	0	0	0	0	0	0	0	0	0	0	0
FA(20:1)	M+13	0	0	0	0	0	0	0	0	0	0	0	0	0	0	0	0	0	0	0	0	0	0	0	0
FA(20:1)	M+14	0	0	0	0	0	0	0	0	0	0	0	0	0	0	0	0	0	0	0	0	0	0	0	0
FA(20:1)	M+15	0	0	0	0	0	0	0	0	0	0	0	0	0	0	0	0	0	0	0	0	0	0	0	0
FA(20:1)	M+16	0	0	0	0	0	0	0	0	0	0	0	0	0	0	0	0	0	0	0	0	0	0	0	0
FA(20:1)	M+17	0	0	0	0	0	0	0	0	0	0	0	0	0	0	0	0	0	0	0	0	0	0	0	0
FA(20:1)	M+18	0	0	0	0	0	0	0	0	0	0	0	0	0	0	0	0	0	0	0	0	0	0	0	0
FA(20:1)	M+19	0	0	0	0	0	0	0	0	0	0	0	0	0	0	0	0	0	0	0	0	0	0	0	0
FA(20:1)	M+20	0	0	0	0	0	0	0	0	0	0	0	0	0	0	0	0	0	0	0	0	0	0	0	0
FA(20:2)	M+0	1	1	0.936445	1	1	1	0.842363	0.839211	1	0.855469	0.877632	0.986603	0.964324	1	0.906227	1	0.967869	1	0.94631	0.99991	0.974473	1	1	1
FA(20:2)	M+1	0	0	0.0635545	0	0	0	0.0284095	0.0524617	0	0	0.0187607	0.0133966	0.0356758	0	0.0937729	0	0.0321307	0	0.0536898	8.98e-05	0.0255274	0	0	0
FA(20:2)	M+2	0	0	0	0	0	0	0.129227	0.108327	0	0.144531	0.103607	0	0	0	0	0	0	0	0	0	0	0	0	0
FA(20:2)	M+3	0	0	0	0	0	0	0	0	0	0	0	0	0	0	0	0	0	0	0	0	0	0	0	0
FA(20:2)	M+4	0	0	0	0	0	0	0	0	0	0	0	0	0	0	0	0	0	0	0	0	0	0	0	0
FA(20:2)	M+5	0	0	0	0	0	0	0	0	0	0	0	0	0	0	0	0	0	0	0	0	0	0	0	0
FA(20:2)	M+6	0	0	0	0	0	0	0	0	0	0	0	0	0	0	0	0	0	0	0	0	0	0	0	0
FA(20:2)	M+7	0	0	0	0	0	0	0	0	0	0	0	0	0	0	0	0	0	0	0	0	0	0	0	0
FA(20:2)	M+8	0	0	0	0	0	0	0	0	0	0	0	0	0	0	0	0	0	0	0	0	0	0	0	0
FA(20:2)	M+9	0	0	0	0	0	0	0	0	0	0	0	0	0	0	0	0	0	0	0	0	0	0	0	0
FA(20:2)	M+10	0	0	0	0	0	0	0	0	0	0	0	0	0	0	0	0	0	0	0	0	0	0	0	0
FA(20:2)	M+11	0	0	0	0	0	0	0	0	0	0	0	0	0	0	0	0	0	0	0	0	0	0	0	0
FA(20:2)	M+12	0	0	0	0	0	0	0	0	0	0	0	0	0	0	0	0	0	0	0	0	0	0	0	0
FA(20:2)	M+13	0	0	0	0	0	0	0	0	0	0	0	0	0	0	0	0	0	0	0	0	0	0	0	0
FA(20:2)	M+14	0	0	0	0	0	0	0	0	0	0	0	0	0	0	0	0	0	0	0	0	0	0	0	0
FA(20:2)	M+15	0	0	0	0	0	0	0	0	0	0	0	0	0	0	0	0	0	0	0	0	0	0	0	0
FA(20:2)	M+16	0	0	0	0	0	0	0	0	0	0	0	0	0	0	0	0	0	0	0	0	0	0	0	0
FA(20:2)	M+17	0	0	0	0	0	0	0	0	0	0	0	0	0	0	0	0	0	0	0	0	0	0	0	0
FA(20:2)	M+18	0	0	0	0	0	0	0	0	0	0	0	0	0	0	0	0	0	0	0	0	0	0	0	0
FA(20:2)	M+19	0	0	0	0	0	0	0	0	0	0	0	0	0	0	0	0	0	0	0	0	0	0	0	0
FA(20:2)	M+20	0	0	0	0	0	0	0	0	0	0	0	0	0	0	0	0	0	0	0	0	0	0	0	0
FA(20:3)	M+0	0.82988	0.848577	0.84787	0.876374	0.87103	0.897474	0.867596	0.882841	0.810852	0.959864	0.862597	0.86981	0.930874	0.913027	0.926255	0.906763	0.892945	0.906998	0.93651	0.91935	0.913132	0.922117	0.925919	0.923363
FA(20:3)	M+1	0.0237895	0.019319	0.00543926	0.0327922	0.0239592	0	0	0.00531904	0.0370857	0.0164918	0.0154454	0.0318622	0	0.00489111	0	0.0164967	0.0186915	0	0.00613599	0	0.0093858	0.0151646	0	0.0116985
FA(20:3)	M+2	0.14633	0.126025	0.14669	0.0908335	0.09864	0.102526	0.132404	0.11118	0.141775	0	0.121957	0.0956412	0.069126	0.0820815	0.0737449	0.0767407	0.0883637	0.0930018	0.0573539	0.08065	0.0774824	0.0627184	0.0740813	0.0649382
FA(20:3)	M+3	0	0.00607991	0	0	0.00637088	0	0	0.000659187	0.0102874	0.0236445	0	0.00268641	0	0	0	0	0	0	0	0	0	0	0	0
FA(20:3)	M+4	0	0	0	0	0	0	0	0	0	0	0	0	0	0	0	0	0	0	0	0	0	0	0	0
FA(20:3)	M+5	0	0	0	0	0	0	0	0	0	0	0	0	0	0	0	0	0	0	0	0	0	0	0	0
FA(20:3)	M+6	0	0	0	0	0	0	0	0	0	0	0	0	0	0	0	0	0	0	0	0	0	0	0	0
FA(20:3)	M+7	0	0	0	0	0	0	0	0	0	0	0	0	0	0	0	0	0	0	0	0	0	0	0	0
FA(20:3)	M+8	0	0	0	0	0	0	0	0	0	0	0	0	0	0	0	0	0	0	0	0	0	0	0	0
FA(20:3)	M+9	0	0	0	0	0	0	0	0	0	0	0	0	0	0	0	0	0	0	0	0	0	0	0	0
FA(20:3)	M+10	0	0	0	0	0	0	0	0	0	0	0	0	0	0	0	0	0	0	0	0	0	0	0	0
FA(20:3)	M+11	0	0	0	0	0	0	0	0	0	0	0	0	0	0	0	0	0	0	0	0	0	0	0	0
FA(20:3)	M+12	0	0	0	0	0	0	0	0	0	0	0	0	0	0	0	0	0	0	0	0	0	0	0	0
FA(20:3)	M+13	0	0	0	0	0	0	0	0	0	0	0	0	0	0	0	0	0	0	0	0	0	0	0	0
FA(20:3)	M+14	0	0	0	0	0	0	0	0	0	0	0	0	0	0	0	0	0	0	0	0	0	0	0	0
FA(20:3)	M+15	0	0	0	0	0	0	0	0	0	0	0	0	0	0	0	0	0	0	0	0	0	0	0	0
FA(20:3)	M+16	0	0	0	0	0	0	0	0	0	0	0	0	0	0	0	0	0	0	0	0	0	0	0	0
FA(20:3)	M+17	0	0	0	0	0	0	0	0	0	0	0	0	0	0	0	0	0	0	0	0	0	0	0	0
FA(20:3)	M+18	0	0	0	0	0	0	0	0	0	0	0	0	0	0	0	0	0	0	0	0	0	0	0	0
FA(20:3)	M+19	0	0	0	0	0	0	0	0	0	0	0	0	0	0	0	0	0	0	0	0	0	0	0	0
FA(20:3)	M+20	0	0	0	0	0	0	0	0	0	0	0	0	0	0	0	0	0	0	0	0	0	0	0	0
FA(20:4)	M+0	0.986833	0.986212	0.989044	0.9935	0.990773	0.992571	0.987994	0.988446	0.98671	0.986558	0.986877	0.98761	0.999004	0.998317	0.999815	0.998807	0.998244	0.997822	0.998199	0.998305	0.997686	0.996272	0.997176	0.99621
FA(20:4)	M+1	0	0.00175818	0	0	0	3.27e-05	0	0	0.00124095	0.00192822	0.00212036	0	0	0	0	0	0	0	0	0	0	0.000758487	0	0.0013402
FA(20:4)	M+2	0.0118342	0.0109971	0.00887494	0.00577711	0.00808048	0.00630888	0.0105386	0.0106803	0.0108292	0.0101241	0.00982846	0.0112915	0.000996121	0.00151168	0.000113494	0.000950902	0.00175621	0.00217776	0.00136191	0.0012761	0.00162951	0.00255908	0.00229177	0.0022892
FA(20:4)	M+3	0.000123929	0	0.000912464	2.73e-05	0.000291094	0.000543253	0.000165008	0	0	0.000671656	0.000149824	0.000217692	0	0.000170927	7.19e-05	0.000241902	0	0	0.000438789	5.43e-05	0.000349603	0.000410649	7.65e-05	0.000160841
FA(20:4)	M+4	0.00120849	0.00103311	0.00116875	0.000695708	0.000855656	0.0005446	0.00130226	0.000874099	0.00122024	0.000718128	0.00102476	0.000880267	0	0	0	0	0	0	0	0.000364854	0.000335222	0	0.000455623	0
FA(20:4)	M+5	0	0	0	0	0	0	0	0	0	0	0	0	0	0	0	0	0	0	0	0	0	0	0	0
FA(20:4)	M+6	0	0	0	0	0	0	0	0	0	0	0	0	0	0	0	0	0	0	0	0	0	0	0	0
FA(20:4)	M+7	0	0	0	0	0	0	0	0	0	0	0	0	0	0	0	0	0	0	0	0	0	0	0	0
FA(20:4)	M+8	0	0	0	0	0	0	0	0	0	0	0	0	0	0	0	0	0	0	0	0	0	0	0	0
FA(20:4)	M+9	0	0	0	0	0	0	0	0	0	0	0	0	0	0	0	0	0	0	0	0	0	0	0	0
FA(20:4)	M+10	0	0	0	0	0	0	0	0	0	0	0	0	0	0	0	0	0	0	0	0	0	0	0	0
FA(20:4)	M+11	0	0	0	0	0	0	0	0	0	0	0	0	0	0	0	0	0	0	0	0	0	0	0	0
FA(20:4)	M+12	0	0	0	0	0	0	0	0	0	0	0	0	0	0	0	0	0	0	0	0	0	0	0	0
FA(20:4)	M+13	0	0	0	0	0	0	0	0	0	0	0	0	0	0	0	0	0	0	0	0	0	0	0	0
FA(20:4)	M+14	0	0	0	0	0	0	0	0	0	0	0	0	0	0	0	0	0	0	0	0	0	0	0	0
FA(20:4)	M+15	0	0	0	0	0	0	0	0	0	0	0	0	0	0	0	0	0	0	0	0	0	0	0	0
FA(20:4)	M+16	0	0	0	0	0	0	0	0	0	0	0	0	0	0	0	0	0	0	0	0	0	0	0	0
FA(20:4)	M+17	0	0	0	0	0	0	0	0	0	0	0	0	0	0	0	0	0	0	0	0	0	0	0	0
FA(20:4)	M+18	0	0	0	0	0	0	0	0	0	0	0	0	0	0	0	0	0	0	0	0	0	0	0	0
FA(20:4)	M+19	0	0	0	0	0	0	0	0	0	0	0	0	0	0	0	0	0	0	0	0	0	0	0	0
FA(20:4)	M+20	0	0	0	0	0	0	0	0	0	0	0	0	0	0	0	0	0	0	0	0	0	0	0	0
FA(20:5)	M+0	0.937397	1	0.978912	1	0.969599	0.975507	0.964726	1	0.999435	0.966997	0.962397	1	1	1	0.996734	0.986022	1	1	0.986579	0.965254	0.9853	1	0.958506	0.984595
FA(20:5)	M+1	0.0423063	0	0.0210877	0	0	0.00839334	0.00602594	0	0.000565152	0	0.00937159	0	0	0	0.00326621	0.0139785	0	0	0	0.0133056	0.00536753	0	0.0328677	0
FA(20:5)	M+2	0.0202967	0	0	0	0.0304008	0.0160993	0.0292485	0	0	0.0330027	0.0282314	0	0	0	0	0	0	0	0.0134215	0.02144	0.00933242	0	0.00862603	0.0154047
FA(20:5)	M+3	0	0	0	0	0	0	0	0	0	0	0	0	0	0	0	0	0	0	0	0	0	0	0	0
FA(20:5)	M+4	0	0	0	0	0	0	0	0	0	0	0	0	0	0	0	0	0	0	0	0	0	0	0	0
FA(20:5)	M+5	0	0	0	0	0	0	0	0	0	0	0	0	0	0	0	0	0	0	0	0	0	0	0	0
FA(20:5)	M+6	0	0	0	0	0	0	0	0	0	0	0	0	0	0	0	0	0	0	0	0	0	0	0	0
FA(20:5)	M+7	0	0	0	0	0	0	0	0	0	0	0	0	0	0	0	0	0	0	0	0	0	0	0	0
FA(20:5)	M+8	0	0	0	0	0	0	0	0	0	0	0	0	0	0	0	0	0	0	0	0	0	0	0	0
FA(20:5)	M+9	0	0	0	0	0	0	0	0	0	0	0	0	0	0	0	0	0	0	0	0	0	0	0	0
FA(20:5)	M+10	0	0	0	0	0	0	0	0	0	0	0	0	0	0	0	0	0	0	0	0	0	0	0	0
FA(20:5)	M+11	0	0	0	0	0	0	0	0	0	0	0	0	0	0	0	0	0	0	0	0	0	0	0	0
FA(20:5)	M+12	0	0	0	0	0	0	0	0	0	0	0	0	0	0	0	0	0	0	0	0	0	0	0	0
FA(20:5)	M+13	0	0	0	0	0	0	0	0	0	0	0	0	0	0	0	0	0	0	0	0	0	0	0	0
FA(20:5)	M+14	0	0	0	0	0	0	0	0	0	0	0	0	0	0	0	0	0	0	0	0	0	0	0	0
FA(20:5)	M+15	0	0	0	0	0	0	0	0	0	0	0	0	0	0	0	0	0	0	0	0	0	0	0	0
FA(20:5)	M+16	0	0	0	0	0	0	0	0	0	0	0	0	0	0	0	0	0	0	0	0	0	0	0	0
FA(20:5)	M+17	0	0	0	0	0	0	0	0	0	0	0	0	0	0	0	0	0	0	0	0	0	0	0	0
FA(20:5)	M+18	0	0	0	0	0	0	0	0	0	0	0	0	0	0	0	0	0	0	0	0	0	0	0	0
FA(20:5)	M+19	0	0	0	0	0	0	0	0	0	0	0	0	0	0	0	0	0	0	0	0	0	0	0	0
FA(20:5)	M+20	0	0	0	0	0	0	0	0	0	0	0	0	0	0	0	0	0	0	0	0	0	0	0	0
FA(22:1)	M+0	1	1	1	1	1	1	1	1	1	1	1	1	1	1	1	1	1	1	0.9628	1	1	0.915809	1	1
FA(22:1)	M+1	0	0	0	0	0	0	0	0	0	0	0	0	0	0	0	0	0	0	0.0371997	0	0	0.084191	0	0
FA(22:1)	M+2	0	0	0	0	0	0	0	0	0	0	0	0	0	0	0	0	0	0	0	0	0	0	0	0
FA(22:1)	M+3	0	0	0	0	0	0	0	0	0	0	0	0	0	0	0	0	0	0	0	0	0	0	0	0
FA(22:1)	M+4	0	0	0	0	0	0	0	0	0	0	0	0	0	0	0	0	0	0	0	0	0	0	0	0
FA(22:1)	M+5	0	0	0	0	0	0	0	0	0	0	0	0	0	0	0	0	0	0	0	0	0	0	0	0
FA(22:1)	M+6	0	0	0	0	0	0	0	0	0	0	0	0	0	0	0	0	0	0	0	0	0	0	0	0
FA(22:1)	M+7	0	0	0	0	0	0	0	0	0	0	0	0	0	0	0	0	0	0	0	0	0	0	0	0
FA(22:1)	M+8	0	0	0	0	0	0	0	0	0	0	0	0	0	0	0	0	0	0	0	0	0	0	0	0
FA(22:1)	M+9	0	0	0	0	0	0	0	0	0	0	0	0	0	0	0	0	0	0	0	0	0	0	0	0
FA(22:1)	M+10	0	0	0	0	0	0	0	0	0	0	0	0	0	0	0	0	0	0	0	0	0	0	0	0
FA(22:1)	M+11	0	0	0	0	0	0	0	0	0	0	0	0	0	0	0	0	0	0	0	0	0	0	0	0
FA(22:1)	M+12	0	0	0	0	0	0	0	0	0	0	0	0	0	0	0	0	0	0	0	0	0	0	0	0
FA(22:1)	M+13	0	0	0	0	0	0	0	0	0	0	0	0	0	0	0	0	0	0	0	0	0	0	0	0
FA(22:1)	M+14	0	0	0	0	0	0	0	0	0	0	0	0	0	0	0	0	0	0	0	0	0	0	0	0
FA(22:1)	M+15	0	0	0	0	0	0	0	0	0	0	0	0	0	0	0	0	0	0	0	0	0	0	0	0
FA(22:1)	M+16	0	0	0	0	0	0	0	0	0	0	0	0	0	0	0	0	0	0	0	0	0	0	0	0
FA(22:1)	M+17	0	0	0	0	0	0	0	0	0	0	0	0	0	0	0	0	0	0	0	0	0	0	0	0
FA(22:1)	M+18	0	0	0	0	0	0	0	0	0	0	0	0	0	0	0	0	0	0	0	0	0	0	0	0
FA(22:1)	M+19	0	0	0	0	0	0	0	0	0	0	0	0	0	0	0	0	0	0	0	0	0	0	0	0
FA(22:1)	M+20	0	0	0	0	0	0	0	0	0	0	0	0	0	0	0	0	0	0	0	0	0	0	0	0
FA(22:1)	M+0	0	0	0	0	0	0	0	0	0	0	0	0	0	0	0	0	0	0	0	0	0	0	0	0
FA(22:1)	M+1	0	0	0	0	0	0	0	0	0	0	0	0	0	0	0	0	0	0	0	0	0	0	0	0
FA(22:6)	M+2	0.997959	0.998374	0.998373	0.99862	0.997168	0.999363	0.997507	0.999075	0.998425	0.998252	0.998577	0.998705	1	1	0.999871	0.999995	0.999997	0.998862	1	0.99859	0.999741	0.998779	0.999827	0.999473
FA(22:6)	M+3	0	0.000827235	0	0	0	0	0.00104303	0	0	0.000276665	0	0	0	0	0	0	0	0	0	0.00104642	0	0.000877329	0.000172754	0
FA(22:6)	M+4	0.00204068	0.000798276	0.00115203	0.00137972	0.00283161	0.000636832	0.00100489	0.000925005	0.00156325	0.00110021	0.00107041	0.00129462	0	0	0	0	0	0.00113808	0	0.000363378	0	0	0	0.000249535
FA(22:6)	M+5	0	0	0.000474595	0	0	0	0.000444903	0	1.16e-05	0.000371274	0.00035231	0	0	0	0.000128648	5.43e-06	3.31e-06	0	0	0	0.000258575	0.000344149	0	0.000277452
FA(22:6)	M+6	0	0	0	0	0	0	0	0	0	0	0	0	0	0	0	0	0	0	0	0	0	0	0	0
FA(22:6)	M+7	0	0	0	0	0	0	0	0	0	0	0	0	0	0	0	0	0	0	0	0	0	0	0	0
FA(22:6)	M+8	0	0	0	0	0	0	0	0	0	0	0	0	0	0	0	0	0	0	0	0	0	0	0	0
FA(22:6)	M+9	0	0	0	0	0	0	0	0	0	0	0	0	0	0	0	0	0	0	0	0	0	0	0	0
FA(22:6)	M+10	0	0	0	0	0	0	0	0	0	0	0	0	0	0	0	0	0	0	0	0	0	0	0	0
FA(22:6)	M+11	0	0	0	0	0	0	0	0	0	0	0	0	0	0	0	0	0	0	0	0	0	0	0	0
FA(22:6)	M+12	0	0	0	0	0	0	0	0	0	0	0	0	0	0	0	0	0	0	0	0	0	0	0	0
FA(22:6)	M+13	0	0	0	0	0	0	0	0	0	0	0	0	0	0	0	0	0	0	0	0	0	0	0	0
FA(22:6)	M+14	0	0	0	0	0	0	0	0	0	0	0	0	0	0	0	0	0	0	0	0	0	0	0	0
FA(22:6)	M+15	0	0	0	0	0	0	0	0	0	0	0	0	0	0	0	0	0	0	0	0	0	0	0	0
FA(22:6)	M+16	0	0	0	0	0	0	0	0	0	0	0	0	0	0	0	0	0	0	0	0	0	0	0	0
FA(22:6)	M+17	0	0	0	0	0	0	0	0	0	0	0	0	0	0	0	0	0	0	0	0	0	0	0	0
FA(22:6)	M+18	0	0	0	0	0	0	0	0	0	0	0	0	0	0	0	0	0	0	0	0	0	0	0	0
FA(22:6)	M+19	0	0	0	0	0	0	0	0	0	0	0	0	0	0	0	0	0	0	0	0	0	0	0	0
FA(22:6)	M+20	0	0	0	0	0	0	0	0	0	0	0	0	0	0	0	0	0	0	0	0	0	0	0	0
FA(22:6)	M+21	0	0	0	0	0	0	0	0	0	0	0	0	0	0	0	0	0	0	0	0	0	0	0	0
FA(22:6)	M+22	0	0	0	0	0	0	0	0	0	0	0	0	0	0	0	0	0	0	0	0	0	0	0	0
FA(22:6)	M+0	0	0	0	0	0	0	0	0	0	0	0	0	0	0	0	0	0	0	0	0	0	0	0	0
FA(22:6)	M+1	0	0	0	0	0	0	0	0	0	0	0	0	0	0	0	0	0	0	0	0	0	0	0	0
FA(24:0)	M+2	NA	NA	NA	NA	NA	NA	NA	NA	NA	NA	NA	NA	NA	NA	NA	NA	NA	NA	NA	NA	NA	NA	NA	NA
FA(24:0)	M+3	NA	NA	NA	NA	NA	NA	NA	NA	NA	NA	NA	NA	NA	NA	NA	NA	NA	NA	NA	NA	NA	NA	NA	NA
FA(24:0)	M+4	NA	NA	NA	NA	NA	NA	NA	NA	NA	NA	NA	NA	NA	NA	NA	NA	NA	NA	NA	NA	NA	NA	NA	NA
FA(24:0)	M+5	NA	NA	NA	NA	NA	NA	NA	NA	NA	NA	NA	NA	NA	NA	NA	NA	NA	NA	NA	NA	NA	NA	NA	NA
FA(24:0)	M+6	NA	NA	NA	NA	NA	NA	NA	NA	NA	NA	NA	NA	NA	NA	NA	NA	NA	NA	NA	NA	NA	NA	NA	NA
FA(24:0)	M+7	NA	NA	NA	NA	NA	NA	NA	NA	NA	NA	NA	NA	NA	NA	NA	NA	NA	NA	NA	NA	NA	NA	NA	NA
FA(24:0)	M+8	NA	NA	NA	NA	NA	NA	NA	NA	NA	NA	NA	NA	NA	NA	NA	NA	NA	NA	NA	NA	NA	NA	NA	NA
FA(24:0)	M+9	NA	NA	NA	NA	NA	NA	NA	NA	NA	NA	NA	NA	NA	NA	NA	NA	NA	NA	NA	NA	NA	NA	NA	NA
FA(24:0)	M+10	NA	NA	NA	NA	NA	NA	NA	NA	NA	NA	NA	NA	NA	NA	NA	NA	NA	NA	NA	NA	NA	NA	NA	NA
FA(24:0)	M+11	NA	NA	NA	NA	NA	NA	NA	NA	NA	NA	NA	NA	NA	NA	NA	NA	NA	NA	NA	NA	NA	NA	NA	NA
FA(24:0)	M+12	NA	NA	NA	NA	NA	NA	NA	NA	NA	NA	NA	NA	NA	NA	NA	NA	NA	NA	NA	NA	NA	NA	NA	NA
FA(24:0)	M+13	NA	NA	NA	NA	NA	NA	NA	NA	NA	NA	NA	NA	NA	NA	NA	NA	NA	NA	NA	NA	NA	NA	NA	NA
FA(24:0)	M+14	NA	NA	NA	NA	NA	NA	NA	NA	NA	NA	NA	NA	NA	NA	NA	NA	NA	NA	NA	NA	NA	NA	NA	NA
FA(24:0)	M+15	NA	NA	NA	NA	NA	NA	NA	NA	NA	NA	NA	NA	NA	NA	NA	NA	NA	NA	NA	NA	NA	NA	NA	NA
FA(24:0)	M+16	NA	NA	NA	NA	NA	NA	NA	NA	NA	NA	NA	NA	NA	NA	NA	NA	NA	NA	NA	NA	NA	NA	NA	NA
FA(24:0)	M+17	NA	NA	NA	NA	NA	NA	NA	NA	NA	NA	NA	NA	NA	NA	NA	NA	NA	NA	NA	NA	NA	NA	NA	NA
FA(24:0)	M+18	NA	NA	NA	NA	NA	NA	NA	NA	NA	NA	NA	NA	NA	NA	NA	NA	NA	NA	NA	NA	NA	NA	NA	NA
FA(24:0)	M+19	NA	NA	NA	NA	NA	NA	NA	NA	NA	NA	NA	NA	NA	NA	NA	NA	NA	NA	NA	NA	NA	NA	NA	NA
FA(24:0)	M+20	NA	NA	NA	NA	NA	NA	NA	NA	NA	NA	NA	NA	NA	NA	NA	NA	NA	NA	NA	NA	NA	NA	NA	NA
FA(24:0)	M+21	NA	NA	NA	NA	NA	NA	NA	NA	NA	NA	NA	NA	NA	NA	NA	NA	NA	NA	NA	NA	NA	NA	NA	NA
FA(24:0)	M+22	NA	NA	NA	NA	NA	NA	NA	NA	NA	NA	NA	NA	NA	NA	NA	NA	NA	NA	NA	NA	NA	NA	NA	NA
FA(24:0)	M+0	NA	NA	NA	NA	NA	NA	NA	NA	NA	NA	NA	NA	NA	NA	NA	NA	NA	NA	NA	NA	NA	NA	NA	NA
FA(24:0)	M+1	NA	NA	NA	NA	NA	NA	NA	NA	NA	NA	NA	NA	NA	NA	NA	NA	NA	NA	NA	NA	NA	NA	NA	NA
FA(24:0)	M+2	NA	NA	NA	NA	NA	NA	NA	NA	NA	NA	NA	NA	NA	NA	NA	NA	NA	NA	NA	NA	NA	NA	NA	NA
FA(24:0)	M+3	NA	NA	NA	NA	NA	NA	NA	NA	NA	NA	NA	NA	NA	NA	NA	NA	NA	NA	NA	NA	NA	NA	NA	NA
FA(24:1)	M+4	NA	NA	NA	NA	NA	NA	NA	NA	NA	NA	NA	NA	NA	NA	NA	NA	NA	NA	NA	NA	NA	NA	NA	NA
FA(24:1)	M+5	NA	NA	NA	NA	NA	NA	NA	NA	NA	NA	NA	NA	NA	NA	NA	NA	NA	NA	NA	NA	NA	NA	NA	NA
FA(24:1)	M+6	NA	NA	NA	NA	NA	NA	NA	NA	NA	NA	NA	NA	NA	NA	NA	NA	NA	NA	NA	NA	NA	NA	NA	NA
FA(24:1)	M+7	NA	NA	NA	NA	NA	NA	NA	NA	NA	NA	NA	NA	NA	NA	NA	NA	NA	NA	NA	NA	NA	NA	NA	NA
FA(24:1)	M+8	NA	NA	NA	NA	NA	NA	NA	NA	NA	NA	NA	NA	NA	NA	NA	NA	NA	NA	NA	NA	NA	NA	NA	NA
FA(24:1)	M+9	NA	NA	NA	NA	NA	NA	NA	NA	NA	NA	NA	NA	NA	NA	NA	NA	NA	NA	NA	NA	NA	NA	NA	NA
FA(24:1)	M+10	NA	NA	NA	NA	NA	NA	NA	NA	NA	NA	NA	NA	NA	NA	NA	NA	NA	NA	NA	NA	NA	NA	NA	NA
FA(24:1)	M+11	NA	NA	NA	NA	NA	NA	NA	NA	NA	NA	NA	NA	NA	NA	NA	NA	NA	NA	NA	NA	NA	NA	NA	NA
FA(24:1)	M+12	NA	NA	NA	NA	NA	NA	NA	NA	NA	NA	NA	NA	NA	NA	NA	NA	NA	NA	NA	NA	NA	NA	NA	NA
FA(24:1)	M+13	NA	NA	NA	NA	NA	NA	NA	NA	NA	NA	NA	NA	NA	NA	NA	NA	NA	NA	NA	NA	NA	NA	NA	NA
FA(24:1)	M+14	NA	NA	NA	NA	NA	NA	NA	NA	NA	NA	NA	NA	NA	NA	NA	NA	NA	NA	NA	NA	NA	NA	NA	NA
FA(24:1)	M+15	NA	NA	NA	NA	NA	NA	NA	NA	NA	NA	NA	NA	NA	NA	NA	NA	NA	NA	NA	NA	NA	NA	NA	NA
FA(24:1)	M+16	NA	NA	NA	NA	NA	NA	NA	NA	NA	NA	NA	NA	NA	NA	NA	NA	NA	NA	NA	NA	NA	NA	NA	NA
FA(24:1)	M+17	NA	NA	NA	NA	NA	NA	NA	NA	NA	NA	NA	NA	NA	NA	NA	NA	NA	NA	NA	NA	NA	NA	NA	NA
FA(24:1)	M+18	NA	NA	NA	NA	NA	NA	NA	NA	NA	NA	NA	NA	NA	NA	NA	NA	NA	NA	NA	NA	NA	NA	NA	NA
FA(24:1)	M+19	NA	NA	NA	NA	NA	NA	NA	NA	NA	NA	NA	NA	NA	NA	NA	NA	NA	NA	NA	NA	NA	NA	NA	NA
FA(24:1)	M+20	NA	NA	NA	NA	NA	NA	NA	NA	NA	NA	NA	NA	NA	NA	NA	NA	NA	NA	NA	NA	NA	NA	NA	NA
FA(24:1)	M+21	NA	NA	NA	NA	NA	NA	NA	NA	NA	NA	NA	NA	NA	NA	NA	NA	NA	NA	NA	NA	NA	NA	NA	NA
FA(24:1)	M+22	NA	NA	NA	NA	NA	NA	NA	NA	NA	NA	NA	NA	NA	NA	NA	NA	NA	NA	NA	NA	NA	NA	NA	NA
FA(24:1)	M+0	NA	NA	NA	NA	NA	NA	NA	NA	NA	NA	NA	NA	NA	NA	NA	NA	NA	NA	NA	NA	NA	NA	NA	NA
FA(24:1)	M+1	NA	NA	NA	NA	NA	NA	NA	NA	NA	NA	NA	NA	NA	NA	NA	NA	NA	NA	NA	NA	NA	NA	NA	NA
FA(24:1)	M+2	NA	NA	NA	NA	NA	NA	NA	NA	NA	NA	NA	NA	NA	NA	NA	NA	NA	NA	NA	NA	NA	NA	NA	NA
FA(24:1)	M+3	NA	NA	NA	NA	NA	NA	NA	NA	NA	NA	NA	NA	NA	NA	NA	NA	NA	NA	NA	NA	NA	NA	NA	NA
FA(24:1)	M+4	NA	NA	NA	NA	NA	NA	NA	NA	NA	NA	NA	NA	NA	NA	NA	NA	NA	NA	NA	NA	NA	NA	NA	NA
FA(24:1)	M+5	NA	NA	NA	NA	NA	NA	NA	NA	NA	NA	NA	NA	NA	NA	NA	NA	NA	NA	NA	NA	NA	NA	NA	NA
	M+6	NA	NA	NA	NA	NA	NA	NA	NA	NA	NA	NA	NA	NA	NA	NA	NA	NA	NA	NA	NA	NA	NA	NA	NA
	M+7	NA	NA	NA	NA	NA	NA	NA	NA	NA	NA	NA	NA	NA	NA	NA	NA	NA	NA	NA	NA	NA	NA	NA	NA
	M+8	NA	NA	NA	NA	NA	NA	NA	NA	NA	NA	NA	NA	NA	NA	NA	NA	NA	NA	NA	NA	NA	NA	NA	NA
	M+9	309.28	NA	NA	NA	NA	NA	NA	NA	NA	NA	NA	NA	NA	NA	NA	NA	NA	NA	NA	NA	NA	NA	NA	NA
	M+10
	M+11
	M+12
	M+13
	M+14
	M+15
	M+16
	M+17
	M+18
	M+19
	M+20
	M+21
	M+22
	M+23
	M+24
	M+0
	M+1
	M+2
	M+3
	M+4
	M+5
	M+6
	M+7
	M+8
	M+9
	M+10
	M+11
	M+12
	M+13
	M+14
	M+15
	M+16
	M+17
	M+18
	M+19
	M+20
	M+21
	M+22
	M+23
	M+24

## Sheet: MID_intestine
Fatty acid	Isotopologue	intes_24h_12w_1	intes_24h_12w_2	intes_24h_12w_3	intes_24h_12w_4	intes_24h_12w_5	intes_24h_12w_6	intes_24h_78w_1	intes_24h_78w_2	intes_24h_78w_3	intes_24h_78w_4	intes_24h_78w_5	intes_24h_78w_6	intes_6h_12w_1	intes_6h_12w_2	intes_6h_12w_3	intes_6h_12w_4	intes_6h_12w_5	intes_6h_12w_6	intes_6h_78w_1	intes_6h_78w_2	intes_6h_78w_3	intes_6h_78w_4	intes_6h_78w_5	intes_6h_78w_6
FA(10:0)	M+0	0.995413	0.996234	0.996586	0.998154	0.996447	0.997652	1	0.995626	0.99804	0.996953	1	0.998288	0.999604	0.99933	0.999686	1	1	0.999363	1	1	1	1	1	1
FA(10:0)	M+1	0.00090036	0	4.77e-05	0	0.000878266	0	0	0.000603555	0	0	0	0	0	0	0	0	0	0	0	0	0	0	0	0
FA(10:0)	M+2	0	0	0	0	0	0	0	0	0	0	0	0	0	0	0	0	0	0	0	0	0	0	0	0
FA(10:0)	M+3	0	0	0	0	0	0	0	0	0	0	0	0	0	0	0	0	0	0	0	0	0	0	0	0
FA(10:0)	M+4	0.000190203	0.000342992	0.000267873	0.000408231	0.000315657	0.000259506	0	0	0	0	0	0	0	0	0	0	0	0	0	0	0	0	0	0
FA(10:0)	M+5	0	0	0	0	0	0	0	0	0	0	0	0	0	0	0	0	0	0	0	0	0	0	0	0
FA(10:0)	M+6	0.000835596	0.000964089	0.000719	0.000616312	0.000809946	0.000507643	0	0.000660919	0.000548934	0.000650415	0	0.000637821	0	0	0	0	0	0	0	0	0	0	0	0
FA(10:0)	M+7	0.000477178	0.000380388	0.000366697	0	0.000217726	0.00024652	0	0.000635133	0.000307879	0.000453535	0	0	0	0	0	0	0	0	0	0	0	0	0	0
FA(10:0)	M+8	0.00122896	0.00125941	0.000994709	0.000821075	0.000884412	0.000899509	0	0.00147744	0.000749278	0.00113227	0	0.000739625	0.000396458	0.000670214	0.000313571	0	0	0.00063659	0	0	0	0	0	0
FA(10:0)	M+9	0.000167758	0.000249943	0.000462196	0	0	0	0	0	0	0	0	0	0	0	0	0	0	0	0	0	0	0	0	0
FA(10:0)	M+10	0.000786656	0.000568901	0.000555971	0	0.000446914	0.000434777	0	0.000997417	0.000353699	0.000811105	0	0.000334606	0	0	0	0	0	0	0	0	0	0	0	0
FA(12:0)	M+0	1	1	1	1	1	1	1	1	1	1	1	1	1	1	1	1	1	1	1	1	1	1	1	1
FA(12:0)	M+1	0	0	0	0	0	0	0	0	0	0	0	0	0	0	0	0	0	0	0	0	0	0	0	0
FA(12:0)	M+2	0	0	0	0	0	0	0	0	0	0	0	0	0	0	0	0	0	0	0	0	0	0	0	0
FA(12:0)	M+3	0	0	0	0	0	0	0	0	0	0	0	0	0	0	0	0	0	0	0	0	0	0	0	0
FA(12:0)	M+4	0	0	0	0	0	0	0	0	0	0	0	0	0	0	0	0	0	0	0	0	0	0	0	0
FA(12:0)	M+5	0	0	0	0	0	0	0	0	0	0	0	0	0	0	0	0	0	0	0	0	0	0	0	0
FA(12:0)	M+6	0	0	0	0	0	0	0	0	0	0	0	0	0	0	0	0	0	0	0	0	0	0	0	0
FA(12:0)	M+7	0	0	0	0	0	0	0	0	0	0	0	0	0	0	0	0	0	0	0	0	0	0	0	0
FA(12:0)	M+8	0	0	0	0	0	0	0	0	0	0	0	0	0	0	0	0	0	0	0	0	0	0	0	0
FA(12:0)	M+9	0	0	0	0	0	0	0	0	0	0	0	0	0	0	0	0	0	0	0	0	0	0	0	0
FA(12:0)	M+10	0	0	0	0	0	0	0	0	0	0	0	0	0	0	0	0	0	0	0	0	0	0	0	0
FA(12:0)	M+11	0	0	0	0	0	0	0	0	0	0	0	0	0	0	0	0	0	0	0	0	0	0	0	0
FA(12:0)	M+12	0	0	0	0	0	0	0	0	0	0	0	0	0	0	0	0	0	0	0	0	0	0	0	0
FA(14:0)	M+0	0.958952	0.958473	0.965354	0.97086	0.971068	0.976498	0.991912	0.953874	0.971924	0.96659	0.99038	0.972239	0.989095	0.986158	0.993541	0.996531	0.996554	0.988035	0.991687	0.995918	0.988068	0.999482	0.99937	0.993641
FA(14:0)	M+1	0.00177392	0	0.00098393	0	0.000522589	0.000405713	0	0.00184246	0.000243703	0	0.000308916	0.00212271	0.00132611	0	0.00202408	0	0	0	0	0.000166803	0	0	0	0.00141658
FA(14:0)	M+2	0.010832	0.0104639	0.0101929	0.00669148	0.00497524	0.00557081	0.00100217	0.0170772	0.00576331	0.0105287	0.00115047	0.00625979	0.00154187	0.00374857	0.000144817	0	0	0.0038417	0.00174041	0.000246788	0.000690352	0	0	0.00200186
FA(14:0)	M+3	0.000566832	0.000353463	0.000134163	0.00065174	0.000668618	0.000115287	9.93e-06	0.000175156	0.00012546	0.000342794	8.02e-05	0.000395119	0	0	0	0	0	0	0	3.8e-05	0.000128496	0	0	0.000214057
FA(14:0)	M+4	0.00100572	0.000841641	0.000687098	0.00119487	0.00116393	0.000845877	0.000604602	0.000746206	0.000830669	0.00115758	0.000579667	0.00144075	0	0	0	0	0	0	0	0	0	0	0	0
FA(14:0)	M+5	0.00085274	0.000885202	0.000662833	0.000475954	0.000450953	0	0	0.000388741	0.000497945	0.000576214	0	0.000626949	0	0	0	0	0	0	0	0	0	0	0	0
FA(14:0)	M+6	0.00210264	0.00208286	0.00187156	0.00261504	0.00246296	0.00161762	0.000702301	0.00134512	0.00118369	0.00133681	0.000763929	0.00191769	0	0	0	0	0	0	0.000562283	0	0.00113141	0.000518206	0	0
FA(14:0)	M+7	0.00113947	0.00176593	0.0010318	0.00122708	0.00117865	0.000568492	0.000346974	0.00104114	0.00113951	0.000982581	0.000533899	0.000871545	0	0	0	0	0	0	0	0	0	0	0	0
FA(14:0)	M+8	0.00409136	0.00420043	0.00325542	0.0033179	0.00349044	0.00239015	0.000823204	0.00278427	0.0029034	0.00308302	0.0011718	0.00275938	0.00180162	0.00170343	0.000927746	0.000698206	0.000590734	0.00173518	0.000996704	0.000615966	0.001984	0	0.00063043	0.000889966
FA(14:0)	M+9	0.00197722	0.00297058	0.00182637	0.00149084	0.00209198	0.0015597	0.000832091	0.00217987	0.00196918	0.0020261	0.000597359	0.00152369	0.000700494	0.000797207	0	0	0.000360737	0.000797076	0.00048156	0.000447296	0.00127315	0	0	0
FA(14:0)	M+10	0.00558453	0.00631423	0.00441859	0.00435531	0.00444012	0.0033038	0.00137135	0.00483572	0.00487758	0.0045207	0.00161805	0.00365324	0.00266995	0.00282513	0.00108244	0.000801874	0.00114243	0.00245087	0.00183438	0.00103159	0.00289513	0	0	0.000955763
FA(14:0)	M+11	0.00222644	0.00225857	0.00207789	0.0016425	0.0017451	0.00143181	0.000581739	0.00266033	0.00174726	0.00207795	0.000746141	0.00139778	0.00110159	0.000818646	0.000394121	0.000321073	0.000232113	0.00101821	0.000621465	0.000486397	0.00129718	0	0	0
FA(14:0)	M+12	0.00523578	0.00571666	0.0040789	0.00351898	0.00365621	0.00337951	0.00128548	0.00596367	0.00420688	0.00384454	0.00108734	0.00302945	0.00176355	0.0029513	0.00122139	0.00118515	0.00111966	0.00212152	0.00207581	0.00104906	0.00253214	0	0	0.000880521
FA(14:0)	M+13	0.00140661	0.0016453	0.0013026	0.000636156	0.000841018	0.000826372	0	0.00153899	0.000971507	0.00110093	0.000402291	0.000729567	0	0	0	0	0	0	0	0	0	0	0	0
FA(14:0)	M+14	0.00225286	0.00202809	0.00212141	0.00132259	0.00124435	0.00148676	0.000527778	0.0035475	0.00161622	0.00183242	0.000579402	0.00103288	0	0.00099763	0.000663947	0.000462734	0	0	0	0	0	0	0	0
FA(16:0)	M+0	0.81982	0.777106	0.781217	0.85753	0.884145	0.848475	0.897244	0.848099	0.919001	0.865884	0.888928	0.905642	0.920633	0.925275	0.924458	0.94414	0.92971	0.820634	0.91501	0.979655	0.935381	0.980552	0.949223	0.87373
FA(16:0)	M+1	0.00374871	0.00357098	0.0035622	0	0.00388683	0	0.00210197	0.00084217	0	0	0	0.00605666	0.00183968	0	0	0	0	0.000487823	0.00749778	0	0.00132355	0.00127836	0	0
FA(16:0)	M+2	0.00707091	0.00744198	0.014267	0.00434837	0.0022492	0.00641618	0.0109517	0.00509883	0.00234454	0.0068695	0.0140159	0.00737466	0.00323932	0	0.00321416	0.0041679	0.00225481	0.00195512	0.0015135	0	0	0.00173156	0.00593259	0.0159669
FA(16:0)	M+3	0.00254204	0.00222485	0.00377643	0.00182439	0.00221316	0.00213606	0.00316386	0.00232229	0.00102129	0.00249394	0.00333955	0.00165803	0.00140169	0	0.00107681	0.000942616	0.000893199	0.00138305	0.000614514	0.000855311	0.000217669	0.00132909	0.000459218	0.00290381
FA(16:0)	M+4	0.00693967	0.00666374	0.0113573	0.00646801	0.00555226	0.00699703	0.00797256	0	0	0.00686588	0.00859239	0.00436095	0.0044218	0	0.00308853	0.00329022	0.00267584	0	0.00287901	0.00171372	0.000704115	0.00286193	0.00620282	0.00980013
FA(16:0)	M+5	0.0034988	0.00281121	0.00464513	0.00324297	0.00215272	0.00373412	0.00289493	0.00222093	0.0022853	0.00226544	0.00248782	0.00253074	0.000915731	0.000746555	0.0014095	0.000575412	0.00127414	0.00336079	0.000959465	0	0.00107106	0.0012282	0.00178864	0.00306544
FA(16:0)	M+6	0.00966688	0.00797756	0.0107024	0.0105938	0.0085025	0.0102986	0.00528775	0.00505447	0.00355574	0.00678752	0.00600127	0.00448671	0.00530593	0.00227794	0.00306082	0.00225151	0.00334376	0.0116958	0.00286417	0.0015893	0.00145672	0.00267198	0.00457836	0.00731813
FA(16:0)	M+7	0.00570016	0.00689892	0.00840162	0.00593503	0.00508887	0.006636	0.00262434	0.00308398	0.00309968	0.00369047	0.00381918	0.00269248	0.00329462	0.0011818	0.00192424	0.000472878	0.00138169	0.00731917	0.00185829	0	0.00200473	0.00178626	0.00220801	0.00342792
FA(16:0)	M+8	0.0173746	0.0182646	0.0174911	0.0188404	0.0149626	0.016481	0.00710445	0.00866599	0.00585933	0.01144	0.00887505	0.00626401	0.0095119	0.00565481	0.00526376	0.00318648	0.00691243	0.024592	0.00643058	0.00229286	0.00419042	0.00278012	0.00466969	0.0109074
FA(16:0)	M+9	0.0115009	0.0136539	0.0129005	0.00925011	0.00693322	0.00819203	0.00392946	0.00591549	0.00535336	0.00693484	0.00567703	0.00507843	0.00422886	0.00339388	0.00411846	0.00180659	0.00308977	0.0119549	0.00444446	0.00154632	0.00289946	0.00151257	0.00333404	0.00629036
FA(16:0)	M+10	0.0255876	0.0319618	0.0285064	0.0232526	0.0179172	0.0237783	0.0108114	0.0183224	0.010376	0.0183153	0.0128985	0.0105769	0.0122848	0.0122148	0.00893151	0.00652132	0.00987708	0.0316976	0.0125098	0.00367694	0.00960866	0.00226833	0.00647726	0.014898
FA(16:0)	M+11	0.0137135	0.0185108	0.0144582	0.00991304	0.00704487	0.0108259	0.0062976	0.0100257	0.00710551	0.0099472	0.00685894	0.00722662	0.00538445	0.00612556	0.00520392	0.00356295	0.00507776	0.013057	0.00566143	0.00210684	0.005097	0	0.00334829	0.0080775
FA(16:0)	M+12	0.0277339	0.0401599	0.0329639	0.0216753	0.0162532	0.0216851	0.0135733	0.0266914	0.0134885	0.0202505	0.0155238	0.0132228	0.0115673	0.0158838	0.0131641	0.00948505	0.0118896	0.0309254	0.0153245	0.00462715	0.0126246	0	0.00554516	0.0176606
FA(16:0)	M+13	0.0108667	0.0162463	0.0149846	0.00582083	0.00540839	0.00869905	0.00589588	0.0115445	0.00658317	0.0106999	0.00562364	0.00552597	0.00470203	0.00619754	0.0056832	0.00410349	0.00448807	0.0103089	0	0.00193683	0.00615852	0	0.00300577	0.0063713
FA(16:0)	M+14	0.0212066	0.0290334	0.0248645	0.0134503	0.0118098	0.0144925	0.0115373	0.0287286	0.0119377	0.0175386	0.0107522	0.0107621	0.00864246	0.0130986	0.0122369	0.00871779	0.0103278	0.0200134	0.0138274	0	0.0111189	0	0.00322727	0.013055
FA(16:0)	M+15	0.00564124	0.00692168	0.0063392	0.00283261	0.0024456	0.00458794	0.00382028	0.00671491	0.00295871	0.00348935	0.00317915	0.00251851	0	0.00270439	0.00207591	0.00246222	0.00220735	0.00375377	0.00289685	0	0.00194806	0	0	0.00251049
FA(16:0)	M+16	0.00738816	0.0105522	0.00956269	0.0050228	0.00343422	0.00656471	0.00478874	0.0166698	0.00503042	0.00652759	0.00342748	0.00402252	0.00262694	0.00524576	0.00508996	0.00431319	0.00459684	0.00686144	0.00570811	0	0.00419548	0	0	0.00401683
FA(16:1)	M+0	0.844593	0.814362	0.80433	0.885877	0.920249	0.874276	0.912976	0.87032	0.935846	0.879478	0.909427	0.943935	0.975283	0.968346	0.965576	0.973184	0.953151	0.831279	0.955648	0.987648	0.97223	1	0.984549	0.87192
FA(16:1)	M+1	0.00147802	0	0.000359235	0	0.00316939	0.00197165	0	0.00334695	0	0	0	0	0	0	0	0	0.00276716	0.000498188	0	0	0.000817173	0	0	0
FA(16:1)	M+2	0.00664184	0.0030037	0.011208	0.0016321	0	0.00501367	0.00280253	0.00255783	0	0.00256706	0.00513544	0	0	0	0	0	0	0.000602585	0	0	0	0	0	0.0113311
FA(16:1)	M+3	0.00194253	0.00101288	0.00269144	0.00138139	0.000739097	0.00127078	0.00104657	0.000657305	0.000334133	0.000454639	0.00151111	0.000485127	0	0	0	0	3.06e-05	0.000305785	0	0	0	0	0	0.00281966
FA(16:1)	M+4	0.00476102	0.00344398	0.0075214	0.00339529	0.001726	0.00427797	0.00347357	0.00310064	0	0.00260407	0.00374392	0.00157788	0.00142071	0.000299731	0.000508969	0.000736038	0.00136277	0.00163052	0	0	0	0	0	0
FA(16:1)	M+5	0.00267005	0.00195739	0.0030375	0.0020962	0.00133026	0.00199062	0.00138228	0.00142395	0	0.000913616	0.00151129	0	0	0	0	0	0	0	0	0	0	0	0	0
FA(16:1)	M+6	0.00384907	0.00334688	0.00380376	0.00409198	0.00303657	0.00282695	0.00149757	0.00129072	0	0.00159278	0.00185746	0.000948515	0	0	0	0	0	0	0	0	0	0	0	0
FA(16:1)	M+7	0.00293211	0.00453621	0.00405296	0.00345507	0.00172593	0.00255684	0.00125416	0.00171044	0.00204704	0.00236994	0.00250458	0.0012113	0	0	0	0	0	0	0	0	0	0	0	0
FA(16:1)	M+8	0.00986054	0.0146785	0.0100755	0.0104222	0.00594058	0.00868668	0.0066606	0.00590851	0.00461968	0.00673527	0.00565514	0.00480621	0	0.00220238	0.00222239	0.00165731	0.00232723	0.015606	0.00245478	0.0010655	0.00237039	0	0.00216938	0.0138955
FA(16:1)	M+9	0.00920862	0.0096966	0.0088929	0.00729182	0.00438857	0.00746298	0.00443856	0.00509037	0.00330093	0.00575691	0.00467151	0.00359754	0.00159124	0.00151398	0.00129912	0.000572517	0.00166474	0.00899016	0.00261123	0.00100531	0.00136686	0	0.00129082	0.00788344
FA(16:1)	M+10	0.020432	0.0265287	0.0220559	0.0170151	0.0117061	0.0152949	0.0103668	0.0135907	0.00885578	0.0158329	0.0120431	0.00757557	0.00499019	0.004561	0.00497931	0.00298824	0.00702064	0.029068	0.00568564	0.00192158	0.00417933	0	0.00334438	0.0191616
FA(16:1)	M+11	0.0127993	0.0181612	0.0171277	0.00918548	0.00642972	0.0099843	0.00701446	0.00969968	0.0056685	0.0115496	0.00670379	0.00488221	0.00359666	0.00307385	0.0028725	0.00174996	0.00265818	0.0154351	0.00390982	0.00138516	0.00210339	0	0.00139655	0.0092856
FA(16:1)	M+12	0.0276354	0.0354251	0.0358164	0.0207207	0.0148888	0.0222078	0.015616	0.0222495	0.0127241	0.0219797	0.0153655	0.0113339	0.00681659	0.00655986	0.00720434	0.00620856	0.00967757	0.0375469	0.00977344	0.00264403	0.00600527	0	0.00333116	0.0242973
FA(16:1)	M+13	0.0137626	0.0156569	0.0144646	0.00800926	0.00660782	0.00899636	0.00682972	0.0126187	0.00621899	0.0120002	0.00816749	0.00561294	0.00186433	0.00318759	0.00320446	0.00253366	0.00426968	0.0140623	0.00428991	0.000837573	0.00233077	0	0.00115936	0.0098045
FA(16:1)	M+14	0.021994	0.0301774	0.0322218	0.0157886	0.0111077	0.0197078	0.0150069	0.0258022	0.0123811	0.0204962	0.0134211	0.00828053	0.0044371	0.00625319	0.00729186	0.00648292	0.00858891	0.0296036	0.00983641	0.00264306	0.00570467	0	0.00275925	0.0198199
FA(16:1)	M+15	0.006278	0.00665734	0.00763081	0.00356383	0.00277629	0.00479775	0.00410839	0.00696142	0.00271873	0.00627789	0.00353397	0.0020917	0	0.00176011	0.00191454	0.00120978	0.00241364	0.00610563	0.00237592	0	0.000940125	0	0	0.00294285
FA(16:1)	M+16	0.0091622	0.0113552	0.0147099	0.00607414	0.00417771	0.00867676	0.00552631	0.0136713	0.00528505	0.00939089	0.00474801	0.00366109	0	0.0022426	0.00292662	0.00267738	0.00406741	0.00926644	0.0034148	0.000849865	0.00195207	0	0	0.00683841
FA(18:0)	M+0	0.979785	0.989578	0.994265	0.993413	0.989585	0.993182	0.93369	0.997081	0.997357	0.977557	0.934631	0.937016	0.9996	1	0.999923	1	0.999556	0.999922	1	1	0.999789	1	0.997358	0.989964
FA(18:0)	M+1	0	0	0	0	0	0	0.00282174	0	0	0	0	0	0.000399533	0	0	0	0	0	0	0	0.000210602	0	0	0.000440042
FA(18:0)	M+2	0.00311234	0.00049904	0.00187382	0.00254382	0.00883537	0	0.0159213	0.00135138	4.65e-05	0.00485757	0.019532	0.0165848	0	0	0	0	0.00044368	0	0	0	0	0	0.00248527	0.00850388
FA(18:0)	M+3	0.000605709	6.4e-05	0	0	0	0.00101024	0.00395118	0	0.000648776	0.000537668	0.00214557	0.00112496	0	0	7.65e-05	0	0	7.85e-05	0	0	0	0	0.000156735	0.00109171
FA(18:0)	M+4	0.00165043	0.000770431	9.69e-06	0	0	0.000622266	0.00612771	0	0	0.00144024	0.00495941	0.00479327	0	0	0	0	0	0	0	0	0	0	0	0
FA(18:0)	M+5	0.000578643	3.99e-05	0.000238411	0	0	0	0.00240778	0	0	0	0.00165593	0.00199284	0	0	0	0	0	0	0	0	0	0	0	0
FA(18:0)	M+6	0.000609536	0.000341367	4.32e-05	6.65e-05	0	0.000149121	0.0037781	0	0	0	0.00271692	0.00224047	0	0	0	0	0	0	0	0	0	0	0	0
FA(18:0)	M+7	0.000254408	5.02e-05	6.25e-05	0	0	0	0.00128955	0	0	0	0.00166117	0.00164412	0	0	0	0	0	0	0	0	0	0	0	0
FA(18:0)	M+8	0.000512046	0.000723866	0.000205363	0.000275331	1.66e-05	0.000216011	0.00332212	0	0	0	0.00262418	0.00382475	0	0	0	0	0	0	0	0	0	0	0	0
FA(18:0)	M+9	0.000249362	2.08e-05	7.28e-05	4.21e-05	3.25e-05	3.64e-05	0.00205556	0	0	0	0.00166866	0.00334832	0	0	0	0	0	0	0	0	0	0	0	0
FA(18:0)	M+10	0.00141496	0.000858754	0.000264614	0.000419946	0.000201778	0.000707223	0.00292997	0	0	0.00242634	0.00360807	0.00366756	0	0	0	0	0	0	0	0	0	0	0	0
FA(18:0)	M+11	0.00101492	0.00055808	0.000214351	0.000433057	0.000208717	0.000313049	0.00300231	0	0	0	0.00245072	0.00391417	0	0	0	0	0	0	0	0	0	0	0	0
FA(18:0)	M+12	0.00234737	0.00175752	0.0006512	0.000967961	0.000727156	0.00130898	0.00434411	0	0.00194743	0.00291832	0.00593028	0.00499122	0	0	0	0	0	0	0	0	0	0	0	0
FA(18:0)	M+13	0.00145706	0.000841022	0.00036962	5.11e-05	2.17e-05	0.00023468	0.00279575	0	0	0.00240445	0.0042219	0.00407715	0	0	0	0	0	0	0	0	0	0	0	0
FA(18:0)	M+14	0.0026016	0.00184494	0.000722484	0.00113453	0.00037162	0.000982025	0.00490117	0	0	0.00322288	0.00548264	0.00536523	0	0	0	0	0	0	0	0	0	0	0	0
FA(18:0)	M+15	0.0015837	0.000599576	0.000101614	0.000281397	0	0.000274811	0.0030022	0	0	0.00189861	0.00290909	0.00292648	0	0	0	0	0	0	0	0	0	0	0	0
FA(18:0)	M+16	0.00173103	0.00102834	0.000836453	0.000371562	0	0.00096301	0.00365956	0.00156781	0	0.0027373	0.00380261	0.00248853	0	0	0	0	0	0	0	0	0	0	0	0
FA(18:0)	M+17	0	0.000232221	6.85e-05	0	0	0	0	0	0	0	0	0	0	0	0	0	0	0	0	0	0	0	0	0
FA(18:0)	M+18	0.000491864	0.000191583	0	0	0	0	0	0	0	0	0	0	0	0	0	0	0	0	0	0	0	0	0	0
FA(18:1)	M+0	0.949665	0.960461	0.912323	0.967015	0.97718	0.949952	0.965025	0.941931	0.982533	0.972245	0.973918	0.987354	0.99602	0.992594	0.991443	0.992748	0.992868	0.974646	0.990814	0.996926	0.996792	0.999134	0.999538	0.978237
FA(18:1)	M+1	0.00286127	0	0.00305923	6.92e-05	0	0.00189657	0.00388982	0.00267043	0	0	0.00199116	0.000361509	0	0.000876748	0	0	0.000123409	0	0.00133155	0	0	0.000865718	0.000462143	0
FA(18:1)	M+2	0.00506861	0.00395749	0.0144609	0.00234573	0.00294335	0.00514956	0.00564256	0.00591337	0.000346672	0.00284084	0.00310107	0.00097606	0	0	0	0.00027178	0	0	0	0	0	0	0	0.000746088
FA(18:1)	M+3	0.00134088	0.000513643	0.00273677	0.000432075	0.000105825	0.0014615	0.000715493	0.000527575	0.000673259	0.000262317	0.00103698	1.82e-05	0	0	0.000414015	0.000483429	0.000267984	0.000313069	2.28e-05	0	0	0	0	0.000359218
FA(18:1)	M+4	0.00330126	0.00127565	0.00581573	0.00106016	0.000780875	0.00239885	0.00240052	0.00193427	0.000632383	0.00097158	0.00135886	0.000361636	0.000347123	0	0.000903554	0.000767454	0.000869116	0.00059395	0.000509863	0.000383219	0	0	0	0.00128235
FA(18:1)	M+5	0.00121879	0.000381846	0.00184273	0.000325975	0.000237025	0.000554729	0.000890591	0.000765367	0.000224935	0.000206974	0.000589675	0	0	0	0	0	0	0	0	0	0	0	0	0
FA(18:1)	M+6	0.00164601	0.000784734	0.00266058	0.000809382	0.000582296	0.00174404	0.00140861	0.00111112	0.000493692	0.000561948	0.000861937	0	0	0	0.000486914	0.00034562	0	0.000593688	0	0	0	0	0	0
FA(18:1)	M+7	0.000710787	0.000539578	0.00153779	0.000690411	0.000401	0.000717221	0.000491066	0.000605163	0.000133943	0.000277987	0.000419956	0	0	0	0	0	0	0	0	0	0	0	0	0
FA(18:1)	M+8	0.00168845	0.00151852	0.00241339	0.00140274	0.000863638	0.00166517	0.00100062	0.00121821	0.000629974	0.000778003	0.000959391	0.000746085	0	0	0.000429332	0.000340351	0	0.00120242	0	0	0	0	0	0
FA(18:1)	M+9	0.0012536	0.00157459	0.00168601	0.00153339	0.000697429	0.00141353	0.000689106	0.000913816	0.000591722	0.000856302	0.00066916	0.000615889	0	0	0	0	0	0	0	0	0	0	0	0
FA(18:1)	M+10	0.00287876	0.00264249	0.00439424	0.00284901	0.00193854	0.00338218	0.00159797	0.00272222	0.0011349	0.00176297	0.00160473	0.00114264	0.000564242	0.000721925	0.000677926	0.00047055	0.000557741	0.00276272	0.000716428	0.000276488	0	0	0	0.00319396
FA(18:1)	M+11	0.00195676	0.00290255	0.00384136	0.0021783	0.0014819	0.00247969	0.00127983	0.00205752	0.00113086	0.00153414	0.00138773	0.000759366	0.00014258	0.000304776	0.000356056	0.000195996	0.000441337	0.00170427	0	0	0	0	0	0
FA(18:1)	M+12	0.00542024	0.00478714	0.00823365	0.0038211	0.00279375	0.00548462	0.00271847	0.00516207	0.00190372	0.00321012	0.00244296	0.00173079	0.000772235	0.00122485	0.00101333	0.00081696	0.000994668	0.00436965	0.00138461	0.00060838	0.000776178	0	0	0.00408729
FA(18:1)	M+13	0.00356797	0.00327401	0.00508644	0.00243439	0.00179349	0.00376142	0.00217746	0.00328632	0.00151366	0.00207252	0.00169505	0.00152323	0.000471651	0.000871877	0.000616122	0.000525575	0.000487484	0.00212123	0.000702816	0.000390677	0.000315184	0	0	0.00211066
FA(18:1)	M+14	0.00639476	0.00598673	0.0108082	0.00543887	0.00331885	0.006399	0.00342173	0.00918042	0.0028907	0.0044202	0.00318264	0.00191253	0.000738734	0.00131826	0.00120875	0.00112458	0.00122754	0.00516219	0.00199768	0.000697565	0.000967329	0	0	0.004734
FA(18:1)	M+15	0.00292421	0.00263885	0.00521549	0.00193638	0.00138781	0.00301841	0.00166183	0.00434822	0.00126431	0.00205091	0.00141859	0.000965025	0.000260895	0.000483939	0.000785248	0.000741997	0.000406007	0.00183536	0.000765349	0	0.000250088	0	0	0.00175037
FA(18:1)	M+16	0.00511172	0.00434415	0.00865434	0.00381462	0.00236885	0.00541966	0.00297777	0.00915274	0.00237311	0.00381917	0.00209799	0.0015329	0.000682966	0.00119013	0.00118537	0.00116799	0.00145705	0.00361228	0.0017552	0.000717434	0.000898953	0	0	0.00349892
FA(18:1)	M+17	0.00143024	0.00097434	0.00207526	0.000702512	0.000444673	0.00140218	0.000689012	0.00201618	0.000784382	0.000802992	0.00062354	0	0	0	0	0	0	0	0	0	0	0	0	0
FA(18:1)	M+18	0.00156031	0.00144264	0.00315459	0.00114051	0.000680618	0.00169939	0.00132302	0.00448396	0.000744414	0.00132634	0.00064104	0	0	0.00041348	0.000480793	0	0.00030012	0.00108283	0	0	0	0	0	0
FA(18:2)	M+0	1	0.997978	1	1	1	1	1	1	1	1	1	1	1	1	1	0.997547	1	1	1	0.998797	1	1	1	1
FA(18:2)	M+1	0	0.00202243	0	0	0	0	0	0	0	0	0	0	0	0	0	0.00245338	0	0	0	0.0012033	0	0	0	0
FA(18:2)	M+2	0	0	0	0	0	0	0	0	0	0	0	0	0	0	0	0	0	0	0	0	0	0	0	0
FA(18:2)	M+3	0	0	0	0	0	0	0	0	0	0	0	0	0	0	0	0	0	0	0	0	0	0	0	0
FA(18:2)	M+4	0	0	0	0	0	0	0	0	0	0	0	0	0	0	0	0	0	0	0	0	0	0	0	0
FA(18:2)	M+5	0	0	0	0	0	0	0	0	0	0	0	0	0	0	0	0	0	0	0	0	0	0	0	0
FA(18:2)	M+6	0	0	0	0	0	0	0	0	0	0	0	0	0	0	0	0	0	0	0	0	0	0	0	0
FA(18:2)	M+7	0	0	0	0	0	0	0	0	0	0	0	0	0	0	0	0	0	0	0	0	0	0	0	0
FA(18:2)	M+8	0	0	0	0	0	0	0	0	0	0	0	0	0	0	0	0	0	0	0	0	0	0	0	0
FA(18:2)	M+9	0	0	0	0	0	0	0	0	0	0	0	0	0	0	0	0	0	0	0	0	0	0	0	0
FA(18:2)	M+10	0	0	0	0	0	0	0	0	0	0	0	0	0	0	0	0	0	0	0	0	0	0	0	0
FA(18:2)	M+11	0	0	0	0	0	0	0	0	0	0	0	0	0	0	0	0	0	0	0	0	0	0	0	0
FA(18:2)	M+12	0	0	0	0	0	0	0	0	0	0	0	0	0	0	0	0	0	0	0	0	0	0	0	0
FA(18:2)	M+13	0	0	0	0	0	0	0	0	0	0	0	0	0	0	0	0	0	0	0	0	0	0	0	0
FA(18:2)	M+14	0	0	0	0	0	0	0	0	0	0	0	0	0	0	0	0	0	0	0	0	0	0	0	0
FA(18:2)	M+15	0	0	0	0	0	0	0	0	0	0	0	0	0	0	0	0	0	0	0	0	0	0	0	0
FA(18:2)	M+16	0	0	0	0	0	0	0	0	0	0	0	0	0	0	0	0	0	0	0	0	0	0	0	0
FA(18:2)	M+17	0	0	0	0	0	0	0	0	0	0	0	0	0	0	0	0	0	0	0	0	0	0	0	0
FA(18:2)	M+18	0	0	0	0	0	0	0	0	0	0	0	0	0	0	0	0	0	0	0	0	0	0	0	0
FA(18:3)	M+0	1	1	1	1	1	1	1	1	1	0.999262	1	1	1	1	1	1	1	1	1	1	1	1	1	1
FA(18:3)	M+1	0	0	0	0	0	0	0	0	0	0.000737723	0	0	0	0	0	0	0	0	0	0	0	0	0	0
FA(18:3)	M+2	0	0	0	0	0	0	0	0	0	0	0	0	0	0	0	0	0	0	0	0	0	0	0	0
FA(18:3)	M+3	0	0	0	0	0	0	0	0	0	0	0	0	0	0	0	0	0	0	0	0	0	0	0	0
FA(18:3)	M+4	0	0	0	0	0	0	0	0	0	0	0	0	0	0	0	0	0	0	0	0	0	0	0	0
FA(18:3)	M+5	0	0	0	0	0	0	0	0	0	0	0	0	0	0	0	0	0	0	0	0	0	0	0	0
FA(18:3)	M+6	0	0	0	0	0	0	0	0	0	0	0	0	0	0	0	0	0	0	0	0	0	0	0	0
FA(18:3)	M+7	0	0	0	0	0	0	0	0	0	0	0	0	0	0	0	0	0	0	0	0	0	0	0	0
FA(18:3)	M+8	0	0	0	0	0	0	0	0	0	0	0	0	0	0	0	0	0	0	0	0	0	0	0	0
FA(18:3)	M+9	0	0	0	0	0	0	0	0	0	0	0	0	0	0	0	0	0	0	0	0	0	0	0	0
FA(18:3)	M+10	0	0	0	0	0	0	0	0	0	0	0	0	0	0	0	0	0	0	0	0	0	0	0	0
FA(18:3)	M+11	0	0	0	0	0	0	0	0	0	0	0	0	0	0	0	0	0	0	0	0	0	0	0	0
FA(18:3)	M+12	0	0	0	0	0	0	0	0	0	0	0	0	0	0	0	0	0	0	0	0	0	0	0	0
FA(18:3)	M+13	0	0	0	0	0	0	0	0	0	0	0	0	0	0	0	0	0	0	0	0	0	0	0	0
FA(18:3)	M+14	0	0	0	0	0	0	0	0	0	0	0	0	0	0	0	0	0	0	0	0	0	0	0	0
FA(18:3)	M+15	0	0	0	0	0	0	0	0	0	0	0	0	0	0	0	0	0	0	0	0	0	0	0	0
FA(18:3)	M+16	0	0	0	0	0	0	0	0	0	0	0	0	0	0	0	0	0	0	0	0	0	0	0	0
FA(18:3)	M+17	0	0	0	0	0	0	0	0	0	0	0	0	0	0	0	0	0	0	0	0	0	0	0	0
FA(18:3)	M+18	0	0	0	0	0	0	0	0	0	0	0	0	0	0	0	0	0	0	0	0	0	0	0	0
FA(18:4)	M+0	1	0.997852	0.984246	1	0.999848	1	1	1	1	1	0.996987	0.980432	1	0.988118	1	0.991578	1	0.997509	1	1	1	0.98453	1	1
FA(18:4)	M+1	0	0.002148	0.0106329	0	0	0	0	0	0	0	0	0.0166187	0	0.0118819	0	0.00842231	0	0.00249117	0	0	0	0.0154696	0	0
FA(18:4)	M+2	0	0	0.00512098	0	0.000151641	0	0	0	0	0	0.00301327	0.00294949	0	0	0	0	0	0	0	0	0	0	0	0
FA(18:4)	M+3	0	0	0	0	0	0	0	0	0	0	0	0	0	0	0	0	0	0	0	0	0	0	0	0
FA(18:4)	M+4	0	0	0	0	0	0	0	0	0	0	0	0	0	0	0	0	0	0	0	0	0	0	0	0
FA(18:4)	M+5	0	0	0	0	0	0	0	0	0	0	0	0	0	0	0	0	0	0	0	0	0	0	0	0
FA(18:4)	M+6	0	0	0	0	0	0	0	0	0	0	0	0	0	0	0	0	0	0	0	0	0	0	0	0
FA(18:4)	M+7	0	0	0	0	0	0	0	0	0	0	0	0	0	0	0	0	0	0	0	0	0	0	0	0
FA(18:4)	M+8	0	0	0	0	0	0	0	0	0	0	0	0	0	0	0	0	0	0	0	0	0	0	0	0
FA(18:4)	M+9	0	0	0	0	0	0	0	0	0	0	0	0	0	0	0	0	0	0	0	0	0	0	0	0
FA(18:4)	M+10	0	0	0	0	0	0	0	0	0	0	0	0	0	0	0	0	0	0	0	0	0	0	0	0
FA(18:4)	M+11	0	0	0	0	0	0	0	0	0	0	0	0	0	0	0	0	0	0	0	0	0	0	0	0
FA(18:4)	M+12	0	0	0	0	0	0	0	0	0	0	0	0	0	0	0	0	0	0	0	0	0	0	0	0
FA(18:4)	M+13	0	0	0	0	0	0	0	0	0	0	0	0	0	0	0	0	0	0	0	0	0	0	0	0
FA(18:4)	M+14	0	0	0	0	0	0	0	0	0	0	0	0	0	0	0	0	0	0	0	0	0	0	0	0
FA(18:4)	M+15	0	0	0	0	0	0	0	0	0	0	0	0	0	0	0	0	0	0	0	0	0	0	0	0
FA(18:4)	M+16	0	0	0	0	0	0	0	0	0	0	0	0	0	0	0	0	0	0	0	0	0	0	0	0
FA(18:4)	M+17	0	0	0	0	0	0	0	0	0	0	0	0	0	0	0	0	0	0	0	0	0	0	0	0
FA(18:4)	M+18	0	0	0	0	0	0	0	0	0	0	0	0	0	0	0	0	0	0	0	0	0	0	0	0
FA(20:0)	M+0	0.996042	1	0.994852	0.990185	1	1	0.865702	0.988558	1	0.99204	0.817929	0.85112	1	1	0.99738	1	0.999097	0.992844	0.96918	0.997413	1	1	0.999293	0.999797
FA(20:0)	M+1	0	0	0.00514814	0.00981461	0	0	0.00406536	0.0114416	0	0.00106698	0	0	0	0	0.00262027	0	0	0.00715573	0.0308203	0	0	0	2.92e-05	0.000202664
FA(20:0)	M+2	0.00395774	0	0	0	0	0	0.0152969	0	0	0.00689291	0.0173667	0.0127783	0	0	0	0	0.000902554	0	0	0.00258705	0	0	0.000678263	0
FA(20:0)	M+3	0	0	0	0	0	0	0.00135749	0	0	0	0.000781071	0.00113549	0	0	0	0	0	0	0	0	0	0	0	0
FA(20:0)	M+4	0	0	0	0	0	0	0.00447877	0	0	0	0.00549973	0.00421248	0	0	0	0	0	0	0	0	0	0	0	0
FA(20:0)	M+5	0	0	0	0	0	0	0	0	0	0	0	0	0	0	0	0	0	0	0	0	0	0	0	0
FA(20:0)	M+6	0	0	0	0	0	0	0	0	0	0	0	0	0	0	0	0	0	0	0	0	0	0	0	0
FA(20:0)	M+7	0	0	0	0	0	0	0	0	0	0	0	0	0	0	0	0	0	0	0	0	0	0	0	0
FA(20:0)	M+8	0	0	0	0	0	0	0	0	0	0	0	0	0	0	0	0	0	0	0	0	0	0	0	0
FA(20:0)	M+9	0	0	0	0	0	0	0.00490679	0	0	0	0.0042988	0.00695207	0	0	0	0	0	0	0	0	0	0	0	0
FA(20:0)	M+10	0	0	0	0	0	0	0.00701689	0	0	0	0.0109464	0.0110091	0	0	0	0	0	0	0	0	0	0	0	0
FA(20:0)	M+11	0	0	0	0	0	0	0.00710203	0	0	0	0.0111373	0.0112935	0	0	0	0	0	0	0	0	0	0	0	0
FA(20:0)	M+12	0	0	0	0	0	0	0.0127219	0	0	0	0.0210531	0.0177195	0	0	0	0	0	0	0	0	0	0	0	0
FA(20:0)	M+13	0	0	0	0	0	0	0.0119505	0	0	0	0.0157522	0.0141025	0	0	0	0	0	0	0	0	0	0	0	0
FA(20:0)	M+14	0	0	0	0	0	0	0.0164151	0	0	0	0.0292958	0.0218842	0	0	0	0	0	0	0	0	0	0	0	0
FA(20:0)	M+15	0	0	0	0	0	0	0.0104352	0	0	0	0.0189322	0.0132964	0	0	0	0	0	0	0	0	0	0	0	0
FA(20:0)	M+16	0	0	0	0	0	0	0.0168967	0	0	0	0.0232966	0.0186123	0	0	0	0	0	0	0	0	0	0	0	0
FA(20:0)	M+17	0	0	0	0	0	0	0.0102705	0	0	0	0.0105705	0.00697588	0	0	0	0	0	0	0	0	0	0	0	0
FA(20:0)	M+18	0	0	0	0	0	0	0.0113837	0	0	0	0.0131409	0.00890859	0	0	0	0	0	0	0	0	0	0	0	0
FA(20:0)	M+19	0	0	0	0	0	0	0	0	0	0	0	0	0	0	0	0	0	0	0	0	0	0	0	0
FA(20:0)	M+20	0	0	0	0	0	0	0	0	0	0	0	0	0	0	0	0	0	0	0	0	0	0	0	0
FA(20:1)	M+0	0.845819	0.789111	0.745514	0.868115	0.890372	0.818188	0.788586	0.938663	0.926327	0.849384	0.768686	0.820321	0.996282	1	1	0.99778	0.997901	0.99802	0.999809	0.998766	1	0.999736	0.997964	0.98254
FA(20:1)	M+1	0	0	0.000375811	0	0.00290083	0.00193802	0.00102343	0	0.000264909	0.000477448	0	0.000352876	0.00293367	0	0	0.000899962	0	0.00100121	0	0	0	0	0	0.0012092
FA(20:1)	M+2	0.0152431	0.0142235	0.0261779	0.0112907	0.00848706	0.0199545	0.0241553	0.00919039	0.00596234	0.0141629	0.0215211	0.0143603	0.00071964	0	0	0.0010351	0.00209943	0.000978863	0	0.00123383	0	0	0.00158441	0.0152012
FA(20:1)	M+3	0.000778554	0	0.00125045	0.000157408	0.000716269	0.000741008	0.000662689	0.000706	0.000184225	0.000151934	0.00126622	0.000778736	6.52e-05	0	0	0.000285255	0	0	0.000191361	0	0	0.00026412	0.000451798	0.00104912
FA(20:1)	M+4	0.00283909	0.00224961	0.00403726	0.00217823	0.00166292	0.00325192	0.00319702	0.00151989	0.00109847	0.0022492	0.0024114	0.0019953	0	0	0	0	0	0	0	0	0	0	0	0
FA(20:1)	M+5	0.000314607	0.00036583	0.000996339	0.00177584	0.000554586	0.00153502	0.00146072	0.000447756	0	0.000413989	0.00106335	0.00135874	0	0	0	0	0	0	0	0	0	0	0	0
FA(20:1)	M+6	0.00137112	0.00118874	0.00173063	0.00265314	0.00102025	0.00247893	0.00183295	0.000707623	0.000634956	0.00110217	0.00216281	0.00263238	0	0	0	0	0	0	0	0	0	0	0	0
FA(20:1)	M+7	0.000903044	0.00123897	0.0011704	0.00286202	0.00152139	0.00318722	0.00197023	0.000841843	0.000816437	0.00147843	0.00218795	0.00330104	0	0	0	0	0	0	0	0	0	0	0	0
FA(20:1)	M+8	0.00149705	0.00310838	0.00244232	0.00481499	0.00313822	0.00584294	0.00460594	0.00116331	0.00221282	0.00298263	0.00583411	0.00586759	0	0	0	0	0	0	0	0	0	0	0	0
FA(20:1)	M+9	0.00240764	0.00400168	0.00362706	0.00560241	0.00337844	0.00689593	0.00493138	0.00168043	0.00202407	0.0033932	0.00605251	0.00736161	0	0	0	0	0	0	0	0	0	0	0	0
FA(20:1)	M+10	0.00494629	0.00885277	0.00864306	0.00786595	0.0064576	0.0108059	0.0101573	0.00267232	0.00387553	0.00724883	0.0114384	0.0119044	0	0	0	0	0	0	0	0	0	0	0	0
FA(20:1)	M+11	0.00596032	0.0101876	0.00930722	0.00892305	0.00678791	0.0113371	0.0118689	0.00309699	0.00384438	0.00799301	0.0127224	0.0129776	0	0	0	0	0	0	0	0	0	0	0	0
FA(20:1)	M+12	0.01182	0.0186958	0.0201838	0.0121034	0.0101477	0.0176848	0.0189873	0.00472537	0.00774289	0.0143829	0.0238917	0.0186355	0	0	0	0	0	0	0	0	0	0	0	0
FA(20:1)	M+13	0.0116376	0.018056	0.0187761	0.0109534	0.00904375	0.0160807	0.0177056	0.00495229	0.00654597	0.0130295	0.0208517	0.0180867	0	0	0	0	0	0	0	0	0	0	0	0
FA(20:1)	M+14	0.0194866	0.0292156	0.0338194	0.0159885	0.0149646	0.0216397	0.0274789	0.0073258	0.00973948	0.0194343	0.0301697	0.0220185	0	0	0	0	0	0	0	0	0	0	0	0
FA(20:1)	M+15	0.0148691	0.0216526	0.0256869	0.0112133	0.0100426	0.0151799	0.0208406	0.00550248	0.00696482	0.0148208	0.0225322	0.0153336	0	0	0	0	0	0	0	0	0	0	0	0
FA(20:1)	M+16	0.0238417	0.0308477	0.0366596	0.0139264	0.0131589	0.017935	0.0251729	0.00670955	0.0091433	0.0184959	0.0290534	0.0190365	0	0	0	0	0	0	0	0	0	0	0	0
FA(20:1)	M+17	0.0120646	0.0168543	0.0195587	0.00666853	0.00556206	0.0095033	0.0126309	0.00363398	0.00429313	0.0102031	0.0145234	0.00923273	0	0	0	0	0	0	0	0	0	0	0	0
FA(20:1)	M+18	0.0146755	0.0190027	0.0248191	0.00821974	0.00666575	0.0102521	0.0141872	0.00387812	0.00542904	0.0114126	0.0153759	0.0094673	0	0	0	0	0	0	0	0	0	0	0	0
FA(20:1)	M+19	0.00431237	0.00600861	0.00779163	0.00238305	0.00170632	0.00275681	0.00442108	0.00120421	0.001583	0.00368229	0.00469199	0.00240115	0	0	0	0	0	0	0	0	0	0	0	0
FA(20:1)	M+20	0.00521256	0.00513903	0.00743219	0.00230505	0.00171056	0.00281105	0.00412339	0.0013789	0.00131365	0.00350113	0.00356366	0.00257685	0	0	0	0	0	0	0	0	0	0	0	0
FA(20:2)	M+0	0.94447	0.968513	0.891148	0.980972	0.978651	0.938911	0.955603	0.971495	0.989438	0.97908	0.969717	0.982439	0.989158	0.996545	0.990914	0.988059	0.988082	0.992138	0.996016	0.995548	1	0.999724	0.988276	0.961689
FA(20:2)	M+1	0.000715784	0.00515914	0.00913859	0.000120388	0	0.00576875	0.00311888	0.00385747	0.00148262	0.00404556	0.00375002	0.00210003	0.000476816	0.00197425	0	0	0	0	0	0	0	0	0	0
FA(20:2)	M+2	0.0301665	0.0193585	0.0534917	0.0144488	0.0182839	0.0306098	0.0339006	0.0207635	0.00795768	0.0157542	0.0239357	0.0148878	0.0101066	0.00148037	0.00811196	0.0119192	0.0112113	0.00692083	0.00398385	0.0044522	0	5.34e-05	0.0116951	0.0382929
FA(20:2)	M+3	0.00270801	0.0014169	0.00460257	0.000871404	0	0.00303611	0.00272077	0.000757567	0.000418089	0.000887024	0.000525933	0.000572877	0.000258993	0	0.000974362	2.19e-05	0.000706803	0.000941076	0	0	0	0.000222829	2.93e-05	1.84e-05
FA(20:2)	M+4	0.00517446	0.00232423	0.0108125	0.00105701	0.00168176	0.00435916	0.00353858	0.00283402	0.00070408	0.000232895	0.00170772	0	0	0	0	0	0	0	0	0	0	0	0	0
FA(20:2)	M+5	0.00181845	0	0.00262841	0	0	0.00205835	0.00111861	0.000292054	0	0	0.000363719	0	0	0	0	0	0	0	0	0	0	0	0	0
FA(20:2)	M+6	0.002454	0	0.00477124	0	0	0.0020885	0	0	0	0	0	0	0	0	0	0	0	0	0	0	0	0	0	0
FA(20:2)	M+7	0.000909199	0	0.00144398	0	0	0.000554831	0	0	0	0	0	0	0	0	0	0	0	0	0	0	0	0	0	0
FA(20:2)	M+8	0.00123938	0	0.00185634	0	0.000703891	0.00149708	0	0	0	0	0	0	0	0	0	0	0	0	0	0	0	0	0	0
FA(20:2)	M+9	0.0008709	0	0.00164108	0	0	0.000560156	0	0	0	0	0	0	0	0	0	0	0	0	0	0	0	0	0	0
FA(20:2)	M+10	0.000884537	0	0.00116278	0	0.000679806	0	0	0	0	0	0	0	0	0	0	0	0	0	0	0	0	0	0	0
FA(20:2)	M+11	0	0	0.00176911	0.000629563	0	0.000867075	0	0	0	0	0	0	0	0	0	0	0	0	0	0	0	0	0	0
FA(20:2)	M+12	0.00129612	0	0.00272873	0.0010322	0	0.0020868	0	0	0	0	0	0	0	0	0	0	0	0	0	0	0	0	0	0
FA(20:2)	M+13	0.00157883	0	0.00190742	0	0	0.00126243	0	0	0	0	0	0	0	0	0	0	0	0	0	0	0	0	0	0
FA(20:2)	M+14	0.00193226	0.00197606	0.00347497	0	0	0.00233699	0	0	0	0	0	0	0	0	0	0	0	0	0	0	0	0	0	0
FA(20:2)	M+15	0.00102343	0	0.00235635	0	0	0.0015984	0	0	0	0	0	0	0	0	0	0	0	0	0	0	0	0	0	0
FA(20:2)	M+16	0.00204479	0.00125237	0.00309397	0.000868921	0	0.00179497	0	0	0	0	0	0	0	0	0	0	0	0	0	0	0	0	0	0
FA(20:2)	M+17	0.00071371	0	0.00197214	0	0	0.000610085	0	0	0	0	0	0	0	0	0	0	0	0	0	0	0	0	0	0
FA(20:2)	M+18	0	0	0	0	0	0	0	0	0	0	0	0	0	0	0	0	0	0	0	0	0	0	0	0
FA(20:2)	M+19	0	0	0	0	0	0	0	0	0	0	0	0	0	0	0	0	0	0	0	0	0	0	0	0
FA(20:2)	M+20	0	0	0	0	0	0	0	0	0	0	0	0	0	0	0	0	0	0	0	0	0	0	0	0
FA(20:3)	M+0	0.950595	0.956724	0.931732	0.974804	0.950715	0.950476	0.946318	0.952374	0.966048	0.954824	0.948978	0.964812	0.983191	0.996742	0.991052	0.991011	0.987688	0.989116	0.990652	0.994232	0.995278	0.988679	0.979428	0.980158
FA(20:3)	M+1	0.0122144	0.00572003	0.0129401	0.00151209	0.00860259	0.00792946	0.00758324	0.0108171	0.00296109	0.00604135	0.00997823	0.00605012	0.00121281	0	0.000181651	0.000518494	0	0.000357268	0.000626073	0	0.00232634	0.000198749	0.000283954	0.00457463
FA(20:3)	M+2	0.0371902	0.0375556	0.0553276	0.023684	0.0403081	0.0409208	0.046099	0.0368091	0.0309913	0.0389036	0.0410437	0.029138	0.0155966	0.00325849	0.00843082	0.00811591	0.0118235	0.0105264	0.00872219	0.00497013	0.00239374	0.0111226	0.0198176	0.0147142
FA(20:3)	M+3	0	0	0	0	0.000374148	0.000673811	0	0	0	0.000231294	0	0	0	0	0.000335484	0.000354318	0.000488178	0	0	0.000797468	1.83e-06	0	0.000470751	0.000553094
FA(20:3)	M+4	0	0	0	0	0	0	0	0	0	0	0	0	0	0	0	0	0	0	0	0	0	0	0	0
FA(20:3)	M+5	0	0	0	0	0	0	0	0	0	0	0	0	0	0	0	0	0	0	0	0	0	0	0	0
FA(20:3)	M+6	0	0	0	0	0	0	0	0	0	0	0	0	0	0	0	0	0	0	0	0	0	0	0	0
FA(20:3)	M+7	0	0	0	0	0	0	0	0	0	0	0	0	0	0	0	0	0	0	0	0	0	0	0	0
FA(20:3)	M+8	0	0	0	0	0	0	0	0	0	0	0	0	0	0	0	0	0	0	0	0	0	0	0	0
FA(20:3)	M+9	0	0	0	0	0	0	0	0	0	0	0	0	0	0	0	0	0	0	0	0	0	0	0	0
FA(20:3)	M+10	0	0	0	0	0	0	0	0	0	0	0	0	0	0	0	0	0	0	0	0	0	0	0	0
FA(20:3)	M+11	0	0	0	0	0	0	0	0	0	0	0	0	0	0	0	0	0	0	0	0	0	0	0	0
FA(20:3)	M+12	0	0	0	0	0	0	0	0	0	0	0	0	0	0	0	0	0	0	0	0	0	0	0	0
FA(20:3)	M+13	0	0	0	0	0	0	0	0	0	0	0	0	0	0	0	0	0	0	0	0	0	0	0	0
FA(20:3)	M+14	0	0	0	0	0	0	0	0	0	0	0	0	0	0	0	0	0	0	0	0	0	0	0	0
FA(20:3)	M+15	0	0	0	0	0	0	0	0	0	0	0	0	0	0	0	0	0	0	0	0	0	0	0	0
FA(20:3)	M+16	0	0	0	0	0	0	0	0	0	0	0	0	0	0	0	0	0	0	0	0	0	0	0	0
FA(20:3)	M+17	0	0	0	0	0	0	0	0	0	0	0	0	0	0	0	0	0	0	0	0	0	0	0	0
FA(20:3)	M+18	0	0	0	0	0	0	0	0	0	0	0	0	0	0	0	0	0	0	0	0	0	0	0	0
FA(20:3)	M+19	0	0	0	0	0	0	0	0	0	0	0	0	0	0	0	0	0	0	0	0	0	0	0	0
FA(20:3)	M+20	0	0	0	0	0	0	0	0	0	0	0	0	0	0	0	0	0	0	0	0	0	0	0	0
FA(20:4)	M+0	0.993323	0.992463	0.990144	0.995109	0.991086	0.994949	0.989907	0.988764	0.9919	0.986868	0.985997	0.983321	0.999554	1	1	1	0.999948	1	0.998722	0.998003	1	0.99519	0.996694	1
FA(20:4)	M+1	0.00165814	0.00148001	0.00105337	0	0	0	0	0.00308115	0	0.00212762	0.00273065	0.00361657	0	0	0	0	0	0	0.00127824	0.00163555	0	0.00252755	0.00231804	0
FA(20:4)	M+2	0.00501928	0.00605668	0.00880295	0.00489118	0.00891413	0.00489011	0.0100931	0.00815527	0.0080987	0.010382	0.011272	0.0126464	0.000445652	0	0	0	5.18e-05	0	0	0	0	0.00228221	0.000888776	0
FA(20:4)	M+3	0	0	0	0	0	0.000160974	0	0	8.97e-07	0.00062252	0	0.000416431	0	0	0	0	0	0	0	0.000361744	0	0	9.9e-05	0
FA(20:4)	M+4	0	0	0	0	0	0	0	0	0	0	0	0	0	0	0	0	0	0	0	0	0	0	0	0
FA(20:4)	M+5	0	0	0	0	0	0	0	0	0	0	0	0	0	0	0	0	0	0	0	0	0	0	0	0
FA(20:4)	M+6	0	0	0	0	0	0	0	0	0	0	0	0	0	0	0	0	0	0	0	0	0	0	0	0
FA(20:4)	M+7	0	0	0	0	0	0	0	0	0	0	0	0	0	0	0	0	0	0	0	0	0	0	0	0
FA(20:4)	M+8	0	0	0	0	0	0	0	0	0	0	0	0	0	0	0	0	0	0	0	0	0	0	0	0
FA(20:4)	M+9	0	0	0	0	0	0	0	0	0	0	0	0	0	0	0	0	0	0	0	0	0	0	0	0
FA(20:4)	M+10	0	0	0	0	0	0	0	0	0	0	0	0	0	0	0	0	0	0	0	0	0	0	0	0
FA(20:4)	M+11	0	0	0	0	0	0	0	0	0	0	0	0	0	0	0	0	0	0	0	0	0	0	0	0
FA(20:4)	M+12	0	0	0	0	0	0	0	0	0	0	0	0	0	0	0	0	0	0	0	0	0	0	0	0
FA(20:4)	M+13	0	0	0	0	0	0	0	0	0	0	0	0	0	0	0	0	0	0	0	0	0	0	0	0
FA(20:4)	M+14	0	0	0	0	0	0	0	0	0	0	0	0	0	0	0	0	0	0	0	0	0	0	0	0
FA(20:4)	M+15	0	0	0	0	0	0	0	0	0	0	0	0	0	0	0	0	0	0	0	0	0	0	0	0
FA(20:4)	M+16	0	0	0	0	0	0	0	0	0	0	0	0	0	0	0	0	0	0	0	0	0	0	0	0
FA(20:4)	M+17	0	0	0	0	0	0	0	0	0	0	0	0	0	0	0	0	0	0	0	0	0	0	0	0
FA(20:4)	M+18	0	0	0	0	0	0	0	0	0	0	0	0	0	0	0	0	0	0	0	0	0	0	0	0
FA(20:4)	M+19	0	0	0	0	0	0	0	0	0	0	0	0	0	0	0	0	0	0	0	0	0	0	0	0
FA(20:4)	M+20	0	0	0	0	0	0	0	0	0	0	0	0	0	0	0	0	0	0	0	0	0	0	0	0
FA(20:5)	M+0	0.91352	0.914855	0.902415	0.942346	0.927546	0.933464	0.929865	0.93574	0.936154	0.945598	0.938393	0.955306	0.975032	0.986322	0.9807	0.981341	0.977428	0.982466	0.988084	0.991171	0.990967	0.984802	0.977449	0.985979
FA(20:5)	M+1	0.0195914	0.0133436	0.0187691	0.0102183	0.0164107	0.0138077	0.0139388	0.0103029	0.0181053	0.0107379	0.0136183	0.00207462	0.00535249	0	0	0.00176055	0.0029393	0.000150856	0	0.00215824	0.00101657	0.00166096	0	0
FA(20:5)	M+2	0.0668883	0.0708387	0.0778049	0.0464978	0.0557672	0.0525473	0.0561961	0.0539575	0.045741	0.0436637	0.0479886	0.0420693	0.0190013	0.0133245	0.0193	0.0168982	0.0194718	0.0169162	0.0119159	0.00664646	0.00713235	0.0132623	0.0222937	0.0140213
FA(20:5)	M+3	0	0	0.000157192	0	0.000207154	0.00018135	0	0	0	0	0	0.000550342	0.000614651	0.000353272	0	0	0.000160692	0.000466612	0	2.47e-05	0.000884517	0.000275121	0.000257134	0
FA(20:5)	M+4	0	0	7.02e-05	0	6.85e-05	0	0	0	0	0	0	0	0	0	0	0	0	0	0	0	0	0	0	0
FA(20:5)	M+5	0	0	0	0	0	0	0	0	0	0	0	0	0	0	0	0	0	0	0	0	0	0	0	0
FA(20:5)	M+6	0	0	0	0	0	0	0	0	0	0	0	0	0	0	0	0	0	0	0	0	0	0	0	0
FA(20:5)	M+7	0	0	0	0	0	0	0	0	0	0	0	0	0	0	0	0	0	0	0	0	0	0	0	0
FA(20:5)	M+8	0	0.000962381	0.000783092	0.000937661	0	0	0	0	0	0	0	0	0	0	0	0	0	0	0	0	0	0	0	0
FA(20:5)	M+9	0	0	0	0	0	0	0	0	0	0	0	0	0	0	0	0	0	0	0	0	0	0	0	0
FA(20:5)	M+10	0	0	0	0	0	0	0	0	0	0	0	0	0	0	0	0	0	0	0	0	0	0	0	0
FA(20:5)	M+11	0	0	0	0	0	0	0	0	0	0	0	0	0	0	0	0	0	0	0	0	0	0	0	0
FA(20:5)	M+12	0	0	0	0	0	0	0	0	0	0	0	0	0	0	0	0	0	0	0	0	0	0	0	0
FA(20:5)	M+13	0	0	0	0	0	0	0	0	0	0	0	0	0	0	0	0	0	0	0	0	0	0	0	0
FA(20:5)	M+14	0	0	0	0	0	0	0	0	0	0	0	0	0	0	0	0	0	0	0	0	0	0	0	0
FA(20:5)	M+15	0	0	0	0	0	0	0	0	0	0	0	0	0	0	0	0	0	0	0	0	0	0	0	0
FA(20:5)	M+16	0	0	0	0	0	0	0	0	0	0	0	0	0	0	0	0	0	0	0	0	0	0	0	0
FA(20:5)	M+17	0	0	0	0	0	0	0	0	0	0	0	0	0	0	0	0	0	0	0	0	0	0	0	0
FA(20:5)	M+18	0	0	0	0	0	0	0	0	0	0	0	0	0	0	0	0	0	0	0	0	0	0	0	0
FA(20:5)	M+19	0	0	0	0	0	0	0	0	0	0	0	0	0	0	0	0	0	0	0	0	0	0	0	0
FA(20:5)	M+20	0	0	0	0	0	0	0	0	0	0	0	0	0	0	0	0	0	0	0	0	0	0	0	0
FA(22:0)	M+0	1	1	0.993752	1	1	0.999155	0.945877	1	0.998655	0.994445	0.913275	0.92764	1	1	1	0.986322	0.972647	1	0.991196	1	0.992971	0.999921	1	0.983976
FA(22:0)	M+1	0	0	0.00624841	0	0	0	0	0	0	0	0.0053019	0.00968846	0	0	0	0.0136776	0.0273535	0	0.00880366	0	0.00702868	7.92e-05	0	0.0160235
FA(22:0)	M+2	0	0	0	0	0	0.000844991	0.0304465	0	0.00134464	0.00555534	0.033451	0.0265843	0	0	0	0	0	0	0	0	0	0	0	0
FA(22:0)	M+3	0	0	0	0	0	0	0	0	0	0	0	0	0	0	0	0	0	0	0	0	0	0	0	0
FA(22:0)	M+4	0	0	0	0	0	0	0	0	0	0	0	0	0	0	0	0	0	0	0	0	0	0	0	0
FA(22:0)	M+5	0	0	0	0	0	0	0	0	0	0	0	0	0	0	0	0	0	0	0	0	0	0	0	0
FA(22:0)	M+6	0	0	0	0	0	0	0	0	0	0	0	0	0	0	0	0	0	0	0	0	0	0	0	0
FA(22:0)	M+7	0	0	0	0	0	0	0	0	0	0	0	0	0	0	0	0	0	0	0	0	0	0	0	0
FA(22:0)	M+8	0	0	0	0	0	0	0	0	0	0	0	0	0	0	0	0	0	0	0	0	0	0	0	0
FA(22:0)	M+9	0	0	0	0	0	0	0	0	0	0	0	0	0	0	0	0	0	0	0	0	0	0	0	0
FA(22:0)	M+10	0	0	0	0	0	0	0	0	0	0	0	0	0	0	0	0	0	0	0	0	0	0	0	0
FA(22:0)	M+11	0	0	0	0	0	0	0	0	0	0	0	0	0	0	0	0	0	0	0	0	0	0	0	0
FA(22:0)	M+12	0	0	0	0	0	0	0	0	0	0	0	0	0	0	0	0	0	0	0	0	0	0	0	0
FA(22:0)	M+13	0	0	0	0	0	0	0	0	0	0	0	0	0	0	0	0	0	0	0	0	0	0	0	0
FA(22:0)	M+14	0	0	0	0	0	0	0.0114582	0	0	0	0.0267958	0.0200995	0	0	0	0	0	0	0	0	0	0	0	0
FA(22:0)	M+15	0	0	0	0	0	0	0.0122186	0	0	0	0.0211768	0.0159875	0	0	0	0	0	0	0	0	0	0	0	0
FA(22:0)	M+16	0	0	0	0	0	0	0	0	0	0	0	0	0	0	0	0	0	0	0	0	0	0	0	0
FA(22:0)	M+17	0	0	0	0	0	0	0	0	0	0	0	0	0	0	0	0	0	0	0	0	0	0	0	0
FA(22:0)	M+18	0	0	0	0	0	0	0	0	0	0	0	0	0	0	0	0	0	0	0	0	0	0	0	0
FA(22:0)	M+19	0	0	0	0	0	0	0	0	0	0	0	0	0	0	0	0	0	0	0	0	0	0	0	0
FA(22:0)	M+20	0	0	0	0	0	0	0	0	0	0	0	0	0	0	0	0	0	0	0	0	0	0	0	0
FA(22:0)	M+21	0	0	0	0	0	0	0	0	0	0	0	0	0	0	0	0	0	0	0	0	0	0	0	0
FA(22:0)	M+22	0	0	0	0	0	0	0	0	0	0	0	0	0	0	0	0	0	0	0	0	0	0	0	0
FA(22:1)	M+0	0.847075	0.86137	0.792172	0.891831	0.894164	0.852737	0.787446	0.91677	0.920844	0.816103	0.762829	0.824445	0.983394	1	0.985127	0.99047	0.987003	0.990769	0.993437	0.989992	1	0.998045	0.977106	0.945757
FA(22:1)	M+1	0.010644	0	0.0101764	0.00159929	0	0.000415998	0.00825788	0.0112304	0	0	0.00855047	0.00638643	0	0	0	0.00249336	0.00243737	0	0	0	0	0	0.00599613	0.0108217
FA(22:1)	M+2	0.0286102	0.0220414	0.0290673	0.015011	0.0264052	0.0322825	0.038426	0.0269885	0.0188986	0.0326186	0.0354582	0.0230801	0.0158854	0	0.0148725	0.00703709	0.00989823	0.00851422	0.00656253	0.00931612	0	0.00195517	0.0164034	0.0434208
FA(22:1)	M+3	0.00132931	0.00204602	0.00451131	0.000804545	0.00228095	0	0.00409572	0.00362206	0.00201213	0.00238816	0.00207755	0.00336276	0.000720318	0	0	0	0.000661062	0.000716533	0	0.000691623	0	0	0.00049398	0
FA(22:1)	M+4	0.00775162	0.00703192	0.0102907	0.00542535	0.00647503	0.00963074	0.0114511	0.00631578	0.00390257	0.00793176	0.0110799	0.00621094	0	0	0	0	0	0	0	0	0	0	0	0
FA(22:1)	M+5	0.00102278	0	0.00208296	0	0	0.00103583	0.000839201	0	0	0.000634429	0.000959301	0.000924636	0	0	0	0	0	0	0	0	0	0	0	0
FA(22:1)	M+6	0.00246194	0	0.00175088	0	0	0.00265444	0.00224026	0	0	0.00181518	0.00219312	0.00290613	0	0	0	0	0	0	0	0	0	0	0	0
FA(22:1)	M+7	0	0	0	0	0	0	0.00170131	0	0	0	0.00150699	0.00229646	0	0	0	0	0	0	0	0	0	0	0	0
FA(22:1)	M+8	0	0	0	0	0	0	0.00322303	0	0	0.00261313	0.00367298	0.00454992	0	0	0	0	0	0	0	0	0	0	0	0
FA(22:1)	M+9	0	0	0.00174139	0.00439435	0	0.00470489	0.00377084	0	0	0.00210178	0.00441705	0.00403694	0	0	0	0	0	0	0	0	0	0	0	0
FA(22:1)	M+10	0	0	0.00393391	0.00443497	0.00575362	0.00582522	0.00676529	0.00321405	0.00345691	0.00576128	0.00688798	0.00743943	0	0	0	0	0	0	0	0	0	0	0	0
FA(22:1)	M+11	0.00328804	0	0.0040348	0.00626524	0.00195256	0.00435781	0.00626003	0	0.00251119	0.00677258	0.0091546	0.00871735	0	0	0	0	0	0	0	0	0	0	0	0
FA(22:1)	M+12	0.00702999	0.013098	0.0109712	0.00889231	0.0087048	0.0104547	0.0141675	0.00454654	0.00659141	0.0124449	0.0147452	0.0137443	0	0	0	0	0	0	0	0	0	0	0	0
FA(22:1)	M+13	0.007964	0.0109115	0.00937443	0.00776753	0.00631561	0.00836374	0.0121154	0.00609256	0.00357165	0.010777	0.0154323	0.010703	0	0	0	0	0	0	0	0	0	0	0	0
FA(22:1)	M+14	0.0124126	0.018015	0.020785	0.0130219	0.00999774	0.0147862	0.0190437	0.00778383	0.00810961	0.0158948	0.0212806	0.0178327	0	0	0	0	0	0	0	0	0	0	0	0
FA(22:1)	M+15	0.0116039	0.0141702	0.0158658	0.00935804	0.00832738	0.0121426	0.0157222	0	0.00608492	0.0162734	0.018526	0.0142013	0	0	0	0	0	0	0	0	0	0	0	0
FA(22:1)	M+16	0.0171717	0.0180809	0.0242855	0.0116449	0.00874373	0.0125986	0.0197177	0.00822735	0.00578957	0.0203184	0.0250311	0.0165309	0	0	0	0	0	0	0	0	0	0	0	0
FA(22:1)	M+17	0.0107424	0.0141477	0.0177818	0.00626899	0.00663733	0.00867315	0.0138702	0	0.00510285	0.0132492	0.0160839	0.0111311	0	0	0	0	0	0	0	0	0	0	0	0
FA(22:1)	M+18	0.0146401	0.0190877	0.0204039	0.0102261	0.00706377	0.0104373	0.0167358	0.00520849	0.0074228	0.0163838	0.0193326	0.0116555	0	0	0	0	0	0	0	0	0	0	0	0
FA(22:1)	M+19	0.00609216	0	0.00939217	0	0.00396781	0.00423234	0.00687953	0	0.00298253	0.00692309	0.00931604	0.00449977	0	0	0	0	0	0	0	0	0	0	0	0
FA(22:1)	M+20	0.0101605	0	0.0113783	0.00305406	0.0032103	0.00466663	0.00727089	0	0.00271913	0.00700275	0.00874599	0.00395077	0	0	0	0	0	0	0	0	0	0	0	0
FA(22:1)	M+21	0	0	0	0	0	0	0	0	0	0.00199251	0.00271892	0.00139489	0	0	0	0	0	0	0	0	0	0	0	0
FA(22:1)	M+22	0	0	0	0	0	0	0	0	0	0	0	0	0	0	0	0	0	0	0	0	0	0	0	0
FA(22:6)	M+0	0.99765	0.998952	1	0.999495	0.998265	0.999625	0.999835	0.998641	1	0.996814	0.996239	0.995596	1	1	0.998208	0.997865	1	0.995757	1	1	1	1	1	1
FA(22:6)	M+1	0.00218741	0	0	0	0	0	0	0.00135907	0	0	0.00118648	0.00395439	0	0	0.00179176	0.0021349	0	0.00424304	0	0	0	0	0	0
FA(22:6)	M+2	0	0.000841103	0	0.000465692	0.00173482	0.000231351	0	0	0	0.00318638	0.00257464	0.000449183	0	0	0	0	0	0	0	0	0	0	0	0
FA(22:6)	M+3	0.000162191	0.000206982	0	3.92e-05	0	0.000143941	0.00016467	0	0	0	0	0	0	0	0	0	0	0	0	0	0	0	0	0
FA(22:6)	M+4	0	0	0	0	0	0	0	0	0	0	0	0	0	0	0	0	0	0	0	0	0	0	0	0
FA(22:6)	M+5	0	0	0	0	0	0	0	0	0	0	0	0	0	0	0	0	0	0	0	0	0	0	0	0
FA(22:6)	M+6	0	0	0	0	0	0	0	0	0	0	0	0	0	0	0	0	0	0	0	0	0	0	0	0
FA(22:6)	M+7	0	0	0	0	0	0	0	0	0	0	0	0	0	0	0	0	0	0	0	0	0	0	0	0
FA(22:6)	M+8	0	0	0	0	0	0	0	0	0	0	0	0	0	0	0	0	0	0	0	0	0	0	0	0
FA(22:6)	M+9	0	0	0	0	0	0	0	0	0	0	0	0	0	0	0	0	0	0	0	0	0	0	0	0
FA(22:6)	M+10	0	0	0	0	0	0	0	0	0	0	0	0	0	0	0	0	0	0	0	0	0	0	0	0
FA(22:6)	M+11	0	0	0	0	0	0	0	0	0	0	0	0	0	0	0	0	0	0	0	0	0	0	0	0
FA(22:6)	M+12	0	0	0	0	0	0	0	0	0	0	0	0	0	0	0	0	0	0	0	0	0	0	0	0
FA(22:6)	M+13	0	0	0	0	0	0	0	0	0	0	0	0	0	0	0	0	0	0	0	0	0	0	0	0
FA(22:6)	M+14	0	0	0	0	0	0	0	0	0	0	0	0	0	0	0	0	0	0	0	0	0	0	0	0
FA(22:6)	M+15	0	0	0	0	0	0	0	0	0	0	0	0	0	0	0	0	0	0	0	0	0	0	0	0
FA(22:6)	M+16	0	0	0	0	0	0	0	0	0	0	0	0	0	0	0	0	0	0	0	0	0	0	0	0
FA(22:6)	M+17	0	0	0	0	0	0	0	0	0	0	0	0	0	0	0	0	0	0	0	0	0	0	0	0
FA(22:6)	M+18	0	0	0	0	0	0	0	0	0	0	0	0	0	0	0	0	0	0	0	0	0	0	0	0
FA(22:6)	M+19	0	0	0	0	0	0	0	0	0	0	0	0	0	0	0	0	0	0	0	0	0	0	0	0
FA(22:6)	M+20	0	0	0	0	0	0	0	0	0	0	0	0	0	0	0	0	0	0	0	0	0	0	0	0
FA(22:6)	M+21	0	0	0	0	0	0	0	0	0	0	0	0	0	0	0	0	0	0	0	0	0	0	0	0
FA(22:6)	M+22	0	0	0	0	0	0	0	0	0	0	0	0	0	0	0	0	0	0	0	0	0	0	0	0
FA(24:0)	M+0	1	1	0.99791	0.976757	0.995399	0.952522	1	0.950478	1	1	0.988635	1	1	1	1	0.963741	0.961469	0.975045	0.97091	1	0.981241	1	0.987995	0.997138
FA(24:0)	M+1	0	0	0.0020901	0.0232428	0.00460136	0.0474785	0	0.049522	0	0	0.0113652	0	0	0	0	0.0362589	0.0385309	0.0249553	0.02909	0	0.0187588	0	0.012005	0.00286207
FA(24:0)	M+2	0	0	0	0	0	0	0	0	0	0	0	0	0	0	0	0	0	0	0	0	0	0	0	0
FA(24:0)	M+3	0	0	0	0	0	0	0	0	0	0	0	0	0	0	0	0	0	0	0	0	0	0	0	0
FA(24:0)	M+4	0	0	0	0	0	0	0	0	0	0	0	0	0	0	0	0	0	0	0	0	0	0	0	0
FA(24:0)	M+5	0	0	0	0	0	0	0	0	0	0	0	0	0	0	0	0	0	0	0	0	0	0	0	0
FA(24:0)	M+6	0	0	0	0	0	0	0	0	0	0	0	0	0	0	0	0	0	0	0	0	0	0	0	0
FA(24:0)	M+7	0	0	0	0	0	0	0	0	0	0	0	0	0	0	0	0	0	0	0	0	0	0	0	0
FA(24:0)	M+8	0	0	0	0	0	0	0	0	0	0	0	0	0	0	0	0	0	0	0	0	0	0	0	0
FA(24:0)	M+9	0	0	0	0	0	0	0	0	0	0	0	0	0	0	0	0	0	0	0	0	0	0	0	0
FA(24:0)	M+10	0	0	0	0	0	0	0	0	0	0	0	0	0	0	0	0	0	0	0	0	0	0	0	0
FA(24:0)	M+11	0	0	0	0	0	0	0	0	0	0	0	0	0	0	0	0	0	0	0	0	0	0	0	0
FA(24:0)	M+12	0	0	0	0	0	0	0	0	0	0	0	0	0	0	0	0	0	0	0	0	0	0	0	0
FA(24:0)	M+13	0	0	0	0	0	0	0	0	0	0	0	0	0	0	0	0	0	0	0	0	0	0	0	0
FA(24:0)	M+14	0	0	0	0	0	0	0	0	0	0	0	0	0	0	0	0	0	0	0	0	0	0	0	0
FA(24:0)	M+15	0	0	0	0	0	0	0	0	0	0	0	0	0	0	0	0	0	0	0	0	0	0	0	0
FA(24:0)	M+16	0	0	0	0	0	0	0	0	0	0	0	0	0	0	0	0	0	0	0	0	0	0	0	0
FA(24:0)	M+17	0	0	0	0	0	0	0	0	0	0	0	0	0	0	0	0	0	0	0	0	0	0	0	0
FA(24:0)	M+18	0	0	0	0	0	0	0	0	0	0	0	0	0	0	0	0	0	0	0	0	0	0	0	0
FA(24:0)	M+19	0	0	0	0	0	0	0	0	0	0	0	0	0	0	0	0	0	0	0	0	0	0	0	0
FA(24:0)	M+20	0	0	0	0	0	0	0	0	0	0	0	0	0	0	0	0	0	0	0	0	0	0	0	0
FA(24:0)	M+21	0	0	0	0	0	0	0	0	0	0	0	0	0	0	0	0	0	0	0	0	0	0	0	0
FA(24:0)	M+22	0	0	0	0	0	0	0	0	0	0	0	0	0	0	0	0	0	0	0	0	0	0	0	0
FA(24:0)	M+23	0	0	0	0	0	0	0	0	0	0	0	0	0	0	0	0	0	0	0	0	0	0	0	0
FA(24:0)	M+24	0	0	0	0	0	0	0	0	0	0	0	0	0	0	0	0	0	0	0	0	0	0	0	0
FA(24:1)	M+0	0.960057	1	0.909579	1	0.983556	0.976572	0.841259	1	0.979803	0.838511	0.777396	0.830169	1	1	1	1	1	1	0.985188	0.996517	1	1	1	0.999775
FA(24:1)	M+1	0	0	0.0294918	0	0.0164436	0.00470323	0.000278169	0	0.0078536	0	0.0145709	0.00718912	0	0	0	0	0	0	0.0148118	0.00348304	0	0	0	0.000224545
FA(24:1)	M+2	0.039943	0	0.0609287	0	0	0.0187248	0.0474447	0	0.0123438	0.0248815	0.0377183	0.0265636	0	0	0	0	0	0	0	0	0	0	0	0
FA(24:1)	M+3	0	0	0	0	0	0	0.0143021	0	0	0.00712735	0.00518359	0.00554678	0	0	0	0	0	0	0	0	0	0	0	0
FA(24:1)	M+4	0	0	0	0	0	0	0.0135121	0	0	0.01546	0.0195397	0.016379	0	0	0	0	0	0	0	0	0	0	0	0
FA(24:1)	M+5	0	0	0	0	0	0	0	0	0	0	0	0	0	0	0	0	0	0	0	0	0	0	0	0
FA(24:1)	M+6	0	0	0	0	0	0	0	0	0	0	0	0	0	0	0	0	0	0	0	0	0	0	0	0
FA(24:1)	M+7	0	0	0	0	0	0	0	0	0	0	0	0	0	0	0	0	0	0	0	0	0	0	0	0
FA(24:1)	M+8	0	0	0	0	0	0	0	0	0	0	0	0	0	0	0	0	0	0	0	0	0	0	0	0
FA(24:1)	M+9	0	0	0	0	0	0	0	0	0	0	0	0	0	0	0	0	0	0	0	0	0	0	0	0
FA(24:1)	M+10	0	0	0	0	0	0	0	0	0	0	0	0	0	0	0	0	0	0	0	0	0	0	0	0
FA(24:1)	M+11	0	0	0	0	0	0	0	0	0	0	0	0	0	0	0	0	0	0	0	0	0	0	0	0
FA(24:1)	M+12	0	0	0	0	0	0	0	0	0	0	0	0	0	0	0	0	0	0	0	0	0	0	0	0
FA(24:1)	M+13	0	0	0	0	0	0	0	0	0	0.0112143	0.0146634	0.0132003	0	0	0	0	0	0	0	0	0	0	0	0
FA(24:1)	M+14	0	0	0	0	0	0	0.0149255	0	0	0.0158573	0.0167012	0.0163921	0	0	0	0	0	0	0	0	0	0	0	0
FA(24:1)	M+15	0	0	0	0	0	0	0.00836408	0	0	0.00877064	0.0164952	0.0144133	0	0	0	0	0	0	0	0	0	0	0	0
FA(24:1)	M+16	0	0	0	0	0	0	0.0201401	0	0	0.0216093	0.0228998	0.0185369	0	0	0	0	0	0	0	0	0	0	0	0
FA(24:1)	M+17	0	0	0	0	0	0	0.0129093	0	0	0.0152963	0.0198453	0.0141276	0	0	0	0	0	0	0	0	0	0	0	0
FA(24:1)	M+18	0	0	0	0	0	0	0.0168875	0	0	0.0179268	0.0228201	0.0150027	0	0	0	0	0	0	0	0	0	0	0	0
FA(24:1)	M+19	0	0	0	0	0	0	0.00997761	0	0	0.00969517	0.0141796	0.00942591	0	0	0	0	0	0	0	0	0	0	0	0
FA(24:1)	M+20	0	0	0	0	0	0	0	0	0	0.0136505	0.0179864	0.0130534	0	0	0	0	0	0	0	0	0	0	0	0
FA(24:1)	M+21	0	0	0	0	0	0	0	0	0	0	0	0	0	0	0	0	0	0	0	0	0	0	0	0
FA(24:1)	M+22	0	0	0	0	0	0	0	0	0	0	0	0	0	0	0	0	0	0	0	0	0	0	0	0
FA(24:1)	M+23	0	0	0	0	0	0	0	0	0	0	0	0	0	0	0	0	0	0	0	0	0	0	0	0
FA(24:1)	M+24	0	0	0	0	0	0	0	0	0	0	0	0	0	0	0	0	0	0	0	0	0	0	0	0

## Sheet: MID_kidney
Fatty acid	Isotopologue	kidney_24h_12w_1	kidney_24h_12w_2	kidney_24h_12w_3	kidney_24h_12w_4	kidney_24h_12w_5	kidney_24h_12w_6	kidney_24h_78w_1	kidney_24h_78w_2	kidney_24h_78w_3	kidney_24h_78w_4	kidney_24h_78w_5	kidney_24h_78w_6	kidney_6h_12w_1	kidney_6h_12w_2	kidney_6h_12w_3	kidney_6h_12w_4	kidney_6h_12w_5	kidney_6h_12w_6	kidney_6h_78w_1	kidney_6h_78w_2	kidney_6h_78w_3	kidney_6h_78w_4	kidney_6h_78w_5	kidney_6h_78w_6
FA(10:0)	M+0	0.985704	0.986594	0.98269	0.984015	0.984826	0.985577	0.993393	0.988527	0.987999	0.992155	0.990432	0.988479	0.988975	0.991345	1	0.983556	0.990362	0.986008	0.992864	0.996959	0.992686	0.992406	0.991217	0.992115
FA(10:0)	M+1	0	0	0	0	0	0	0	0	0.000238482	0	0	0	8.46e-05	0	0	0.000928912	0	0.00140988	0	0	0.000858264	0.00141826	0	0.000918271
FA(10:0)	M+2	0	0	0	0	0	0	0	0	0	0	0	0	0	0	0	0	0	0	0	0	0	0.000555968	0	0
FA(10:0)	M+3	0	3.54e-05	0	0.000209612	0	0	0	0	0	0	0	0	0	0	0	0	0	0	0	0	0	0.000309341	0	0
FA(10:0)	M+4	0.00134229	0.00164991	0.00144575	0.00205442	0.0020627	0.00136974	0.000912688	0.0009915	0.00108142	0.000831117	0.00131543	0.00151325	0.00103954	0.000923519	0	0.000879392	0.000789174	0.00157416	0.000517342	0.000784696	0.000990829	0.00179969	0.00113076	0.000844992
FA(10:0)	M+5	0.000883375	0.00120211	0.000824346	0.00122472	0.00095408	0.000660695	0.000717407	0.000575391	0.000850056	0.000647453	0.000493728	0.000765602	0.000546938	0.000333728	0	0.000412015	0.000458552	0.000831801	0.000371249	0	0	0.000353454	0.000746061	0.000509366
FA(10:0)	M+6	0.00283384	0.00306361	0.00332745	0.00364169	0.00355916	0.0030987	0.00125395	0.00213791	0.00237999	0.00157343	0.00190425	0.00265449	0.00205517	0.00173336	0	0.00257107	0.00191	0.00277029	0.00147565	0.00090697	0.00149307	0.00140241	0.00182824	0.00139484
FA(10:0)	M+7	0.00167991	0.00133922	0.00193749	0.00137012	0.00151001	0.00149198	0.000662527	0.000991852	0.000996347	0.000660778	0.00110276	0.00147112	0.00117804	0.000839852	0	0.00130114	0.000622145	0.00132559	0.000841904	0.000456093	0.000608019	0.000649386	0.00128615	0.000756454
FA(10:0)	M+8	0.00361407	0.00363895	0.00508843	0.0037562	0.00392048	0.00393293	0.00160024	0.00299964	0.00342893	0.00233406	0.00267011	0.00272728	0.00310673	0.00246695	0	0.00472305	0.00299798	0.00332649	0.0022959	0.000893589	0.00172918	0.00110522	0.00199713	0.00186676
FA(10:0)	M+9	0.0013604	0.000835535	0.00108785	0.00143941	0.000951547	0.00111834	0.000551222	0.00106496	0.000910424	0.000631474	0.000580832	0.000638226	0.000680843	0.000664543	0	0.00170732	0.000661986	0.000944279	0.000530194	0	0.000360569	0	0.000809928	0.000440422
FA(10:0)	M+10	0.00258198	0.00164171	0.00359889	0.0022893	0.00221586	0.00275043	0.000908631	0.00271171	0.0021158	0.00116672	0.001501	0.00175061	0.00233295	0.00169284	0	0.00392081	0.00219842	0.00180991	0.00110352	0	0.00127443	0	0.00098425	0.00115377
FA(12:0)	M+0	0.997867	0.997893	0.997102	0.998044	0.997728	0.998665	0.999708	0.999521	0.998939	0.999708	0.998959	0.998821	0.999166	0.999624	1	0.99867	0.999501	0.998372	1	1	1	1	1	1
FA(12:0)	M+1	0	0	0	0	0	0	0	0	0	0	0	0	0	0	0	0	0	0	0	0	0	0	0	0
FA(12:0)	M+2	0	0	0	0	0	0	0	0	0	0	0	0	0	0	0	0	0	0	0	0	0	0	0	0
FA(12:0)	M+3	0	0	0	0	0	0	0	0	0	0	0	0	0	0	0	0	0	0	0	0	0	0	0	0
FA(12:0)	M+4	0	0	0	0	0	0	0	0	0	0	0	0	0	0	0	0	0	0	0	0	0	0	0	0
FA(12:0)	M+5	0	0	0	0	0	0	0	0	0	0	0	0	0	0	0	0	0	0	0	0	0	0	0	0
FA(12:0)	M+6	0.000298479	0.000333838	0.000606508	0.00038588	0.000478278	0	0	0	0	0	0	0	0	0	0	0	0	0	0	0	0	0	0	0
FA(12:0)	M+7	0	0	0	0	0	0	0	0	0	0	0	0	0	0	0	0	0	0	0	0	0	0	0	0
FA(12:0)	M+8	0.000629854	0.000686253	0.000868238	0.000678369	0.000762182	0.000376551	0.000291779	0	0.000526082	0	0.000494792	0.000601989	0.000444434	0	0	0.000584312	0.000256975	0.000869274	0	0	0	0	0	0
FA(12:0)	M+9	0.000491053	0.000361484	0.000552537	0.00038139	0.000332935	0.000327357	0	0	0	0	0	0	0	0	0	0	0	0	0	0	0	0	0	0
FA(12:0)	M+10	0.000713723	0.000725794	0.000870893	0.000509889	0.000698744	0.000631129	0	0.000479355	0.00053538	0.000291674	0.000545717	0.000577063	0.000389268	0.000375601	0	0.000745846	0.000241755	0.000759092	0	0	0	0	0	0
FA(12:0)	M+11	0	0	0	0	0	0	0	0	0	0	0	0	0	0	0	0	0	0	0	0	0	0	0	0
FA(12:0)	M+12	0	0	0	0	0	0	0	0	0	0	0	0	0	0	0	0	0	0	0	0	0	0	0	0
FA(14:0)	M+0	0.871031	0.896958	0.85539	0.867077	0.887654	0.912313	0.944339	0.907333	0.910932	0.923117	0.908033	0.910969	0.931648	0.949417	0.983421	0.88617	0.938596	0.900805	0.930981	0.975957	0.958381	0.961852	0.92405	0.930727
FA(14:0)	M+1	0.00504957	0.00386964	0.00405067	0.00517421	0.00380267	0.00222859	0.00192503	0.00332085	0.0052066	0.00322373	0.0044745	0.00187462	0.000727448	0	0.000908665	0.00546743	0.000856752	0.00561339	0	0	2.84e-05	0.00306764	0.00290621	0.00285272
FA(14:0)	M+2	0.0481522	0.0316342	0.0529054	0.0465962	0.0337352	0.0330101	0.0134613	0.0318253	0.0225102	0.0257648	0.0288133	0.0253199	0.0284352	0.0214589	0.00633559	0.0526238	0.023257	0.0305137	0.0315049	0.00500851	0.012608	0.0119535	0.0303078	0.0294298
FA(14:0)	M+3	0.0011685	0.000811574	0.00108957	0.00225912	0.00131102	0.000879656	0.000792007	0.000884075	0.00153395	0.000668364	0.00137475	0.00121394	0.000537748	0.000140509	0.000346378	4.11e-05	0.000456824	0.000807018	0.00023292	0.000555629	0.000796592	0.000710888	0.000497329	0.000842777
FA(14:0)	M+4	0.00300489	0.00314662	0.0025938	0.00550552	0.00421665	0.000972854	0.00272695	0.00200675	0.00251227	0.00273588	0.00286093	0.00349187	0.00124136	0.000556272	0.000715198	0.000709111	0.00044648	0.00330347	0.000734246	0.00115137	0.00159114	0.00187612	0.00266139	0.00180912
FA(14:0)	M+5	0.00202753	0.00230753	0.00197421	0.00277083	0.00271578	0.000849606	0.00134268	0.00142278	0.00189918	0.0014678	0.00166471	0.00258655	0.000751763	0.000373245	0	0.00038741	0.00043227	0.00190712	0.000531036	0.000653114	0.000905307	0.00120125	0.00126566	0.0010611
FA(14:0)	M+6	0.00476991	0.00547685	0.0048445	0.00668859	0.00639642	0.00304355	0.00308289	0.00314332	0.00419273	0.00360595	0.00399913	0.00467388	0.00262453	0.00153128	0	0.00207884	0.00152411	0.00401488	0.00199446	0.00180315	0.00212668	0.00285884	0.00458664	0.00287127
FA(14:0)	M+7	0.00366355	0.00412954	0.00384978	0.00493462	0.00454645	0.00181882	0.00221784	0.00208407	0.00330737	0.00247551	0.00318235	0.00376076	0.0021577	0.00122374	0	0.00145526	0.00145628	0.00289662	0.00137731	0.00130428	0.0013967	0.00180395	0.00299375	0.00222671
FA(14:0)	M+8	0.00906476	0.00957474	0.00984458	0.0100646	0.0103746	0.0073828	0.00493142	0.00678903	0.00722758	0.00578372	0.00730027	0.0079923	0.00496632	0.00358556	0.000856247	0.0050831	0.00386711	0.00831813	0.00480929	0.00253669	0.00379188	0.00320265	0.00588612	0.00538724
FA(14:0)	M+9	0.00640466	0.00656703	0.00774547	0.00702334	0.00679317	0.00455311	0.00344614	0.00412716	0.00559473	0.00379837	0.00508564	0.00585099	0.00352205	0.0020703	0.000825331	0.00362584	0.00264802	0.00556936	0.00366208	0.00180774	0.00232267	0.00232415	0.0047915	0.00346243
FA(14:0)	M+10	0.0134875	0.0121512	0.0155728	0.0136975	0.0135473	0.0108681	0.00727821	0.0106206	0.0104233	0.00837867	0.0100196	0.0103798	0.00731045	0.00599979	0.00169794	0.0105143	0.0071961	0.0111006	0.00738172	0.00320511	0.00512515	0.00377882	0.00736649	0.00681956
FA(14:0)	M+11	0.00766634	0.0062553	0.00939396	0.00726184	0.00668964	0.00506504	0.00360973	0.0052697	0.00622009	0.00417097	0.00565933	0.00538791	0.00390166	0.00286526	0.000890299	0.00600643	0.00420248	0.00537943	0.00365452	0.0014718	0.00243134	0.00154748	0.0035934	0.00296968
FA(14:0)	M+12	0.0140154	0.0102242	0.0174024	0.0120925	0.0112415	0.0103973	0.00633523	0.0116347	0.0104307	0.00855564	0.0100327	0.00930666	0.0065948	0.00604124	0.00244965	0.0136121	0.00818729	0.0115055	0.00752456	0.00287116	0.00533778	0.00226639	0.00530112	0.00568167
FA(14:0)	M+13	0.0042078	0.0029768	0.00507229	0.00356562	0.00263358	0.00266951	0.00182874	0.00297606	0.00340179	0.00288082	0.00296177	0.00262462	0.00229798	0.00171779	0.000587251	0.00392045	0.00260434	0.00317452	0.00197458	0.000645458	0.00128035	0.000910282	0.00155296	0.00137158
FA(14:0)	M+14	0.0062862	0.00391706	0.00827081	0.00528857	0.00434234	0.00394794	0.00268245	0.00656287	0.00460745	0.00337239	0.00453816	0.0045667	0.00328276	0.00301952	0.000966539	0.00830534	0.00426922	0.00509128	0.00363772	0.00102893	0.0018774	0.000646278	0.00224	0.00248781
FA(16:0)	M+0	0.677245	0.781624	0.664989	0.706528	0.748694	0.772652	0.890969	0.813075	0.8455	0.868409	0.839371	0.866819	0.905014	0.870977	0.905417	0.72475	0.837571	0.755423	0.827897	0.971252	0.939413	0.97239	0.91399	0.832036
FA(16:0)	M+1	0.00736273	0.0026301	0.00249212	0.00380554	0	0.0035197	0.0050075	0.00307362	0.00535152	0.00100433	0.00316955	0.00177236	0	0	0.00204685	0.000596644	0.00161962	0.00773714	0.00214408	0.000231294	0.000180373	0.00179651	0.000169768	0.00169155
FA(16:0)	M+2	0.0197079	0.0124869	0.0168182	0.0166117	0.00935152	0.00539777	0.00736851	0.00946432	0.00762653	0.00628222	0.00944625	0.00834693	0.000728208	0.00243845	0.00778982	0.00572332	0.00195986	0.0175631	0.00476635	0.000900378	0.000205867	0.000482071	0.00191252	0.00559477
FA(16:0)	M+3	0.00425829	0.00355913	0.00528621	0.0046105	0.00364766	0.000476534	0.00317406	0.0030561	0.00263378	0.00233	0.00263552	0.00238696	0.000671223	0.000533396	0.00243709	0.00108512	0.000845563	0.00573225	0.00102696	0.00132091	0.00170198	0.00101544	0.00147185	0.00169643
FA(16:0)	M+4	0.0123182	0.00993677	0.00949388	0.0101306	0.00650162	0.00447106	0.00724868	0.00672345	0.00567029	0.00538617	0.00686835	0.00505429	0.00241515	0.00223833	0.00668837	0.00379212	0.00256753	0.0113076	0.00360695	0.0022684	0.00251248	0.00215894	0.00338881	0.00524789
FA(16:0)	M+5	0.00523021	0.00436118	0.00418461	0.00526526	0.00435884	0.0027625	0.00319986	0.00262273	0.00260097	0.00194727	0.00268021	0.0020846	0.00112821	0.00137947	0.00192145	0.00113502	0.0011326	0.00497345	0.00107605	0.000654127	0.00117924	0.0013336	0.00191761	0.00357297
FA(16:0)	M+6	0.00984524	0.0110504	0.00854935	0.0109585	0.00916564	0.00908953	0.00554745	0.00498102	0.00516528	0.00407315	0.00595072	0.00540738	0.00278203	0.00360229	0.00323566	0.00419037	0.00297364	0.00967713	0.00403037	0.00192177	0.00184153	0.00211451	0.00419488	0.00713853
FA(16:0)	M+7	0.00764022	0.008143	0.00698089	0.00905793	0.00821645	0.00668521	0.00379389	0.00343025	0.00434987	0.00390188	0.00477316	0.0041666	0.00278631	0.00246373	0.00179368	0.00359006	0.00250388	0.00569622	0.00349892	0.00103651	0.00165848	0.00178856	0.0038303	0.0064189
FA(16:0)	M+8	0.0173915	0.0192868	0.0170954	0.0204059	0.0195311	0.0198097	0.00712335	0.00928855	0.00917671	0.00897733	0.0095671	0.00964732	0.0062022	0.00881104	0.00402079	0.0116807	0.00793997	0.0149739	0.010545	0.00189193	0.00462885	0	0.00851527	0.0129623
FA(16:0)	M+9	0.0166545	0.0136731	0.0162161	0.0171666	0.016342	0.0128201	0.0058603	0.00722266	0.0080917	0.00691428	0.00829553	0.00837309	0.00547548	0.00663172	0.00304212	0.010187	0.00747539	0.0113155	0.00900731	0.0023412	0.00334227	0.00253939	0.00628899	0.0106196
FA(16:0)	M+10	0.033759	0.0286887	0.0355559	0.0344719	0.0349136	0.0318745	0.0108175	0.0186538	0.0165102	0.0141796	0.0177807	0.0148742	0.0128396	0.0156533	0.00816888	0.0267072	0.0178021	0.0266388	0.0224326	0.0033941	0.00810971	0.00355416	0.0122373	0.0211458
FA(16:0)	M+11	0.0274244	0.0175323	0.0282206	0.022879	0.0232116	0.0198766	0.00823447	0.01329	0.0127378	0.0113807	0.0121712	0.0111349	0.00858698	0.0108559	0.00638513	0.0213176	0.0136943	0.0180264	0.0151645	0.0022338	0.00485388	0.00239368	0.0086052	0.0150957
FA(16:0)	M+12	0.0505625	0.0309036	0.0580238	0.0478004	0.0409064	0.0411799	0.0138903	0.0306415	0.0238667	0.021725	0.0254573	0.0208915	0.0162027	0.0253223	0.0129061	0.051759	0.0305096	0.0375735	0.0324959	0.0044941	0.0104632	0.00369859	0.0131137	0.0267422
FA(16:0)	M+13	0.0285756	0.0163166	0.0307006	0.0224883	0.0211502	0.0173156	0.0075911	0.0162758	0.011911	0.012052	0.0145236	0.0109428	0.00976238	0.0108586	0.00739828	0.0288927	0.0149748	0.0178313	0.0150007	0.00152482	0.00477555	0.00228871	0.00654647	0.0132489
FA(16:0)	M+14	0.0474344	0.0245229	0.055197	0.0408249	0.0337834	0.0321135	0.0117189	0.0326571	0.0231564	0.0182039	0.0214234	0.01616	0.0151506	0.0228088	0.0150554	0.0578586	0.0310604	0.0331852	0.0289692	0.00262313	0.00882927	0.00244603	0.00833511	0.0222552
FA(16:0)	M+15	0.0144532	0.00673339	0.0158045	0.0104518	0.00825403	0.00772788	0.00367309	0.00843277	0.00666861	0.00559531	0.00691505	0.00446173	0.00418102	0.00584291	0.00418985	0.0173084	0.00958763	0.00813465	0.00681571	0.000842544	0.00204343	0	0.00239996	0.00614642
FA(16:0)	M+16	0.0201367	0.00855086	0.0243915	0.0165433	0.0119724	0.0122274	0.00478246	0.0171109	0.00898255	0.00763771	0.00897107	0.00747655	0.00607407	0.0095828	0.00750383	0.0294265	0.0157818	0.0142111	0.0115221	0.00106916	0.00426112	0	0.00308199	0.0083867
FA(16:1)	M+0	0.757786	0.854147	0.7798	0.808589	0.852	0.892145	0.949844	0.87301	0.913422	0.922385	0.90022	0.928205	0.961053	0.945461	0.954474	0.878636	0.921829	0.872643	0.925663	0.989242	0.977938	0.997657	0.980318	0.941313
FA(16:1)	M+1	0.00274864	0	0.00206521	0.000838365	0.0017817	0	0.00069307	0	0	0	0	0.000230096	0	0	0	0	0	0.000223457	0	0	0	0	0	0
FA(16:1)	M+2	0.00857973	0.00162793	0.00684253	0.0054613	0.00190376	0	0	0.00203857	0	0.000201796	0.000751379	0	0	0	0.00191177	4.8e-06	0	0.00435874	0	0	0	0	0	0
FA(16:1)	M+3	0.00231305	0.00059711	0.00204606	0.00215026	0.000968514	0	0.000209642	0.00119352	0.000263058	0.000538201	0.00125698	0.000660124	0	0	0.000204396	0.000298483	0	0.00205831	0.000295632	1.86e-05	0	0	0	0.000103134
FA(16:1)	M+4	0.00556831	0.00353055	0.00466105	0.00623046	0.00275202	0.00108778	0.00183937	0.0024108	0.00185349	0.00201526	0.00236671	0.00162327	0	0.000715974	0.00169575	0.0014148	0	0.00359133	0	0	0	0	0	0
FA(16:1)	M+5	0.00254376	0.00179462	0.00143407	0.00303034	0.00206894	0.000387032	0.00102011	0.000891303	0.000992312	0.00115119	0.00178367	0	0	0	0	0	0	0	0	0	0	0	0	0
FA(16:1)	M+6	0.00335602	0.00479869	0.00338468	0.00536989	0.00409396	0.00412708	0.000722076	0.00174709	0.00133037	0.00102979	0.00144792	0.00168265	0	0	0	0	0	0	0	0	0	0	0	0
FA(16:1)	M+7	0.00512943	0.0048557	0.00441037	0.00507121	0.00458803	0.00155625	0.00174216	0.00251328	0.00225861	0.00233144	0.00277083	0.00246535	0	0.000807367	0	0.00117999	0.00117813	0.00321263	0	0	0	0	0	0
FA(16:1)	M+8	0.012417	0.0123151	0.0103404	0.014773	0.0114239	0.00763967	0.00367906	0.00684419	0.00494744	0.00495386	0.00673029	0.00535498	0.00277517	0.00350246	0.0019517	0.00423914	0.00395025	0.00795265	0.00552131	0.00131782	0.00192971	0	0.00183443	0.00519269
FA(16:1)	M+9	0.0132074	0.0102048	0.0103684	0.0102037	0.0091095	0.00610666	0.00309309	0.00547217	0.00560973	0.00523899	0.00691056	0.00483483	0.00255968	0.00289143	0.00181976	0.00434586	0.0031153	0.00689984	0.00382543	0.00114562	0.00131334	0	0.00186011	0.00366512
FA(16:1)	M+10	0.0281545	0.0198086	0.0262526	0.026983	0.0198961	0.0161695	0.00619168	0.0138489	0.0103772	0.00959536	0.0120615	0.00967289	0.00604548	0.00674727	0.00613322	0.0130447	0.0087739	0.0156266	0.0110852	0.00238025	0.00346048	0.000730797	0.00315303	0.0100841
FA(16:1)	M+11	0.0216044	0.013853	0.0188293	0.017924	0.0142844	0.0107269	0.00484733	0.0114837	0.00922978	0.00787965	0.00940316	0.0070339	0.00366215	0.00491556	0.00299055	0.00964732	0.006598	0.0115812	0.00684929	0.000924748	0.00188072	0.000447001	0.00235468	0.00564242
FA(16:1)	M+12	0.0416705	0.0278433	0.039043	0.0323062	0.026128	0.0216934	0.00882838	0.0226496	0.0161462	0.0136504	0.0181417	0.0130481	0.0079477	0.0117234	0.00788294	0.0230992	0.0161076	0.0239556	0.0165201	0.00240272	0.0047563	0.000497138	0.00445955	0.0113611
FA(16:1)	M+13	0.0259718	0.0121066	0.021388	0.0160626	0.0137742	0.0100497	0.00458173	0.0117028	0.00885833	0.00793928	0.00876569	0.00680712	0.00385353	0.00508057	0.00493354	0.013489	0.00889868	0.0120738	0.00731328	0.000690016	0.00208149	0.000668388	0.00207182	0.0061922
FA(16:1)	M+14	0.0389556	0.0206255	0.0404298	0.0261213	0.0217749	0.0172996	0.00741452	0.0254032	0.0148044	0.012775	0.0156504	0.01131	0.00700934	0.0105001	0.00909563	0.0276675	0.0166223	0.0214365	0.0141874	0.00187815	0.00395016	0	0.00256221	0.00898648
FA(16:1)	M+15	0.0127266	0.00500048	0.0111007	0.0071757	0.00536477	0.0044348	0.00207322	0.00709365	0.00339943	0.00286031	0.00498473	0.00265624	0.00186477	0.00307638	0.00264233	0.00858894	0.00477839	0.00541992	0.00351814	0	0.00101064	0	0.000678527	0.00289602
FA(16:1)	M+16	0.0172674	0.00689128	0.017604	0.0117095	0.00808779	0.00657631	0.00322077	0.0116974	0.00650758	0.00545427	0.00675417	0.00441505	0.00322959	0.00457817	0.00426445	0.0143444	0.00814892	0.00896635	0.00522159	0	0.00167905	0	0.000707566	0.00456415
FA(18:0)	M+0	0.905551	0.928851	0.8822	0.954477	0.835534	0.910545	0.926358	0.90415	0.910672	0.929344	0.903299	0.93714	0.967279	0.977254	0.974857	0.893178	0.941343	0.937585	0.93386	0.99167	0.985947	0.997974	0.96969	0.954144
FA(18:0)	M+1	0	0.00447704	0	0.00403112	0.0033682	0	0.0026927	0.00664034	0.00147676	0.00113409	0.00541069	0	0	0.00065096	0	0	0	0	0.00183713	0	0.000649282	0	0	0.000149872
FA(18:0)	M+2	0.0167993	0.0114163	0.0216744	0.00509677	0.0250906	0.0158279	0.0196755	0.0171595	0.0204391	0.0143973	0.0210321	0.0166266	0.00488722	0	0.0046684	0.0132613	0.00686402	0.0135655	0.0133362	0.00218178	0.00154342	0.00202566	0.00816016	0.00862925
FA(18:0)	M+3	0.00235152	0.000756446	0.00132862	0.00106715	0.00223819	0.000264985	0.00227758	0.00246102	0.0013678	0.00212544	0.00109458	0.00104472	0	5.86e-05	0.00065318	8.62e-05	0.000899207	0.00224152	0	0.000204515	7.44e-05	0	0	0.000461041
FA(18:0)	M+4	0.0045111	0.0040535	0.00542293	0.00235919	0.00563123	0.00191929	0.00604696	0.00450971	0.00502622	0.00269875	0.00468164	0.00237853	0	0	0.00160338	0.00163297	0.000973684	0.0039236	0.00188657	0.00120247	0	0	0	0.00188327
FA(18:0)	M+5	0.00155804	0.000683219	0.00179639	0.000479239	0.00211382	0	0.00193823	0.001391	0.00185747	0.00103667	0.00106294	0.000815191	0	0	0	0	0	0	0	0	0	0	0	0
FA(18:0)	M+6	0.00282753	0.00209949	0.00238192	0.00166864	0.00376903	0.00124773	0.0026079	0.00265141	0.00216806	0.00133544	0.00190307	0.00149937	0	0	0	0	0	0	0	0	0	0	0	0
FA(18:0)	M+7	0.00107589	0.000965554	0.00173328	0.000642848	0.00276195	0.000768284	0.00144174	0.00108711	0.00122814	0.000928364	0.000843908	0.00102002	0	0	0	0	0	0	0	0	0	0	0	0
FA(18:0)	M+8	0.00313275	0.00293065	0.00230855	0.00213836	0.00534403	0.00240264	0.00250988	0.00229908	0.00216414	0.0021134	0.00217402	0.00193015	0	0	0	0.0018609	0.00116437	0.00228115	0	0	0	0	0	0
FA(18:0)	M+9	0.00207496	0.00227613	0.00295014	0.00161031	0.00501748	0.00205891	0.00202237	0.00146778	0.00226976	0.00137116	0.00222716	0.0024532	0.000951564	0	0	0.00153556	0.00107446	0.00238791	0.00162179	0	0	0	0.00218884	0.00205135
FA(18:0)	M+10	0.00508799	0.00377626	0.00516759	0.00311771	0.0104634	0.00636518	0.00293288	0.0042579	0.00523399	0.00375179	0.00507439	0.00328304	0.0020639	0.001689	0.00109157	0.00396781	0.002832	0.00413708	0.00462818	0	0	0	0.00257622	0.00392713
FA(18:0)	M+11	0.00351016	0.00396124	0.00564818	0.00240114	0.00909467	0.00434021	0.00314768	0.00327305	0.00398828	0.00317943	0.0046741	0.00341017	0.00188346	0.000547079	0.00096268	0.00531256	0.00274018	0.0029379	0.00338543	0	0.0015481	0	0.0029969	0.00305542
FA(18:0)	M+12	0.00904938	0.00763822	0.0117975	0.00497082	0.0183151	0.0100904	0.00514546	0.00709617	0.00823711	0.00545714	0.00855001	0.00556586	0.00381137	0.00388597	0.00254118	0.00941752	0.00630512	0.00695527	0.00930975	0.000958601	0.00163679	0	0.00294505	0.00630277
FA(18:0)	M+13	0.00634359	0.00525546	0.00879904	0.00333347	0.0120302	0.00717029	0.00350657	0.00528595	0.00579562	0.00545841	0.00560343	0.00471345	0.00358544	0.00233926	0.00127957	0.0083769	0.0045776	0.00403311	0.0060924	0.000922402	0.00129908	0	0.00293772	0.00434155
FA(18:0)	M+14	0.0130126	0.00836519	0.0158225	0.00538162	0.02187	0.0140634	0.0063085	0.0108931	0.009104	0.00939921	0.0118115	0.00627089	0.00498377	0.0039587	0.00395777	0.018049	0.00993859	0.00798705	0.0101148	0.0017077	0.00296859	0	0.00498964	0.00729587
FA(18:0)	M+15	0.00664675	0.00460276	0.00901241	0.00247432	0.0104216	0.00637189	0.00344218	0.00530853	0.00597135	0.00453095	0.00542864	0.00329284	0.0030957	0.0030288	0.00173319	0.0106574	0.00497393	0.00328146	0.00434967	0	0.00155959	0	0	0.00320855
FA(18:0)	M+16	0.00996913	0.00460906	0.014085	0.0028515	0.0169583	0.0105131	0.00497579	0.0114477	0.00800836	0.00667196	0.00932867	0.00531918	0.00443844	0.00415023	0.00385367	0.019662	0.0100922	0.00565168	0.00957797	0.00115281	0.00277381	0	0.00351536	0.00454958
FA(18:0)	M+17	0.0029971	0.00156028	0.00323575	0.0010607	0.00418117	0.00259266	0.00121781	0.00255877	0.00215229	0.00229992	0.00245451	0.00134344	0.00142661	0.000399657	0.000805048	0.00536613	0.00224751	0.00102703	0	0	0	0	0	0
FA(18:0)	M+18	0.00350108	0.00172248	0.00463568	0.000838055	0.00579684	0.00345854	0.00175183	0.00606146	0.00283936	0.00276636	0.00334525	0.00189345	0.00159352	0.00203772	0.00199288	0.00763611	0.00397365	0.00200482	0	0	0	0	0	0
FA(18:1)	M+0	0.885808	0.960479	0.866589	0.891658	0.936608	0.948886	0.981752	0.953338	0.968948	0.970936	0.971927	0.97588	0.984596	0.978007	0.973427	0.92365	0.96599	0.918915	0.969348	0.998823	0.993453	1	0.994634	0.98703
FA(18:1)	M+1	0.000768842	0.000493536	0.00132799	0.000362003	0.00270601	0	0.00140237	0	0	0	0	0.000838164	0.00198316	0	8.84e-05	0.00074846	0.000741725	0.00277264	6.92e-05	0	0.000353615	0	0	0.000713262
FA(18:1)	M+2	0.0140796	0.00280452	0.0173249	0.0135879	0.00574515	0.00657707	0.00178001	0.00443442	0.00225766	0.00154893	0.00372643	0.000508142	0	0	0.00170469	0.00591942	0.00197453	0.0109638	0.00342153	0	0	0	0	0
FA(18:1)	M+3	0.0017266	0.000174332	0.00193328	0.000683137	0.00048707	0.000395302	0.000486804	0.000572801	0.000397078	0.000559346	0.000393268	0.000454985	0	0	0.000455341	0.00023083	0	0.00203701	0	0	0	0	0	0
FA(18:1)	M+4	0.00456564	0.00111451	0.00391331	0.00250954	0.00122558	0.000535454	0.000836926	0.00167654	0.00077656	0.000698005	0.000782644	0.000261484	0.000234136	0.000324381	0.00109948	0.000927051	0.000553433	0.00343217	0	0	0	0	0	0
FA(18:1)	M+5	0.00127954	0.000257245	0.00119497	0.00107649	0.000442212	0	0.000335078	0.000432265	0.000258156	0	0.000243142	0.000260822	0	0	0	0	0	0	0	0	0	0	0	0
FA(18:1)	M+6	0.00242157	0.000608175	0.00237483	0.00167734	0.00100511	0.000546613	0.000502914	0.000761436	0.000523934	0.000424309	0.000379394	0.000309709	0	0	0.00060635	0.00072033	0	0.00239957	0	0	0	0	0	0
FA(18:1)	M+7	0.00103259	0.000579967	0.00100707	0.00158709	0.000925188	0.000299435	0	0.000332804	0.000186943	0	0.000132379	0.000344072	0	0	0	0	0	0	0	0	0	0	0	0
FA(18:1)	M+8	0.00230839	0.00119224	0.00269837	0.00326425	0.00230832	0.00133249	0.000670227	0.000863869	0.000914654	0.000504723	0.000700576	0.000791696	0.000323862	0.000570294	0.000460246	0.000856393	0.000536871	0.00229005	0	0	0	0	0	0
FA(18:1)	M+9	0.00237822	0.0011471	0.00217127	0.00346631	0.00208054	0.00107435	0.000343854	0.00076681	0.000751139	0.000561293	0.000460611	0.000990528	0.00034773	0.000426909	0.000364139	0.000911407	0.000599089	0.00227868	0.000691341	0	0	0	0.000382092	0.000625704
FA(18:1)	M+10	0.00544346	0.00304311	0.0062239	0.00697163	0.0047266	0.0036861	0.000752159	0.00204831	0.00173754	0.00175447	0.00178476	0.00151723	0.0010008	0.00126536	0.00149332	0.00260923	0.00151613	0.00466525	0.00203986	0	0.000536741	0	0.000531611	0.00112159
FA(18:1)	M+11	0.00511963	0.00243146	0.00588348	0.00681402	0.00452746	0.00257036	0.000902725	0.00191388	0.00148857	0.00147353	0.00147274	0.00164755	0.000990776	0.00118516	0.000872911	0.00310336	0.00116372	0.00412113	0.00160032	0	0.000339292	0	0.000525014	0.000714182
FA(18:1)	M+12	0.0110007	0.00504047	0.0134648	0.0118948	0.00741461	0.00648199	0.00162733	0.00464536	0.0034995	0.00331813	0.00306976	0.0029454	0.00173723	0.00289244	0.00241569	0.00769296	0.00354716	0.00863696	0.00405575	0.000246062	0.000848945	0	0.000992574	0.00204068
FA(18:1)	M+13	0.00924601	0.00357686	0.0103936	0.00921953	0.00548854	0.00443683	0.0014338	0.00352239	0.00290247	0.00270423	0.00253118	0.00219039	0.00153531	0.00196996	0.00185239	0.00587659	0.00270996	0.00603841	0.00310996	0.000300784	0.000581995	0	0.000685266	0.00134894
FA(18:1)	M+14	0.0166545	0.00615324	0.0203277	0.0161234	0.00862139	0.00848763	0.00248121	0.00725329	0.00486879	0.00447262	0.0044847	0.00383746	0.00259276	0.00427689	0.00467815	0.0133039	0.0066022	0.011146	0.00575879	0.000381019	0.00129656	0	0.00105752	0.00209855
FA(18:1)	M+15	0.00947834	0.00304569	0.0113092	0.00729721	0.00469392	0.00400517	0.00127401	0.00377489	0.00265736	0.00311129	0.00197215	0.00207548	0.00147825	0.00204943	0.00231315	0.00711544	0.00340911	0.00529686	0.00259199	0	0.00057717	0	0.000446856	0.00135787
FA(18:1)	M+16	0.0155181	0.0046923	0.0185089	0.0132857	0.00670149	0.00678532	0.00209979	0.00763359	0.0044471	0.00446912	0.00365117	0.00308246	0.00214266	0.00421353	0.00474903	0.0148715	0.00621728	0.00943305	0.00440315	0.000248687	0.00120146	0	0.000744593	0.00176347
FA(18:1)	M+17	0.00468009	0.0013964	0.00595257	0.0036285	0.00196229	0.00159051	0.000567636	0.00224371	0.0012989	0.00141869	0.000995342	0.000860531	0.000465835	0.00105363	0.0012587	0.00453906	0.00153072	0.00228216	0.000963747	0	0.000302232	0	0	0.000612608
FA(18:1)	M+18	0.00649053	0.00176986	0.00740041	0.00489265	0.0023301	0.00230912	0.000751554	0.00378564	0.00208551	0.00204549	0.00129299	0.00120401	0.000571239	0.00176469	0.00216091	0.00692452	0.0029082	0.00329124	0.00194673	0	0.000509308	0	0	0.00057316
FA(18:2)	M+0	1	1	0.999759	1	1	1	1	1	1	0.999526	1	1	1	1	1	1	1	1	1	0.999657	1	1	0.999554	1
FA(18:2)	M+1	0	0	0.000240554	0	0	0	0	0	0	0.000473915	0	0	0	0	0	0	0	0	0	0.000343357	0	0	0.0004461	0
FA(18:2)	M+2	0	0	0	0	0	0	0	0	0	0	0	0	0	0	0	0	0	0	0	0	0	0	0	0
FA(18:2)	M+3	0	0	0	0	0	0	0	0	0	0	0	0	0	0	0	0	0	0	0	0	0	0	0	0
FA(18:2)	M+4	0	0	0	0	0	0	0	0	0	0	0	0	0	0	0	0	0	0	0	0	0	0	0	0
FA(18:2)	M+5	0	0	0	0	0	0	0	0	0	0	0	0	0	0	0	0	0	0	0	0	0	0	0	0
FA(18:2)	M+6	0	0	0	0	0	0	0	0	0	0	0	0	0	0	0	0	0	0	0	0	0	0	0	0
FA(18:2)	M+7	0	0	0	0	0	0	0	0	0	0	0	0	0	0	0	0	0	0	0	0	0	0	0	0
FA(18:2)	M+8	0	0	0	0	0	0	0	0	0	0	0	0	0	0	0	0	0	0	0	0	0	0	0	0
FA(18:2)	M+9	0	0	0	0	0	0	0	0	0	0	0	0	0	0	0	0	0	0	0	0	0	0	0	0
FA(18:2)	M+10	0	0	0	0	0	0	0	0	0	0	0	0	0	0	0	0	0	0	0	0	0	0	0	0
FA(18:2)	M+11	0	0	0	0	0	0	0	0	0	0	0	0	0	0	0	0	0	0	0	0	0	0	0	0
FA(18:2)	M+12	0	0	0	0	0	0	0	0	0	0	0	0	0	0	0	0	0	0	0	0	0	0	0	0
FA(18:2)	M+13	0	0	0	0	0	0	0	0	0	0	0	0	0	0	0	0	0	0	0	0	0	0	0	0
FA(18:2)	M+14	0	0	0	0	0	0	0	0	0	0	0	0	0	0	0	0	0	0	0	0	0	0	0	0
FA(18:2)	M+15	0	0	0	0	0	0	0	0	0	0	0	0	0	0	0	0	0	0	0	0	0	0	0	0
FA(18:2)	M+16	0	0	0	0	0	0	0	0	0	0	0	0	0	0	0	0	0	0	0	0	0	0	0	0
FA(18:2)	M+17	0	0	0	0	0	0	0	0	0	0	0	0	0	0	0	0	0	0	0	0	0	0	0	0
FA(18:2)	M+18	0	0	0	0	0	0	0	0	0	0	0	0	0	0	0	0	0	0	0	0	0	0	0	0
FA(18:3)	M+0	1	1	1	1	1	1	1	1	1	1	1	1	1	0.999624	1	1	1	1	1	1	1	1	1	1
FA(18:3)	M+1	0	0	0	0	0	0	0	0	0	0	0	0	0	0.000375541	0	0	0	0	0	0	0	0	0	0
FA(18:3)	M+2	0	0	0	0	0	0	0	0	0	0	0	0	0	0	0	0	0	0	0	0	0	0	0	0
FA(18:3)	M+3	0	0	0	0	0	0	0	0	0	0	0	0	0	0	0	0	0	0	0	0	0	0	0	0
FA(18:3)	M+4	0	0	0	0	0	0	0	0	0	0	0	0	0	0	0	0	0	0	0	0	0	0	0	0
FA(18:3)	M+5	0	0	0	0	0	0	0	0	0	0	0	0	0	0	0	0	0	0	0	0	0	0	0	0
FA(18:3)	M+6	0	0	0	0	0	0	0	0	0	0	0	0	0	0	0	0	0	0	0	0	0	0	0	0
FA(18:3)	M+7	0	0	0	0	0	0	0	0	0	0	0	0	0	0	0	0	0	0	0	0	0	0	0	0
FA(18:3)	M+8	0	0	0	0	0	0	0	0	0	0	0	0	0	0	0	0	0	0	0	0	0	0	0	0
FA(18:3)	M+9	0	0	0	0	0	0	0	0	0	0	0	0	0	0	0	0	0	0	0	0	0	0	0	0
FA(18:3)	M+10	0	0	0	0	0	0	0	0	0	0	0	0	0	0	0	0	0	0	0	0	0	0	0	0
FA(18:3)	M+11	0	0	0	0	0	0	0	0	0	0	0	0	0	0	0	0	0	0	0	0	0	0	0	0
FA(18:3)	M+12	0	0	0	0	0	0	0	0	0	0	0	0	0	0	0	0	0	0	0	0	0	0	0	0
FA(18:3)	M+13	0	0	0	0	0	0	0	0	0	0	0	0	0	0	0	0	0	0	0	0	0	0	0	0
FA(18:3)	M+14	0	0	0	0	0	0	0	0	0	0	0	0	0	0	0	0	0	0	0	0	0	0	0	0
FA(18:3)	M+15	0	0	0	0	0	0	0	0	0	0	0	0	0	0	0	0	0	0	0	0	0	0	0	0
FA(18:3)	M+16	0	0	0	0	0	0	0	0	0	0	0	0	0	0	0	0	0	0	0	0	0	0	0	0
FA(18:3)	M+17	0	0	0	0	0	0	0	0	0	0	0	0	0	0	0	0	0	0	0	0	0	0	0	0
FA(18:3)	M+18	0	0	0	0	0	0	0	0	0	0	0	0	0	0	0	0	0	0	0	0	0	0	0	0
FA(18:4)	M+0	1	1	1	0.993016	0.984969	0.980194	1	1	0.98846	0.998472	1	1	0.9916	1	1	1	1	0.998407	1	1	0.991783	0.991811	0.996807	1
FA(18:4)	M+1	0	0	0	0.00698405	0.0150313	0.0198058	0	0	0.0115404	0.00152778	0	0	0.00840004	0	0	0	0	0.00159293	0	0	0	0.00818871	0.00206382	0
FA(18:4)	M+2	0	0	0	0	0	0	0	0	0	0	0	0	0	0	0	0	0	0	0	0	0.00821716	0	0.00112888	0
FA(18:4)	M+3	0	0	0	0	0	0	0	0	0	0	0	0	0	0	0	0	0	0	0	0	0	0	0	0
FA(18:4)	M+4	0	0	0	0	0	0	0	0	0	0	0	0	0	0	0	0	0	0	0	0	0	0	0	0
FA(18:4)	M+5	0	0	0	0	0	0	0	0	0	0	0	0	0	0	0	0	0	0	0	0	0	0	0	0
FA(18:4)	M+6	0	0	0	0	0	0	0	0	0	0	0	0	0	0	0	0	0	0	0	0	0	0	0	0
FA(18:4)	M+7	0	0	0	0	0	0	0	0	0	0	0	0	0	0	0	0	0	0	0	0	0	0	0	0
FA(18:4)	M+8	0	0	0	0	0	0	0	0	0	0	0	0	0	0	0	0	0	0	0	0	0	0	0	0
FA(18:4)	M+9	0	0	0	0	0	0	0	0	0	0	0	0	0	0	0	0	0	0	0	0	0	0	0	0
FA(18:4)	M+10	0	0	0	0	0	0	0	0	0	0	0	0	0	0	0	0	0	0	0	0	0	0	0	0
FA(18:4)	M+11	0	0	0	0	0	0	0	0	0	0	0	0	0	0	0	0	0	0	0	0	0	0	0	0
FA(18:4)	M+12	0	0	0	0	0	0	0	0	0	0	0	0	0	0	0	0	0	0	0	0	0	0	0	0
FA(18:4)	M+13	0	0	0	0	0	0	0	0	0	0	0	0	0	0	0	0	0	0	0	0	0	0	0	0
FA(18:4)	M+14	0	0	0	0	0	0	0	0	0	0	0	0	0	0	0	0	0	0	0	0	0	0	0	0
FA(18:4)	M+15	0	0	0	0	0	0	0	0	0	0	0	0	0	0	0	0	0	0	0	0	0	0	0	0
FA(18:4)	M+16	0	0	0	0	0	0	0	0	0	0	0	0	0	0	0	0	0	0	0	0	0	0	0	0
FA(18:4)	M+17	0	0	0	0	0	0	0	0	0	0	0	0	0	0	0	0	0	0	0	0	0	0	0	0
FA(18:4)	M+18	0	0	0	0	0	0	0	0	0	0	0	0	0	0	0	0	0	0	0	0	0	0	0	0
FA(20:0)	M+0	0.989786	0.98489	0.953242	0.797402	0.960375	0.943488	0.970969	0.972966	0.976143	0.98606	0.9522	0.985547	0.975101	0.99496	0.973369	0.981731	0.982398	0.994457	0.974721	0.989359	0.98328	0.994865	0.987496	0.971033
FA(20:0)	M+1	0	0	0	0.00832372	0.00786519	0	0	0.00621182	0.0104141	0	0.00676902	0.000547224	0.00782689	0	0.00212617	0.00382036	0	0	0	0	0.0088033	0	0	0
FA(20:0)	M+2	0.0102141	0.0107526	0.0163395	0.0544113	0.0158892	0.0246598	0.0230838	0.014798	0.0111586	0.0131148	0.0286729	0.0125162	0.0170724	0.00504037	0.0245051	0.0144489	0.0176018	0.00554326	0.0240458	0.0106406	0.007621	0.00513534	0.0125043	0.0285302
FA(20:0)	M+3	0	0	0.00103265	0.00644941	0.00138531	0	0.00154041	0.00098139	0.00228385	0.000825057	0.00239341	0.00138971	0	0	0	0	0	0	0.00123364	0	0.000295976	0	0	0.000436523
FA(20:0)	M+4	0	0	0.00380604	0.0203389	0	0.00734721	0.00440681	0.00504272	0	0	0.00996504	0	0	0	0	0	0	0	0	0	0	0	0	0
FA(20:0)	M+5	0	0	0	0	0	0	0	0	0	0	0	0	0	0	0	0	0	0	0	0	0	0	0	0
FA(20:0)	M+6	0	0	0	0	0	0	0	0	0	0	0	0	0	0	0	0	0	0	0	0	0	0	0	0
FA(20:0)	M+7	0	0	0	0	0	0	0	0	0	0	0	0	0	0	0	0	0	0	0	0	0	0	0	0
FA(20:0)	M+8	0	0	0	0	0	0	0	0	0	0	0	0	0	0	0	0	0	0	0	0	0	0	0	0
FA(20:0)	M+9	0	0	0	0	0	0	0	0	0	0	0	0	0	0	0	0	0	0	0	0	0	0	0	0
FA(20:0)	M+10	0	0	0	0	0	0	0	0	0	0	0	0	0	0	0	0	0	0	0	0	0	0	0	0
FA(20:0)	M+11	0	0	0	0	0	0	0	0	0	0	0	0	0	0	0	0	0	0	0	0	0	0	0	0
FA(20:0)	M+12	0	0	0	0	0	0	0	0	0	0	0	0	0	0	0	0	0	0	0	0	0	0	0	0
FA(20:0)	M+13	0	0	0	0	0	0	0	0	0	0	0	0	0	0	0	0	0	0	0	0	0	0	0	0
FA(20:0)	M+14	0	0.004357	0.00731516	0.0305262	0.00686084	0.00830115	0	0	0	0	0	0	0	0	0	0	0	0	0	0	0	0	0	0
FA(20:0)	M+15	0	0	0.00358125	0.02509	0	0.00378559	0	0	0	0	0	0	0	0	0	0	0	0	0	0	0	0	0	0
FA(20:0)	M+16	0	0	0.00905503	0.0321063	0.00762413	0.00779046	0	0	0	0	0	0	0	0	0	0	0	0	0	0	0	0	0	0
FA(20:0)	M+17	0	0	0.00562787	0.0253526	0	0.00462811	0	0	0	0	0	0	0	0	0	0	0	0	0	0	0	0	0	0
FA(20:0)	M+18	0	0	0	0	0	0	0	0	0	0	0	0	0	0	0	0	0	0	0	0	0	0	0	0
FA(20:0)	M+19	0	0	0	0	0	0	0	0	0	0	0	0	0	0	0	0	0	0	0	0	0	0	0	0
FA(20:0)	M+20	0	0	0	0	0	0	0	0	0	0	0	0	0	0	0	0	0	0	0	0	0	0	0	0
FA(20:1)	M+0	0.929546	0.948077	0.914788	0.914296	0.962696	0.981258	0.968478	0.978251	0.977337	0.971841	0.96948	0.97611	0.991554	0.995826	0.978797	0.987146	0.991573	0.959792	0.98978	0.993628	0.994237	0.994964	0.993342	0.997577
FA(20:1)	M+1	0.00379865	0.00560929	0.00624154	0.00375036	0	0.00241881	0.00658833	0.000119415	0	0.00422119	0.000123221	0	0.00080475	0	0	0	0.000831604	0.00643869	0.000620361	0.000915857	0.000873275	0	0	0
FA(20:1)	M+2	0.0212204	0.0128742	0.0253486	0.0220458	0.0116864	0.0147523	0.0120566	0.00963919	0.0100007	0.00968561	0.012892	0.00854981	0.00707917	0.00417362	0.0195441	0.0128545	0.00759559	0.0321587	0.00918734	0.00508979	0.00488948	0.00503584	0.00665849	0.00204355
FA(20:1)	M+3	0.00149597	0.000521785	0.00104194	0.00114575	0	0	0.000476093	0.000356281	3.99e-06	0	0.000518417	0	0.000562029	0	0.00165876	0	0	0.001611	0.000411889	0.000366005	0	0	0	0.000379222
FA(20:1)	M+4	0.00319963	0.00142656	0.00367226	0.00275187	0.00126081	0.000659121	0.00126111	0.00130622	0.000859224	0.000796012	0.00104034	0.00050073	0	0	0	0	0	0	0	0	0	0	0	0
FA(20:1)	M+5	0.000982083	0.000510869	0.000639863	0.000718711	0	0	0	0	0	0	0	0	0	0	0	0	0	0	0	0	0	0	0	0
FA(20:1)	M+6	0.00137492	0	0.00122636	0.00184967	0	0	0	0	0	0	0	0	0	0	0	0	0	0	0	0	0	0	0	0
FA(20:1)	M+7	0	0	0	0	0	0	0	0	0	0	0	0	0	0	0	0	0	0	0	0	0	0	0	0
FA(20:1)	M+8	0.00131769	0.00101488	0.00123734	0.00210533	0	0	0	0.000662099	0	0	0.000668207	0.000705411	0	0	0	0	0	0	0	0	0	0	0	0
FA(20:1)	M+9	0	0	0.00104547	0.00284078	0.000844412	0	0	0	0	0	0	0	0	0	0	0	0	0	0	0	0	0	0	0
FA(20:1)	M+10	0.00175876	0.00171753	0.00233953	0.00382118	0.00188393	0	0.000940892	0	0.000967132	0.000706212	0.00107245	0.00127604	0	0	0	0	0	0	0	0	0	0	0	0
FA(20:1)	M+11	0.00159859	0.0018508	0.00211914	0.00410192	0.00200615	0	0.000714089	0.000594137	0	0.00113374	0.00113686	0.00152115	0	0	0	0	0	0	0	0	0	0	0	0
FA(20:1)	M+12	0.00515125	0.0035659	0.00500776	0.0069216	0.00292266	0	0.00160732	0.00106351	0.00189695	0.00144026	0.00176102	0.00181228	0	0	0	0	0	0	0	0	0	0	0	0
FA(20:1)	M+13	0.00322771	0.00249359	0.00371122	0.00518664	0.0024161	0	0.00145415	0.00129245	0.00132901	0.00127974	0.00173461	0.00134078	0	0	0	0	0	0	0	0	0	0	0	0
FA(20:1)	M+14	0.00527953	0.0052258	0.00742675	0.00769867	0.00417542	0	0.00191722	0.0014912	0.0015213	0.00213412	0.00250481	0.00277162	0	0	0	0	0	0	0	0	0	0	0	0
FA(20:1)	M+15	0.00393043	0.00322926	0.00459184	0.00473196	0.0024208	0	0.00131544	0.00135625	0.00171834	0.0017616	0.00188969	0.00148255	0	0	0	0	0	0	0	0	0	0	0	0
FA(20:1)	M+16	0.00666923	0.0054504	0.00830322	0.00748676	0.00365769	0.000911356	0.00150687	0.00179934	0.00233603	0.00232497	0.00242055	0.0019681	0	0	0	0	0	0	0	0	0	0	0	0
FA(20:1)	M+17	0.00320274	0.0022475	0.00390269	0.00335776	0.00157945	0	0.000622532	0.000915344	0.000651323	0.00106183	0.00115891	0.000915961	0	0	0	0	0	0	0	0	0	0	0	0
FA(20:1)	M+18	0.00449349	0.00279236	0.00462099	0.0041429	0.00162858	0	0.00106169	0.00115323	0.00137855	0.00161345	0.00159927	0.00104516	0	0	0	0	0	0	0	0	0	0	0	0
FA(20:1)	M+19	0.00175301	0.000657097	0.0013702	0	0.000821335	0	0	0	0	0	0	0	0	0	0	0	0	0	0	0	0	0	0	0
FA(20:1)	M+20	0	0.000735015	0.0013658	0.00104593	0	0	0	0	0	0	0	0	0	0	0	0	0	0	0	0	0	0	0	0
FA(20:2)	M+0	0.955368	0.959489	0.943604	0.966148	0.971259	0.978199	0.968917	0.973334	0.970987	0.980553	0.970899	0.978545	0.971474	0.98489	0.972292	0.968448	0.980772	0.934948	0.981036	0.986464	0.984925	0.980179	0.985131	0.98683
FA(20:2)	M+1	0	0.0066009	0.00822586	0.00178411	0	0	0.00927958	0.00240858	0.00559979	0.00111002	0.00568867	0.000560514	0.00601942	0	0.000815469	0.00295173	4.31e-05	0.0135275	0.00237474	0.000256448	0.000717735	0	0	0
FA(20:2)	M+2	0.0392805	0.032524	0.0417618	0.0302408	0.0286615	0.0213686	0.0210985	0.0227076	0.0234132	0.0173254	0.0234119	0.0208051	0.0225066	0.0151104	0.0266057	0.027842	0.0187534	0.0502605	0.0165239	0.0124431	0.014357	0.0198213	0.014509	0.0131696
FA(20:2)	M+3	0.00132737	0.000635258	0.00136293	0.00182671	7.98e-05	0.000432172	0.000705437	0.00155016	0	0.00101125	0	8.91e-05	0	0	0.000286815	0.000758467	0.000431561	0.0012641	6.51e-05	0.000836671	0	0	0.000359584	0
FA(20:2)	M+4	0.0040242	0.000750541	0.00504523	0	0	0	0	0	0	0	0	0	0	0	0	0	0	0	0	0	0	0	0	0
FA(20:2)	M+5	0	0	0	0	0	0	0	0	0	0	0	0	0	0	0	0	0	0	0	0	0	0	0	0
FA(20:2)	M+6	0	0	0	0	0	0	0	0	0	0	0	0	0	0	0	0	0	0	0	0	0	0	0	0
FA(20:2)	M+7	0	0	0	0	0	0	0	0	0	0	0	0	0	0	0	0	0	0	0	0	0	0	0	0
FA(20:2)	M+8	0	0	0	0	0	0	0	0	0	0	0	0	0	0	0	0	0	0	0	0	0	0	0	0
FA(20:2)	M+9	0	0	0	0	0	0	0	0	0	0	0	0	0	0	0	0	0	0	0	0	0	0	0	0
FA(20:2)	M+10	0	0	0	0	0	0	0	0	0	0	0	0	0	0	0	0	0	0	0	0	0	0	0	0
FA(20:2)	M+11	0	0	0	0	0	0	0	0	0	0	0	0	0	0	0	0	0	0	0	0	0	0	0	0
FA(20:2)	M+12	0	0	0	0	0	0	0	0	0	0	0	0	0	0	0	0	0	0	0	0	0	0	0	0
FA(20:2)	M+13	0	0	0	0	0	0	0	0	0	0	0	0	0	0	0	0	0	0	0	0	0	0	0	0
FA(20:2)	M+14	0	0	0	0	0	0	0	0	0	0	0	0	0	0	0	0	0	0	0	0	0	0	0	0
FA(20:2)	M+15	0	0	0	0	0	0	0	0	0	0	0	0	0	0	0	0	0	0	0	0	0	0	0	0
FA(20:2)	M+16	0	0	0	0	0	0	0	0	0	0	0	0	0	0	0	0	0	0	0	0	0	0	0	0
FA(20:2)	M+17	0	0	0	0	0	0	0	0	0	0	0	0	0	0	0	0	0	0	0	0	0	0	0	0
FA(20:2)	M+18	0	0	0	0	0	0	0	0	0	0	0	0	0	0	0	0	0	0	0	0	0	0	0	0
FA(20:2)	M+19	0	0	0	0	0	0	0	0	0	0	0	0	0	0	0	0	0	0	0	0	0	0	0	0
FA(20:2)	M+20	0	0	0	0	0	0	0	0	0	0	0	0	0	0	0	0	0	0	0	0	0	0	0	0
FA(20:3)	M+0	0.949142	0.950037	0.95071	0.956915	0.95915	0.984253	0.954387	0.955394	0.949082	0.953516	0.958325	0.966807	0.980427	0.987127	0.985107	0.980928	0.983024	0.943109	0.984991	0.984501	0.983728	0.97239	0.977944	0.978379
FA(20:3)	M+1	0.0098936	0.00733507	0.00788184	0.0106466	0.00652577	0.00371836	0.0127214	0.0108754	0.00929655	0.0107421	0.00434069	0.00668716	0.00204777	0.000614631	0.00257761	0.0028605	0.00245913	0.00912924	0	0.00471529	0.0028766	0.0053909	0.00500596	0.0039844
FA(20:3)	M+2	0.0409643	0.0426095	0.041408	0.0319342	0.0343238	0.0117619	0.0328912	0.0337304	0.041621	0.0357422	0.0373346	0.0265062	0.0175112	0.0122586	0.0122124	0.0158929	0.0145156	0.047762	0.0150041	0.0107329	0.0133369	0.021773	0.01705	0.0173712
FA(20:3)	M+3	0	1.89e-05	0	0.000504073	0	0.000266912	0	0	0	0	0	0	0	0	4.2e-05	0.00014729	1.58e-06	0	0	5.04e-05	0	0.000192475	0	4.44e-06
FA(20:3)	M+4	0	0	0	0	0	0	0	0	0	0	0	0	1.44e-05	0	6.15e-05	0.000171821	0	0	4.64e-06	0	5.81e-05	0.00025375	0	0.000260737
FA(20:3)	M+5	0	0	0	0	0	0	0	0	0	0	0	0	0	0	0	0	0	0	0	0	0	0	0	0
FA(20:3)	M+6	0	0	0	0	0	0	0	0	0	0	0	0	0	0	0	0	0	0	0	0	0	0	0	0
FA(20:3)	M+7	0	0	0	0	0	0	0	0	0	0	0	0	0	0	0	0	0	0	0	0	0	0	0	0
FA(20:3)	M+8	0	0	0	0	0	0	0	0	0	0	0	0	0	0	0	0	0	0	0	0	0	0	0	0
FA(20:3)	M+9	0	0	0	0	0	0	0	0	0	0	0	0	0	0	0	0	0	0	0	0	0	0	0	0
FA(20:3)	M+10	0	0	0	0	0	0	0	0	0	0	0	0	0	0	0	0	0	0	0	0	0	0	0	0
FA(20:3)	M+11	0	0	0	0	0	0	0	0	0	0	0	0	0	0	0	0	0	0	0	0	0	0	0	0
FA(20:3)	M+12	0	0	0	0	0	0	0	0	0	0	0	0	0	0	0	0	0	0	0	0	0	0	0	0
FA(20:3)	M+13	0	0	0	0	0	0	0	0	0	0	0	0	0	0	0	0	0	0	0	0	0	0	0	0
FA(20:3)	M+14	0	0	0	0	0	0	0	0	0	0	0	0	0	0	0	0	0	0	0	0	0	0	0	0
FA(20:3)	M+15	0	0	0	0	0	0	0	0	0	0	0	0	0	0	0	0	0	0	0	0	0	0	0	0
FA(20:3)	M+16	0	0	0	0	0	0	0	0	0	0	0	0	0	0	0	0	0	0	0	0	0	0	0	0
FA(20:3)	M+17	0	0	0	0	0	0	0	0	0	0	0	0	0	0	0	0	0	0	0	0	0	0	0	0
FA(20:3)	M+18	0	0	0	0	0	0	0	0	0	0	0	0	0	0	0	0	0	0	0	0	0	0	0	0
FA(20:3)	M+19	0	0	0	0	0	0	0	0	0	0	0	0	0	0	0	0	0	0	0	0	0	0	0	0
FA(20:3)	M+20	0	0	0	0	0	0	0	0	0	0	0	0	0	0	0	0	0	0	0	0	0	0	0	0
FA(20:4)	M+0	0.99794	0.997299	0.999955	0.9991	0.997077	0.999508	0.99739	0.995425	0.997008	0.997156	0.996709	0.997716	0.999118	1	1	1	1	0.996958	1	1	0.999533	0.999977	1	0.999694
FA(20:4)	M+1	0	0	0	0	0.00067168	0.000492368	0.000814354	0.00305743	0	0	0	0	0.000881578	0	0	0	0	0	0	0	0.000466783	0	0	0.000226158
FA(20:4)	M+2	0.00205866	0.00270094	0	0.00089961	0.00225097	0	0.00164722	0.00115091	0.00299163	0.00259306	0.00315682	0.00203138	0	0	0	0	0	0.00304173	0	0	0	0	0	0
FA(20:4)	M+3	1.31e-06	0	4.47e-05	0	0	0	0.000148894	0.000367165	0	0.000250837	0.00013385	0.000252849	0	0	0	0	0	0	0	0	0	2.34e-05	0	7.98e-05
FA(20:4)	M+4	0	0	0	0	0	0	0	0	0	0	0	0	0	0	0	0	0	0	0	0	0	0	0	0
FA(20:4)	M+5	0	0	0	0	0	0	0	0	0	0	0	0	0	0	0	0	0	0	0	0	0	0	0	0
FA(20:4)	M+6	0	0	0	0	0	0	0	0	0	0	0	0	0	0	0	0	0	0	0	0	0	0	0	0
FA(20:4)	M+7	0	0	0	0	0	0	0	0	0	0	0	0	0	0	0	0	0	0	0	0	0	0	0	0
FA(20:4)	M+8	0	0	0	0	0	0	0	0	0	0	0	0	0	0	0	0	0	0	0	0	0	0	0	0
FA(20:4)	M+9	0	0	0	0	0	0	0	0	0	0	0	0	0	0	0	0	0	0	0	0	0	0	0	0
FA(20:4)	M+10	0	0	0	0	0	0	0	0	0	0	0	0	0	0	0	0	0	0	0	0	0	0	0	0
FA(20:4)	M+11	0	0	0	0	0	0	0	0	0	0	0	0	0	0	0	0	0	0	0	0	0	0	0	0
FA(20:4)	M+12	0	0	0	0	0	0	0	0	0	0	0	0	0	0	0	0	0	0	0	0	0	0	0	0
FA(20:4)	M+13	0	0	0	0	0	0	0	0	0	0	0	0	0	0	0	0	0	0	0	0	0	0	0	0
FA(20:4)	M+14	0	0	0	0	0	0	0	0	0	0	0	0	0	0	0	0	0	0	0	0	0	0	0	0
FA(20:4)	M+15	0	0	0	0	0	0	0	0	0	0	0	0	0	0	0	0	0	0	0	0	0	0	0	0
FA(20:4)	M+16	0	0	0	0	0	0	0	0	0	0	0	0	0	0	0	0	0	0	0	0	0	0	0	0
FA(20:4)	M+17	0	0	0	0	0	0	0	0	0	0	0	0	0	0	0	0	0	0	0	0	0	0	0	0
FA(20:4)	M+18	0	0	0	0	0	0	0	0	0	0	0	0	0	0	0	0	0	0	0	0	0	0	0	0
FA(20:4)	M+19	0	0	0	0	0	0	0	0	0	0	0	0	0	0	0	0	0	0	0	0	0	0	0	0
FA(20:4)	M+20	0	0	0	0	0	0	0	0	0	0	0	0	0	0	0	0	0	0	0	0	0	0	0	0
FA(20:5)	M+0	0.96264	0.95915	0.952799	0.977322	0.98084	0.996744	0.975361	0.978333	0.975024	0.988085	0.984098	0.990453	0.994682	0.994411	0.996368	0.988746	0.993339	0.969488	0.995708	0.99659	0.994967	0.997578	0.991456	0.994952
FA(20:5)	M+1	0	0.00654363	0.00745637	0.00277912	0.00346453	0	0.00545645	0.00256925	0.00586857	0	0.00318383	0.00110525	0	0.000168922	0	0.00250583	0.000219885	0.00647742	0.000148383	0.000287784	0.0016507	0	0.00605703	0.000864208
FA(20:5)	M+2	0.0373603	0.0343067	0.0397445	0.0187838	0.0154492	0.00322886	0.0191009	0.0190979	0.0191078	0.0118506	0.0127183	0.00844198	0.00508708	0.00492875	0.00347479	0.00874822	0.00641244	0.0240345	0.00336493	0.00312247	0.00338263	0.00229934	0.00248701	0.00418356
FA(20:5)	M+3	0	0	0	0.00111475	0.000246418	2.75e-05	8.15e-05	0	0	6.44e-05	0	0	0.000231149	0.00049105	0.00015751	0	2.91e-05	0	0.000778532	0	0	0.000122509	0	0
FA(20:5)	M+4	0	0	0	0	0	0	0	0	0	0	0	0	0	0	0	0	0	0	0	0	0	0	0	0
FA(20:5)	M+5	0	0	0	0	0	0	0	0	0	0	0	0	0	0	0	0	0	0	0	0	0	0	0	0
FA(20:5)	M+6	0	0	0	0	0	0	0	0	0	0	0	0	0	0	0	0	0	0	0	0	0	0	0	0
FA(20:5)	M+7	0	0	0	0	0	0	0	0	0	0	0	0	0	0	0	0	0	0	0	0	0	0	0	0
FA(20:5)	M+8	0	0	0	0	0	0	0	0	0	0	0	0	0	0	0	0	0	0	0	0	0	0	0	0
FA(20:5)	M+9	0	0	0	0	0	0	0	0	0	0	0	0	0	0	0	0	0	0	0	0	0	0	0	0
FA(20:5)	M+10	0	0	0	0	0	0	0	0	0	0	0	0	0	0	0	0	0	0	0	0	0	0	0	0
FA(20:5)	M+11	0	0	0	0	0	0	0	0	0	0	0	0	0	0	0	0	0	0	0	0	0	0	0	0
FA(20:5)	M+12	0	0	0	0	0	0	0	0	0	0	0	0	0	0	0	0	0	0	0	0	0	0	0	0
FA(20:5)	M+13	0	0	0	0	0	0	0	0	0	0	0	0	0	0	0	0	0	0	0	0	0	0	0	0
FA(20:5)	M+14	0	0	0	0	0	0	0	0	0	0	0	0	0	0	0	0	0	0	0	0	0	0	0	0
FA(20:5)	M+15	0	0	0	0	0	0	0	0	0	0	0	0	0	0	0	0	0	0	0	0	0	0	0	0
FA(20:5)	M+16	0	0	0	0	0	0	0	0	0	0	0	0	0	0	0	0	0	0	0	0	0	0	0	0
FA(20:5)	M+17	0	0	0	0	0	0	0	0	0	0	0	0	0	0	0	0	0	0	0	0	0	0	0	0
FA(20:5)	M+18	0	0	0	0	0	0	0	0	0	0	0	0	0	0	0	0	0	0	0	0	0	0	0	0
FA(20:5)	M+19	0	0	0	0	0	0	0	0	0	0	0	0	0	0	0	0	0	0	0	0	0	0	0	0
FA(20:5)	M+20	0	0	0	0	0	0	0	0	0	0	0	0	0	0	0	0	0	0	0	0	0	0	0	0
FA(22:0)	M+0	0.96969	1	0.988417	0.925007	0.953473	0.984421	0.986117	0.997108	0.985513	0.986944	0.984776	1	1	0.998746	0.985219	1	1	1	0.982168	1	0.993593	1	1	0.976738
FA(22:0)	M+1	0.0303101	0	0.0115826	0.0189746	0.0335486	0.0121001	0	0	0	0.0130558	0	0	0	0	0.00866438	0	0	0	0.0178324	0	0.00640712	0	0	0.0122199
FA(22:0)	M+2	0	0	0	0.0560188	0.0129779	0.0034787	0.0138828	0.00289165	0.0144871	0	0.0152236	0	0	0.00125429	0.00611629	0	0	0	0	0	0	0	0	0.0110416
FA(22:0)	M+3	0	0	0	0	0	0	0	0	0	0	0	0	0	0	0	0	0	0	0	0	0	0	0	0
FA(22:0)	M+4	0	0	0	0	0	0	0	0	0	0	0	0	0	0	0	0	0	0	0	0	0	0	0	0
FA(22:0)	M+5	0	0	0	0	0	0	0	0	0	0	0	0	0	0	0	0	0	0	0	0	0	0	0	0
FA(22:0)	M+6	0	0	0	0	0	0	0	0	0	0	0	0	0	0	0	0	0	0	0	0	0	0	0	0
FA(22:0)	M+7	0	0	0	0	0	0	0	0	0	0	0	0	0	0	0	0	0	0	0	0	0	0	0	0
FA(22:0)	M+8	0	0	0	0	0	0	0	0	0	0	0	0	0	0	0	0	0	0	0	0	0	0	0	0
FA(22:0)	M+9	0	0	0	0	0	0	0	0	0	0	0	0	0	0	0	0	0	0	0	0	0	0	0	0
FA(22:0)	M+10	0	0	0	0	0	0	0	0	0	0	0	0	0	0	0	0	0	0	0	0	0	0	0	0
FA(22:0)	M+11	0	0	0	0	0	0	0	0	0	0	0	0	0	0	0	0	0	0	0	0	0	0	0	0
FA(22:0)	M+12	0	0	0	0	0	0	0	0	0	0	0	0	0	0	0	0	0	0	0	0	0	0	0	0
FA(22:0)	M+13	0	0	0	0	0	0	0	0	0	0	0	0	0	0	0	0	0	0	0	0	0	0	0	0
FA(22:0)	M+14	0	0	0	0	0	0	0	0	0	0	0	0	0	0	0	0	0	0	0	0	0	0	0	0
FA(22:0)	M+15	0	0	0	0	0	0	0	0	0	0	0	0	0	0	0	0	0	0	0	0	0	0	0	0
FA(22:0)	M+16	0	0	0	0	0	0	0	0	0	0	0	0	0	0	0	0	0	0	0	0	0	0	0	0
FA(22:0)	M+17	0	0	0	0	0	0	0	0	0	0	0	0	0	0	0	0	0	0	0	0	0	0	0	0
FA(22:0)	M+18	0	0	0	0	0	0	0	0	0	0	0	0	0	0	0	0	0	0	0	0	0	0	0	0
FA(22:0)	M+19	0	0	0	0	0	0	0	0	0	0	0	0	0	0	0	0	0	0	0	0	0	0	0	0
FA(22:0)	M+20	0	0	0	0	0	0	0	0	0	0	0	0	0	0	0	0	0	0	0	0	0	0	0	0
FA(22:0)	M+21	0	0	0	0	0	0	0	0	0	0	0	0	0	0	0	0	0	0	0	0	0	0	0	0
FA(22:0)	M+22	0	0	0	0	0	0	0	0	0	0	0	0	0	0	0	0	0	0	0	0	0	0	0	0
FA(22:1)	M+0	0.922906	0.925425	0.905597	0.896024	0.946011	0.963286	0.935209	0.960375	0.949873	0.964286	0.937127	0.962342	0.966066	0.977035	0.928707	0.970304	0.970491	0.886051	0.95229	0.961147	0.972126	0.960668	0.963921	0.969026
FA(22:1)	M+1	0.0107925	0.00553279	0.0105573	0.00483721	0.00575139	0	0.00556657	0	0.0147689	0.00282088	0.0186517	0	0.00277235	0.00473945	0.0120194	0	0.00125493	0.0216369	0.00978681	0	0	0.00297349	0.00267421	0
FA(22:1)	M+2	0.0611094	0.0410353	0.0512292	0.070433	0.0319294	0.0293285	0.04743	0.0324327	0.0300493	0.0258043	0.0345563	0.0323903	0.0260966	0.0143378	0.0443909	0.024063	0.0218783	0.0735357	0.0315191	0.0331546	0.0267313	0.0303289	0.0288176	0.0272479
FA(22:1)	M+3	0.00519166	0.00293173	0.00459397	0	0.000363912	0.00129101	0.00179527	0.00175476	0.00161337	0.000684399	0.00263153	0.00287833	0	0.00129623	0.00591377	0.00146962	0.00162327	0.00430134	0.000902007	0.00199153	0.00114305	0.00127218	0.00128667	0.00042532
FA(22:1)	M+4	0	0.00507873	0.0108296	0.00931381	0.00452215	0.00609452	0.00999914	0.00543785	0.00369543	0.00640459	0.00703355	0.00238984	0.0050655	0.00259164	0.00896924	0.00416363	0.00475243	0.0144754	0.00550219	0.00370677	0	0.00475782	0.00330006	0.00330048
FA(22:1)	M+5	0	0	0	0	0	0	0	0	0	0	0	0	0	0	0	0	0	0	0	0	0	0	0	0
FA(22:1)	M+6	0	0	0	0	0	0	0	0	0	0	0	0	0	0	0	0	0	0	0	0	0	0	0	0
FA(22:1)	M+7	0	0	0	0	0	0	0	0	0	0	0	0	0	0	0	0	0	0	0	0	0	0	0	0
FA(22:1)	M+8	0	0	0	0	0	0	0	0	0	0	0	0	0	0	0	0	0	0	0	0	0	0	0	0
FA(22:1)	M+9	0	0	0	0	0	0	0	0	0	0	0	0	0	0	0	0	0	0	0	0	0	0	0	0
FA(22:1)	M+10	0	0	0	0	0	0	0	0	0	0	0	0	0	0	0	0	0	0	0	0	0	0	0	0
FA(22:1)	M+11	0	0	0	0	0	0	0	0	0	0	0	0	0	0	0	0	0	0	0	0	0	0	0	0
FA(22:1)	M+12	0	0.00381276	0	0.00602238	0.00306047	0	0	0	0	0	0	0	0	0	0	0	0	0	0	0	0	0	0	0
FA(22:1)	M+13	0	0	0	0	0	0	0	0	0	0	0	0	0	0	0	0	0	0	0	0	0	0	0	0
FA(22:1)	M+14	0	0.00586754	0.00580918	0	0.00308825	0	0	0	0	0	0	0	0	0	0	0	0	0	0	0	0	0	0	0
FA(22:1)	M+15	0	0.00407413	0.00443257	0.005636	0.00196835	0	0	0	0	0	0	0	0	0	0	0	0	0	0	0	0	0	0	0
FA(22:1)	M+16	0	0.00624162	0.00695159	0.00773363	0.0033053	0	0	0	0	0	0	0	0	0	0	0	0	0	0	0	0	0	0	0
FA(22:1)	M+17	0	0	0	0	0	0	0	0	0	0	0	0	0	0	0	0	0	0	0	0	0	0	0	0
FA(22:1)	M+18	0	0	0	0	0	0	0	0	0	0	0	0	0	0	0	0	0	0	0	0	0	0	0	0
FA(22:1)	M+19	0	0	0	0	0	0	0	0	0	0	0	0	0	0	0	0	0	0	0	0	0	0	0	0
FA(22:1)	M+20	0	0	0	0	0	0	0	0	0	0	0	0	0	0	0	0	0	0	0	0	0	0	0	0
FA(22:1)	M+21	0	0	0	0	0	0	0	0	0	0	0	0	0	0	0	0	0	0	0	0	0	0	0	0
FA(22:1)	M+22	0	0	0	0	0	0	0	0	0	0	0	0	0	0	0	0	0	0	0	0	0	0	0	0
FA(22:6)	M+0	0.998473	0.999615	1	0.999948	0.999524	0.999153	0.9973	1	1	0.999127	0.998895	1	1	1	0.99961	0.999183	1	1	1	0.997629	1	0.999829	0.997676	0.999785
FA(22:6)	M+1	0.00152736	0	0	0	0.000135923	0.000846748	0.00270005	0	0	0.00087333	0.00110468	0	0	0	0.000390152	0.000817046	0	0	0	0.00237127	0	0.000171246	0.002324	0.000215368
FA(22:6)	M+2	0	0.000346484	0	0	0.000201319	0	0	0	0	0	0	0	0	0	0	0	0	0	0	0	0	0	0	0
FA(22:6)	M+3	0	3.85e-05	0	5.22e-05	0.000138693	0	0	0	0	0	0	0	0	0	0	0	0	0	0	0	0	0	0	0
FA(22:6)	M+4	0	0	0	0	0	0	0	0	0	0	0	0	0	0	0	0	0	0	0	0	0	0	0	0
FA(22:6)	M+5	0	0	0	0	0	0	0	0	0	0	0	0	0	0	0	0	0	0	0	0	0	0	0	0
FA(22:6)	M+6	0	0	0	0	0	0	0	0	0	0	0	0	0	0	0	0	0	0	0	0	0	0	0	0
FA(22:6)	M+7	0	0	0	0	0	0	0	0	0	0	0	0	0	0	0	0	0	0	0	0	0	0	0	0
FA(22:6)	M+8	0	0	0	0	0	0	0	0	0	0	0	0	0	0	0	0	0	0	0	0	0	0	0	0
FA(22:6)	M+9	0	0	0	0	0	0	0	0	0	0	0	0	0	0	0	0	0	0	0	0	0	0	0	0
FA(22:6)	M+10	0	0	0	0	0	0	0	0	0	0	0	0	0	0	0	0	0	0	0	0	0	0	0	0
FA(22:6)	M+11	0	0	0	0	0	0	0	0	0	0	0	0	0	0	0	0	0	0	0	0	0	0	0	0
FA(22:6)	M+12	0	0	0	0	0	0	0	0	0	0	0	0	0	0	0	0	0	0	0	0	0	0	0	0
FA(22:6)	M+13	0	0	0	0	0	0	0	0	0	0	0	0	0	0	0	0	0	0	0	0	0	0	0	0
FA(22:6)	M+14	0	0	0	0	0	0	0	0	0	0	0	0	0	0	0	0	0	0	0	0	0	0	0	0
FA(22:6)	M+15	0	0	0	0	0	0	0	0	0	0	0	0	0	0	0	0	0	0	0	0	0	0	0	0
FA(22:6)	M+16	0	0	0	0	0	0	0	0	0	0	0	0	0	0	0	0	0	0	0	0	0	0	0	0
FA(22:6)	M+17	0	0	0	0	0	0	0	0	0	0	0	0	0	0	0	0	0	0	0	0	0	0	0	0
FA(22:6)	M+18	0	0	0	0	0	0	0	0	0	0	0	0	0	0	0	0	0	0	0	0	0	0	0	0
FA(22:6)	M+19	0	0	0	0	0	0	0	0	0	0	0	0	0	0	0	0	0	0	0	0	0	0	0	0
FA(22:6)	M+20	0	0	0	0	0	0	0	0	0	0	0	0	0	0	0	0	0	0	0	0	0	0	0	0
FA(22:6)	M+21	0	0	0	0	0	0	0	0	0	0	0	0	0	0	0	0	0	0	0	0	0	0	0	0
FA(22:6)	M+22	0	0	0	0	0	0	0	0	0	0	0	0	0	0	0	0	0	0	0	0	0	0	0	0
FA(24:0)	M+0	0.981334	1	1	1	0.984438	1	0.992181	0.976494	0.995687	1	0.95612	1	1	1	0.999812	1	0.991182	1	1	1	1	1	0.975079	1
FA(24:0)	M+1	0.018666	0	0	0	0.0155621	0	0.00781874	0.023506	0.00431325	0	0.0438795	0	0	0	0.000188026	0	0.00881758	0	0	0	0	0	0.0249214	0
FA(24:0)	M+2	0	0	0	0	0	0	0	0	0	0	0	0	0	0	0	0	0	0	0	0	0	0	0	0
FA(24:0)	M+3	0	0	0	0	0	0	0	0	0	0	0	0	0	0	0	0	0	0	0	0	0	0	0	0
FA(24:0)	M+4	0	0	0	0	0	0	0	0	0	0	0	0	0	0	0	0	0	0	0	0	0	0	0	0
FA(24:0)	M+5	0	0	0	0	0	0	0	0	0	0	0	0	0	0	0	0	0	0	0	0	0	0	0	0
FA(24:0)	M+6	0	0	0	0	0	0	0	0	0	0	0	0	0	0	0	0	0	0	0	0	0	0	0	0
FA(24:0)	M+7	0	0	0	0	0	0	0	0	0	0	0	0	0	0	0	0	0	0	0	0	0	0	0	0
FA(24:0)	M+8	0	0	0	0	0	0	0	0	0	0	0	0	0	0	0	0	0	0	0	0	0	0	0	0
FA(24:0)	M+9	0	0	0	0	0	0	0	0	0	0	0	0	0	0	0	0	0	0	0	0	0	0	0	0
FA(24:0)	M+10	0	0	0	0	0	0	0	0	0	0	0	0	0	0	0	0	0	0	0	0	0	0	0	0
FA(24:0)	M+11	0	0	0	0	0	0	0	0	0	0	0	0	0	0	0	0	0	0	0	0	0	0	0	0
FA(24:0)	M+12	0	0	0	0	0	0	0	0	0	0	0	0	0	0	0	0	0	0	0	0	0	0	0	0
FA(24:0)	M+13	0	0	0	0	0	0	0	0	0	0	0	0	0	0	0	0	0	0	0	0	0	0	0	0
FA(24:0)	M+14	0	0	0	0	0	0	0	0	0	0	0	0	0	0	0	0	0	0	0	0	0	0	0	0
FA(24:0)	M+15	0	0	0	0	0	0	0	0	0	0	0	0	0	0	0	0	0	0	0	0	0	0	0	0
FA(24:0)	M+16	0	0	0	0	0	0	0	0	0	0	0	0	0	0	0	0	0	0	0	0	0	0	0	0
FA(24:0)	M+17	0	0	0	0	0	0	0	0	0	0	0	0	0	0	0	0	0	0	0	0	0	0	0	0
FA(24:0)	M+18	0	0	0	0	0	0	0	0	0	0	0	0	0	0	0	0	0	0	0	0	0	0	0	0
FA(24:0)	M+19	0	0	0	0	0	0	0	0	0	0	0	0	0	0	0	0	0	0	0	0	0	0	0	0
FA(24:0)	M+20	0	0	0	0	0	0	0	0	0	0	0	0	0	0	0	0	0	0	0	0	0	0	0	0
FA(24:0)	M+21	0	0	0	0	0	0	0	0	0	0	0	0	0	0	0	0	0	0	0	0	0	0	0	0
FA(24:0)	M+22	0	0	0	0	0	0	0	0	0	0	0	0	0	0	0	0	0	0	0	0	0	0	0	0
FA(24:0)	M+23	0	0	0	0	0	0	0	0	0	0	0	0	0	0	0	0	0	0	0	0	0	0	0	0
FA(24:0)	M+24	0	0	0	0	0	0	0	0	0	0	0	0	0	0	0	0	0	0	0	0	0	0	0	0
FA(24:1)	M+0	0.957715	0.912277	0.936834	0.912186	0.953794	0.980861	0.907903	0.941573	0.94646	0.936945	0.921164	0.943777	0.986951	1	0.94955	0.981119	0.977929	0.956774	0.978029	0.969095	0.976308	0.927704	0.984402	0.959597
FA(24:1)	M+1	0.0422851	0.0202093	0.00803639	0.0455928	0.0047593	0.00317128	0.0139299	0.0177852	0.00502792	0.020557	0.0144591	0.010775	0	0	0.0145017	0	0	0.0432262	0	0.0159979	0	0.0530367	0.0127848	0.023305
FA(24:1)	M+2	0	0.0675138	0.0551298	0.0422215	0.0414463	0.015968	0.0651854	0.0406418	0.0485119	0.042498	0.0639343	0.0382779	0.013049	0	0.0359486	0.0188807	0.0220714	0	0.0219711	0.0149073	0.0236923	0.0192592	0.00281313	0.0170983
FA(24:1)	M+3	0	0	0	0	0	0	0.0129819	0	0	0	0.000442973	0.00716977	0	0	0	0	0	0	0	0	0	0	0	0
FA(24:1)	M+4	0	0	0	0	0	0	0	0	0	0	0	0	0	0	0	0	0	0	0	0	0	0	0	0
FA(24:1)	M+5	0	0	0	0	0	0	0	0	0	0	0	0	0	0	0	0	0	0	0	0	0	0	0	0
FA(24:1)	M+6	0	0	0	0	0	0	0	0	0	0	0	0	0	0	0	0	0	0	0	0	0	0	0	0
FA(24:1)	M+7	0	0	0	0	0	0	0	0	0	0	0	0	0	0	0	0	0	0	0	0	0	0	0	0
FA(24:1)	M+8	0	0	0	0	0	0	0	0	0	0	0	0	0	0	0	0	0	0	0	0	0	0	0	0
FA(24:1)	M+9	0	0	0	0	0	0	0	0	0	0	0	0	0	0	0	0	0	0	0	0	0	0	0	0
FA(24:1)	M+10	0	0	0	0	0	0	0	0	0	0	0	0	0	0	0	0	0	0	0	0	0	0	0	0
FA(24:1)	M+11	0	0	0	0	0	0	0	0	0	0	0	0	0	0	0	0	0	0	0	0	0	0	0	0
FA(24:1)	M+12	0	0	0	0	0	0	0	0	0	0	0	0	0	0	0	0	0	0	0	0	0	0	0	0
FA(24:1)	M+13	0	0	0	0	0	0	0	0	0	0	0	0	0	0	0	0	0	0	0	0	0	0	0	0
FA(24:1)	M+14	0	0	0	0	0	0	0	0	0	0	0	0	0	0	0	0	0	0	0	0	0	0	0	0
FA(24:1)	M+15	0	0	0	0	0	0	0	0	0	0	0	0	0	0	0	0	0	0	0	0	0	0	0	0
FA(24:1)	M+16	0	0	0	0	0	0	0	0	0	0	0	0	0	0	0	0	0	0	0	0	0	0	0	0
FA(24:1)	M+17	0	0	0	0	0	0	0	0	0	0	0	0	0	0	0	0	0	0	0	0	0	0	0	0
FA(24:1)	M+18	0	0	0	0	0	0	0	0	0	0	0	0	0	0	0	0	0	0	0	0	0	0	0	0
FA(24:1)	M+19	0	0	0	0	0	0	0	0	0	0	0	0	0	0	0	0	0	0	0	0	0	0	0	0
FA(24:1)	M+20	0	0	0	0	0	0	0	0	0	0	0	0	0	0	0	0	0	0	0	0	0	0	0	0
FA(24:1)	M+21	0	0	0	0	0	0	0	0	0	0	0	0	0	0	0	0	0	0	0	0	0	0	0	0
FA(24:1)	M+22	0	0	0	0	0	0	0	0	0	0	0	0	0	0	0	0	0	0	0	0	0	0	0	0
FA(24:1)	M+23	0	0	0	0	0	0	0	0	0	0	0	0	0	0	0	0	0	0	0	0	0	0	0	0
FA(24:1)	M+24	0	0	0	0	0	0	0	0	0	0	0	0	0	0	0	0	0	0	0	0	0	0	0	0

## Sheet: MID_liver
Fatty acid	Isotopologue	liver_24h_12w_1	liver_24h_12w_2	liver_24h_12w_3	liver_24h_12w_4	liver_24h_12w_5	liver_24h_12w_6	liver_24h_78w_1	liver_24h_78w_2	liver_24h_78w_3	liver_24h_78w_4	liver_24h_78w_5	liver_24h_78w_6	liver_6h_12w_1	liver_6h_12w_2	liver_6h_12w_3	liver_6h_12w_4	liver_6h_12w_5	liver_6h_12w_6	liver_6h_78w_1	liver_6h_78w_2	liver_6h_78w_3	liver_6h_78w_4	liver_6h_78w_5	liver_6h_78w_6
FA(10:0)	M+0	0.975645	0.981281	0.977854	0.975651	0.991553	0.974938	0.984821	0.98089	0.994293	0.990565	0.993669	1	0.989121	0.986897	0.990559	0.994214	0.993148	0.992833	0.996413	0.99827	1	0.987309	0.996925	0.997412
FA(10:0)	M+1	0.00154068	0.000979262	0.00260756	0.00257838	0.00138652	0.00173775	0.00194476	0.00219427	0.00110989	0	0	0	0.000840402	0.00222886	0.000645749	0	0	0.000823503	0.00121668	0	0	0.00341489	0.000316323	0.00164136
FA(10:0)	M+2	0.00494458	0	0.00537471	0.00854145	0	0.00899447	0.00533882	0.00666892	0	0.000659641	0	0	0.00408654	2.15e-05	0.00273583	0	0.00195691	0	0	0	0	0.00809998	0.00176712	0.00065746
FA(10:0)	M+3	0.00230655	0.000671568	0.00161539	0.00166463	9.42e-05	0.00263933	0.0010195	0.00142161	0.000426261	0.000673251	0.000360391	0	0.000798766	0.000487247	0.000813878	0.000878594	0.000522629	0	0.00026869	0.000242496	0	0.000122402	0.000126819	0.0002888
FA(10:0)	M+4	0.00557973	0.00268699	0.00322944	0.00447673	0.00160509	0.00439139	0.00316468	0.0029152	0.00113128	0.0020623	0.00151144	0	0.00196176	0.00169428	0.00225832	0.00261419	0.00216661	0.0012145	0.0013184	0.0010371	0	0.00105407	0	0
FA(10:0)	M+5	0.00162779	0.00128807	0.00117665	0.000974352	0.000572752	0.00116043	0.000621451	0.000921856	0.000652404	0	0	0	0.000366524	0.000619562	0.000207249	0.000575978	0.000430884	0	0	0	0	0	0	0
FA(10:0)	M+6	0.00318125	0.00337365	0.00217774	0.00311352	0.00157023	0.00238603	0.00151371	0.00209965	0.00108212	0.00174743	0.00134509	0	0.00112245	0.00199422	0.00110029	0.00171678	0.00101626	0.00140119	0.000783352	0.0004503	0	0	0.00086454	0
FA(10:0)	M+7	0.00105562	0.00189575	0.00109271	0.000890262	0.000497661	0.000784741	0	0	0	0	0	0	0.000588515	0.000831874	0.000478075	0	0	0.000597548	0	0	0	0	0	0
FA(10:0)	M+8	0.00222514	0.00411925	0.00254186	0.0021094	0.00153129	0.0017824	0.00157641	0.00189516	0.00130543	0.00288041	0.00201883	0	0.00111371	0.00306381	0.000558866	0	0.000758607	0.00195924	0	0	0	0	0	0
FA(10:0)	M+9	0.00056765	0.00139521	0.000646398	0	0.000265423	0.000502628	0	0	0	0	0	0	0	0	0	0	0	0	0	0	0	0	0	0
FA(10:0)	M+10	0.00132601	0.00230916	0.00168328	0	0.000923584	0.000683089	0	0.000993394	0	0.00141175	0.0010954	0	0	0.002162	0.000642561	0	0	0.00117069	0	0	0	0	0	0
FA(12:0)	M+0	0.994861	0.994591	0.994376	0.995808	0.996781	0.992575	0.996833	0.996786	0.997621	0.995497	0.997599	0.995768	1	1	1	1	1	1	1	1	1	1	1	1
FA(12:0)	M+1	0	0	0	0	0	0	0	0	0	0	0	0	0	0	0	0	0	0	0	0	0	0	0	0
FA(12:0)	M+2	0	0	0	0	0	0	0	0	0	0	0	0	0	0	0	0	0	0	0	0	0	0	0	0
FA(12:0)	M+3	0	0	5.47e-05	0	0	0.000361728	0	0	0	0	0	0	0	0	0	0	0	0	0	0	0	0	0	0
FA(12:0)	M+4	0.000983552	0.000480905	0.000852299	0.00107589	0.000465198	0.00111606	0.000769634	0.000810561	0.000376222	0.000597862	0.000491645	0.000512008	0	0	0	0	0	0	0	0	0	0	0	0
FA(12:0)	M+5	0.000434649	0.000264385	0.000393271	0.000310486	0	0.00044299	0.000336476	0	0	0.000218736	0	0.000380676	0	0	0	0	0	0	0	0	0	0	0	0
FA(12:0)	M+6	0.00055603	0.000497677	0.000823423	0.000728193	0.000610662	0.000835298	0.000448092	0.000453744	0.000390442	0.000562198	0.000325439	0.000626523	0	0	0	0	0	0	0	0	0	0	0	0
FA(12:0)	M+7	0.000334487	0.000505729	0.00037906	0.000233164	0.000334413	0.000425039	0.000270324	0	0	0.000313649	0.000243135	0	0	0	0	0	0	0	0	0	0	0	0	0
FA(12:0)	M+8	0.000726731	0.00119418	0.00107434	0.000872886	0.000933955	0.00105628	0.000415648	0.000794717	0.000723867	0.00074755	0.000419183	0.00102466	0	0	0	0	0	0	0	0	0	0	0	0
FA(12:0)	M+9	0.00044618	0.000605915	0.000569179	0	0.000269952	0.000555314	0.000387511	0	0.00038708	0.000297808	0.000361781	0.000417595	0	0	0	0	0	0	0	0	0	0	0	0
FA(12:0)	M+10	0.000932944	0.00113733	0.000973189	0.000971736	0.000604506	0.0015524	0.000539004	0.000696091	0.000501398	0.00102321	0.000560257	0.000796671	0	0	0	0	0	0	0	0	0	0	0	0
FA(12:0)	M+11	0.00020828	0.000283383	0	0	0	0.000342386	0	0	0	0	0	0	0	0	0	0	0	0	0	0	0	0	0	0
FA(12:0)	M+12	0.000516222	0.000439934	0.000504351	0	0	0.000737394	0	0.000458703	0	0.000742487	0	0.000474281	0	0	0	0	0	0	0	0	0	0	0	0
FA(14:0)	M+0	0.825497	0.847559	0.819132	0.871034	0.887539	0.831672	0.876506	0.872322	0.897298	0.873446	0.892295	0.919528	0.94652	0.949368	0.928421	0.955341	0.956213	0.985292	0.961193	0.959195	0.956614	0.959255	0.961882	0.954624
FA(14:0)	M+1	0.0127947	0.0103421	0.0128207	0.0064031	0.0045482	0.0124742	0.00914634	0.0104405	0.00660188	0.00720357	0.00767007	0.00193188	0.00214782	0.00325483	0.0057882	0.00347064	0.00429875	0	0	0.00398328	0.00246197	0.00228157	0.00251457	0.00504321
FA(14:0)	M+2	0.0747142	0.0554336	0.0724291	0.04726	0.0361154	0.0647337	0.0441004	0.0483001	0.0288029	0.0454617	0.0409027	0.0271968	0.0245808	0.0214285	0.0346593	0.0198869	0.0191744	0.00454452	0.0187692	0.016775	0.0165947	0.0162897	0.0136671	0.0184056
FA(14:0)	M+3	0.00664764	0.00350719	0.00714935	0.00415902	0.00334908	0.00665149	0.00737187	0.00658401	0.00445623	0.00481726	0.003659	0.0020348	0.00166093	0.000727722	0.00372001	0.00217567	0.00163276	0.000422743	0.00173926	0.00330047	0.00154817	0.00121936	0.00136757	0.00148124
FA(14:0)	M+4	0.0147075	0.00723869	0.0134974	0.00992457	0.00735503	0.0126569	0.012898	0.0118355	0.00941526	0.00933193	0.00844197	0.00582464	0.00418319	0.00146819	0.00813382	0.00532409	0.00432249	0.000744208	0.00504205	0.00560796	0.00361847	0.00309247	0.00290932	0.00261009
FA(14:0)	M+5	0.00432987	0.0032156	0.00489553	0.0032426	0.00339604	0.00459188	0.00442104	0.00406127	0.0030711	0.00317787	0.00253221	0.00179422	0.00117676	0.000500386	0.00217177	0.00152249	0.00131964	0.000324746	0.00105424	0.00172584	0.00107916	0.00127979	0.00120793	0.000901229
FA(14:0)	M+6	0.00815177	0.00623282	0.00815616	0.0071393	0.00696312	0.00822685	0.00668401	0.00656666	0.00592584	0.00603344	0.00513447	0.00472147	0.00262965	0.0014555	0.00338137	0.00252189	0.00180294	0.000779542	0.00245265	0.0023176	0.00213951	0.00266839	0.00233844	0.00205217
FA(14:0)	M+7	0.00368919	0.00456489	0.00473882	0.00376614	0.00404866	0.00385395	0.00367868	0.00282867	0.00363543	0.00344437	0.00220033	0.0026254	0.00118903	0.00104189	0.0010946	0.000770794	0.000857063	0.000364433	0.000550005	0.00094651	0.00107348	0.00168136	0.00134807	0.0010432
FA(14:0)	M+8	0.00824567	0.0105181	0.00922622	0.00895769	0.00983921	0.00954319	0.00673618	0.00626163	0.007673	0.00676497	0.00576584	0.00641399	0.00318958	0.00293374	0.0022978	0.00167347	0.00181789	0.00143519	0.00167679	0.00178697	0.00290997	0.00331641	0.00300977	0.00250373
FA(14:0)	M+9	0.00528478	0.00706779	0.00599635	0.00548913	0.00585061	0.00608841	0.00455494	0.00367675	0.00493796	0.0052858	0.00438127	0.00395034	0.00183899	0.00174429	0.00147705	0.000784986	0.000817728	0.000831232	0.00103174	0.000889819	0.00197466	0.00187189	0.0016903	0.00170326
FA(14:0)	M+10	0.0104434	0.0145687	0.0120753	0.0105159	0.011217	0.0127206	0.00764293	0.00804631	0.00976218	0.0100521	0.00785373	0.00805291	0.00376269	0.00485011	0.00304758	0.00204124	0.00220842	0.00175227	0.00212947	0.00164204	0.00321623	0.00274144	0.00318323	0.00314172
FA(14:0)	M+11	0.00595098	0.0077026	0.0071809	0.00512416	0.00513933	0.00606227	0.00392008	0.00361354	0.00437219	0.0057379	0.0044365	0.00431515	0.00181551	0.00216925	0.00137726	0.000824117	0.00103264	0.000863653	0.000971411	0.000676307	0.00153626	0.0010783	0.00129251	0.00164828
FA(14:0)	M+12	0.011333	0.0134159	0.0123353	0.0100547	0.00937347	0.0122355	0.00731931	0.00842361	0.00786515	0.010544	0.00838737	0.00687774	0.00310232	0.00521692	0.00255097	0.0020932	0.00259858	0.00159784	0.00206303	0.00115342	0.00308667	0.00212436	0.00224228	0.0028201
FA(14:0)	M+13	0.0029257	0.00356807	0.003985	0.00269865	0.00176053	0.00323569	0.00210608	0.00289134	0.00266618	0.00349087	0.00250884	0.00177227	0.0009763	0.00114398	0.000715013	0.000629792	0.000705115	0.000372583	0.0005933	0	0.000861584	0.000584604	0.00051895	0.000757212
FA(14:0)	M+14	0.0052843	0.00506534	0.00638199	0.00423156	0.00350586	0.00525304	0.00291451	0.0041482	0.0035162	0.00520874	0.00383033	0.00296038	0.00122674	0.00269629	0.00116471	0.000939292	0.0011983	0.000675311	0.000734009	0	0.00128552	0.000515547	0.000827535	0.00126534
FA(16:0)	M+0	0.512418	0.623865	0.512148	0.668006	0.755593	0.58911	0.708637	0.680872	0.784121	0.715011	0.723457	0.858782	0.886026	0.889586	0.815049	0.881875	0.880482	0.965484	0.8543	0.896888	0.899168	0.905946	0.925731	0.873511
FA(16:0)	M+1	0.0302025	0.0189771	0.0345693	0.0209306	0.00904293	0.0197641	0.0240929	0.0260569	0.013227	0.0163058	0.0195266	0.00341782	0.00664481	0.000935612	0.0140433	0.00869513	0.0100824	0	0.00598108	0.00976983	0.00972056	0.00382465	0.00553356	0.0133045
FA(16:0)	M+2	0.127235	0.0810389	0.124753	0.0666444	0.0328958	0.0805399	0.0926629	0.0798851	0.0562771	0.0613991	0.0769728	0.0280225	0.0361026	0.0256388	0.0774879	0.0383377	0.0406945	0.0117617	0.0476813	0.0453704	0.0388971	0.0357938	0.0249728	0.0412959
FA(16:0)	M+3	0.0360576	0.0157818	0.0334876	0.0151559	0.00732628	0.0219283	0.0252558	0.0271386	0.0132811	0.0132165	0.0156518	0.00622987	0.0059426	0.00405018	0.0212132	0.0102753	0.00933656	0.00262821	0.0119931	0.00897881	0.00554467	0.00598101	0	0.00826486
FA(16:0)	M+4	0.0674757	0.0355145	0.0631726	0.028576	0.0154253	0.0440074	0.0500378	0.0448926	0.0291442	0.028303	0.032798	0.0107121	0.0177732	0.00927573	0	0.0206696	0.0199225	0.00451105	0.0304939	0.0179864	0.011136	0.0117474	0.00995323	0.0143464
FA(16:0)	M+5	0.0174029	0.00836979	0.0168042	0.00921973	0.00495569	0.0153082	0.0159224	0.0154924	0.00838695	0.00759287	0.00816791	0.00361822	0.00347939	0.00132687	0.0173971	0.00576302	0.00572842	0	0.00647711	0.00544686	0.00235809	0.00417182	0.00355769	0.00302402
FA(16:0)	M+6	0.0314723	0.014357	0.0275717	0.0141593	0.0102435	0.0228567	0.0215918	0.0186627	0.0139498	0.00951069	0.0142679	0.00538015	0.00729312	0.00326472	0.0185847	0.00907565	0.00690492	0	0.012966	0.00812575	0.00313988	0.00489604	0.00333736	0.00565968
FA(16:0)	M+7	0.0103376	0.00812741	0.0105427	0.00868752	0.00685339	0.0113016	0.00908963	0.00799241	0.00677156	0.00592342	0.0055671	0.00309601	0.00241571	0.0020844	0.00524529	0.00298038	0.00230258	0	0.00221724	0.00191266	0.00128975	0.00179492	0.00192114	0.00248204
FA(16:0)	M+8	0.0176794	0.0158263	0.016176	0.0167618	0.0164989	0.0186466	0	0.00998793	0	0.00955438	0.00975364	0.00782875	0.00406107	0.00431471	0.00691347	0.00347806	0.00273674	0.00290597	0.0046125	0.00337908	0.00315495	0.00474304	0.00315092	0.00374161
FA(16:0)	M+9	0.0113374	0.013003	0.0110897	0.0114346	0.0124199	0.0128909	0.00747196	0.00620987	0.00707557	0.00842635	0.00757808	0.00599432	0.00252691	0.00255496	0.00253461	0.00153414	0.00126564	0	0.00259941	0	0.00190256	0.00295653	0.00244814	0.00271495
FA(16:0)	M+10	0.0216981	0.0280925	0.0246356	0.0262805	0.0247593	0.0306488	0	0.0118005	0.0116161	0.0191528	0.0155245	0.0129871	0.00522023	0.00901611	0.00560606	0.002056	0.0036013	0.00340007	0.00381991	0.00214199	0.00469791	0.00465932	0.0055651	0.00562634
FA(16:0)	M+11	0.016459	0.0204867	0.0173656	0.0167971	0.0179937	0.0187939	0.00803481	0.00815308	0.00949625	0.0132518	0.0103296	0.00838748	0.00365824	0.00612882	0.00215472	0.00213696	0.00209199	0	0.00257465	0	0.00276104	0.00407787	0.00311218	0.00405568
FA(16:0)	M+12	0.0332058	0.0404254	0.0321519	0.0329277	0.0319778	0.0375406	0.0122579	0.0182701	0.017138	0.0280972	0.0236236	0.0157309	0.00738536	0.0143677	0.00593205	0.00374779	0.00480382	0.00544366	0.00513565	0	0.00568774	0.00443853	0.00510943	0.00789783
FA(16:0)	M+13	0.0168843	0.0206408	0.0194702	0.0153404	0.0157256	0.0185716	0.00593472	0.0100308	0.00752262	0.0164662	0	0.00752187	0.00325449	0.00684624	0.00254206	0.00272994	0.00264275	0	0.00234785	0	0.00253629	0.00229696	0.00213648	0.00404731
FA(16:0)	M+14	0.0293252	0.0330505	0.0320428	0.029569	0.0235283	0.0351233	0.0119389	0.020383	0.0137183	0.0276144	0.0213406	0.0130199	0.00573605	0.011971	0.00529653	0.00370444	0.00459021	0.00386572	0.00424042	0	0.00501971	0.00267173	0.00347103	0.00640762
FA(16:0)	M+15	0.00703311	0.0101723	0.00932027	0.00725291	0.00580772	0.010145	0.00240566	0.00453444	0.0035336	0.00746965	0.00643525	0.00398628	0.000693452	0.00333978	0	0.0014567	0.000750789	0	0.00100576	0	0.00104133	0	0	0.00167074
FA(16:0)	M+16	0.0137757	0.0122709	0.0146996	0.0122566	0.00895277	0.0128231	0.00466618	0.00963727	0.00474123	0.012705	0.00900571	0.00528457	0.00178663	0.00529876	0	0.00148444	0.00206312	0	0.00155385	0	0.00194423	0	0	0.00194941
FA(16:1)	M+0	0.542724	0.580715	0.55544	0.70297	0.857276	0.670286	0.848637	0.784701	0.896567	0.793436	0.825369	0.913666	0.960974	0.958302	0.90881	0.977334	0.967119	0.98764	0.941163	0.975874	0.961915	0.982657	0.988107	0.920424
FA(16:1)	M+1	0.0223062	0.00750942	0.0197624	0.0100595	0	0.00965152	0.00458581	0.00488367	0.00158472	0	0.00708792	0	1.66e-05	0	0.00244341	0.000788839	0	0.0010785	0.00237324	0.00395757	0.00174448	0	0.00117839	0.00255404
FA(16:1)	M+2	0.0797363	0.0375508	0.0684556	0.032162	0.00636319	0.0428072	0.0263362	0.0323612	0.00644499	0.0131628	0.0224637	0.00262529	0.00612473	0.0039141	0.0280586	0.00268746	0.00689627	0	0.0182235	0.00957882	0.00434304	0	0	0.0100743
FA(16:1)	M+3	0.0185337	0.00687732	0.0167328	0.00785931	0.00250098	0.0105594	0.0075119	0.00986081	0.00197914	0.00268849	0.00441771	0.000595095	0.000504876	0.000338187	0.00756697	0.00164516	0.00220111	0.000162792	0.00348247	0.00351766	0.00122647	0.000353709	0	0.00180702
FA(16:1)	M+4	0.0408838	0.0162604	0.0344262	0.0147888	0.00428034	0.0231822	0.0145814	0.0179878	0.00463369	0.00626757	0.0102485	0.00247212	0.00412385	0.00162926	0.0166122	0.00335227	0.00397658	0	0.0116332	0.00602722	0.00187577	0.000942315	0	0.00465946
FA(16:1)	M+5	0.0120947	0.00473734	0.0101482	0.00568043	0.00218851	0.00836949	0.00488654	0.00569432	0.00208652	0.00218301	0.00272753	0.00148004	0.000393221	0	0.00452332	0.00142238	0.00101765	0	0.00241892	0.0010443	0.000466119	0	0	0.00148421
FA(16:1)	M+6	0.0194099	0.00955152	0.0150023	0.00966955	0.00447262	0.0128871	0.00550126	0.00696174	0.00234596	0.00371432	0.00426591	0.00131556	0	0	0	0	0	0	0	0	0	0	0	0
FA(16:1)	M+7	0.0090677	0.00901802	0.00803836	0.00752564	0.00302766	0.00782088	0.00417851	0.0044058	0.00208857	0.00387121	0.00332096	0.00232393	0	0	0	0	0	0	0	0	0	0	0	0
FA(16:1)	M+8	0.0180799	0.0217859	0.0188554	0.0191228	0.0106897	0.0165608	0.00705596	0.0094323	0.00617643	0.00910998	0.00816401	0.00638378	0.00244986	0.00191957	0.00409676	0.00140355	0.0014152	0	0.00244486	0	0.00176887	0.00187965	0	0.00489646
FA(16:1)	M+9	0.0154755	0.0220979	0.0146252	0.01467	0.0094733	0.0150022	0.00662989	0.00644409	0.00585394	0.00902025	0.00685692	0.00546356	0.00205186	0.00212016	0.00243226	0.000485456	0.000592513	0	0.00120913	0	0.00140987	0.00164617	0.00207121	0.00383396
FA(16:1)	M+10	0.0331846	0.0460897	0.0345765	0.0322358	0.0186957	0.0298253	0.0109851	0.0164279	0.0117866	0.0214625	0.0153862	0.0111427	0.00413586	0.00464039	0.00334273	0.00133011	0.00270355	0.00233238	0.00336836	0	0.00409093	0.00251367	0.00369255	0.00822691
FA(16:1)	M+11	0.0257949	0.0361111	0.0256462	0.0217475	0.0139399	0.0219399	0.00914971	0.0120549	0.00986435	0.0167248	0.0133312	0.00787605	0.0025025	0.00254448	0.00331341	0.000788662	0.00141671	0.000887012	0.00162302	0	0.00274863	0.00289793	0	0.00656774
FA(16:1)	M+12	0.0489882	0.0682105	0.0542477	0.0396053	0.0245388	0.0415982	0.0167293	0.027152	0.0152305	0.0344978	0.0233248	0.0151474	0.00598281	0.00775235	0.00523702	0.00252004	0.00362648	0.00314596	0.00479457	0	0.00611375	0.00318065	0.00495121	0.0118695
FA(16:1)	M+13	0.0283777	0.0367528	0.0304655	0.0209188	0.0118771	0.0223102	0.00860061	0.0134154	0.00895005	0.0201811	0.0131085	0.00714904	0.00237	0.00370147	0.00338701	0.00124567	0.00171556	0.00125429	0.00165453	0	0.00268899	0.00174687	0	0.00607382
FA(16:1)	M+14	0.0499616	0.0559935	0.0555824	0.0364412	0.0197273	0.0406753	0.0142414	0.0271934	0.0144246	0.0358103	0.0222924	0.0135483	0.00516763	0.00801471	0.00554882	0.00305453	0.004428	0.00349953	0.00328111	0	0.00601208	0.00218253	0	0.0108076
FA(16:1)	M+15	0.0147032	0.0171214	0.015093	0.00921129	0.00487408	0.0106697	0.00404774	0.00807983	0.00410897	0.0102414	0.00747165	0.00364809	0.00109591	0.00188873	0.00174983	0.000956413	0.00118793	0	0.000976092	0	0.00134173	0	0	0.00248556
FA(16:1)	M+16	0.0206776	0.0236178	0.0229024	0.0153316	0.00607427	0.0158547	0.00634137	0.0129436	0.00587414	0.0176284	0.0101628	0.00516306	0.00210663	0.00323465	0.0028773	0.000985798	0.00170357	0	0.00135344	0	0.00225458	0	0	0.00423554
FA(18:0)	M+0	0.852715	0.828968	0.76591	0.834518	0.874518	0.733755	0.779751	0.785907	0.833909	0.796345	0.830417	0.912441	0.958643	0.982611	0.91238	0.919193	0.924365	1	0.942558	0.887089	0.937744	0.980259	0.981959	0.964967
FA(18:0)	M+1	0	0.0237103	0.0155919	0.0113796	0.00536264	0.0170427	0.0199557	0.0219521	0.0131969	0.0237696	0.0100279	0.0138785	0.00538075	0	0.00261564	0.0051567	0.00451744	0	0.0020871	0.0117398	0.0111795	0.00285764	0.00399127	0.000903948
FA(18:0)	M+2	0.0589559	0.048666	0.0712364	0.0425174	0.0340086	0.0690013	0.0810896	0.0642757	0.0494352	0.0624886	0.053368	0.0340416	0.0214757	0.0147135	0.0425444	0.0420367	0.0440094	0	0.0269175	0.052139	0.0343454	0.0168831	0.0140501	0.0255153
FA(18:0)	M+3	0.0205493	0.0055297	0.0163552	0.0074064	0.00494614	0.0159926	0.0206207	0.0178679	0.0125817	0.00774325	0.0102707	0.00588748	0.00497516	0.00267541	0.00664487	0.00663367	0.00483767	0	0.00501685	0.0111505	0.00450199	0	0	0.00278648
FA(18:0)	M+4	0.0284673	0.0140806	0.0306106	0.0139293	0.009275	0.0344089	0.0320994	0.0312678	0.019469	0.0218136	0.0202019	0.00819008	0.00952581	0	0.0210764	0.0167505	0.0132053	0	0.0154644	0.0224689	0.00845809	0	0	0.00582688
FA(18:0)	M+5	0.00811053	0.00297796	0.00982486	0.00403447	0.00276426	0.0132197	0.012671	0.0116374	0.00700571	0.00532181	0.00510213	0	0	0	0.0060302	0.00424735	0.00391935	0	0.00191418	0.00657718	0.00114854	0	0	0
FA(18:0)	M+6	0.0093488	0.00350027	0.0132616	0.00680311	0.00395836	0.0151187	0.0171911	0.0110521	0.00980169	0.00813987	0.00790611	0	0	0	0.00870811	0.00598197	0.00514554	0	0.00604231	0.00883547	0.0026222	0	0	0
FA(18:0)	M+7	0	0.00283073	0.00451467	0.00342533	0.00241272	0.00616979	0.0063418	0.00525678	0.00384979	0	0.00360997	0	0	0	0	0	0	0	0	0	0	0	0	0
FA(18:0)	M+8	0.00616072	0.00474396	0.00610006	0.00525293	0.00490484	0.00848074	0.00518846	0.00602912	0.0061973	0	0.00366862	0	0	0	0	0	0	0	0	0	0	0	0	0
FA(18:0)	M+9	0	0.00335431	0.00309716	0.00553217	0.00317891	0.00706807	0	0.00289485	0.00373926	0	0.00347265	0	0	0	0	0	0	0	0	0	0	0	0	0
FA(18:0)	M+10	0	0.00859613	0.00871596	0.007904	0.00919795	0.0106105	0.00676286	0.00520779	0.00525139	0.00960774	0.0064587	0.00694686	0	0	0	0	0	0	0	0	0	0	0	0
FA(18:0)	M+11	0.00195842	0.00582333	0.00378604	0.00802853	0.00592774	0.0076054	0.00389637	0.00299022	0.00512086	0.00714216	0.00534178	0	0	0	0	0	0	0	0	0	0	0	0	0
FA(18:0)	M+12	0.00398155	0.0120539	0.0141331	0.0133932	0.0111455	0.0168704	0.00687739	0.00911975	0.00865546	0.0126309	0.00897452	0.0102666	0	0	0	0	0	0	0	0	0	0	0	0
FA(18:0)	M+13	0	0.0090452	0.00820763	0.00768624	0.00758052	0.0095079	0	0.00468277	0.00435192	0.0097148	0.00681205	0	0	0	0	0	0	0	0	0	0	0	0	0
FA(18:0)	M+14	0.00671514	0.0126231	0.0127735	0.0134432	0.00933246	0.0168241	0.00755442	0.00809808	0.00798805	0.0159013	0.0113727	0.00834751	0	0	0	0	0	0	0	0	0	0	0	0
FA(18:0)	M+15	0.00303778	0.00493759	0.0047837	0.00419662	0.00402668	0.00726159	0	0.00310727	0.00371612	0.00751587	0.00557315	0	0	0	0	0	0	0	0	0	0	0	0	0
FA(18:0)	M+16	0	0.00679779	0.00827489	0.00759605	0.00555851	0.00989102	0	0.00865315	0.00573045	0.0118653	0.00742186	0	0	0	0	0	0	0	0	0	0	0	0	0
FA(18:0)	M+17	0	0.00125534	0.00102547	0.000608076	0.00102454	0.00034712	0	0	0	0	0	0	0	0	0	0	0	0	0	0	0	0	0	0
FA(18:0)	M+18	0	0.000506143	0.00179693	0.00234571	0.000876856	0.000824656	0	0	0	0	0	0	0	0	0	0	0	0	0	0	0	0	0	0
FA(18:1)	M+0	0.645913	0.798697	0.652153	0.798805	0.918691	0.749156	0.861859	0.854448	0.938098	0.883054	0.878504	0.965505	0.984829	0.982326	0.933743	0.97795	0.963435	0.991145	0.950531	0.962274	0.979938	1	0.999884	0.982262
FA(18:1)	M+1	0.0234433	0.00963222	0.0205484	0.00817656	0.00291892	0.0131738	0.00963478	0.0123876	0	0.00791668	0.00694644	0	0	0	0.00272736	0	0.00334716	0	0.00541249	0.00810158	0.00280809	0	0	0.00138734
FA(18:1)	M+2	0.0827873	0.0413209	0.0833824	0.0378415	0.012815	0.0539026	0.0422808	0.0356568	0.0143816	0.0221566	0.030489	0.00789757	0.00602969	0.00524659	0.0272988	0.0110576	0.0141903	0.00256322	0.0166874	0.0125858	0.0062703	0	0	0.00250025
FA(18:1)	M+3	0.0189328	0.00467187	0.0178766	0.00634321	0.001456	0.0100556	0.00910689	0.00809588	0.00285171	0.00180307	0.00455753	0.0010686	0.000806529	0.0010062	0.00567895	0.0017279	0.00341224	0.000732467	0.00276784	0.00345874	0.00127801	0	0.000115668	0.00123349
FA(18:1)	M+4	0.040771	0.011965	0.0375803	0.0120968	0.0036608	0.0186641	0.0171098	0.0158098	0.00585604	0.00555523	0.0104239	0.00113559	0.00226954	0.00173421	0.013107	0.00479795	0.00499059	0.00139616	0.00874601	0.00744707	0.00189293	0	0	0.0018114
FA(18:1)	M+5	0.0134015	0.00290457	0.0122529	0.00438262	0.000734711	0.00755956	0.00598872	0.00532781	0.00127099	0.00130006	0.00322885	0	0	0.000519574	0.00453354	0.00232284	0.00144971	0	0.00201799	0.00188224	0.000484591	0	0	0.000679226
FA(18:1)	M+6	0.0209584	0.00493263	0.0166081	0.00603147	0.00207291	0.0103921	0.00821668	0.00682722	0.00282063	0.00349333	0.00461173	0.000707998	0.000988857	0.000662022	0.00609291	0.00214377	0.00241898	0	0.00422659	0.00319624	0	0	0	0.000705104
FA(18:1)	M+7	0.00884783	0.0024283	0.00543921	0.00347643	0.00143092	0.00603044	0.00331235	0.00286651	0.00120138	0.00078032	0.00143998	0	0	0	0	0	0	0	0	0	0	0	0	0
FA(18:1)	M+8	0.0117721	0.00633622	0.00950988	0.0068795	0.00300002	0.00766431	0.00424363	0.00379382	0.00243157	0.00256752	0.0031858	0.00109964	0	0	0	0	0	0	0.00221325	0.00105458	0	0	0	0.000577612
FA(18:1)	M+9	0.00711349	0.0053472	0.00563115	0.00650216	0.00300233	0.00708063	0.00244897	0.00270119	0.0018917	0.00256906	0.00228386	0.00147136	0	0	0	0	0	0	0	0	0	0	0	0
FA(18:1)	M+10	0.013245	0.0102528	0.015182	0.0128291	0.00645944	0.0130141	0.00454943	0.00492048	0.00304931	0.00512111	0.00563874	0.00212853	0.000943554	0	0.00156501	0	0.000778292	0.000692557	0.00109811	0	0.000841455	0	0	0.000921712
FA(18:1)	M+11	0.0110751	0.0110429	0.0105594	0.00972833	0.00494221	0.0113522	0.00343706	0.00347131	0.00296502	0.00514721	0.00459468	0.00212497	0	0.000560388	0.000689129	0	0.000411032	0	0.000390227	0	0.000669559	0	0	0.000716823
FA(18:1)	M+12	0.0214782	0.0196351	0.0237773	0.0203645	0.00829308	0.0191864	0.0066452	0.00827428	0.00521024	0.0102567	0.0089439	0.00395396	0.00116174	0.00155873	0.00172339	0	0.00162794	0.00102052	0.00122598	0	0.0011621	0	0	0.00170464
FA(18:1)	M+13	0.0144122	0.0140673	0.0164529	0.0120497	0.00628899	0.0147123	0.00387445	0.00527428	0.00390828	0.00757778	0.00653664	0.0028699	0.000658471	0.00106497	0.000915983	0	0.000912719	0.000516187	0.00112205	0	0.000916902	0	0	0.000841823
FA(18:1)	M+14	0.02587	0.0220547	0.0300638	0.0227495	0.0101598	0.02305	0.00723548	0.0113294	0.00496956	0.0130929	0.0111748	0.004505	0.00119236	0.00260895	0.00192508	0	0.00167936	0.00103926	0.00161218	0	0.00160979	0	0	0.00216928
FA(18:1)	M+15	0.0114985	0.0108329	0.0126349	0.010046	0.00423996	0.00999723	0.00318276	0.0042194	0.00282828	0.00778521	0.00485083	0.00240689	0	0	0	0	0	0	0.000613334	0	0.000776707	0	0	0.000638631
FA(18:1)	M+16	0.0179879	0.0154379	0.0196023	0.013638	0.00596646	0.0162945	0.00446552	0.00887379	0.00417025	0.0117656	0.0083275	0.00312482	0.00112074	0.002712	0	0	0.00134668	0.000894165	0.00133599	0	0.00135138	0	0	0.00185107
FA(18:1)	M+17	0.00462694	0.00379731	0.00423242	0.00331201	0.00189279	0.00392702	0.000975909	0.00204349	0.000745186	0.00319442	0.00205579	0	0	0	0	0	0	0	0	0	0	0	0	0
FA(18:1)	M+18	0.00586584	0.00464336	0.00651271	0.00474792	0.00197459	0.00478751	0.00143259	0.00367863	0.00134983	0.00486308	0.0022065	0	0	0	0	0	0	0	0	0	0	0	0	0
FA(18:2)	M+0	0.970431	0.995264	0.967543	0.996183	0.999222	0.989471	0.99919	0.997024	0.99961	1	0.99953	1	1	1	0.999736	1	0.999701	1	1	0.999497	1	1	1	1
FA(18:2)	M+1	0.0010917	0	0	0.000458224	0	0	0.000316982	0	0	0	0	0	0	0	0.000264474	0	0.000298776	0	0	0.000503019	0	0	0	0
FA(18:2)	M+2	0.00658838	0	0.00761874	0	0	0.00347229	0	0.00125964	0	0	0	0	0	0	0	0	0	0	0	0	0	0	0	0
FA(18:2)	M+3	0.00133717	0	0.00145539	0.000159824	0	0.000230088	0.000225969	0.000484797	0	0	4.15e-05	0	0	0	0	0	0	0	0	0	0	0	0	0
FA(18:2)	M+4	0.00299393	0.000367502	0.0031486	0.000252882	0	0.000912901	0	0	0	0	0	0	0	0	0	0	0	0	0	0	0	0	0	0
FA(18:2)	M+5	0	0	0	0	0	0	0	0	0	0	0	0	0	0	0	0	0	0	0	0	0	0	0	0
FA(18:2)	M+6	0.00167061	0	0.00151248	0	0	0.000568973	0	0	0	0	0	0	0	0	0	0	0	0	0	0	0	0	0	0
FA(18:2)	M+7	0	0	0	0	0	0	0	0	0	0	0	0	0	0	0	0	0	0	0	0	0	0	0	0
FA(18:2)	M+8	0.00121464	0	0.00130769	0	0	0.000381509	0	0	0	0	0	0	0	0	0	0	0	0	0	0	0	0	0	0
FA(18:2)	M+9	0.00104151	0	0.000928953	0.000342675	0	0.000311557	0	0	0	0	0	0	0	0	0	0	0	0	0	0	0	0	0	0
FA(18:2)	M+10	0.00174599	0.000684701	0.00213302	0.000564828	0.000195943	0.000784368	0	0	0	0	0	0	0	0	0	0	0	0	0	0	0	0	0	0
FA(18:2)	M+11	0.00134032	0.00027389	0.00160866	0	0	0.000823222	0	0	0	0	0	0	0	0	0	0	0	0	0	0	0	0	0	0
FA(18:2)	M+12	0.00282315	0.00108024	0.00333998	0.000829766	0.000392218	0.000783954	0	0.000638133	0.000189797	0	0.000221016	0	0	0	0	0	0	0	0	0	0	0	0	0
FA(18:2)	M+13	0.00163736	0.000532387	0.00256852	0.000361151	0	0.000699874	0	0	0	0	0	0	0	0	0	0	0	0	0	0	0	0	0	0
FA(18:2)	M+14	0.00321605	0.00117836	0.00362964	0.000494369	0.000189901	0.00105323	0.000267301	0.00059389	0.000199812	0	0.000207449	0	0	0	0	0	0	0	0	0	0	0	0	0
FA(18:2)	M+15	0.00127201	0.000213936	0.00103696	0.000353612	0	0	0	0	0	0	0	0	0	0	0	0	0	0	0	0	0	0	0	0
FA(18:2)	M+16	0.00159633	0.00040544	0.00216814	0	0	0.000507511	0	0	0	0	0	0	0	0	0	0	0	0	0	0	0	0	0	0
FA(18:2)	M+17	0	0	0	0	0	0	0	0	0	0	0	0	0	0	0	0	0	0	0	0	0	0	0	0
FA(18:2)	M+18	0	0	0	0	0	0	0	0	0	0	0	0	0	0	0	0	0	0	0	0	0	0	0	0
FA(18:3)	M+0	0.999822	0.999353	0.999308	0.999994	1	0.997538	1	0.998703	1	0.999164	1	1	1	1	1	1	1	1	1	1	1	0.99926	0.999978	0.998518
FA(18:3)	M+1	0	0.000646861	0	0	0	0	0	0.00128093	0	0.000696752	0	0	0	0	0	0	0	0	0	0	0	0.000739978	2.17e-05	0.00148206
FA(18:3)	M+2	6.5e-05	0	0.000529352	5.75e-06	0	0.00246199	0	0	0	0.000139179	0	0	0	0	0	0	0	0	0	0	0	0	0	0
FA(18:3)	M+3	0.000113514	0	0.000162756	0	0	0	0	1.65e-05	0	0	0	0	0	0	0	0	0	0	0	0	0	0	0	0
FA(18:3)	M+4	0	0	0	0	0	0	0	0	0	0	0	0	0	0	0	0	0	0	0	0	0	0	0	0
FA(18:3)	M+5	0	0	0	0	0	0	0	0	0	0	0	0	0	0	0	0	0	0	0	0	0	0	0	0
FA(18:3)	M+6	0	0	0	0	0	0	0	0	0	0	0	0	0	0	0	0	0	0	0	0	0	0	0	0
FA(18:3)	M+7	0	0	0	0	0	0	0	0	0	0	0	0	0	0	0	0	0	0	0	0	0	0	0	0
FA(18:3)	M+8	0	0	0	0	0	0	0	0	0	0	0	0	0	0	0	0	0	0	0	0	0	0	0	0
FA(18:3)	M+9	0	0	0	0	0	0	0	0	0	0	0	0	0	0	0	0	0	0	0	0	0	0	0	0
FA(18:3)	M+10	0	0	0	0	0	0	0	0	0	0	0	0	0	0	0	0	0	0	0	0	0	0	0	0
FA(18:3)	M+11	0	0	0	0	0	0	0	0	0	0	0	0	0	0	0	0	0	0	0	0	0	0	0	0
FA(18:3)	M+12	0	0	0	0	0	0	0	0	0	0	0	0	0	0	0	0	0	0	0	0	0	0	0	0
FA(18:3)	M+13	0	0	0	0	0	0	0	0	0	0	0	0	0	0	0	0	0	0	0	0	0	0	0	0
FA(18:3)	M+14	0	0	0	0	0	0	0	0	0	0	0	0	0	0	0	0	0	0	0	0	0	0	0	0
FA(18:3)	M+15	0	0	0	0	0	0	0	0	0	0	0	0	0	0	0	0	0	0	0	0	0	0	0	0
FA(18:3)	M+16	0	0	0	0	0	0	0	0	0	0	0	0	0	0	0	0	0	0	0	0	0	0	0	0
FA(18:3)	M+17	0	0	0	0	0	0	0	0	0	0	0	0	0	0	0	0	0	0	0	0	0	0	0	0
FA(18:3)	M+18	0	0	0	0	0	0	0	0	0	0	0	0	0	0	0	0	0	0	0	0	0	0	0	0
FA(18:4)	M+0	0.99733	1	1	0.998779	1	0.993039	0.99947	1	0.999105	1	1	1	1	1	0.991931	1	1	1	1	1	1	1	0.99973	1
FA(18:4)	M+1	0	0	0	0	0	0.00369818	0	0	0	0	0	0	0	0	0.00806916	0	0	0	0	0	0	0	0.000270387	0
FA(18:4)	M+2	0.00266996	0	0	0.00122072	0	0.00326267	0.000529825	0	0.000895328	0	0	0	0	0	0	0	0	0	0	0	0	0	0	0
FA(18:4)	M+3	0	0	0	0	0	0	0	0	0	0	0	0	0	0	0	0	0	0	0	0	0	0	0	0
FA(18:4)	M+4	0	0	0	0	0	0	0	0	0	0	0	0	0	0	0	0	0	0	0	0	0	0	0	0
FA(18:4)	M+5	0	0	0	0	0	0	0	0	0	0	0	0	0	0	0	0	0	0	0	0	0	0	0	0
FA(18:4)	M+6	0	0	0	0	0	0	0	0	0	0	0	0	0	0	0	0	0	0	0	0	0	0	0	0
FA(18:4)	M+7	0	0	0	0	0	0	0	0	0	0	0	0	0	0	0	0	0	0	0	0	0	0	0	0
FA(18:4)	M+8	0	0	0	0	0	0	0	0	0	0	0	0	0	0	0	0	0	0	0	0	0	0	0	0
FA(18:4)	M+9	0	0	0	0	0	0	0	0	0	0	0	0	0	0	0	0	0	0	0	0	0	0	0	0
FA(18:4)	M+10	0	0	0	0	0	0	0	0	0	0	0	0	0	0	0	0	0	0	0	0	0	0	0	0
FA(18:4)	M+11	0	0	0	0	0	0	0	0	0	0	0	0	0	0	0	0	0	0	0	0	0	0	0	0
FA(18:4)	M+12	0	0	0	0	0	0	0	0	0	0	0	0	0	0	0	0	0	0	0	0	0	0	0	0
FA(18:4)	M+13	0	0	0	0	0	0	0	0	0	0	0	0	0	0	0	0	0	0	0	0	0	0	0	0
FA(18:4)	M+14	0	0	0	0	0	0	0	0	0	0	0	0	0	0	0	0	0	0	0	0	0	0	0	0
FA(18:4)	M+15	0	0	0	0	0	0	0	0	0	0	0	0	0	0	0	0	0	0	0	0	0	0	0	0
FA(18:4)	M+16	0	0	0	0	0	0	0	0	0	0	0	0	0	0	0	0	0	0	0	0	0	0	0	0
FA(18:4)	M+17	0	0	0	0	0	0	0	0	0	0	0	0	0	0	0	0	0	0	0	0	0	0	0	0
FA(18:4)	M+18	0	0	0	0	0	0	0	0	0	0	0	0	0	0	0	0	0	0	0	0	0	0	0	0
FA(20:0)	M+0	1	0.958676	1	0.858977	0.880325	0.801707	0.812127	0.823779	1	0.828479	0.869265	0.914415	0.85722	1	1	0.770214	0.793273	1	0.906742	0.879262	0.881326	1	0.931247	1
FA(20:0)	M+1	0	0.0413242	0	0	0.0248551	0.0276733	0.0484937	0.0540626	0	0.0364701	0.130735	0.0227364	0.0124597	0	0	0.0256501	0.0398892	0	0.00140854	0	0.0316777	0	0.0195423	0
FA(20:0)	M+2	0	0	0	0.141023	0.0948201	0.17062	0.139379	0.122158	0	0.135051	0	0.0628491	0.104794	0	0	0.140114	0.121674	0	0.0918493	0.120738	0.0869963	0	0.0492107	0
FA(20:0)	M+3	0	0	0	0	0	0	0	0	0	0	0	0	0.00744683	0	0	0.0303886	0.0151519	0	0	0	0	0	0	0
FA(20:0)	M+4	0	0	0	0	0	0	0	0	0	0	0	0	0.0180794	0	0	0.033634	0.0300119	0	0	0	0	0	0	0
FA(20:0)	M+5	0	0	0	0	0	0	0	0	0	0	0	0	0	0	0	0	0	0	0	0	0	0	0	0
FA(20:0)	M+6	0	0	0	0	0	0	0	0	0	0	0	0	0	0	0	0	0	0	0	0	0	0	0	0
FA(20:0)	M+7	0	0	0	0	0	0	0	0	0	0	0	0	0	0	0	0	0	0	0	0	0	0	0	0
FA(20:0)	M+8	0	0	0	0	0	0	0	0	0	0	0	0	0	0	0	0	0	0	0	0	0	0	0	0
FA(20:0)	M+9	0	0	0	0	0	0	0	0	0	0	0	0	0	0	0	0	0	0	0	0	0	0	0	0
FA(20:0)	M+10	0	0	0	0	0	0	0	0	0	0	0	0	0	0	0	0	0	0	0	0	0	0	0	0
FA(20:0)	M+11	0	0	0	0	0	0	0	0	0	0	0	0	0	0	0	0	0	0	0	0	0	0	0	0
FA(20:0)	M+12	0	0	0	0	0	0	0	0	0	0	0	0	0	0	0	0	0	0	0	0	0	0	0	0
FA(20:0)	M+13	0	0	0	0	0	0	0	0	0	0	0	0	0	0	0	0	0	0	0	0	0	0	0	0
FA(20:0)	M+14	0	0	0	0	0	0	0	0	0	0	0	0	0	0	0	0	0	0	0	0	0	0	0	0
FA(20:0)	M+15	0	0	0	0	0	0	0	0	0	0	0	0	0	0	0	0	0	0	0	0	0	0	0	0
FA(20:0)	M+16	0	0	0	0	0	0	0	0	0	0	0	0	0	0	0	0	0	0	0	0	0	0	0	0
FA(20:0)	M+17	0	0	0	0	0	0	0	0	0	0	0	0	0	0	0	0	0	0	0	0	0	0	0	0
FA(20:0)	M+18	0	0	0	0	0	0	0	0	0	0	0	0	0	0	0	0	0	0	0	0	0	0	0	0
FA(20:0)	M+19	0	0	0	0	0	0	0	0	0	0	0	0	0	0	0	0	0	0	0	0	0	0	0	0
FA(20:0)	M+20	0	0	0	0	0	0	0	0	0	0	0	0	0	0	0	0	0	0	0	0	0	0	0	0
FA(20:1)	M+0	0.684815	0.790947	0.637078	0.747908	0.878995	0.701476	0.845592	0.820551	0.906942	0.857353	0.824806	0.942536	0.954076	0.96936	0.920393	0.936452	0.923241	0.984095	0.938385	0.966865	0.963814	0.988418	0.986639	0.983213
FA(20:1)	M+1	0.0316662	0.0129832	0.0278515	0.0159103	0.00831271	0.0176654	0.0280914	0.0231646	0.0163354	0.0297522	0.017379	0	0.000693825	0.00778279	0.00689716	0.0146908	0.0217981	0.00324052	0.00767714	0.000508062	0	0	0.00295675	0.000309116
FA(20:1)	M+2	0.125191	0.0658462	0.113474	0.0741984	0.0395998	0.108981	0.0824635	0.0787305	0.0427934	0.0644244	0.0692507	0.0451729	0.0422176	0.0220941	0.0675656	0.0470422	0.0539683	0.012228	0.0510022	0.0284919	0.0343254	0.0115822	0.0104046	0.0164776
FA(20:1)	M+3	0.0127448	0.00567782	0.0250933	0.00587528	0.00225095	0.0107621	0.00558721	0.00912524	0.00127119	0.000623804	0.00619728	0	0.00301292	0.000763114	0.00514389	0.00181532	0.000992982	0.000436247	0.00293546	0.00413524	0.00186029	0	0	0
FA(20:1)	M+4	0.0524093	0.0120453	0.0331092	0.0114416	0.00267614	0.0229649	0.0149941	0.0109647	0	0	0.0114476	0	0	0	0	0	0	0	0	0	0	0	0	0
FA(20:1)	M+5	0.0111469	0.0019597	0.00824302	0	0	0.0104888	0.00499127	0.00597048	0.00170687	0	0.00269102	0	0	0	0	0	0	0	0	0	0	0	0	0
FA(20:1)	M+6	0	0.00494893	0.0159263	0.00834695	0.00174464	0.0109493	0.00748827	0.00624206	0	0	0.00364515	0	0	0	0	0	0	0	0	0	0	0	0	0
FA(20:1)	M+7	0	0	0	0	0	0	0	0	0	0	0	0	0	0	0	0	0	0	0	0	0	0	0	0
FA(20:1)	M+8	0	0	0	0	0	0	0	0	0	0	0	0	0	0	0	0	0	0	0	0	0	0	0	0
FA(20:1)	M+9	0	0.0053532	0	0	0.00372052	0.0126754	0	0	0	0	0	0	0	0	0	0	0	0	0	0	0	0	0	0
FA(20:1)	M+10	0	0.00725304	0.0137552	0.0173536	0.00493764	0.0113868	0.00495165	0.0057593	0	0	0.00581526	0	0	0	0	0	0	0	0	0	0	0	0	0
FA(20:1)	M+11	0	0.00741612	0	0.0095521	0.0051207	0.00878325	0	0.00314191	0.0047415	0	0.00633049	0	0	0	0	0	0	0	0	0	0	0	0	0
FA(20:1)	M+12	0.0231583	0.017882	0.0243167	0.0237164	0.00929127	0.0160909	0.00584064	0.0077411	0.00659636	0.0133625	0.0124	0	0	0	0	0	0	0	0	0	0	0	0	0
FA(20:1)	M+13	0	0.00899087	0.0105817	0.0178127	0.00905078	0.0102878	0	0.00446106	0.00439037	0	0.00578779	0	0	0	0	0	0	0	0	0	0	0	0	0
FA(20:1)	M+14	0.0260572	0.0206071	0.0347707	0.0252385	0.0100308	0.0267185	0	0.0113236	0.00596516	0.0204685	0.0140812	0	0	0	0	0	0	0	0	0	0	0	0	0
FA(20:1)	M+15	0	0.010136	0.0154464	0.013429	0.00799336	0.0127621	0	0.00475239	0.00418191	0	0.00745482	0	0	0	0	0	0	0	0	0	0	0	0	0
FA(20:1)	M+16	0.0328111	0.015866	0.0244201	0.0210093	0.00779422	0.0180077	0	0.00807158	0.00507622	0.0140157	0.0127135	0.0122914	0	0	0	0	0	0	0	0	0	0	0	0
FA(20:1)	M+17	0	0.00534329	0.00583734	0.00820843	0.00365065	0	0	0	0	0	0	0	0	0	0	0	0	0	0	0	0	0	0	0
FA(20:1)	M+18	0	0.00674425	0.0100962	0	0.00483058	0	0	0	0	0	0	0	0	0	0	0	0	0	0	0	0	0	0	0
FA(20:1)	M+19	0	0	0	0	0	0	0	0	0	0	0	0	0	0	0	0	0	0	0	0	0	0	0	0
FA(20:1)	M+20	0	0	0	0	0	0	0	0	0	0	0	0	0	0	0	0	0	0	0	0	0	0	0	0
FA(20:2)	M+0	0.817187	0.887699	0.794785	0.917389	0.947104	0.835788	0.907455	0.89336	0.943322	0.915138	0.909125	0.955245	0.945	0.958564	0.953393	0.944481	0.946815	0.974759	0.953602	0.981658	0.980166	0.960606	0.974497	0.980307
FA(20:2)	M+1	0.0230326	0.0194704	0.0413547	0.0104537	0.00593988	0.0237724	0.0235002	0.0209452	0.00635177	0.0197785	0.0163212	0.00592227	0.0223569	0.0138807	0	0.0175215	0	0.00880478	0.00698367	0	0	0.0163511	0.0084097	0.0084246
FA(20:2)	M+2	0.113989	0.0735919	0.104939	0.0660593	0.0438031	0.111757	0.0690449	0.0721721	0.0483138	0.0607482	0.0728058	0.0386101	0.0326433	0.0240622	0.0455821	0.0379973	0.0523757	0.016046	0.0394139	0.0183421	0.0198343	0.0230432	0.0170937	0.0112682
FA(20:2)	M+3	0.0224441	0	0.0203808	0	0.00315327	0.00421641	0	0.00452266	0.0013538	0.00433578	0	0.00022303	0	0.00349328	0.00102493	0	0.000809015	0.000390419	0	0	0	0	0	0
FA(20:2)	M+4	0.0233477	0.00844858	0.0199384	0.00609829	0	0.0126603	0	0.00899956	0.000658196	0	0.00174833	0	0	0	0	0	0	0	0	0	0	0	0	0
FA(20:2)	M+5	0	0	0	0	0	0	0	0	0	0	0	0	0	0	0	0	0	0	0	0	0	0	0	0
FA(20:2)	M+6	0	0	0	0	0	0	0	0	0	0	0	0	0	0	0	0	0	0	0	0	0	0	0	0
FA(20:2)	M+7	0	0	0	0	0	0	0	0	0	0	0	0	0	0	0	0	0	0	0	0	0	0	0	0
FA(20:2)	M+8	0	0	0	0	0	0	0	0	0	0	0	0	0	0	0	0	0	0	0	0	0	0	0	0
FA(20:2)	M+9	0	0	0	0	0	0	0	0	0	0	0	0	0	0	0	0	0	0	0	0	0	0	0	0
FA(20:2)	M+10	0	0	0	0	0	0	0	0	0	0	0	0	0	0	0	0	0	0	0	0	0	0	0	0
FA(20:2)	M+11	0	0	0	0	0	0	0	0	0	0	0	0	0	0	0	0	0	0	0	0	0	0	0	0
FA(20:2)	M+12	0	0	0	0	0	0	0	0	0	0	0	0	0	0	0	0	0	0	0	0	0	0	0	0
FA(20:2)	M+13	0	0	0	0	0	0	0	0	0	0	0	0	0	0	0	0	0	0	0	0	0	0	0	0
FA(20:2)	M+14	0	0.0107905	0.0186015	0	0	0.0118064	0	0	0	0	0	0	0	0	0	0	0	0	0	0	0	0	0	0
FA(20:2)	M+15	0	0	0	0	0	0	0	0	0	0	0	0	0	0	0	0	0	0	0	0	0	0	0	0
FA(20:2)	M+16	0	0	0	0	0	0	0	0	0	0	0	0	0	0	0	0	0	0	0	0	0	0	0	0
FA(20:2)	M+17	0	0	0	0	0	0	0	0	0	0	0	0	0	0	0	0	0	0	0	0	0	0	0	0
FA(20:2)	M+18	0	0	0	0	0	0	0	0	0	0	0	0	0	0	0	0	0	0	0	0	0	0	0	0
FA(20:2)	M+19	0	0	0	0	0	0	0	0	0	0	0	0	0	0	0	0	0	0	0	0	0	0	0	0
FA(20:2)	M+20	0	0	0	0	0	0	0	0	0	0	0	0	0	0	0	0	0	0	0	0	0	0	0	0
FA(20:3)	M+0	0.916733	0.933535	0.928231	0.940821	0.939255	0.898408	0.937209	0.93298	0.938277	0.923209	0.928731	0.947636	0.958936	0.977622	0.971033	0.979346	0.966782	0.982919	0.965829	0.983364	0.977111	0.961704	0.983934	0.985661
FA(20:3)	M+1	0.0162777	0.01312	0.0127913	0.00860449	0.0111467	0.0175703	0.0133595	0.01534	0.011523	0.0127378	0.0122226	0.0136341	0.000514531	0.00702761	0.00432047	0.00157108	0.00334523	0.0012484	0.00444394	0.00602873	0.00572478	0.0132147	0.00161071	0.00445154
FA(20:3)	M+2	0.066175	0.0533033	0.0583808	0.0505675	0.0495485	0.0814506	0.0494317	0.0515618	0.0499707	0.0638698	0.0579843	0.0383265	0.0396912	0.0153503	0.0243023	0.0190353	0.0297089	0.0157636	0.0297268	0.0106076	0.0171638	0.0250815	0.0144553	0.00983317
FA(20:3)	M+3	0	0	0	0	0	0.000429476	0	4.72e-05	0.000225979	0	0.000287659	0.000117793	0.000857879	0	0.000226486	4.75e-05	0	0	0	0	0	0	0	5.43e-05
FA(20:3)	M+4	0.000814545	4.2e-05	0.000596998	7.2e-06	4.97e-05	0.00214169	0	7.12e-05	2.85e-06	0.00018331	0.000774495	0.000285274	0	0	0.000117812	0	0.000163652	6.91e-05	0	0	0	0	0	0
FA(20:3)	M+5	0	0	0	0	0	0	0	0	0	0	0	0	0	0	0	0	0	0	0	0	0	0	0	0
FA(20:3)	M+6	0	0	0	0	0	0	0	0	0	0	0	0	0	0	0	0	0	0	0	0	0	0	0	0
FA(20:3)	M+7	0	0	0	0	0	0	0	0	0	0	0	0	0	0	0	0	0	0	0	0	0	0	0	0
FA(20:3)	M+8	0	0	0	0	0	0	0	0	0	0	0	0	0	0	0	0	0	0	0	0	0	0	0	0
FA(20:3)	M+9	0	0	0	0	0	0	0	0	0	0	0	0	0	0	0	0	0	0	0	0	0	0	0	0
FA(20:3)	M+10	0	0	0	0	0	0	0	0	0	0	0	0	0	0	0	0	0	0	0	0	0	0	0	0
FA(20:3)	M+11	0	0	0	0	0	0	0	0	0	0	0	0	0	0	0	0	0	0	0	0	0	0	0	0
FA(20:3)	M+12	0	0	0	0	0	0	0	0	0	0	0	0	0	0	0	0	0	0	0	0	0	0	0	0
FA(20:3)	M+13	0	0	0	0	0	0	0	0	0	0	0	0	0	0	0	0	0	0	0	0	0	0	0	0
FA(20:3)	M+14	0	0	0	0	0	0	0	0	0	0	0	0	0	0	0	0	0	0	0	0	0	0	0	0
FA(20:3)	M+15	0	0	0	0	0	0	0	0	0	0	0	0	0	0	0	0	0	0	0	0	0	0	0	0
FA(20:3)	M+16	0	0	0	0	0	0	0	0	0	0	0	0	0	0	0	0	0	0	0	0	0	0	0	0
FA(20:3)	M+17	0	0	0	0	0	0	0	0	0	0	0	0	0	0	0	0	0	0	0	0	0	0	0	0
FA(20:3)	M+18	0	0	0	0	0	0	0	0	0	0	0	0	0	0	0	0	0	0	0	0	0	0	0	0
FA(20:3)	M+19	0	0	0	0	0	0	0	0	0	0	0	0	0	0	0	0	0	0	0	0	0	0	0	0
FA(20:3)	M+20	0	0	0	0	0	0	0	0	0	0	0	0	0	0	0	0	0	0	0	0	0	0	0	0
FA(20:4)	M+0	0.992888	0.987135	0.993526	0.989782	0.985511	0.984242	0.987543	0.989771	0.989792	0.978062	0.982082	0.987813	0.997757	1	0.998247	1	0.99838	0.999245	0.999279	1	0.999216	0.991615	0.996635	0.999611
FA(20:4)	M+1	0	0.00359556	0	0	0.00296519	0.000513104	0.00287595	0.00302493	0.000729303	0.00534105	0.00242934	0.00013468	0	0	0.00123325	0	0.000669217	0	0	0	0	0.000870304	0.00170183	0.00038869
FA(20:4)	M+2	0.00705073	0.0088881	0.00647424	0.0102178	0.0113831	0.0152449	0.00958112	0.00720392	0.00947892	0.0165968	0.0154891	0.0120525	0.00224341	0	0.000519268	0	0.000950682	0.000754562	0.000682465	0	0.000783682	0.00751454	0.00166308	0
FA(20:4)	M+3	6.17e-05	0.00038136	0	0	0.000140975	0	0	0	0	0	0	0	0	0	0	0	0	0	3.86e-05	0	0	0	0	0
FA(20:4)	M+4	0	0	0	0	0	0	0	0	0	0	0	0	0	0	0	0	0	0	0	0	0	0	0	0
FA(20:4)	M+5	0	0	0	0	0	0	0	0	0	0	0	0	0	0	0	0	0	0	0	0	0	0	0	0
FA(20:4)	M+6	0	0	0	0	0	0	0	0	0	0	0	0	0	0	0	0	0	0	0	0	0	0	0	0
FA(20:4)	M+7	0	0	0	0	0	0	0	0	0	0	0	0	0	0	0	0	0	0	0	0	0	0	0	0
FA(20:4)	M+8	0	0	0	0	0	0	0	0	0	0	0	0	0	0	0	0	0	0	0	0	0	0	0	0
FA(20:4)	M+9	0	0	0	0	0	0	0	0	0	0	0	0	0	0	0	0	0	0	0	0	0	0	0	0
FA(20:4)	M+10	0	0	0	0	0	0	0	0	0	0	0	0	0	0	0	0	0	0	0	0	0	0	0	0
FA(20:4)	M+11	0	0	0	0	0	0	0	0	0	0	0	0	0	0	0	0	0	0	0	0	0	0	0	0
FA(20:4)	M+12	0	0	0	0	0	0	0	0	0	0	0	0	0	0	0	0	0	0	0	0	0	0	0	0
FA(20:4)	M+13	0	0	0	0	0	0	0	0	0	0	0	0	0	0	0	0	0	0	0	0	0	0	0	0
FA(20:4)	M+14	0	0	0	0	0	0	0	0	0	0	0	0	0	0	0	0	0	0	0	0	0	0	0	0
FA(20:4)	M+15	0	0	0	0	0	0	0	0	0	0	0	0	0	0	0	0	0	0	0	0	0	0	0	0
FA(20:4)	M+16	0	0	0	0	0	0	0	0	0	0	0	0	0	0	0	0	0	0	0	0	0	0	0	0
FA(20:4)	M+17	0	0	0	0	0	0	0	0	0	0	0	0	0	0	0	0	0	0	0	0	0	0	0	0
FA(20:4)	M+18	0	0	0	0	0	0	0	0	0	0	0	0	0	0	0	0	0	0	0	0	0	0	0	0
FA(20:4)	M+19	0	0	0	0	0	0	0	0	0	0	0	0	0	0	0	0	0	0	0	0	0	0	0	0
FA(20:4)	M+20	0	0	0	0	0	0	0	0	0	0	0	0	0	0	0	0	0	0	0	0	0	0	0	0
FA(20:5)	M+0	0.90746	0.927644	0.894259	0.934052	0.947393	0.914745	0.938204	0.930943	0.959282	0.953539	0.961427	0.9733	0.97254	0.986965	0.968331	0.974	0.97067	0.986638	0.970719	0.989279	0.992504	0.984395	0.982322	0.984663
FA(20:5)	M+1	0.0159246	0.0136067	0.0216514	0.0137722	0.0108539	0.0172936	0.0141277	0.0157311	0.00530428	0.00740669	0.00278471	0.00622325	0.00245536	0.00188756	0.00540411	0.00259085	0.00478681	0.00205733	0.00324088	0.00441597	0.000754216	0.00120752	0.00630349	0.00396355
FA(20:5)	M+2	0.0766158	0.0586628	0.0837197	0.0520918	0.041753	0.0679617	0.0476682	0.0533257	0.0354135	0.0390539	0.035788	0.0204765	0.0244718	0.0109568	0.0262647	0.0234088	0.0243988	0.011128	0.0260399	0.0060096	0.0067421	0.0143972	0.0108566	0.0113738
FA(20:5)	M+3	0	0	0	8.45e-05	0	0	0	0	0	0	0	0	0.000533272	0.000191029	0	0	0.00014482	0.000177036	0	0.00029531	0	0	0.000518098	0
FA(20:5)	M+4	0	8.66e-05	0.0003696	0	0	0	0	0	0	0	0	0	0	0	0	0	0	0	0	0	0	0	0	0
FA(20:5)	M+5	0	0	0	0	0	0	0	0	0	0	0	0	0	0	0	0	0	0	0	0	0	0	0	0
FA(20:5)	M+6	0	0	0	0	0	0	0	0	0	0	0	0	0	0	0	0	0	0	0	0	0	0	0	0
FA(20:5)	M+7	0	0	0	0	0	0	0	0	0	0	0	0	0	0	0	0	0	0	0	0	0	0	0	0
FA(20:5)	M+8	0	0	0	0	0	0	0	0	0	0	0	0	0	0	0	0	0	0	0	0	0	0	0	0
FA(20:5)	M+9	0	0	0	0	0	0	0	0	0	0	0	0	0	0	0	0	0	0	0	0	0	0	0	0
FA(20:5)	M+10	0	0	0	0	0	0	0	0	0	0	0	0	0	0	0	0	0	0	0	0	0	0	0	0
FA(20:5)	M+11	0	0	0	0	0	0	0	0	0	0	0	0	0	0	0	0	0	0	0	0	0	0	0	0
FA(20:5)	M+12	0	0	0	0	0	0	0	0	0	0	0	0	0	0	0	0	0	0	0	0	0	0	0	0
FA(20:5)	M+13	0	0	0	0	0	0	0	0	0	0	0	0	0	0	0	0	0	0	0	0	0	0	0	0
FA(20:5)	M+14	0	0	0	0	0	0	0	0	0	0	0	0	0	0	0	0	0	0	0	0	0	0	0	0
FA(20:5)	M+15	0	0	0	0	0	0	0	0	0	0	0	0	0	0	0	0	0	0	0	0	0	0	0	0
FA(20:5)	M+16	0	0	0	0	0	0	0	0	0	0	0	0	0	0	0	0	0	0	0	0	0	0	0	0
FA(20:5)	M+17	0	0	0	0	0	0	0	0	0	0	0	0	0	0	0	0	0	0	0	0	0	0	0	0
FA(20:5)	M+18	0	0	0	0	0	0	0	0	0	0	0	0	0	0	0	0	0	0	0	0	0	0	0	0
FA(20:5)	M+19	0	0	0	0	0	0	0	0	0	0	0	0	0	0	0	0	0	0	0	0	0	0	0	0
FA(20:5)	M+20	0	0	0	0	0	0	0	0	0	0	0	0	0	0	0	0	0	0	0	0	0	0	0	0
FA(22:0)	M+0	NA	NA	NA	NA	NA	NA	NA	NA	NA	NA	NA	NA	0.899932	NA	NA	0.849247	0.781883	NA	NA	NA	NA	NA	NA	NA
FA(22:0)	M+1	NA	NA	NA	NA	NA	NA	NA	NA	NA	NA	NA	NA	0	NA	NA	0	0	NA	NA	NA	NA	NA	NA	NA
FA(22:0)	M+2	NA	NA	NA	NA	NA	NA	NA	NA	NA	NA	NA	NA	0.100068	NA	NA	0.150753	0.218117	NA	NA	NA	NA	NA	NA	NA
FA(22:0)	M+3	NA	NA	NA	NA	NA	NA	NA	NA	NA	NA	NA	NA	0	NA	NA	0	0	NA	NA	NA	NA	NA	NA	NA
FA(22:0)	M+4	NA	NA	NA	NA	NA	NA	NA	NA	NA	NA	NA	NA	0	NA	NA	0	0	NA	NA	NA	NA	NA	NA	NA
FA(22:0)	M+5	NA	NA	NA	NA	NA	NA	NA	NA	NA	NA	NA	NA	0	NA	NA	0	0	NA	NA	NA	NA	NA	NA	NA
FA(22:0)	M+6	NA	NA	NA	NA	NA	NA	NA	NA	NA	NA	NA	NA	0	NA	NA	0	0	NA	NA	NA	NA	NA	NA	NA
FA(22:0)	M+7	NA	NA	NA	NA	NA	NA	NA	NA	NA	NA	NA	NA	0	NA	NA	0	0	NA	NA	NA	NA	NA	NA	NA
FA(22:0)	M+8	NA	NA	NA	NA	NA	NA	NA	NA	NA	NA	NA	NA	0	NA	NA	0	0	NA	NA	NA	NA	NA	NA	NA
FA(22:0)	M+9	NA	NA	NA	NA	NA	NA	NA	NA	NA	NA	NA	NA	0	NA	NA	0	0	NA	NA	NA	NA	NA	NA	NA
FA(22:0)	M+10	NA	NA	NA	NA	NA	NA	NA	NA	NA	NA	NA	NA	0	NA	NA	0	0	NA	NA	NA	NA	NA	NA	NA
FA(22:0)	M+11	NA	NA	NA	NA	NA	NA	NA	NA	NA	NA	NA	NA	0	NA	NA	0	0	NA	NA	NA	NA	NA	NA	NA
FA(22:0)	M+12	NA	NA	NA	NA	NA	NA	NA	NA	NA	NA	NA	NA	0	NA	NA	0	0	NA	NA	NA	NA	NA	NA	NA
FA(22:0)	M+13	NA	NA	NA	NA	NA	NA	NA	NA	NA	NA	NA	NA	0	NA	NA	0	0	NA	NA	NA	NA	NA	NA	NA
FA(22:0)	M+14	NA	NA	NA	NA	NA	NA	NA	NA	NA	NA	NA	NA	0	NA	NA	0	0	NA	NA	NA	NA	NA	NA	NA
FA(22:0)	M+15	NA	NA	NA	NA	NA	NA	NA	NA	NA	NA	NA	NA	0	NA	NA	0	0	NA	NA	NA	NA	NA	NA	NA
FA(22:0)	M+16	NA	NA	NA	NA	NA	NA	NA	NA	NA	NA	NA	NA	0	NA	NA	0	0	NA	NA	NA	NA	NA	NA	NA
FA(22:0)	M+17	NA	NA	NA	NA	NA	NA	NA	NA	NA	NA	NA	NA	0	NA	NA	0	0	NA	NA	NA	NA	NA	NA	NA
FA(22:0)	M+18	NA	NA	NA	NA	NA	NA	NA	NA	NA	NA	NA	NA	0	NA	NA	0	0	NA	NA	NA	NA	NA	NA	NA
FA(22:0)	M+19	NA	NA	NA	NA	NA	NA	NA	NA	NA	NA	NA	NA	0	NA	NA	0	0	NA	NA	NA	NA	NA	NA	NA
FA(22:0)	M+20	NA	NA	NA	NA	NA	NA	NA	NA	NA	NA	NA	NA	0	NA	NA	0	0	NA	NA	NA	NA	NA	NA	NA
FA(22:0)	M+21	NA	NA	NA	NA	NA	NA	NA	NA	NA	NA	NA	NA	0	NA	NA	0	0	NA	NA	NA	NA	NA	NA	NA
FA(22:0)	M+22	NA	NA	NA	NA	NA	NA	NA	NA	NA	NA	NA	NA	0	NA	NA	0	0	NA	NA	NA	NA	NA	NA	NA
FA(22:1)	M+0	1	0.8861	1	1	0.874702	0.740168	0.820552	0.833876	0.899789	0.838657	0.86689	0.997135	0.834882	0.896378	0	0.82141	0.821759	1	0.862432	0.905071	0.900558	1	0.932031	0.971269
FA(22:1)	M+1	0	0.0219347	0	0	0.0278655	0.0422109	0.0361336	0.032562	0.00522265	0.00118076	0.0223863	0.00286455	0.0234056	0.0198119	0.594167	0.0416176	0.0233088	0	0.0207856	0.0259035	0.0284968	0	0.0222702	0.00731817
FA(22:1)	M+2	0	0.0919658	0	0	0.0974328	0.217622	0.143314	0.133562	0.0949886	0.160162	0.110724	0	0.11504	0.0838098	0.323208	0.132604	0.130207	0	0.116783	0.0690251	0.0709455	0	0.0456985	0.0214124
FA(22:1)	M+3	0	0	0	0	0	0	0	0	0	0	0	0	0.00760979	0	0	0.00436893	0.00568834	0	0	0	0	0	0	0
FA(22:1)	M+4	0	0	0	0	0	0	0	0	0	0	0	0	0.0190628	0	0.082625	0	0.0190371	0	0	0	0	0	0	0
FA(22:1)	M+5	0	0	0	0	0	0	0	0	0	0	0	0	0	0	0	0	0	0	0	0	0	0	0	0
FA(22:1)	M+6	0	0	0	0	0	0	0	0	0	0	0	0	0	0	0	0	0	0	0	0	0	0	0	0
FA(22:1)	M+7	0	0	0	0	0	0	0	0	0	0	0	0	0	0	0	0	0	0	0	0	0	0	0	0
FA(22:1)	M+8	0	0	0	0	0	0	0	0	0	0	0	0	0	0	0	0	0	0	0	0	0	0	0	0
FA(22:1)	M+9	0	0	0	0	0	0	0	0	0	0	0	0	0	0	0	0	0	0	0	0	0	0	0	0
FA(22:1)	M+10	0	0	0	0	0	0	0	0	0	0	0	0	0	0	0	0	0	0	0	0	0	0	0	0
FA(22:1)	M+11	0	0	0	0	0	0	0	0	0	0	0	0	0	0	0	0	0	0	0	0	0	0	0	0
FA(22:1)	M+12	0	0	0	0	0	0	0	0	0	0	0	0	0	0	0	0	0	0	0	0	0	0	0	0
FA(22:1)	M+13	0	0	0	0	0	0	0	0	0	0	0	0	0	0	0	0	0	0	0	0	0	0	0	0
FA(22:1)	M+14	0	0	0	0	0	0	0	0	0	0	0	0	0	0	0	0	0	0	0	0	0	0	0	0
FA(22:1)	M+15	0	0	0	0	0	0	0	0	0	0	0	0	0	0	0	0	0	0	0	0	0	0	0	0
FA(22:1)	M+16	0	0	0	0	0	0	0	0	0	0	0	0	0	0	0	0	0	0	0	0	0	0	0	0
FA(22:1)	M+17	0	0	0	0	0	0	0	0	0	0	0	0	0	0	0	0	0	0	0	0	0	0	0	0
FA(22:1)	M+18	0	0	0	0	0	0	0	0	0	0	0	0	0	0	0	0	0	0	0	0	0	0	0	0
FA(22:1)	M+19	0	0	0	0	0	0	0	0	0	0	0	0	0	0	0	0	0	0	0	0	0	0	0	0
FA(22:1)	M+20	0	0	0	0	0	0	0	0	0	0	0	0	0	0	0	0	0	0	0	0	0	0	0	0
FA(22:1)	M+21	0	0	0	0	0	0	0	0	0	0	0	0	0	0	0	0	0	0	0	0	0	0	0	0
FA(22:1)	M+22	0	0	0	0	0	0	0	0	0	0	0	0	0	0	0	0	0	0	0	0	0	0	0	0
FA(22:6)	M+0	0.992431	0.990756	0.992457	0.986292	0.985143	0.986607	0.99459	0.996012	0.994269	0.989545	0.99107	0.996145	0.999349	1	1	0.999479	1	1	0.99853	0.998055	1	0.998497	0.999104	1
FA(22:6)	M+1	0	0.000574999	0	0.00343419	0.00432883	0	0	0.00120748	0.00138875	0.00314881	0.000942745	0	0.000338854	0	0	0.000521488	0	0	0.00147001	0.00194496	0	0	0.000895754	0
FA(22:6)	M+2	0.00729344	0.00820353	0.00685529	0.00913605	0.00984462	0.0125919	0.00541004	0.00224254	0.00409247	0.0066766	0.00759682	0.00349039	0.000312379	0	0	0	0	0	0	0	0	0.00150334	0	0
FA(22:6)	M+3	0	3.02e-05	0.000517046	0.000873303	0.000370718	0.000283459	0	0.000344284	6.55e-05	0.000407835	0.000228911	0.000201388	0	0	0	0	0	0	0	0	0	0	0	0
FA(22:6)	M+4	0.000275419	0.000435713	0.000171004	0.000263968	0.000312779	0.000517798	0	0.000194095	0.000184708	0.000221651	0.000161681	0.000162809	0	0	0	0	0	0	0	0	0	0	0	0
FA(22:6)	M+5	0	0	0	0	0	0	0	0	0	0	0	0	0	0	0	0	0	0	0	0	0	0	0	0
FA(22:6)	M+6	0	0	0	0	0	0	0	0	0	0	0	0	0	0	0	0	0	0	0	0	0	0	0	0
FA(22:6)	M+7	0	0	0	0	0	0	0	0	0	0	0	0	0	0	0	0	0	0	0	0	0	0	0	0
FA(22:6)	M+8	0	0	0	0	0	0	0	0	0	0	0	0	0	0	0	0	0	0	0	0	0	0	0	0
FA(22:6)	M+9	0	0	0	0	0	0	0	0	0	0	0	0	0	0	0	0	0	0	0	0	0	0	0	0
FA(22:6)	M+10	0	0	0	0	0	0	0	0	0	0	0	0	0	0	0	0	0	0	0	0	0	0	0	0
FA(22:6)	M+11	0	0	0	0	0	0	0	0	0	0	0	0	0	0	0	0	0	0	0	0	0	0	0	0
FA(22:6)	M+12	0	0	0	0	0	0	0	0	0	0	0	0	0	0	0	0	0	0	0	0	0	0	0	0
FA(22:6)	M+13	0	0	0	0	0	0	0	0	0	0	0	0	0	0	0	0	0	0	0	0	0	0	0	0
FA(22:6)	M+14	0	0	0	0	0	0	0	0	0	0	0	0	0	0	0	0	0	0	0	0	0	0	0	0
FA(22:6)	M+15	0	0	0	0	0	0	0	0	0	0	0	0	0	0	0	0	0	0	0	0	0	0	0	0
FA(22:6)	M+16	0	0	0	0	0	0	0	0	0	0	0	0	0	0	0	0	0	0	0	0	0	0	0	0
FA(22:6)	M+17	0	0	0	0	0	0	0	0	0	0	0	0	0	0	0	0	0	0	0	0	0	0	0	0
FA(22:6)	M+18	0	0	0	0	0	0	0	0	0	0	0	0	0	0	0	0	0	0	0	0	0	0	0	0
FA(22:6)	M+19	0	0	0	0	0	0	0	0	0	0	0	0	0	0	0	0	0	0	0	0	0	0	0	0
FA(22:6)	M+20	0	0	0	0	0	0	0	0	0	0	0	0	0	0	0	0	0	0	0	0	0	0	0	0
FA(22:6)	M+21	0	0	0	0	0	0	0	0	0	0	0	0	0	0	0	0	0	0	0	0	0	0	0	0
FA(22:6)	M+22	0	0	0	0	0	0	0	0	0	0	0	0	0	0	0	0	0	0	0	0	0	0	0	0
FA(24:0)	M+0	NA	NA	NA	NA	NA	NA	NA	1	1	NA	1	NA	NA	NA	NA	NA	NA	NA	NA	NA	NA	NA	NA	NA
FA(24:0)	M+1	NA	NA	NA	NA	NA	NA	NA	0	0	NA	0	NA	NA	NA	NA	NA	NA	NA	NA	NA	NA	NA	NA	NA
FA(24:0)	M+2	NA	NA	NA	NA	NA	NA	NA	0	0	NA	0	NA	NA	NA	NA	NA	NA	NA	NA	NA	NA	NA	NA	NA
FA(24:0)	M+3	NA	NA	NA	NA	NA	NA	NA	0	0	NA	0	NA	NA	NA	NA	NA	NA	NA	NA	NA	NA	NA	NA	NA
FA(24:0)	M+4	NA	NA	NA	NA	NA	NA	NA	0	0	NA	0	NA	NA	NA	NA	NA	NA	NA	NA	NA	NA	NA	NA	NA
FA(24:0)	M+5	NA	NA	NA	NA	NA	NA	NA	0	0	NA	0	NA	NA	NA	NA	NA	NA	NA	NA	NA	NA	NA	NA	NA
FA(24:0)	M+6	NA	NA	NA	NA	NA	NA	NA	0	0	NA	0	NA	NA	NA	NA	NA	NA	NA	NA	NA	NA	NA	NA	NA
FA(24:0)	M+7	NA	NA	NA	NA	NA	NA	NA	0	0	NA	0	NA	NA	NA	NA	NA	NA	NA	NA	NA	NA	NA	NA	NA
FA(24:0)	M+8	NA	NA	NA	NA	NA	NA	NA	0	0	NA	0	NA	NA	NA	NA	NA	NA	NA	NA	NA	NA	NA	NA	NA
FA(24:0)	M+9	NA	NA	NA	NA	NA	NA	NA	0	0	NA	0	NA	NA	NA	NA	NA	NA	NA	NA	NA	NA	NA	NA	NA
FA(24:0)	M+10	NA	NA	NA	NA	NA	NA	NA	0	0	NA	0	NA	NA	NA	NA	NA	NA	NA	NA	NA	NA	NA	NA	NA
FA(24:0)	M+11	NA	NA	NA	NA	NA	NA	NA	0	0	NA	0	NA	NA	NA	NA	NA	NA	NA	NA	NA	NA	NA	NA	NA
FA(24:0)	M+12	NA	NA	NA	NA	NA	NA	NA	0	0	NA	0	NA	NA	NA	NA	NA	NA	NA	NA	NA	NA	NA	NA	NA
FA(24:0)	M+13	NA	NA	NA	NA	NA	NA	NA	0	0	NA	0	NA	NA	NA	NA	NA	NA	NA	NA	NA	NA	NA	NA	NA
FA(24:0)	M+14	NA	NA	NA	NA	NA	NA	NA	0	0	NA	0	NA	NA	NA	NA	NA	NA	NA	NA	NA	NA	NA	NA	NA
FA(24:0)	M+15	NA	NA	NA	NA	NA	NA	NA	0	0	NA	0	NA	NA	NA	NA	NA	NA	NA	NA	NA	NA	NA	NA	NA
FA(24:0)	M+16	NA	NA	NA	NA	NA	NA	NA	0	0	NA	0	NA	NA	NA	NA	NA	NA	NA	NA	NA	NA	NA	NA	NA
FA(24:0)	M+17	NA	NA	NA	NA	NA	NA	NA	0	0	NA	0	NA	NA	NA	NA	NA	NA	NA	NA	NA	NA	NA	NA	NA
FA(24:0)	M+18	NA	NA	NA	NA	NA	NA	NA	0	0	NA	0	NA	NA	NA	NA	NA	NA	NA	NA	NA	NA	NA	NA	NA
FA(24:0)	M+19	NA	NA	NA	NA	NA	NA	NA	0	0	NA	0	NA	NA	NA	NA	NA	NA	NA	NA	NA	NA	NA	NA	NA
FA(24:0)	M+20	NA	NA	NA	NA	NA	NA	NA	0	0	NA	0	NA	NA	NA	NA	NA	NA	NA	NA	NA	NA	NA	NA	NA
FA(24:0)	M+21	NA	NA	NA	NA	NA	NA	NA	0	0	NA	0	NA	NA	NA	NA	NA	NA	NA	NA	NA	NA	NA	NA	NA
FA(24:0)	M+22	NA	NA	NA	NA	NA	NA	NA	0	0	NA	0	NA	NA	NA	NA	NA	NA	NA	NA	NA	NA	NA	NA	NA
FA(24:0)	M+23	NA	NA	NA	NA	NA	NA	NA	0	0	NA	0	NA	NA	NA	NA	NA	NA	NA	NA	NA	NA	NA	NA	NA
FA(24:0)	M+24	NA	NA	NA	NA	NA	NA	NA	0	0	NA	0	NA	NA	NA	NA	NA	NA	NA	NA	NA	NA	NA	NA	NA
FA(24:1)	M+0	NA	NA	NA	NA	NA	NA	1	1	NA	NA	NA	1	1	1	1	1	1	1	1	NA	1	NA	1	1
FA(24:1)	M+1	NA	NA	NA	NA	NA	NA	0	0	NA	NA	NA	0	0	0	0	0	0	0	0	NA	0	NA	0	0
FA(24:1)	M+2	NA	NA	NA	NA	NA	NA	0	0	NA	NA	NA	0	0	0	0	0	0	0	0	NA	0	NA	0	0
FA(24:1)	M+3	NA	NA	NA	NA	NA	NA	0	0	NA	NA	NA	0	0	0	0	0	0	0	0	NA	0	NA	0	0
FA(24:1)	M+4	NA	NA	NA	NA	NA	NA	0	0	NA	NA	NA	0	0	0	0	0	0	0	0	NA	0	NA	0	0
FA(24:1)	M+5	NA	NA	NA	NA	NA	NA	0	0	NA	NA	NA	0	0	0	0	0	0	0	0	NA	0	NA	0	0
FA(24:1)	M+6	NA	NA	NA	NA	NA	NA	0	0	NA	NA	NA	0	0	0	0	0	0	0	0	NA	0	NA	0	0
FA(24:1)	M+7	NA	NA	NA	NA	NA	NA	0	0	NA	NA	NA	0	0	0	0	0	0	0	0	NA	0	NA	0	0
FA(24:1)	M+8	NA	NA	NA	NA	NA	NA	0	0	NA	NA	NA	0	0	0	0	0	0	0	0	NA	0	NA	0	0
FA(24:1)	M+9	NA	NA	NA	NA	NA	NA	0	0	NA	NA	NA	0	0	0	0	0	0	0	0	NA	0	NA	0	0
FA(24:1)	M+10	NA	NA	NA	NA	NA	NA	0	0	NA	NA	NA	0	0	0	0	0	0	0	0	NA	0	NA	0	0
FA(24:1)	M+11	NA	NA	NA	NA	NA	NA	0	0	NA	NA	NA	0	0	0	0	0	0	0	0	NA	0	NA	0	0
FA(24:1)	M+12	NA	NA	NA	NA	NA	NA	0	0	NA	NA	NA	0	0	0	0	0	0	0	0	NA	0	NA	0	0
FA(24:1)	M+13	NA	NA	NA	NA	NA	NA	0	0	NA	NA	NA	0	0	0	0	0	0	0	0	NA	0	NA	0	0
FA(24:1)	M+14	NA	NA	NA	NA	NA	NA	0	0	NA	NA	NA	0	0	0	0	0	0	0	0	NA	0	NA	0	0
FA(24:1)	M+15	NA	NA	NA	NA	NA	NA	0	0	NA	NA	NA	0	0	0	0	0	0	0	0	NA	0	NA	0	0
FA(24:1)	M+16	NA	NA	NA	NA	NA	NA	0	0	NA	NA	NA	0	0	0	0	0	0	0	0	NA	0	NA	0	0
FA(24:1)	M+17	NA	NA	NA	NA	NA	NA	0	0	NA	NA	NA	0	0	0	0	0	0	0	0	NA	0	NA	0	0
FA(24:1)	M+18	NA	NA	NA	NA	NA	NA	0	0	NA	NA	NA	0	0	0	0	0	0	0	0	NA	0	NA	0	0
FA(24:1)	M+19	NA	NA	NA	NA	NA	NA	0	0	NA	NA	NA	0	0	0	0	0	0	0	0	NA	0	NA	0	0
FA(24:1)	M+20	NA	NA	NA	NA	NA	NA	0	0	NA	NA	NA	0	0	0	0	0	0	0	0	NA	0	NA	0	0
FA(24:1)	M+21	NA	NA	NA	NA	NA	NA	0	0	NA	NA	NA	0	0	0	0	0	0	0	0	NA	0	NA	0	0
FA(24:1)	M+22	NA	NA	NA	NA	NA	NA	0	0	NA	NA	NA	0	0	0	0	0	0	0	0	NA	0	NA	0	0
FA(24:1)	M+23	NA	NA	NA	NA	NA	NA	0	0	NA	NA	NA	0	0	0	0	0	0	0	0	NA	0	NA	0	0
FA(24:1)	M+24	NA	NA	NA	NA	NA	NA	0	0	NA	NA	NA	0	0	0	0	0	0	0	0	NA	0	NA	0	0

## Sheet: MID_lung
Fatty acid	Isotopologue	lung_24h_12w_1	lung_24h_12w_2	lung_24h_12w_3	lung_24h_12w_4	lung_24h_12w_5	lung_24h_12w_6	lung_24h_78w_1	lung_24h_78w_2	lung_24h_78w_3	lung_24h_78w_4	lung_24h_78w_5	lung_24h_78w_6	lung_6h_12w_1	lung_6h_12w_2	lung_6h_12w_3	lung_6h_12w_4	lung_6h_12w_5	lung_6h_12w_6	lung_6h_78w_1	lung_6h_78w_2	lung_6h_78w_3	lung_6h_78w_4	lung_6h_78w_5	lung_6h_78w_6
FA(10:0)	M+0	0.98248	0.97634	0.972662	0.983307	0.980606	0.989298	0.987753	0.970095	0.979915	0.97874	0.985116	0.981389	0.985529	0.98867	0.989757	0.990814	0.9902	0.988755	0.988878	0.996732	0.990201	0.992854	0.991671	0.991327
FA(10:0)	M+1	0	0	0	0	0.00231256	0	0	0	0	0	0.00182178	0	0	0	0	0	0	0	0	0	0	8.12e-05	0	0
FA(10:0)	M+2	0	0	0	0	0	0	0	0	0	0	0	0	0	0	0	0	0	0	0	0	0	0	0	0
FA(10:0)	M+3	0.000168804	0.000439529	1.43e-05	0.000242776	0.000393361	0	0	9.62e-05	0.000378749	0.000113518	0	3.54e-05	0	0	0	0	0	0	0	0	0	0	0	0
FA(10:0)	M+4	0.00223549	0.00321795	0.0019874	0.0030735	0.00252892	0.00146054	0.00138911	0.00265612	0.00344512	0.0023226	0.00183676	0.00237232	0.0014315	0.00177976	0.00127665	0.00140434	0.00136952	0.0016872	0.00126506	0.000888468	0.00138538	0.00188533	0.00142771	0.00102191
FA(10:0)	M+5	0.00175182	0.00211287	0.00149436	0.00112176	0.00122505	0.000789175	0.00098813	0.00159866	0.00152474	0.00150559	0.00094401	0.00112724	0.000921592	0.000571596	0.000562201	0.000527885	0.000693945	0.000900773	0.000457537	0	0.000693644	0.000526425	0.000500627	0.000257338
FA(10:0)	M+6	0.00334428	0.0053463	0.00561853	0.0038353	0.00446628	0.00257058	0.00265975	0.00521966	0.00446184	0.0044826	0.00316432	0.00380281	0.00358942	0.00251861	0.00207218	0.00218538	0.00247347	0.00272266	0.00223078	0.0012305	0.00257149	0.00194524	0.00225503	0.00216393
FA(10:0)	M+7	0.00188084	0.00253998	0.00264095	0.00158237	0.00128455	0.000504933	0.00132127	0.0027209	0.00184674	0.0020946	0.000907944	0.00203822	0.00109834	0.00123638	0.000756364	0.00108613	0.000841326	0.00066765	0.000554059	0	0.000827423	0.000756037	0.00085152	0.000758361
FA(10:0)	M+8	0.00466814	0.00578354	0.00826138	0.00395925	0.00416052	0.00285576	0.00312265	0.00898046	0.00467142	0.00595693	0.00313214	0.00472366	0.00406774	0.00341324	0.00305388	0.00223682	0.00234707	0.00300937	0.00386663	0.0011492	0.00235869	0.0014025	0.0021959	0.00235503
FA(10:0)	M+9	0.00121183	0.0015393	0.00201646	0.000916407	0.00108487	0.000831875	0.000890038	0.00210164	0.00107211	0.00133654	0.0011464	0.00134027	0.00107731	0	0.000689699	0.000438151	0.000642544	0.000709824	0.000437081	0	0.000502568	0	0	0.000608233
FA(10:0)	M+10	0.00225876	0.0026803	0.00530483	0.00196119	0.00193759	0.00168919	0.001876	0.00653168	0.00268454	0.00344734	0.00193101	0.00317099	0.00228518	0.00181041	0.00183171	0.00130722	0.00143228	0.00154726	0.00231043	0	0.00146007	0.000549177	0.00109806	0.00150816
FA(12:0)	M+0	0.998666	0.996834	0.995633	0.998196	0.997135	0.997819	0.998748	0.995399	0.997516	0.99708	0.998819	0.996671	0.999323	0.999227	0.99946	0.99909	0.999268	0.998928	1	1	1	1	1	1
FA(12:0)	M+1	0	0	0	0	0	0	0	0	0	0	0	0	0	0	0	0	0	0	0	0	0	0	0	0
FA(12:0)	M+2	0	0	0	0	0	0	0	0	0	0	0	0	0	0	0	0	0	0	0	0	0	0	0	0
FA(12:0)	M+3	0	0	0	0	0	0	0	0	0	0	0	0	0	0	0	0	0	0	0	0	0	0	0	0
FA(12:0)	M+4	0.000145543	0.000234693	0	0	0.000221065	0.000338344	0	0.000265181	0.000404703	0	0.000355555	0.000230011	0	0	0	0	0	0	0	0	0	0	0	0
FA(12:0)	M+5	0	0	0	0	0	0	0	0	0	0	0	0	0	0	0	0	0	0	0	0	0	0	0	0
FA(12:0)	M+6	0	0.000623353	0.000529164	0.000403687	0.000494505	0	0.000306959	0.000450611	0.00061947	0.000673208	0	0.000522177	0.000168097	0.000328738	0	0.00044932	0.000300875	0.000473587	0	0	0	0	0	0
FA(12:0)	M+7	0	0.000467333	0.000360198	0	0.000279364	0.00028072	0	0.000336872	0.000291816	0	0	0.000264158	0	0	0	0	0	0	0	0	0	0	0	0
FA(12:0)	M+8	0.000613947	0.000622295	0.00132104	0.000522995	0.000783783	0.00052853	0.000471556	0.000898474	0.000666773	0.000840395	0.000459645	0.000873214	0.00050887	0.000444206	0.000540329	0.00046041	0.000430645	0.000598715	0	0	0	0	0	0
FA(12:0)	M+9	0	0.000427123	0.000545996	0.000332992	0.000440061	0.000353897	0	0.000409175	0	0.000212138	0	0.000320804	0	0	0	0	0	0	0	0	0	0	0	0
FA(12:0)	M+10	0.00057406	0.000791314	0.00161012	0.000543995	0.000646634	0.000679978	0.000473296	0.00135985	0.000501617	0.000949532	0.000365376	0.000732478	0	0	0	0	0	0	0	0	0	0	0	0
FA(12:0)	M+11	0	0	0	0	0	0	0	0	0	0	0	0	0	0	0	0	0	0	0	0	0	0	0	0
FA(12:0)	M+12	0	0	0	0	0	0	0	0.000880853	0	0.000244594	0	0.000386117	0	0	0	0	0	0	0	0	0	0	0	0
FA(14:0)	M+0	0.877227	0.853419	0.808836	0.892224	0.893388	0.879347	0.923596	0.849174	0.89609	0.870983	0.894202	0.896762	0.934083	0.938005	0.947729	0.947809	0.940851	0.939887	0.936591	0.969249	0.955017	0.960829	0.943731	0.931465
FA(14:0)	M+1	0.00290479	0.00461481	0.00691378	0.00512971	0.00204526	0.00623664	0.00293134	0.0046279	0.00265643	0.00321195	0.00591103	0.00382337	0	0.00220612	0.000508747	0.000388444	0.000596555	0.000113746	0	0	0	0.000573218	0.000825026	0.00326428
FA(14:0)	M+2	0.0402064	0.0450732	0.0644429	0.0316658	0.0282702	0.0349937	0.0155221	0.0459595	0.0206517	0.0423747	0.032332	0.0262398	0.0160557	0.019206	0.0132793	0.0104552	0.0152324	0.016196	0.0176647	0.00408262	0.0101191	0.00900602	0.0147545	0.0216889
FA(14:0)	M+3	0.00285057	0.00330474	0.00175702	0.00232946	0.00283689	0.00318324	0.00241217	0.00115034	0.00295876	0.00330088	0.00231937	0.00228364	0.00118355	0.00131829	0.00105869	0.00139318	0.00150378	0.00141952	0.000679839	0.00072983	0.00130094	0.00149789	0.0011183	0.000988771
FA(14:0)	M+4	0.0072333	0.0098879	0.00539388	0.00834857	0.00758988	0.00892262	0.00450402	0.00589029	0.00740785	0.00717361	0.00782195	0.00653649	0.00489133	0.00502346	0.00353747	0.00409516	0.00546466	0.00535937	0.00298932	0.00271306	0.0043657	0.00533902	0.00383914	0.00354261
FA(14:0)	M+5	0.0039726	0.00492639	0.00366044	0.00325776	0.00396827	0.00404453	0.0025547	0.00319223	0.00345795	0.00299142	0.00295968	0.00324478	0.00239726	0.00184988	0.00165616	0.00236848	0.0024712	0.00200929	0.00125916	0.00130999	0.00152734	0.00217156	0.00230341	0.00121523
FA(14:0)	M+6	0.00782349	0.0108228	0.00736821	0.00834624	0.0085101	0.00826242	0.00547152	0.00727898	0.00866244	0.00703497	0.00702332	0.00694735	0.00512662	0.00563907	0.0041271	0.00586379	0.0060016	0.00538496	0.00345268	0.00287735	0.00396607	0.00420617	0.00491212	0.00402964
FA(14:0)	M+7	0.00457652	0.00651878	0.00628137	0.00436762	0.00498039	0.00421734	0.00346046	0.00500269	0.00503161	0.00438856	0.00416975	0.0044731	0.00281255	0.00237563	0.0018547	0.00255021	0.00218068	0.00264607	0.00142818	0.00178096	0.0019815	0.00193298	0.00250572	0.00245996
FA(14:0)	M+8	0.0100472	0.0128098	0.0131423	0.0100017	0.0107072	0.0098044	0.00743953	0.0113671	0.0102911	0.00947141	0.00830629	0.0093931	0.00711532	0.005692	0.00484727	0.00579997	0.00610774	0.00655248	0.00560264	0.00387795	0.00457252	0.00397453	0.0061039	0.00619699
FA(14:0)	M+9	0.00652448	0.00754658	0.00931609	0.00549628	0.005972	0.00561308	0.00435299	0.00704423	0.00648172	0.00650787	0.00502403	0.00593092	0.00327116	0.00252807	0.00296504	0.00308144	0.00270227	0.00303982	0.00274893	0.0019979	0.0023782	0.00224516	0.00351324	0.00325745
FA(14:0)	M+10	0.0124899	0.0144579	0.0216523	0.0104683	0.01207	0.0109621	0.00908071	0.0177552	0.0124794	0.0126704	0.0104767	0.0115582	0.00783917	0.0054667	0.00596916	0.00550456	0.00584731	0.00599984	0.00923838	0.00484717	0.00520205	0.00339932	0.00646912	0.00763989
FA(14:0)	M+11	0.0059554	0.00669988	0.0115393	0.00465907	0.00534553	0.00605212	0.00456591	0.00819329	0.00622913	0.00683888	0.00452526	0.00590837	0.00339774	0.00238938	0.00252137	0.00232085	0.00268607	0.00274063	0.00340464	0.00162542	0.00209793	0.00148747	0.0029169	0.00359115
FA(14:0)	M+12	0.0110565	0.0125243	0.0226304	0.00812234	0.00885545	0.0107474	0.00817185	0.0179283	0.0104143	0.0135141	0.00917642	0.0102021	0.00735283	0.00505495	0.00585943	0.00526609	0.00480933	0.00537194	0.00914292	0.00291608	0.00479696	0.00221452	0.00441759	0.00639198
FA(14:0)	M+13	0.00279692	0.00321962	0.00658701	0.00207902	0.00215901	0.00292181	0.00233634	0.00533443	0.0028417	0.0037791	0.00226532	0.00235356	0.00180653	0.00107412	0.00144876	0.00127448	0.00149158	0.00126227	0.00188801	0.000537172	0.00112031	0.00068452	0.00110363	0.00160028
FA(14:0)	M+14	0.0043352	0.00417455	0.0104786	0.00350369	0.00330142	0.00469123	0.00360077	0.0101019	0.0043461	0.00575898	0.00348686	0.00434278	0.00266691	0.00217111	0.00263783	0.00182888	0.00205348	0.00201728	0.00390978	0.00145557	0.00155427	0.000438469	0.0014868	0.00266758
FA(16:0)	M+0	0.678673	0.65746	0.573079	0.735669	0.759416	0.687327	0.839595	0.709773	0.793632	0.740816	0.768107	0.828147	0.865876	0.869616	0.877563	0.878693	0.875606	0.873203	0.854885	0.945753	0.910945	0.923268	0.898162	0.839116
FA(16:0)	M+1	0.00493879	0.00616015	0.00343413	0.0025287	0.00288499	0.0051345	0.00170401	0.00503838	0.00314026	0.0055592	0.00746986	0.00355034	0	0.0019921	0.000790284	0.00089797	0	0.00100393	0	0.00183998	0.00396484	0.00651201	0.00235943	0
FA(16:0)	M+2	0.0306819	0.0338699	0.0227228	0.0306242	0.0230094	0.0375629	0.0143512	0.017942	0.0182466	0.0232625	0.0287304	0.0192023	0.00654458	0.00868742	0.00556626	0.00467294	0.00963231	0.0112536	0.00569665	0.001469	0.00894648	0.0102445	0.0101494	0.00926656
FA(16:0)	M+3	0.0113852	0.0111178	0.00731277	0.00789467	0.00825396	0.0120195	0.00622695	0.00697123	0.00701826	0.00735188	0.00910179	0.00574913	0.00344691	0.00411856	0.00280941	0.00333713	0.00447423	0.00458685	0.00269669	0.00195617	0.00284909	0.00407111	0.00301859	0.00408154
FA(16:0)	M+4	0.0291543	0.0298991	0.0178095	0.0216441	0.0209956	0.0304503	0.0133484	0.016188	0.0165237	0.0201097	0.021715	0.0121706	0.0109604	0.0133788	0.00978944	0.00992698	0.0125418	0.0122041	0.00854682	0.00488336	0.0100096	0.00953884	0.00829597	0.0104525
FA(16:0)	M+5	0.0130771	0.0126117	0.00785917	0.00892868	0.00920746	0.0115644	0.00642978	0.00749147	0.00796592	0.00701718	0.00786424	0.00554735	0.005415	0.00508214	0.00391814	0.00485479	0.0061128	0.00437931	0.00287024	0.00213817	0.0040883	0.00371165	0.00275692	0.0048337
FA(16:0)	M+6	0.0249331	0.0268191	0.017659	0.0194225	0.018098	0.0232682	0.0124639	0.0154644	0.0153241	0.0161489	0.015153	0.0104148	0.0100453	0.0121707	0.00910403	0.0114473	0.0124422	0.0111911	0.00718284	0.00395434	0.00746686	0.00792324	0.00747184	0.0104733
FA(16:0)	M+7	0.0134692	0.0131766	0.0113917	0.00954428	0.00926521	0.0115993	0.00585006	0.0082936	0.00839082	0.00852057	0.00862221	0.00633466	0.00622133	0.00512661	0.00477092	0.00640225	0.0062559	0.0059267	0.00327566	0.00237089	0.00322314	0.00310926	0.00410657	0.005558
FA(16:0)	M+8	0.0232383	0.0260287	0.0244482	0.0211146	0.0193459	0.0204647	0.0116354	0.0175937	0.016489	0.0164035	0.0155471	0.0118966	0.0113589	0.0122273	0.0102487	0.0128378	0.0122039	0.0110031	0.00930921	0.00489352	0.0073841	0.00659045	0.00871625	0.0122716
FA(16:0)	M+9	0.0152118	0.0181739	0.019852	0.0132565	0.0122291	0.0143746	0.0081053	0.01159	0.0105316	0.0116781	0.0117248	0.00937927	0.00708238	0.00645635	0.00640931	0.00703484	0.00615556	0.00609938	0.00669667	0.00292795	0	0.00349171	0.0069502	0.00756211
FA(16:0)	M+10	0.0310082	0.0337499	0.0452667	0.028432	0.025444	0.0266215	0.0145586	0.0277889	0.0201959	0.0244574	0.0205443	0.0172623	0.0140794	0.0133038	0.0132417	0.0131794	0.0122231	0.0134449	0.0166064	0.00631535	0.00916492	0.00653552	0.011427	0.0196218
FA(16:0)	M+11	0.0188761	0.0215678	0.0325937	0.01622	0.0154994	0.0185152	0.00986879	0.0188046	0.013835	0.016827	0.0129829	0.0111275	0.00963029	0.00658502	0.00865159	0.00755631	0.00643951	0.00733145	0.00967065	0.00316151	0.00479918	0.00357504	0.0068561	0.0119084
FA(16:0)	M+12	0.035751	0.0402697	0.0674832	0.030756	0.0289908	0.0348208	0.0189532	0.040678	0.0255259	0.0322955	0.0251781	0.0213268	0.0175112	0.0151106	0.0152143	0.0136492	0.0121902	0.0150196	0.0244982	0.0070125	0.0103614	0.00523715	0.0117555	0.0234268
FA(16:0)	M+13	0.0185487	0.0194581	0.0379576	0.0142192	0.0129825	0.0169969	0.00937131	0.021213	0.0115197	0.017452	0.0127229	0.00987406	0.00787919	0.00633907	0.00739258	0.00622907	0.00670457	0.006039	0.0112108	0.00289231	0.0041856	0.00255355	0.00573455	0.0100779
FA(16:0)	M+14	0.0310906	0.030546	0.0643948	0.0252727	0.0212867	0.0290739	0.0165104	0.0422174	0.0192941	0.0298708	0.0207021	0.0163497	0.0144784	0.0124943	0.0149493	0.0116099	0.0100432	0.0106968	0.0223327	0.00588778	0.00797815	0.00285264	0.00789665	0.0193725
FA(16:0)	M+15	0.00785271	0.00794819	0.0194853	0.00527105	0.00574667	0.00780366	0.00410744	0.0114474	0.00506224	0.00831895	0.00586185	0.00482857	0.00433166	0.00251395	0.00352091	0.00306619	0.00226737	0.00276071	0.00486775	0.00100914	0.00177056	0.000785168	0.00221264	0.00450399
FA(16:0)	M+16	0.0121102	0.0111431	0.0272507	0.00920221	0.007344	0.0124021	0.00692014	0.0215053	0.00730473	0.0139105	0.00797227	0.00683866	0.00513886	0.00479751	0.00606031	0.00460483	0.00470732	0.0038565	0.00965344	0.00153497	0.00286261	0	0.00213072	0.00747301
FA(16:1)	M+0	0.769925	0.751083	0.677683	0.836299	0.874275	0.815879	0.909867	0.779329	0.878242	0.819819	0.867084	0.907083	0.941671	0.954953	0.943025	0.95444	0.942643	0.934942	0.896633	0.973333	0.962457	0.990624	0.967356	0.923968
FA(16:1)	M+1	0.00244627	0.00269177	0.00361261	0	0.00157925	0.00146357	0	0.00141277	0	0.000779404	0	0	0	0	0	0	0	0	0	0	0.000562876	0	0	0
FA(16:1)	M+2	0.0144782	0.014941	0.0111523	0.00960593	0.00588524	0.0151987	0.00267631	0.00618168	0.00342297	0.00709351	0.0072502	0.00260898	0	0.000217124	0	0	0.0012719	0	0.00079387	0	0	0	0	0.000312121
FA(16:1)	M+3	0.00614166	0.00600948	0.00314349	0.00393125	0.00241017	0.00555178	0.00161942	0.00272871	0.00202598	0.00302197	0.00255224	0.00156463	0.000373005	0.00134837	0.000384123	0	0.00142698	0.000903884	0.000655116	0.000141315	0.000583932	0	0.000340419	0.00117147
FA(16:1)	M+4	0.0151296	0.016811	0.00888581	0.0096822	0.00736341	0.0137679	0.00376698	0.00788337	0.00530078	0.00811595	0.00823461	0.00531038	0.00297861	0.00312177	0.00266606	0.00324824	0.0041765	0.00441463	0.00228521	0.000939108	0.00262074	0.00133692	0.00199949	0.00313434
FA(16:1)	M+5	0.00645687	0.00780663	0.00393675	0.00413061	0.0039978	0.00611144	0.00281034	0.00378587	0.00302091	0.00369292	0.00379178	0.00217162	0.00153013	0.00172534	0.00115953	0.00133532	0.00244663	0.00235267	0.000985001	0.000758218	0.00124185	0.000406748	0.000694238	0.00165927
FA(16:1)	M+6	0.0129135	0.0145806	0.00782029	0.00849637	0.00670275	0.00982708	0.00317877	0.00719656	0.00496799	0.00727436	0.00732924	0.00442348	0.00243936	0.00414829	0.00219849	0.0021807	0.00304029	0.00225051	0.00244897	0.000499873	0.00102431	0.000769864	0.00119375	0.00293219
FA(16:1)	M+7	0.0085419	0.00934173	0.00624882	0.00689754	0.00491824	0.00612839	0.00265959	0.00457589	0.00504219	0.00488429	0.00469809	0.00347905	0.00208298	0.00155025	0.0013711	0.00210855	0.0023589	0.00202832	0.00190104	0.000571597	0.00149938	0	0.00124567	0.0022719
FA(16:1)	M+8	0.0172903	0.0187067	0.0176078	0.0147563	0.0104919	0.0133155	0.00659049	0.0132031	0.00988018	0.0110296	0.00993964	0.00698565	0.00415071	0.00372981	0.0045393	0.00483622	0.00512595	0.00548705	0.00614281	0.002202	0.00320792	0.00114501	0.00342389	0.00604146
FA(16:1)	M+9	0.0118978	0.0136703	0.0160511	0.00944233	0.00769435	0.00912563	0.00558456	0.00999808	0.00753645	0.00880135	0.00766718	0.00546089	0.00288403	0.00222884	0.00307771	0.00325588	0.00395601	0.00412541	0.00418648	0.00184407	0.0018797	0.000600842	0.00250982	0.00374341
FA(16:1)	M+10	0.0229373	0.0285074	0.0348138	0.0201281	0.0169047	0.0192222	0.0112574	0.0253033	0.0156967	0.020664	0.0158037	0.0109519	0.00766346	0.00501801	0.00681454	0.00489005	0.00666005	0.00975563	0.0132962	0.00431795	0.00492292	0.00143606	0.0045789	0.010288
FA(16:1)	M+11	0.0175408	0.0181146	0.0275131	0.0116198	0.00961337	0.013046	0.0069493	0.0159371	0.0110233	0.0151653	0.00968113	0.00767842	0.0051569	0.00308568	0.00495874	0.00349612	0.00360916	0.00531693	0.0079493	0.00235508	0.00367033	0.001055	0.00303005	0.00673565
FA(16:1)	M+12	0.0321865	0.0355078	0.0542574	0.025481	0.0167701	0.0245466	0.0141748	0.0360646	0.0184986	0.0281162	0.0184384	0.0154568	0.00986468	0.00639873	0.00956725	0.00679261	0.00857388	0.010989	0.0205508	0.0045423	0.00601001	0.00119563	0.0051726	0.0135671
FA(16:1)	M+13	0.0168786	0.01753	0.0309521	0.0104726	0.00875749	0.0116572	0.00735131	0.0207923	0.0101853	0.0148735	0.0105009	0.00715232	0.00539162	0.00311308	0.00472621	0.00346187	0.00391198	0.00459225	0.00953145	0.00223408	0.00260893	0.000540581	0.0026595	0.0061178
FA(16:1)	M+14	0.0270358	0.0274054	0.0560654	0.0179835	0.0140391	0.0214808	0.0136175	0.0364357	0.0147907	0.0270711	0.0161294	0.0114173	0.00856648	0.00542199	0.0097182	0.00625073	0.00665845	0.00798533	0.0199023	0.00376058	0.00491103	0.000889847	0.00354396	0.0116069
FA(16:1)	M+15	0.00741283	0.00694903	0.0167543	0.00386768	0.00376912	0.00501271	0.00283278	0.0102781	0.00496467	0.00771894	0.00459036	0.00319283	0.00232333	0.0013787	0.00205983	0.00173729	0.00177036	0.00201574	0.00484211	0.00113042	0.00114022	0	0.00125813	0.00208862
FA(16:1)	M+16	0.0107869	0.0103438	0.0235014	0.00720545	0.00482786	0.00866571	0.00506344	0.0188939	0.00540118	0.0118788	0.00630946	0.00506259	0.0029239	0.00256111	0.00373434	0.0019664	0.00236987	0.0028403	0.00789677	0.00136996	0.00165839	0	0.000993774	0.00436138
FA(18:0)	M+0	0.884519	0.89037	0.852373	0.907107	0.920968	0.887423	0.911108	0.870882	0.888721	0.87162	0.894836	0.95421	0.991459	0.994272	0.992749	0.992001	0.98665	0.993942	0.990331	0.995466	0.992701	0.986501	0.994652	0.996125
FA(18:0)	M+1	0.0113703	0	0.00953697	0.017671	0.0144801	0	0	0.00589443	0	0.00616239	0.000718722	0	0	0.0014523	0.000173185	0.00059617	0	0.00139411	0.00143967	0	0	0.0105654	0	0.000433057
FA(18:0)	M+2	0.019836	0.020702	0.0182628	0.0114579	0.0192514	0.0256459	0.0209365	0.0209979	0.0294709	0.025271	0.030417	0.0234136	0.00854127	0.00427521	0.00707742	0.00740285	0.0133502	0.0046634	0.00822949	0.00453407	0.00729878	0.00293313	0.00534839	0.00344204
[truncated: 337 more rows]

## Sheet: MID_midbrain
Fatty acid	Isotopologue	mid_24h_12w_1	mid_24h_12w_2	mid_24h_12w_3	mid_24h_12w_4	mid_24h_12w_5	mid_24h_12w_6	mid_24h_78w_1	mid_24h_78w_2	mid_24h_78w_3	mid_24h_78w_4	mid_24h_78w_5	mid_24h_78w_6	mid_6h_12w_1	mid_6h_12w_2	mid_6h_12w_3	mid_6h_12w_4	mid_6h_12w_5	mid_6h_12w_6	mid_6h_78w_1	mid_6h_78w_2	mid_6h_78w_3	mid_6h_78w_4	mid_6h_78w_5	mid_6h_78w_6
[truncated: 413 more rows]

[truncated: 6 more sheets: MID_muscle, MID_olf, MID_pons, MID_serum, MID_spleen, MID_WAT]
