# Supplementary material for: Unraveling Tissue‐Specific Fatty Acid Biosynthesis and Inter‐Tissue Crosstalk in Mice through Stable‐Isotope Tracing Metabolomics
Source: Adv Sci (Weinh). 2025 May 30;12(31):e03662. doi: 10.1002/advs.202503662 (PMC12376646; doi:10.1002/advs.202503662)
Supplement: Supplementary file 5 — Supplemental Table 4 [file ADVS-12-e03662-s001.xlsx]

## Sheet: Intensities of 13C-labeled FFAs
Fatty acid	sample	Intensity of 13C-labeled FFA
FA(18:1)	BAT_24h_12w_1	7742164802
FA(18:1)	BAT_24h_12w_2	13579240155				Note：
FA(18:1)	BAT_24h_12w_3	22218792872				BAT: brown adipose tissue
FA(18:1)	BAT_24h_12w_4	21729646235				WAT: white adipose tissue
FA(18:1)	BAT_24h_12w_5	5982981119				intestine: small intestine
FA(18:1)	BAT_24h_12w_6	19709981145				mid: midbrain
FA(18:1)	BAT_24h_78w_1	1930088967				cere: cerebellum
FA(18:1)	BAT_24h_78w_2	8105001039				olf: olfactory bulb
FA(18:1)	BAT_24h_78w_3	7.26718e+08				hippo: hippocampus
FA(18:1)	BAT_24h_78w_4	4976381007
FA(18:1)	BAT_24h_78w_5	570776730
FA(18:1)	BAT_24h_78w_6	1656428452
FA(18:1)	BAT_6h_12w_1	5206854982
FA(18:1)	BAT_6h_12w_2	11852364773
FA(18:1)	BAT_6h_12w_3	12892096780
FA(18:1)	BAT_6h_12w_4	15319218018
FA(18:1)	BAT_6h_12w_5	10775663199
FA(18:1)	BAT_6h_12w_6	14792924634
FA(18:1)	BAT_6h_78w_1	1990805768
FA(18:1)	BAT_6h_78w_2	2.28891e+08
FA(18:1)	BAT_6h_78w_3	3.18345e+08
FA(18:1)	BAT_6h_78w_4	0
FA(18:1)	BAT_6h_78w_5	0
FA(18:1)	BAT_6h_78w_6	1495276718
FA(20:5)	BAT_24h_12w_1	2.25293e+07
FA(20:5)	BAT_24h_12w_2	2.17232e+07
FA(20:5)	BAT_24h_12w_3	1.46165e+07
FA(20:5)	BAT_24h_12w_4	2.30597e+07
FA(20:5)	BAT_24h_12w_5	1.9466e+07
FA(20:5)	BAT_24h_12w_6	4.18263e+07
FA(20:5)	BAT_24h_78w_1	1.33722e+07
FA(20:5)	BAT_24h_78w_2	9.71094e+06
FA(20:5)	BAT_24h_78w_3	4.76946e+06
FA(20:5)	BAT_24h_78w_4	2.24096e+07
FA(20:5)	BAT_24h_78w_5	4.09588e+06
FA(20:5)	BAT_24h_78w_6	6.28418e+06
FA(20:5)	BAT_6h_12w_1	3.01117e+06
FA(20:5)	BAT_6h_12w_2	5.5473e+06
FA(20:5)	BAT_6h_12w_3	6.23443e+06
FA(20:5)	BAT_6h_12w_4	2.96576e+06
FA(20:5)	BAT_6h_12w_5	9.60381e+06
FA(20:5)	BAT_6h_12w_6	3.2003e+06
FA(20:5)	BAT_6h_78w_1	955034
FA(20:5)	BAT_6h_78w_2	0
FA(20:5)	BAT_6h_78w_3	0
FA(20:5)	BAT_6h_78w_4	0
FA(20:5)	BAT_6h_78w_5	0
FA(20:5)	BAT_6h_78w_6	2.79591e+06
FA(20:4)	BAT_24h_12w_1	5.69219e+06
FA(20:4)	BAT_24h_12w_2	1.98532e+07
FA(20:4)	BAT_24h_12w_3	1.7928e+07
FA(20:4)	BAT_24h_12w_4	1.22025e+06
FA(20:4)	BAT_24h_12w_5	9.42284e+06
FA(20:4)	BAT_24h_12w_6	1.62496e+07
FA(20:4)	BAT_24h_78w_1	3.90266e+06
FA(20:4)	BAT_24h_78w_2	2.06051e+06
FA(20:4)	BAT_24h_78w_3	483200
FA(20:4)	BAT_24h_78w_4	1.73081e+07
FA(20:4)	BAT_24h_78w_5	9.3951e+06
FA(20:4)	BAT_24h_78w_6	5.13858e+07
FA(20:4)	BAT_6h_12w_1	1.04005e+06
FA(20:4)	BAT_6h_12w_2	0
FA(20:4)	BAT_6h_12w_3	0
FA(20:4)	BAT_6h_12w_4	0
FA(20:4)	BAT_6h_12w_5	1.04631e+07
FA(20:4)	BAT_6h_12w_6	1.79613e+06
FA(20:4)	BAT_6h_78w_1	0
FA(20:4)	BAT_6h_78w_2	0
FA(20:4)	BAT_6h_78w_3	1.38372e+07
FA(20:4)	BAT_6h_78w_4	0
FA(20:4)	BAT_6h_78w_5	0
FA(20:4)	BAT_6h_78w_6	0
FA(16:1)	BAT_24h_12w_1	20635043912
FA(16:1)	BAT_24h_12w_2	29207677028
FA(16:1)	BAT_24h_12w_3	21023732903
FA(16:1)	BAT_24h_12w_4	25412704988
FA(16:1)	BAT_24h_12w_5	13282314553
FA(16:1)	BAT_24h_12w_6	26403163071
FA(16:1)	BAT_24h_78w_1	5265269931
FA(16:1)	BAT_24h_78w_2	21231388440
FA(16:1)	BAT_24h_78w_3	5659614681
FA(16:1)	BAT_24h_78w_4	11310301603
FA(16:1)	BAT_24h_78w_5	2743969149
FA(16:1)	BAT_24h_78w_6	5452900225
FA(16:1)	BAT_6h_12w_1	10937397948
FA(16:1)	BAT_6h_12w_2	19220347921
FA(16:1)	BAT_6h_12w_3	17528071616
FA(16:1)	BAT_6h_12w_4	27124326147
FA(16:1)	BAT_6h_12w_5	20046847837
FA(16:1)	BAT_6h_12w_6	29957800098
FA(16:1)	BAT_6h_78w_1	7208658482
FA(16:1)	BAT_6h_78w_2	1876579020
FA(16:1)	BAT_6h_78w_3	2416073634
FA(16:1)	BAT_6h_78w_4	7.35939e+08
FA(16:1)	BAT_6h_78w_5	1095686151
FA(16:1)	BAT_6h_78w_6	4679521418
FA(24:1)	BAT_24h_12w_1	0
FA(24:1)	BAT_24h_12w_2	1.78174e+06
FA(24:1)	BAT_24h_12w_3	1.47259e+06
FA(24:1)	BAT_24h_12w_4	0
FA(24:1)	BAT_24h_12w_5	1.18493e+06
FA(24:1)	BAT_24h_12w_6	1.43229e+06
FA(24:1)	BAT_24h_78w_1	1.81022e+06
FA(24:1)	BAT_24h_78w_2	487582
FA(24:1)	BAT_24h_78w_3	0
FA(24:1)	BAT_24h_78w_4	956408
FA(24:1)	BAT_24h_78w_5	916581
FA(24:1)	BAT_24h_78w_6	378593
FA(24:1)	BAT_6h_12w_1	665570
FA(24:1)	BAT_6h_12w_2	227284
FA(24:1)	BAT_6h_12w_3	750232
FA(24:1)	BAT_6h_12w_4	88608.3
FA(24:1)	BAT_6h_12w_5	499697
FA(24:1)	BAT_6h_12w_6	367553
FA(24:1)	BAT_6h_78w_1	120468
FA(24:1)	BAT_6h_78w_2	0
FA(24:1)	BAT_6h_78w_3	0
FA(24:1)	BAT_6h_78w_4	1.01777e+06
FA(24:1)	BAT_6h_78w_5	106329
FA(24:1)	BAT_6h_78w_6	519833
FA(20:1)	BAT_24h_12w_1	3.51763e+08
FA(20:1)	BAT_24h_12w_2	8.81754e+08
FA(20:1)	BAT_24h_12w_3	1358937022
FA(20:1)	BAT_24h_12w_4	1880134650
FA(20:1)	BAT_24h_12w_5	4.51774e+08
FA(20:1)	BAT_24h_12w_6	6.72065e+08
FA(20:1)	BAT_24h_78w_1	1.81445e+08
FA(20:1)	BAT_24h_78w_2	1.325e+08
FA(20:1)	BAT_24h_78w_3	1.52745e+07
FA(20:1)	BAT_24h_78w_4	5.73234e+08
FA(20:1)	BAT_24h_78w_5	2.7011e+08
FA(20:1)	BAT_24h_78w_6	3.37797e+08
FA(20:1)	BAT_6h_12w_1	1.35503e+07
FA(20:1)	BAT_6h_12w_2	1.68418e+07
FA(20:1)	BAT_6h_12w_3	2.79474e+07
FA(20:1)	BAT_6h_12w_4	6.55087e+06
FA(20:1)	BAT_6h_12w_5	2.48795e+07
FA(20:1)	BAT_6h_12w_6	1.5458e+07
FA(20:1)	BAT_6h_78w_1	7.34216e+06
FA(20:1)	BAT_6h_78w_2	2.60059e+06
FA(20:1)	BAT_6h_78w_3	0
FA(20:1)	BAT_6h_78w_4	0
FA(20:1)	BAT_6h_78w_5	689422
FA(20:1)	BAT_6h_78w_6	2.22156e+06
FA(20:2)	BAT_24h_12w_1	2.05895e+07
FA(20:2)	BAT_24h_12w_2	3.81347e+07
FA(20:2)	BAT_24h_12w_3	5.92668e+07
FA(20:2)	BAT_24h_12w_4	2.4363e+07
FA(20:2)	BAT_24h_12w_5	2.59763e+07
FA(20:2)	BAT_24h_12w_6	5.47821e+07
FA(20:2)	BAT_24h_78w_1	1.67996e+07
FA(20:2)	BAT_24h_78w_2	1.38767e+07
FA(20:2)	BAT_24h_78w_3	821658
FA(20:2)	BAT_24h_78w_4	2.03042e+07
FA(20:2)	BAT_24h_78w_5	7.22408e+06
FA(20:2)	BAT_24h_78w_6	8.78204e+06
FA(20:2)	BAT_6h_12w_1	1.96584e+07
FA(20:2)	BAT_6h_12w_2	1.00812e+07
FA(20:2)	BAT_6h_12w_3	1.69643e+07
FA(20:2)	BAT_6h_12w_4	1.29099e+07
FA(20:2)	BAT_6h_12w_5	1.54902e+07
FA(20:2)	BAT_6h_12w_6	7.62405e+06
FA(20:2)	BAT_6h_78w_1	2.3537e+06
FA(20:2)	BAT_6h_78w_2	4.02508e+06
FA(20:2)	BAT_6h_78w_3	4.31822e+06
FA(20:2)	BAT_6h_78w_4	4.94365e+06
FA(20:2)	BAT_6h_78w_5	1.23413e+07
FA(20:2)	BAT_6h_78w_6	1.65515e+07
FA(20:3)	BAT_24h_12w_1	5.19737e+07
FA(20:3)	BAT_24h_12w_2	9.10707e+07
FA(20:3)	BAT_24h_12w_3	6.47723e+07
FA(20:3)	BAT_24h_12w_4	5.40447e+07
FA(20:3)	BAT_24h_12w_5	6.25204e+07
FA(20:3)	BAT_24h_12w_6	9.55615e+07
FA(20:3)	BAT_24h_78w_1	4.06998e+07
FA(20:3)	BAT_24h_78w_2	3.70861e+07
FA(20:3)	BAT_24h_78w_3	1.78704e+07
FA(20:3)	BAT_24h_78w_4	7.35051e+07
FA(20:3)	BAT_24h_78w_5	2.31864e+07
FA(20:3)	BAT_24h_78w_6	4.00241e+07
FA(20:3)	BAT_6h_12w_1	3.67415e+07
FA(20:3)	BAT_6h_12w_2	3.19162e+07
FA(20:3)	BAT_6h_12w_3	3.3247e+07
FA(20:3)	BAT_6h_12w_4	2.7531e+07
FA(20:3)	BAT_6h_12w_5	5.08429e+07
FA(20:3)	BAT_6h_12w_6	4.1017e+07
FA(20:3)	BAT_6h_78w_1	1.33185e+07
FA(20:3)	BAT_6h_78w_2	3.49002e+06
FA(20:3)	BAT_6h_78w_3	6.60469e+06
FA(20:3)	BAT_6h_78w_4	2.15827e+07
FA(20:3)	BAT_6h_78w_5	1.73171e+07
FA(20:3)	BAT_6h_78w_6	1.2513e+07
FA(14:0)	BAT_24h_12w_1	8165804975
FA(14:0)	BAT_24h_12w_2	10563134294
FA(14:0)	BAT_24h_12w_3	12356622052
FA(14:0)	BAT_24h_12w_4	11173259215
FA(14:0)	BAT_24h_12w_5	8436021262
FA(14:0)	BAT_24h_12w_6	12501345590
FA(14:0)	BAT_24h_78w_1	3160219971
FA(14:0)	BAT_24h_78w_2	7108359835
FA(14:0)	BAT_24h_78w_3	2712089725
FA(14:0)	BAT_24h_78w_4	6134225928
FA(14:0)	BAT_24h_78w_5	1335931652
FA(14:0)	BAT_24h_78w_6	3749600159
FA(14:0)	BAT_6h_12w_1	6445700157
FA(14:0)	BAT_6h_12w_2	7107778501
FA(14:0)	BAT_6h_12w_3	7586120798
FA(14:0)	BAT_6h_12w_4	7704268640
FA(14:0)	BAT_6h_12w_5	6508932421
FA(14:0)	BAT_6h_12w_6	10349332327
FA(14:0)	BAT_6h_78w_1	3573450587
FA(14:0)	BAT_6h_78w_2	1260645602
FA(14:0)	BAT_6h_78w_3	1189718049
FA(14:0)	BAT_6h_78w_4	9.34305e+08
FA(14:0)	BAT_6h_78w_5	1929634920
FA(14:0)	BAT_6h_78w_6	3338042086
FA(16:0)	BAT_24h_12w_1	14536153209
FA(16:0)	BAT_24h_12w_2	26610868816
FA(16:0)	BAT_24h_12w_3	19419881640
FA(16:0)	BAT_24h_12w_4	26218088043
FA(16:0)	BAT_24h_12w_5	18142912554
FA(16:0)	BAT_24h_12w_6	29999087264
FA(16:0)	BAT_24h_78w_1	4904501433
FA(16:0)	BAT_24h_78w_2	16670116612
FA(16:0)	BAT_24h_78w_3	4317926272
FA(16:0)	BAT_24h_78w_4	6813162041
FA(16:0)	BAT_24h_78w_5	2859668428
FA(16:0)	BAT_24h_78w_6	7314522000
FA(16:0)	BAT_6h_12w_1	17632436781
FA(16:0)	BAT_6h_12w_2	35254404248
FA(16:0)	BAT_6h_12w_3	25541929069
FA(16:0)	BAT_6h_12w_4	24212702405
FA(16:0)	BAT_6h_12w_5	22661811232
FA(16:0)	BAT_6h_12w_6	19216408035
FA(16:0)	BAT_6h_78w_1	9289494035
FA(16:0)	BAT_6h_78w_2	2112316555
FA(16:0)	BAT_6h_78w_3	2875341510
FA(16:0)	BAT_6h_78w_4	1769559224
FA(16:0)	BAT_6h_78w_5	1726145288
FA(16:0)	BAT_6h_78w_6	13160569176
FA(22:1)	BAT_24h_12w_1	3.61257e+06
FA(22:1)	BAT_24h_12w_2	1.22214e+07
FA(22:1)	BAT_24h_12w_3	3.74918e+07
FA(22:1)	BAT_24h_12w_4	8.49566e+06
FA(22:1)	BAT_24h_12w_5	5.21053e+06
FA(22:1)	BAT_24h_12w_6	3.03404e+07
FA(22:1)	BAT_24h_78w_1	8.0582e+06
FA(22:1)	BAT_24h_78w_2	474829
FA(22:1)	BAT_24h_78w_3	0
FA(22:1)	BAT_24h_78w_4	1.28199e+07
FA(22:1)	BAT_24h_78w_5	3.0271e+06
FA(22:1)	BAT_24h_78w_6	7.42401e+06
FA(22:1)	BAT_6h_12w_1	6.12037e+06
FA(22:1)	BAT_6h_12w_2	5.46647e+06
FA(22:1)	BAT_6h_12w_3	1.59771e+07
FA(22:1)	BAT_6h_12w_4	1.62017e+06
FA(22:1)	BAT_6h_12w_5	1.12803e+06
FA(22:1)	BAT_6h_12w_6	4.11429e+06
FA(22:1)	BAT_6h_78w_1	2.76761e+06
FA(22:1)	BAT_6h_78w_2	124069
FA(22:1)	BAT_6h_78w_3	1.73804e+06
FA(22:1)	BAT_6h_78w_4	3.77963e+06
FA(22:1)	BAT_6h_78w_5	257656
FA(22:1)	BAT_6h_78w_6	7.70677e+06
FA(20:0)	BAT_24h_12w_1	426172
FA(20:0)	BAT_24h_12w_2	2.23221e+08
FA(20:0)	BAT_24h_12w_3	1.57608e+08
FA(20:0)	BAT_24h_12w_4	1.80607e+08
FA(20:0)	BAT_24h_12w_5	1.4672e+06
FA(20:0)	BAT_24h_12w_6	2.11241e+08
FA(20:0)	BAT_24h_78w_1	3.79375e+06
FA(20:0)	BAT_24h_78w_2	191918
FA(20:0)	BAT_24h_78w_3	44043
FA(20:0)	BAT_24h_78w_4	3.39922e+06
FA(20:0)	BAT_24h_78w_5	1.92877e+06
FA(20:0)	BAT_24h_78w_6	1.52649e+06
FA(20:0)	BAT_6h_12w_1	1.97661e+08
FA(20:0)	BAT_6h_12w_2	2.39283e+08
FA(20:0)	BAT_6h_12w_3	3.00299e+08
FA(20:0)	BAT_6h_12w_4	1.37014e+07
FA(20:0)	BAT_6h_12w_5	1.73387e+06
FA(20:0)	BAT_6h_12w_6	2.5857e+07
FA(20:0)	BAT_6h_78w_1	0
FA(20:0)	BAT_6h_78w_2	0
FA(20:0)	BAT_6h_78w_3	0
FA(20:0)	BAT_6h_78w_4	0
FA(20:0)	BAT_6h_78w_5	0
FA(20:0)	BAT_6h_78w_6	0
FA(18:0)	BAT_24h_12w_1	1409680921
FA(18:0)	BAT_24h_12w_2	3697550968
FA(18:0)	BAT_24h_12w_3	2389882451
FA(18:0)	BAT_24h_12w_4	4620620680
FA(18:0)	BAT_24h_12w_5	2791900465
FA(18:0)	BAT_24h_12w_6	3975248068
FA(18:0)	BAT_24h_78w_1	1412777150
FA(18:0)	BAT_24h_78w_2	2230799067
FA(18:0)	BAT_24h_78w_3	4.26301e+08
FA(18:0)	BAT_24h_78w_4	1211515414
FA(18:0)	BAT_24h_78w_5	7.63843e+08
FA(18:0)	BAT_24h_78w_6	1152621194
FA(18:0)	BAT_6h_12w_1	3421773915
FA(18:0)	BAT_6h_12w_2	6805646607
FA(18:0)	BAT_6h_12w_3	4389870002
FA(18:0)	BAT_6h_12w_4	3838736991
FA(18:0)	BAT_6h_12w_5	3088837675
FA(18:0)	BAT_6h_12w_6	1650081010
FA(18:0)	BAT_6h_78w_1	4.62358e+08
FA(18:0)	BAT_6h_78w_2	1.59814e+08
FA(18:0)	BAT_6h_78w_3	4.84084e+08
FA(18:0)	BAT_6h_78w_4	1.78884e+08
FA(18:0)	BAT_6h_78w_5	1.31713e+08
FA(18:0)	BAT_6h_78w_6	1636237206
FA(18:1)	cortex_24h_12w_1	1083995630
FA(18:1)	cortex_24h_12w_2	6.61725e+08
FA(18:1)	cortex_24h_12w_3	9.70145e+08
FA(18:1)	cortex_24h_12w_4	5.30135e+08
FA(18:1)	cortex_24h_12w_5	3.87505e+08
FA(18:1)	cortex_24h_12w_6	7.9388e+08
FA(18:1)	cortex_24h_78w_1	784903774
FA(18:1)	cortex_24h_78w_2	8.4535e+08
FA(18:1)	cortex_24h_78w_3	1061976200
FA(18:1)	cortex_24h_78w_4	7.58066e+08
FA(18:1)	cortex_24h_78w_5	6.6639e+08
FA(18:1)	cortex_24h_78w_6	5.43498e+08
FA(18:1)	cortex_6h_12w_1	1.71826e+07
FA(18:1)	cortex_6h_12w_2	3.23059e+07
FA(18:1)	cortex_6h_12w_3	2.05882e+07
FA(18:1)	cortex_6h_12w_4	1.64588e+07
FA(18:1)	cortex_6h_12w_5	4.33582e+07
FA(18:1)	cortex_6h_12w_6	1.96716e+07
FA(18:1)	cortex_6h_78w_1	2.48258e+07
FA(18:1)	cortex_6h_78w_2	3.06454e+07
FA(18:1)	cortex_6h_78w_3	4.12878e+07
FA(18:1)	cortex_6h_78w_4	1.92754e+07
FA(18:1)	cortex_6h_78w_5	3.27767e+07
FA(18:1)	cortex_6h_78w_6	4.262e+07
FA(20:5)	cortex_24h_12w_1	159034
FA(20:5)	cortex_24h_12w_2	2.20842e+06
FA(20:5)	cortex_24h_12w_3	248579
FA(20:5)	cortex_24h_12w_4	15112.8
FA(20:5)	cortex_24h_12w_5	0
FA(20:5)	cortex_24h_12w_6	0
FA(20:5)	cortex_24h_78w_1	0
FA(20:5)	cortex_24h_78w_2	0
FA(20:5)	cortex_24h_78w_3	0
FA(20:5)	cortex_24h_78w_4	0
FA(20:5)	cortex_24h_78w_5	0
FA(20:5)	cortex_24h_78w_6	1.40891e+06
FA(20:5)	cortex_6h_12w_1	742297
FA(20:5)	cortex_6h_12w_2	0
FA(20:5)	cortex_6h_12w_3	0
FA(20:5)	cortex_6h_12w_4	0
FA(20:5)	cortex_6h_12w_5	1.13441e+06
FA(20:5)	cortex_6h_12w_6	0
FA(20:5)	cortex_6h_78w_1	0
FA(20:5)	cortex_6h_78w_2	0
FA(20:5)	cortex_6h_78w_3	0
FA(20:5)	cortex_6h_78w_4	0
FA(20:5)	cortex_6h_78w_5	0
FA(20:5)	cortex_6h_78w_6	0
FA(20:4)	cortex_24h_12w_1	2.72735e+08
FA(20:4)	cortex_24h_12w_2	2.43939e+08
FA(20:4)	cortex_24h_12w_3	2.16372e+08
FA(20:4)	cortex_24h_12w_4	1.94102e+08
FA(20:4)	cortex_24h_12w_5	1.71275e+08
FA(20:4)	cortex_24h_12w_6	1.65862e+08
FA(20:4)	cortex_24h_78w_1	2.50942e+08
FA(20:4)	cortex_24h_78w_2	238214651
FA(20:4)	cortex_24h_78w_3	2.27635e+08
FA(20:4)	cortex_24h_78w_4	3.07591e+08
FA(20:4)	cortex_24h_78w_5	2.77668e+08
FA(20:4)	cortex_24h_78w_6	2.90123e+08
FA(20:4)	cortex_6h_12w_1	2.86799e+07
FA(20:4)	cortex_6h_12w_2	4.25729e+07
FA(20:4)	cortex_6h_12w_3	4.27259e+07
FA(20:4)	cortex_6h_12w_4	6.71627e+07
FA(20:4)	cortex_6h_12w_5	7.56246e+07
FA(20:4)	cortex_6h_12w_6	6.18079e+07
FA(20:4)	cortex_6h_78w_1	2.25429e+07
FA(20:4)	cortex_6h_78w_2	4.88297e+07
FA(20:4)	cortex_6h_78w_3	39986510
FA(20:4)	cortex_6h_78w_4	5.74385e+07
FA(20:4)	cortex_6h_78w_5	7.37948e+07
FA(20:4)	cortex_6h_78w_6	5.00551e+07
FA(16:1)	cortex_24h_12w_1	0
FA(16:1)	cortex_24h_12w_2	7.33732e+06
FA(16:1)	cortex_24h_12w_3	4.98042e+06
FA(16:1)	cortex_24h_12w_4	0
FA(16:1)	cortex_24h_12w_5	2.98629e+06
FA(16:1)	cortex_24h_12w_6	7.35851e+06
FA(16:1)	cortex_24h_78w_1	1.41697e+06
FA(16:1)	cortex_24h_78w_2	1.08146e+06
FA(16:1)	cortex_24h_78w_3	0
FA(16:1)	cortex_24h_78w_4	2.96798e+06
FA(16:1)	cortex_24h_78w_5	0
FA(16:1)	cortex_24h_78w_6	1.25413e+06
FA(16:1)	cortex_6h_12w_1	0
FA(16:1)	cortex_6h_12w_2	0
FA(16:1)	cortex_6h_12w_3	0
FA(16:1)	cortex_6h_12w_4	0
FA(16:1)	cortex_6h_12w_5	0
FA(16:1)	cortex_6h_12w_6	201730
FA(16:1)	cortex_6h_78w_1	4.04702e+06
FA(16:1)	cortex_6h_78w_2	2.0459e+06
FA(16:1)	cortex_6h_78w_3	1.22302e+06
FA(16:1)	cortex_6h_78w_4	0
FA(16:1)	cortex_6h_78w_5	0
FA(16:1)	cortex_6h_78w_6	573813
FA(24:1)	cortex_24h_12w_1	0
FA(24:1)	cortex_24h_12w_2	0
FA(24:1)	cortex_24h_12w_3	0
FA(24:1)	cortex_24h_12w_4	0
FA(24:1)	cortex_24h_12w_5	0
FA(24:1)	cortex_24h_12w_6	0
FA(24:1)	cortex_24h_78w_1	0
FA(24:1)	cortex_24h_78w_2	0
FA(24:1)	cortex_24h_78w_3	0
FA(24:1)	cortex_24h_78w_4	0
FA(24:1)	cortex_24h_78w_5	0
FA(24:1)	cortex_24h_78w_6	0
FA(24:1)	cortex_6h_12w_1	0
FA(24:1)	cortex_6h_12w_2	0
FA(24:1)	cortex_6h_12w_3	0
FA(24:1)	cortex_6h_12w_4	0
FA(24:1)	cortex_6h_12w_5	0
FA(24:1)	cortex_6h_12w_6	0
FA(24:1)	cortex_6h_78w_1	0
FA(24:1)	cortex_6h_78w_2	0
FA(24:1)	cortex_6h_78w_3	0
FA(24:1)	cortex_6h_78w_4	0
FA(24:1)	cortex_6h_78w_5	0
FA(24:1)	cortex_6h_78w_6	0
FA(20:1)	cortex_24h_12w_1	1.41365e+07
FA(20:1)	cortex_24h_12w_2	2.09455e+07
FA(20:1)	cortex_24h_12w_3	1.30894e+07
FA(20:1)	cortex_24h_12w_4	1.48385e+07
FA(20:1)	cortex_24h_12w_5	1.42754e+07
FA(20:1)	cortex_24h_12w_6	1.40122e+07
FA(20:1)	cortex_24h_78w_1	1.98152e+07
FA(20:1)	cortex_24h_78w_2	1.51407e+07
FA(20:1)	cortex_24h_78w_3	1.30106e+07
FA(20:1)	cortex_24h_78w_4	2.14112e+07
FA(20:1)	cortex_24h_78w_5	1.90342e+07
FA(20:1)	cortex_24h_78w_6	1.45829e+07
FA(20:1)	cortex_6h_12w_1	1.02214e+07
FA(20:1)	cortex_6h_12w_2	1.04892e+07
FA(20:1)	cortex_6h_12w_3	1.09602e+07
FA(20:1)	cortex_6h_12w_4	1.23026e+07
FA(20:1)	cortex_6h_12w_5	8.16769e+06
FA(20:1)	cortex_6h_12w_6	8.7161e+06
FA(20:1)	cortex_6h_78w_1	7.82283e+06
FA(20:1)	cortex_6h_78w_2	7.83259e+06
FA(20:1)	cortex_6h_78w_3	9.42388e+06
FA(20:1)	cortex_6h_78w_4	1.27636e+07
FA(20:1)	cortex_6h_78w_5	8.03278e+06
FA(20:1)	cortex_6h_78w_6	1.18119e+07
FA(20:2)	cortex_24h_12w_1	4.73278e+06
FA(20:2)	cortex_24h_12w_2	2.94332e+06
FA(20:2)	cortex_24h_12w_3	5.41598e+06
FA(20:2)	cortex_24h_12w_4	454812
FA(20:2)	cortex_24h_12w_5	0
FA(20:2)	cortex_24h_12w_6	2.41084e+06
FA(20:2)	cortex_24h_78w_1	245101
FA(20:2)	cortex_24h_78w_2	4.73441e+06
FA(20:2)	cortex_24h_78w_3	5.34328e+06
FA(20:2)	cortex_24h_78w_4	711033
FA(20:2)	cortex_24h_78w_5	5.76772e+06
FA(20:2)	cortex_24h_78w_6	5.21013e+06
FA(20:2)	cortex_6h_12w_1	48869.2
FA(20:2)	cortex_6h_12w_2	0
FA(20:2)	cortex_6h_12w_3	93470.1
FA(20:2)	cortex_6h_12w_4	138695
FA(20:2)	cortex_6h_12w_5	1657.86
FA(20:2)	cortex_6h_12w_6	0
FA(20:2)	cortex_6h_78w_1	4.70513e+06
FA(20:2)	cortex_6h_78w_2	4.1502e+06
FA(20:2)	cortex_6h_78w_3	2.82239e+06
FA(20:2)	cortex_6h_78w_4	3.86534e+06
FA(20:2)	cortex_6h_78w_5	9.42467e+06
FA(20:2)	cortex_6h_78w_6	2.90444e+06
FA(20:3)	cortex_24h_12w_1	5.81187e+07
FA(20:3)	cortex_24h_12w_2	5.25635e+07
FA(20:3)	cortex_24h_12w_3	5.77345e+07
FA(20:3)	cortex_24h_12w_4	4.00679e+07
FA(20:3)	cortex_24h_12w_5	3.77748e+07
FA(20:3)	cortex_24h_12w_6	4.63144e+07
FA(20:3)	cortex_24h_78w_1	5.73492e+07
FA(20:3)	cortex_24h_78w_2	4.8785e+07
FA(20:3)	cortex_24h_78w_3	5.06843e+07
FA(20:3)	cortex_24h_78w_4	6.12251e+07
FA(20:3)	cortex_24h_78w_5	5.41893e+07
FA(20:3)	cortex_24h_78w_6	4.17304e+07
FA(20:3)	cortex_6h_12w_1	3.66509e+07
FA(20:3)	cortex_6h_12w_2	3.01461e+07
FA(20:3)	cortex_6h_12w_3	3.06177e+07
FA(20:3)	cortex_6h_12w_4	3.07129e+07
FA(20:3)	cortex_6h_12w_5	3.06335e+07
FA(20:3)	cortex_6h_12w_6	2.50085e+07
FA(20:3)	cortex_6h_78w_1	2.73969e+07
FA(20:3)	cortex_6h_78w_2	3.35476e+07
FA(20:3)	cortex_6h_78w_3	3.78711e+07
FA(20:3)	cortex_6h_78w_4	4.59631e+07
FA(20:3)	cortex_6h_78w_5	3.54053e+07
FA(20:3)	cortex_6h_78w_6	3.901e+07
FA(14:0)	cortex_24h_12w_1	3.82569e+08
FA(14:0)	cortex_24h_12w_2	3.91025e+08
FA(14:0)	cortex_24h_12w_3	3.33889e+08
FA(14:0)	cortex_24h_12w_4	3.05434e+08
FA(14:0)	cortex_24h_12w_5	9.22898e+07
FA(14:0)	cortex_24h_12w_6	9.54601e+07
FA(14:0)	cortex_24h_78w_1	4.05511e+08
FA(14:0)	cortex_24h_78w_2	3.72868e+08
FA(14:0)	cortex_24h_78w_3	5.49287e+08
FA(14:0)	cortex_24h_78w_4	2.62015e+08
FA(14:0)	cortex_24h_78w_5	3.23004e+08
FA(14:0)	cortex_24h_78w_6	5.98647e+07
FA(14:0)	cortex_6h_12w_1	2.36887e+08
FA(14:0)	cortex_6h_12w_2	1.92196e+08
FA(14:0)	cortex_6h_12w_3	3.30266e+08
FA(14:0)	cortex_6h_12w_4	2.59419e+08
FA(14:0)	cortex_6h_12w_5	1.80502e+08
FA(14:0)	cortex_6h_12w_6	1.0502e+08
FA(14:0)	cortex_6h_78w_1	3.00045e+08
FA(14:0)	cortex_6h_78w_2	3.84687e+08
FA(14:0)	cortex_6h_78w_3	2.5749e+08
FA(14:0)	cortex_6h_78w_4	2.76434e+08
FA(14:0)	cortex_6h_78w_5	2.68441e+08
FA(14:0)	cortex_6h_78w_6	1.76005e+08
FA(16:0)	cortex_24h_12w_1	6139606094
FA(16:0)	cortex_24h_12w_2	4236009190
FA(16:0)	cortex_24h_12w_3	4753038772
FA(16:0)	cortex_24h_12w_4	3961930765
FA(16:0)	cortex_24h_12w_5	3187963824
FA(16:0)	cortex_24h_12w_6	4455663697
FA(16:0)	cortex_24h_78w_1	5832085176
FA(16:0)	cortex_24h_78w_2	5366680047
FA(16:0)	cortex_24h_78w_3	5936399942
FA(16:0)	cortex_24h_78w_4	5057358643
FA(16:0)	cortex_24h_78w_5	5443430989
FA(16:0)	cortex_24h_78w_6	4601129279
FA(16:0)	cortex_6h_12w_1	2789012040
FA(16:0)	cortex_6h_12w_2	2821348082
FA(16:0)	cortex_6h_12w_3	2608399537
FA(16:0)	cortex_6h_12w_4	3374940908
FA(16:0)	cortex_6h_12w_5	3382972226
FA(16:0)	cortex_6h_12w_6	2735429695
FA(16:0)	cortex_6h_78w_1	2951161141
FA(16:0)	cortex_6h_78w_2	3311485388
FA(16:0)	cortex_6h_78w_3	2925350389
FA(16:0)	cortex_6h_78w_4	3037779473
FA(16:0)	cortex_6h_78w_5	3434109340
FA(16:0)	cortex_6h_78w_6	3799660366
FA(22:1)	cortex_24h_12w_1	0
FA(22:1)	cortex_24h_12w_2	0
FA(22:1)	cortex_24h_12w_3	0
FA(22:1)	cortex_24h_12w_4	0
FA(22:1)	cortex_24h_12w_5	0
FA(22:1)	cortex_24h_12w_6	0
FA(22:1)	cortex_24h_78w_1	0
FA(22:1)	cortex_24h_78w_2	0
FA(22:1)	cortex_24h_78w_3	0
FA(22:1)	cortex_24h_78w_4	0
FA(22:1)	cortex_24h_78w_5	0
FA(22:1)	cortex_24h_78w_6	0
FA(22:1)	cortex_6h_12w_1	234414
FA(22:1)	cortex_6h_12w_2	0
FA(22:1)	cortex_6h_12w_3	0
FA(22:1)	cortex_6h_12w_4	0
FA(22:1)	cortex_6h_12w_5	254190
FA(22:1)	cortex_6h_12w_6	287159
FA(22:1)	cortex_6h_78w_1	0
FA(22:1)	cortex_6h_78w_2	0
FA(22:1)	cortex_6h_78w_3	0
FA(22:1)	cortex_6h_78w_4	0
FA(22:1)	cortex_6h_78w_5	1.36257e+06
FA(22:1)	cortex_6h_78w_6	0
FA(20:0)	cortex_24h_12w_1	0
FA(20:0)	cortex_24h_12w_2	0
FA(20:0)	cortex_24h_12w_3	0
FA(20:0)	cortex_24h_12w_4	0
FA(20:0)	cortex_24h_12w_5	0
FA(20:0)	cortex_24h_12w_6	0
FA(20:0)	cortex_24h_78w_1	0
FA(20:0)	cortex_24h_78w_2	0
FA(20:0)	cortex_24h_78w_3	0
FA(20:0)	cortex_24h_78w_4	0
FA(20:0)	cortex_24h_78w_5	0
FA(20:0)	cortex_24h_78w_6	0
FA(20:0)	cortex_6h_12w_1	179030
FA(20:0)	cortex_6h_12w_2	0
FA(20:0)	cortex_6h_12w_3	66221.6
FA(20:0)	cortex_6h_12w_4	0
FA(20:0)	cortex_6h_12w_5	0
FA(20:0)	cortex_6h_12w_6	0
FA(20:0)	cortex_6h_78w_1	0
FA(20:0)	cortex_6h_78w_2	0
FA(20:0)	cortex_6h_78w_3	0
FA(20:0)	cortex_6h_78w_4	0
FA(20:0)	cortex_6h_78w_5	0
FA(20:0)	cortex_6h_78w_6	0
FA(18:0)	cortex_24h_12w_1	8.27676e+08
FA(18:0)	cortex_24h_12w_2	1006016504
FA(18:0)	cortex_24h_12w_3	9.10938e+08
FA(18:0)	cortex_24h_12w_4	818107510
FA(18:0)	cortex_24h_12w_5	801257908
FA(18:0)	cortex_24h_12w_6	8.18648e+08
FA(18:0)	cortex_24h_78w_1	1019667039
FA(18:0)	cortex_24h_78w_2	727417777
FA(18:0)	cortex_24h_78w_3	8.73397e+08
FA(18:0)	cortex_24h_78w_4	1143145005
FA(18:0)	cortex_24h_78w_5	8.39202e+08
FA(18:0)	cortex_24h_78w_6	8.5406e+08
FA(18:0)	cortex_6h_12w_1	201205529
FA(18:0)	cortex_6h_12w_2	2.48599e+08
FA(18:0)	cortex_6h_12w_3	2.43603e+08
FA(18:0)	cortex_6h_12w_4	2.22137e+08
FA(18:0)	cortex_6h_12w_5	171781635
FA(18:0)	cortex_6h_12w_6	2.50808e+08
FA(18:0)	cortex_6h_78w_1	1.35542e+08
FA(18:0)	cortex_6h_78w_2	2.06205e+08
FA(18:0)	cortex_6h_78w_3	1.51486e+08
FA(18:0)	cortex_6h_78w_4	2.43957e+08
FA(18:0)	cortex_6h_78w_5	1.51675e+08
FA(18:0)	cortex_6h_78w_6	2.75555e+08
FA(18:1)	heart_24h_12w_1	2304818719
FA(18:1)	heart_24h_12w_2	7301048246
FA(18:1)	heart_24h_12w_3	7896446722
FA(18:1)	heart_24h_12w_4	9396794878
FA(18:1)	heart_24h_12w_5	5371608009
FA(18:1)	heart_24h_12w_6	6877896047
FA(18:1)	heart_24h_78w_1	3850901272
FA(18:1)	heart_24h_78w_2	4118511879
FA(18:1)	heart_24h_78w_3	3956768804
FA(18:1)	heart_24h_78w_4	3293288871
FA(18:1)	heart_24h_78w_5	1792172269
FA(18:1)	heart_24h_78w_6	1620804948
FA(18:1)	heart_6h_12w_1	0
FA(18:1)	heart_6h_12w_2	914668236
FA(18:1)	heart_6h_12w_3	1.7228e+08
FA(18:1)	heart_6h_12w_4	146394466
FA(18:1)	heart_6h_12w_5	2.8252e+08
FA(18:1)	heart_6h_12w_6	472449898
FA(18:1)	heart_6h_78w_1	1316992129
FA(18:1)	heart_6h_78w_2	3.77232e+06
FA(18:1)	heart_6h_78w_3	5.13565e+08
FA(18:1)	heart_6h_78w_4	2.18171e+08
FA(18:1)	heart_6h_78w_5	305893602
FA(18:1)	heart_6h_78w_6	814613164
FA(20:5)	heart_24h_12w_1	1.70521e+07
FA(20:5)	heart_24h_12w_2	1.0649e+08
FA(20:5)	heart_24h_12w_3	109088222
FA(20:5)	heart_24h_12w_4	8.48974e+07
FA(20:5)	heart_24h_12w_5	8.46293e+07
FA(20:5)	heart_24h_12w_6	8.97773e+07
FA(20:5)	heart_24h_78w_1	9.85247e+07
FA(20:5)	heart_24h_78w_2	8.82103e+07
FA(20:5)	heart_24h_78w_3	7.97182e+07
FA(20:5)	heart_24h_78w_4	2.84478e+07
FA(20:5)	heart_24h_78w_5	5.95573e+07
FA(20:5)	heart_24h_78w_6	1.38982e+07
FA(20:5)	heart_6h_12w_1	7.56716e+06
FA(20:5)	heart_6h_12w_2	3.11167e+06
FA(20:5)	heart_6h_12w_3	7.0955e+06
FA(20:5)	heart_6h_12w_4	2.05136e+06
FA(20:5)	heart_6h_12w_5	2.66672e+06
FA(20:5)	heart_6h_12w_6	1.12424e+06
FA(20:5)	heart_6h_78w_1	3.95831e+06
FA(20:5)	heart_6h_78w_2	0
FA(20:5)	heart_6h_78w_3	3.60237e+06
FA(20:5)	heart_6h_78w_4	4.69632e+06
FA(20:5)	heart_6h_78w_5	3.59466e+06
FA(20:5)	heart_6h_78w_6	2.34377e+06
FA(20:4)	heart_24h_12w_1	0
FA(20:4)	heart_24h_12w_2	0
FA(20:4)	heart_24h_12w_3	0
FA(20:4)	heart_24h_12w_4	1.49458e+07
FA(20:4)	heart_24h_12w_5	4.10192e+06
FA(20:4)	heart_24h_12w_6	0
FA(20:4)	heart_24h_78w_1	0
FA(20:4)	heart_24h_78w_2	1.37163e+06
FA(20:4)	heart_24h_78w_3	3.83104e+07
FA(20:4)	heart_24h_78w_4	4.56856e+07
FA(20:4)	heart_24h_78w_5	4.1539e+07
FA(20:4)	heart_24h_78w_6	2.27646e+07
FA(20:4)	heart_6h_12w_1	0
FA(20:4)	heart_6h_12w_2	9.56335e+06
FA(20:4)	heart_6h_12w_3	0
FA(20:4)	heart_6h_12w_4	0
FA(20:4)	heart_6h_12w_5	0
FA(20:4)	heart_6h_12w_6	0
FA(20:4)	heart_6h_78w_1	0
FA(20:4)	heart_6h_78w_2	0
FA(20:4)	heart_6h_78w_3	0
FA(20:4)	heart_6h_78w_4	0
FA(20:4)	heart_6h_78w_5	0
FA(20:4)	heart_6h_78w_6	0
FA(16:1)	heart_24h_12w_1	1978928332
FA(16:1)	heart_24h_12w_2	7488526479
FA(16:1)	heart_24h_12w_3	13386988941
FA(16:1)	heart_24h_12w_4	11137042179
FA(16:1)	heart_24h_12w_5	6994229613
FA(16:1)	heart_24h_12w_6	5331421843
FA(16:1)	heart_24h_78w_1	2822915721
FA(16:1)	heart_24h_78w_2	3162761659
FA(16:1)	heart_24h_78w_3	3216999151
FA(16:1)	heart_24h_78w_4	4785470696
FA(16:1)	heart_24h_78w_5	2890747804
FA(16:1)	heart_24h_78w_6	2898264136
FA(16:1)	heart_6h_12w_1	5.22649e+08
FA(16:1)	heart_6h_12w_2	5299359656
FA(16:1)	heart_6h_12w_3	1176878983
FA(16:1)	heart_6h_12w_4	1652004807
FA(16:1)	heart_6h_12w_5	1134609026
FA(16:1)	heart_6h_12w_6	1748084044
FA(16:1)	heart_6h_78w_1	3994674944
FA(16:1)	heart_6h_78w_2	5.60721e+06
FA(16:1)	heart_6h_78w_3	8.09061e+08
FA(16:1)	heart_6h_78w_4	3.1647e+08
FA(16:1)	heart_6h_78w_5	6.57687e+08
FA(16:1)	heart_6h_78w_6	5587419360
FA(24:1)	heart_24h_12w_1	1.78768e+07
FA(24:1)	heart_24h_12w_2	2.86641e+06
FA(24:1)	heart_24h_12w_3	4.47004e+06
FA(24:1)	heart_24h_12w_4	2.92373e+06
FA(24:1)	heart_24h_12w_5	2.19189e+06
FA(24:1)	heart_24h_12w_6	2.43054e+06
FA(24:1)	heart_24h_78w_1	3.96691e+07
FA(24:1)	heart_24h_78w_2	2.42103e+07
FA(24:1)	heart_24h_78w_3	3.87513e+07
FA(24:1)	heart_24h_78w_4	2.14251e+07
FA(24:1)	heart_24h_78w_5	1.10264e+06
FA(24:1)	heart_24h_78w_6	36245.1
FA(24:1)	heart_6h_12w_1	401887
FA(24:1)	heart_6h_12w_2	263224
FA(24:1)	heart_6h_12w_3	3.65164e+06
FA(24:1)	heart_6h_12w_4	54966.2
FA(24:1)	heart_6h_12w_5	2.10257e+06
FA(24:1)	heart_6h_12w_6	808471
FA(24:1)	heart_6h_78w_1	0
FA(24:1)	heart_6h_78w_2	798069
FA(24:1)	heart_6h_78w_3	132508
FA(24:1)	heart_6h_78w_4	0
FA(24:1)	heart_6h_78w_5	0
FA(24:1)	heart_6h_78w_6	0
FA(20:1)	heart_24h_12w_1	4249887318
FA(20:1)	heart_24h_12w_2	5813447317
FA(20:1)	heart_24h_12w_3	4814279097
FA(20:1)	heart_24h_12w_4	6485476674
FA(20:1)	heart_24h_12w_5	3881611890
FA(20:1)	heart_24h_12w_6	2759461685
FA(20:1)	heart_24h_78w_1	5114163557
FA(20:1)	heart_24h_78w_2	3826841826
FA(20:1)	heart_24h_78w_3	3101497261
FA(20:1)	heart_24h_78w_4	1468000787
FA(20:1)	heart_24h_78w_5	2931587865
FA(20:1)	heart_24h_78w_6	2764225741
FA(20:1)	heart_6h_12w_1	7.66555e+06
FA(20:1)	heart_6h_12w_2	8.84334e+06
FA(20:1)	heart_6h_12w_3	1.28518e+07
FA(20:1)	heart_6h_12w_4	1.13522e+07
FA(20:1)	heart_6h_12w_5	8.06883e+06
FA(20:1)	heart_6h_12w_6	1.41658e+07
FA(20:1)	heart_6h_78w_1	2.96774e+07
FA(20:1)	heart_6h_78w_2	2.29922e+07
FA(20:1)	heart_6h_78w_3	1.67142e+07
FA(20:1)	heart_6h_78w_4	1.46887e+07
FA(20:1)	heart_6h_78w_5	1.01427e+07
FA(20:1)	heart_6h_78w_6	3.73289e+06
FA(20:2)	heart_24h_12w_1	8.03682e+08
FA(20:2)	heart_24h_12w_2	1168764541
FA(20:2)	heart_24h_12w_3	1460259543
FA(20:2)	heart_24h_12w_4	8.04195e+08
FA(20:2)	heart_24h_12w_5	2.88953e+08
FA(20:2)	heart_24h_12w_6	7.15344e+08
FA(20:2)	heart_24h_78w_1	7.24e+08
FA(20:2)	heart_24h_78w_2	5.69917e+08
FA(20:2)	heart_24h_78w_3	2.54453e+08
FA(20:2)	heart_24h_78w_4	1.35852e+08
FA(20:2)	heart_24h_78w_5	5.54612e+08
FA(20:2)	heart_24h_78w_6	6.45373e+07
FA(20:2)	heart_6h_12w_1	2.03217e+07
FA(20:2)	heart_6h_12w_2	1.11392e+07
FA(20:2)	heart_6h_12w_3	1.22476e+07
FA(20:2)	heart_6h_12w_4	1.17031e+07
FA(20:2)	heart_6h_12w_5	1.48036e+07
FA(20:2)	heart_6h_12w_6	1.3147e+07
FA(20:2)	heart_6h_78w_1	1.951e+07
FA(20:2)	heart_6h_78w_2	1.76066e+07
FA(20:2)	heart_6h_78w_3	1.91461e+07
FA(20:2)	heart_6h_78w_4	2.98046e+07
FA(20:2)	heart_6h_78w_5	2.74493e+07
FA(20:2)	heart_6h_78w_6	2.16338e+06
FA(20:3)	heart_24h_12w_1	1.39574e+08
FA(20:3)	heart_24h_12w_2	2.47131e+08
FA(20:3)	heart_24h_12w_3	1.52545e+08
FA(20:3)	heart_24h_12w_4	2.12066e+08
FA(20:3)	heart_24h_12w_5	2.35962e+08
FA(20:3)	heart_24h_12w_6	228826096
FA(20:3)	heart_24h_78w_1	2.93404e+08
FA(20:3)	heart_24h_78w_2	2.02886e+08
FA(20:3)	heart_24h_78w_3	264695445
FA(20:3)	heart_24h_78w_4	2.34835e+08
FA(20:3)	heart_24h_78w_5	3.02985e+08
FA(20:3)	heart_24h_78w_6	1.75709e+08
FA(20:3)	heart_6h_12w_1	1.24171e+06
FA(20:3)	heart_6h_12w_2	0
FA(20:3)	heart_6h_12w_3	5.83344e+06
FA(20:3)	heart_6h_12w_4	0
FA(20:3)	heart_6h_12w_5	6.06058e+06
FA(20:3)	heart_6h_12w_6	0
FA(20:3)	heart_6h_78w_1	1.81525e+07
FA(20:3)	heart_6h_78w_2	1.40584e+07
FA(20:3)	heart_6h_78w_3	2.23864e+07
FA(20:3)	heart_6h_78w_4	8.15063e+07
FA(20:3)	heart_6h_78w_5	4.33899e+07
FA(20:3)	heart_6h_78w_6	1.40934e+07
FA(14:0)	heart_24h_12w_1	4686359639
FA(14:0)	heart_24h_12w_2	6749028356
FA(14:0)	heart_24h_12w_3	8982843171
FA(14:0)	heart_24h_12w_4	5272634568
FA(14:0)	heart_24h_12w_5	6960240902
FA(14:0)	heart_24h_12w_6	3307410038
FA(14:0)	heart_24h_78w_1	4038261464
FA(14:0)	heart_24h_78w_2	2768893188
FA(14:0)	heart_24h_78w_3	5461704494
FA(14:0)	heart_24h_78w_4	4036220458
FA(14:0)	heart_24h_78w_5	4359649972
FA(14:0)	heart_24h_78w_6	4979707457
FA(14:0)	heart_6h_12w_1	1672235834
FA(14:0)	heart_6h_12w_2	3651908293
FA(14:0)	heart_6h_12w_3	1257543156
FA(14:0)	heart_6h_12w_4	1788929195
FA(14:0)	heart_6h_12w_5	1671877410
FA(14:0)	heart_6h_12w_6	2944773565
FA(14:0)	heart_6h_78w_1	3972881405
FA(14:0)	heart_6h_78w_2	1108585223
FA(14:0)	heart_6h_78w_3	1899594801
FA(14:0)	heart_6h_78w_4	1134660529
FA(14:0)	heart_6h_78w_5	1437744646
FA(14:0)	heart_6h_78w_6	1722026582
FA(16:0)	heart_24h_12w_1	1248668437
FA(16:0)	heart_24h_12w_2	7177767973
FA(16:0)	heart_24h_12w_3	10067933761
FA(16:0)	heart_24h_12w_4	7016094833
FA(16:0)	heart_24h_12w_5	5945847084
FA(16:0)	heart_24h_12w_6	5552467138
FA(16:0)	heart_24h_78w_1	5541233442
FA(16:0)	heart_24h_78w_2	4974665964
FA(16:0)	heart_24h_78w_3	5948251010
FA(16:0)	heart_24h_78w_4	4017401522
FA(16:0)	heart_24h_78w_5	3519655786
FA(16:0)	heart_24h_78w_6	2366603918
FA(16:0)	heart_6h_12w_1	1120655706
FA(16:0)	heart_6h_12w_2	3691232496
FA(16:0)	heart_6h_12w_3	2185754250
FA(16:0)	heart_6h_12w_4	1637621302
FA(16:0)	heart_6h_12w_5	2231236192
FA(16:0)	heart_6h_12w_6	2893775589
FA(16:0)	heart_6h_78w_1	3281112183
FA(16:0)	heart_6h_78w_2	8.7407e+06
FA(16:0)	heart_6h_78w_3	1310232060
FA(16:0)	heart_6h_78w_4	5.8547e+08
FA(16:0)	heart_6h_78w_5	1071672155
FA(16:0)	heart_6h_78w_6	2138990642
FA(22:1)	heart_24h_12w_1	3759124329
FA(22:1)	heart_24h_12w_2	9.40889e+08
FA(22:1)	heart_24h_12w_3	1144732198
FA(22:1)	heart_24h_12w_4	2473068487
FA(22:1)	heart_24h_12w_5	1185747221
FA(22:1)	heart_24h_12w_6	6.58836e+08
FA(22:1)	heart_24h_78w_1	1329587737
FA(22:1)	heart_24h_78w_2	2511879810
FA(22:1)	heart_24h_78w_3	1221866752
FA(22:1)	heart_24h_78w_4	4.70646e+08
FA(22:1)	heart_24h_78w_5	1240296772
FA(22:1)	heart_24h_78w_6	4.48782e+08
FA(22:1)	heart_6h_12w_1	1.42311e+07
FA(22:1)	heart_6h_12w_2	9.71992e+06
FA(22:1)	heart_6h_12w_3	3.64761e+07
FA(22:1)	heart_6h_12w_4	1.16693e+07
FA(22:1)	heart_6h_12w_5	1.53286e+07
FA(22:1)	heart_6h_12w_6	1.47613e+07
FA(22:1)	heart_6h_78w_1	1.04682e+07
FA(22:1)	heart_6h_78w_2	3.76927e+07
FA(22:1)	heart_6h_78w_3	1.13739e+07
FA(22:1)	heart_6h_78w_4	6.13605e+06
FA(22:1)	heart_6h_78w_5	3.89235e+06
FA(22:1)	heart_6h_78w_6	1.94981e+06
FA(20:0)	heart_24h_12w_1	2982997974
FA(20:0)	heart_24h_12w_2	2.23077e+08
FA(20:0)	heart_24h_12w_3	5.13785e+08
FA(20:0)	heart_24h_12w_4	4.8798e+08
FA(20:0)	heart_24h_12w_5	2.4355e+08
FA(20:0)	heart_24h_12w_6	1.73896e+08
FA(20:0)	heart_24h_78w_1	9.86007e+08
FA(20:0)	heart_24h_78w_2	896287129
FA(20:0)	heart_24h_78w_3	4.29261e+08
FA(20:0)	heart_24h_78w_4	4.19562e+08
FA(20:0)	heart_24h_78w_5	1362056550
FA(20:0)	heart_24h_78w_6	1.28724e+07
FA(20:0)	heart_6h_12w_1	1.09683e+06
FA(20:0)	heart_6h_12w_2	1.26734e+06
FA(20:0)	heart_6h_12w_3	8.17655e+07
FA(20:0)	heart_6h_12w_4	1.28269e+06
FA(20:0)	heart_6h_12w_5	2.21558e+07
FA(20:0)	heart_6h_12w_6	2.29427e+07
FA(20:0)	heart_6h_78w_1	0
FA(20:0)	heart_6h_78w_2	21954306
FA(20:0)	heart_6h_78w_3	763324
FA(20:0)	heart_6h_78w_4	0
FA(20:0)	heart_6h_78w_5	0
FA(20:0)	heart_6h_78w_6	2.7517e+06
FA(18:0)	heart_24h_12w_1	9.12625e+08
FA(18:0)	heart_24h_12w_2	9.479e+08
FA(18:0)	heart_24h_12w_3	1697497388
FA(18:0)	heart_24h_12w_4	8.36147e+08
FA(18:0)	heart_24h_12w_5	6.90396e+08
FA(18:0)	heart_24h_12w_6	8.73873e+08
FA(18:0)	heart_24h_78w_1	1382323351
FA(18:0)	heart_24h_78w_2	4.08436e+08
FA(18:0)	heart_24h_78w_3	1025647941
FA(18:0)	heart_24h_78w_4	1527076022
FA(18:0)	heart_24h_78w_5	1693933384
FA(18:0)	heart_24h_78w_6	1.85625e+08
FA(18:0)	heart_6h_12w_1	3.33878e+07
FA(18:0)	heart_6h_12w_2	3.32141e+08
FA(18:0)	heart_6h_12w_3	2.68692e+08
FA(18:0)	heart_6h_12w_4	4.78307e+07
FA(18:0)	heart_6h_12w_5	2.00706e+08
FA(18:0)	heart_6h_12w_6	2.49677e+08
FA(18:0)	heart_6h_78w_1	5.54527e+07
FA(18:0)	heart_6h_78w_2	4.56084e+06
FA(18:0)	heart_6h_78w_3	1.41217e+07
FA(18:0)	heart_6h_78w_4	0
FA(18:0)	heart_6h_78w_5	1.24979e+07
FA(18:0)	heart_6h_78w_6	7.15153e+07
FA(18:1)	intestine_24h_12w_1	7871321441
FA(18:1)	intestine_24h_12w_2	5433313670
FA(18:1)	intestine_24h_12w_3	11477908345
FA(18:1)	intestine_24h_12w_4	5853947911
FA(18:1)	intestine_24h_12w_5	4081183804
FA(18:1)	intestine_24h_12w_6	6984716804
FA(18:1)	intestine_24h_78w_1	3915100179
FA(18:1)	intestine_24h_78w_2	10450881170
FA(18:1)	intestine_24h_78w_3	3456384858
FA(18:1)	intestine_24h_78w_4	4826440738
FA(18:1)	intestine_24h_78w_5	3377505220
FA(18:1)	intestine_24h_78w_6	2100710477
FA(18:1)	intestine_6h_12w_1	8.72017e+08
FA(18:1)	intestine_6h_12w_2	6.39252e+08
FA(18:1)	intestine_6h_12w_3	9.90266e+08
FA(18:1)	intestine_6h_12w_4	1330551585
FA(18:1)	intestine_6h_12w_5	1207129200
FA(18:1)	intestine_6h_12w_6	4990150725
FA(18:1)	intestine_6h_78w_1	1745501689
FA(18:1)	intestine_6h_78w_2	5.92726e+08
FA(18:1)	intestine_6h_78w_3	4.85204e+08
FA(18:1)	intestine_6h_78w_4	1.35663e+07
FA(18:1)	intestine_6h_78w_5	6.82837e+06
FA(18:1)	intestine_6h_78w_6	1858221560
FA(20:5)	intestine_24h_12w_1	3.86802e+08
FA(20:5)	intestine_24h_12w_2	8.64836e+08
FA(20:5)	intestine_24h_12w_3	8.0676e+08
FA(20:5)	intestine_24h_12w_4	2.1432e+08
FA(20:5)	intestine_24h_12w_5	6.73334e+08
FA(20:5)	intestine_24h_12w_6	4.72919e+08
FA(20:5)	intestine_24h_78w_1	2.03832e+08
FA(20:5)	intestine_24h_78w_2	6.00924e+08
FA(20:5)	intestine_24h_78w_3	8.0638e+08
FA(20:5)	intestine_24h_78w_4	3.13824e+08
FA(20:5)	intestine_24h_78w_5	2.5529e+08
FA(20:5)	intestine_24h_78w_6	1.10716e+08
FA(20:5)	intestine_6h_12w_1	3.38497e+08
FA(20:5)	intestine_6h_12w_2	5.35823e+07
FA(20:5)	intestine_6h_12w_3	1.73109e+08
FA(20:5)	intestine_6h_12w_4	9.78435e+07
FA(20:5)	intestine_6h_12w_5	1.16385e+08
FA(20:5)	intestine_6h_12w_6	1.50675e+08
FA(20:5)	intestine_6h_78w_1	1.671e+08
FA(20:5)	intestine_6h_78w_2	7.77047e+07
FA(20:5)	intestine_6h_78w_3	34391131
FA(20:5)	intestine_6h_78w_4	106654961
FA(20:5)	intestine_6h_78w_5	9.56699e+07
FA(20:5)	intestine_6h_78w_6	9.61053e+07
FA(20:4)	intestine_24h_12w_1	1.33572e+08
FA(20:4)	intestine_24h_12w_2	1.15583e+08
FA(20:4)	intestine_24h_12w_3	2.9934e+08
FA(20:4)	intestine_24h_12w_4	9.42838e+07
FA(20:4)	intestine_24h_12w_5	2.40778e+08
FA(20:4)	intestine_24h_12w_6	1.26999e+08
FA(20:4)	intestine_24h_78w_1	2.01954e+08
FA(20:4)	intestine_24h_78w_2	2.60381e+08
FA(20:4)	intestine_24h_78w_3	2.16364e+08
FA(20:4)	intestine_24h_78w_4	3.33668e+08
FA(20:4)	intestine_24h_78w_5	3.23381e+08
FA(20:4)	intestine_24h_78w_6	3.35205e+08
FA(20:4)	intestine_6h_12w_1	1.70815e+07
FA(20:4)	intestine_6h_12w_2	0
FA(20:4)	intestine_6h_12w_3	0
FA(20:4)	intestine_6h_12w_4	0
FA(20:4)	intestine_6h_12w_5	1.25954e+06
FA(20:4)	intestine_6h_12w_6	0
FA(20:4)	intestine_6h_78w_1	1.94542e+07
FA(20:4)	intestine_6h_78w_2	2.69457e+07
FA(20:4)	intestine_6h_78w_3	0
FA(20:4)	intestine_6h_78w_4	9.48385e+07
FA(20:4)	intestine_6h_78w_5	5.26402e+07
FA(20:4)	intestine_6h_78w_6	0
FA(16:1)	intestine_24h_12w_1	17436360889
FA(16:1)	intestine_24h_12w_2	12162559092
FA(16:1)	intestine_24h_12w_3	11325439477
FA(16:1)	intestine_24h_12w_4	10789996015
FA(16:1)	intestine_24h_12w_5	5466714386
FA(16:1)	intestine_24h_12w_6	8712265394
FA(16:1)	intestine_24h_78w_1	5793530559
FA(16:1)	intestine_24h_78w_2	13652716471
FA(16:1)	intestine_24h_78w_3	5878610771
FA(16:1)	intestine_24h_78w_4	8026403380
FA(16:1)	intestine_24h_78w_5	4507800253
FA(16:1)	intestine_24h_78w_6	3660853563
FA(16:1)	intestine_6h_12w_1	7.49962e+08
FA(16:1)	intestine_6h_12w_2	3915297578
FA(16:1)	intestine_6h_12w_3	2228523357
FA(16:1)	intestine_6h_12w_4	2149125728
FA(16:1)	intestine_6h_12w_5	2914296179
FA(16:1)	intestine_6h_12w_6	6714773085
FA(16:1)	intestine_6h_78w_1	1787736169
FA(16:1)	intestine_6h_78w_2	1311209856
FA(16:1)	intestine_6h_78w_3	2629693981
FA(16:1)	intestine_6h_78w_4	0
FA(16:1)	intestine_6h_78w_5	5.71373e+08
FA(16:1)	intestine_6h_78w_6	2198430029
FA(24:1)	intestine_24h_12w_1	1.24503e+06
FA(24:1)	intestine_24h_12w_2	0
FA(24:1)	intestine_24h_12w_3	964766
FA(24:1)	intestine_24h_12w_4	0
FA(24:1)	intestine_24h_12w_5	71895.9
FA(24:1)	intestine_24h_12w_6	392725
FA(24:1)	intestine_24h_78w_1	8.11439e+07
FA(24:1)	intestine_24h_78w_2	0
FA(24:1)	intestine_24h_78w_3	491476
FA(24:1)	intestine_24h_78w_4	1.01424e+08
FA(24:1)	intestine_24h_78w_5	3.8033e+08
FA(24:1)	intestine_24h_78w_6	3.56156e+08
FA(24:1)	intestine_6h_12w_1	0
FA(24:1)	intestine_6h_12w_2	0
FA(24:1)	intestine_6h_12w_3	0
FA(24:1)	intestine_6h_12w_4	0
FA(24:1)	intestine_6h_12w_5	0
FA(24:1)	intestine_6h_12w_6	0
FA(24:1)	intestine_6h_78w_1	135497
FA(24:1)	intestine_6h_78w_2	35005.1
FA(24:1)	intestine_6h_78w_3	0
FA(24:1)	intestine_6h_78w_4	0
FA(24:1)	intestine_6h_78w_5	0
FA(24:1)	intestine_6h_78w_6	1321.74
FA(20:1)	intestine_24h_12w_1	5166225327
FA(20:1)	intestine_24h_12w_2	3829085679
FA(20:1)	intestine_24h_12w_3	6624082735
FA(20:1)	intestine_24h_12w_4	2858178693
FA(20:1)	intestine_24h_12w_5	2665359123
FA(20:1)	intestine_24h_12w_6	3606603506
FA(20:1)	intestine_24h_78w_1	3628287848
FA(20:1)	intestine_24h_78w_2	1563895408
FA(20:1)	intestine_24h_78w_3	2228707301
FA(20:1)	intestine_24h_78w_4	4982675389
FA(20:1)	intestine_24h_78w_5	6459409713
FA(20:1)	intestine_24h_78w_6	7124636844
FA(20:1)	intestine_6h_12w_1	1.18364e+07
FA(20:1)	intestine_6h_12w_2	0
FA(20:1)	intestine_6h_12w_3	0
FA(20:1)	intestine_6h_12w_4	7.70497e+06
FA(20:1)	intestine_6h_12w_5	5.79771e+06
FA(20:1)	intestine_6h_12w_6	5.62822e+06
FA(20:1)	intestine_6h_78w_1	1.67385e+06
FA(20:1)	intestine_6h_78w_2	5.00712e+06
FA(20:1)	intestine_6h_78w_3	0
FA(20:1)	intestine_6h_78w_4	1.76402e+06
FA(20:1)	intestine_6h_78w_5	7.00477e+06
FA(20:1)	intestine_6h_78w_6	2.39513e+07
FA(20:2)	intestine_24h_12w_1	2.65647e+08
FA(20:2)	intestine_24h_12w_2	5.8336e+07
FA(20:2)	intestine_24h_12w_3	4.4727e+08
FA(20:2)	intestine_24h_12w_4	5.04038e+07
FA(20:2)	intestine_24h_12w_5	4.97631e+07
FA(20:2)	intestine_24h_12w_6	2.10485e+08
FA(20:2)	intestine_24h_78w_1	6.65858e+07
FA(20:2)	intestine_24h_78w_2	5.24253e+07
FA(20:2)	intestine_24h_78w_3	21193053
FA(20:2)	intestine_24h_78w_4	3.95488e+07
FA(20:2)	intestine_24h_78w_5	5.48826e+07
FA(20:2)	intestine_24h_78w_6	3.73783e+07
FA(20:2)	intestine_6h_12w_1	2.73895e+07
FA(20:2)	intestine_6h_12w_2	1.72512e+06
FA(20:2)	intestine_6h_12w_3	9.30032e+06
FA(20:2)	intestine_6h_12w_4	1.73788e+07
FA(20:2)	intestine_6h_12w_5	1.83163e+07
FA(20:2)	intestine_6h_12w_6	1.35912e+07
FA(20:2)	intestine_6h_78w_1	7.81175e+06
FA(20:2)	intestine_6h_78w_2	9.1301e+06
FA(20:2)	intestine_6h_78w_3	0
FA(20:2)	intestine_6h_78w_4	718040
FA(20:2)	intestine_6h_78w_5	2.21276e+07
FA(20:2)	intestine_6h_78w_6	4.02065e+07
FA(20:3)	intestine_24h_12w_1	2.18448e+08
FA(20:3)	intestine_24h_12w_2	2.30686e+08
FA(20:3)	intestine_24h_12w_3	362074469
FA(20:3)	intestine_24h_12w_4	1.08231e+08
FA(20:3)	intestine_24h_12w_5	2.47707e+08
FA(20:3)	intestine_24h_12w_6	2.27548e+08
FA(20:3)	intestine_24h_78w_1	2.30597e+08
FA(20:3)	intestine_24h_78w_2	2.5183e+08
FA(20:3)	intestine_24h_78w_3	1.88677e+08
FA(20:3)	intestine_24h_78w_4	2.48356e+08
FA(20:3)	intestine_24h_78w_5	212889727
FA(20:3)	intestine_24h_78w_6	1.66828e+08
FA(20:3)	intestine_6h_12w_1	1.37047e+08
FA(20:3)	intestine_6h_12w_2	1.19444e+07
FA(20:3)	intestine_6h_12w_3	4.72988e+07
FA(20:3)	intestine_6h_12w_4	5.28117e+07
FA(20:3)	intestine_6h_12w_5	6.92611e+07
FA(20:3)	intestine_6h_12w_6	5.87812e+07
FA(20:3)	intestine_6h_78w_1	5.33815e+07
FA(20:3)	intestine_6h_78w_2	3.19015e+07
FA(20:3)	intestine_6h_78w_3	1.43948e+07
FA(20:3)	intestine_6h_78w_4	6.37871e+07
FA(20:3)	intestine_6h_78w_5	1.18392e+08
FA(20:3)	intestine_6h_78w_6	1.09736e+08
FA(14:0)	intestine_24h_12w_1	5576004696
FA(14:0)	intestine_24h_12w_2	2963572723
FA(14:0)	intestine_24h_12w_3	5066403249
FA(14:0)	intestine_24h_12w_4	4185894871
FA(14:0)	intestine_24h_12w_5	4365008326
FA(14:0)	intestine_24h_12w_6	3788673737
FA(14:0)	intestine_24h_78w_1	1201566652
FA(14:0)	intestine_24h_78w_2	6088180230
FA(14:0)	intestine_24h_78w_3	4268710163
FA(14:0)	intestine_24h_78w_4	4324989909
FA(14:0)	intestine_24h_78w_5	1538814202
FA(14:0)	intestine_24h_78w_6	2952341192
FA(14:0)	intestine_6h_12w_1	1413564598
FA(14:0)	intestine_6h_12w_2	2036057398
FA(14:0)	intestine_6h_12w_3	7.88946e+08
FA(14:0)	intestine_6h_12w_4	7.55956e+08
FA(14:0)	intestine_6h_12w_5	7.03733e+08
FA(14:0)	intestine_6h_12w_6	1213845512
FA(14:0)	intestine_6h_78w_1	1245982563
FA(14:0)	intestine_6h_78w_2	7.03529e+08
FA(14:0)	intestine_6h_78w_3	1765537866
FA(14:0)	intestine_6h_78w_4	4.34977e+07
FA(14:0)	intestine_6h_78w_5	7.16508e+07
FA(14:0)	intestine_6h_78w_6	4.19779e+08
FA(16:0)	intestine_24h_12w_1	4008502461
FA(16:0)	intestine_24h_12w_2	5034560915
FA(16:0)	intestine_24h_12w_3	4112011355
FA(16:0)	intestine_24h_12w_4	3548335565
FA(16:0)	intestine_24h_12w_5	2563444219
FA(16:0)	intestine_24h_12w_6	2827073998
FA(16:0)	intestine_24h_78w_1	2665935441
FA(16:0)	intestine_24h_78w_2	4118755171
FA(16:0)	intestine_24h_78w_3	1858592102
FA(16:0)	intestine_24h_78w_4	2384703511
FA(16:0)	intestine_24h_78w_5	1988847350
FA(16:0)	intestine_24h_78w_6	2827199700
FA(16:0)	intestine_6h_12w_1	1584721022
FA(16:0)	intestine_6h_12w_2	2069500555
FA(16:0)	intestine_6h_12w_3	1384710652
FA(16:0)	intestine_6h_12w_4	1445016526
FA(16:0)	intestine_6h_12w_5	1675696602
FA(16:0)	intestine_6h_12w_6	3822608052
FA(16:0)	intestine_6h_78w_1	2159548667
FA(16:0)	intestine_6h_78w_2	4.20034e+08
FA(16:0)	intestine_6h_78w_3	1642604413
FA(16:0)	intestine_6h_78w_4	236831620
FA(16:0)	intestine_6h_78w_5	8.43497e+08
FA(16:0)	intestine_6h_78w_6	2078703199
FA(22:1)	intestine_24h_12w_1	6.94347e+08
FA(22:1)	intestine_24h_12w_2	1.77226e+08
FA(22:1)	intestine_24h_12w_3	9.22766e+08
FA(22:1)	intestine_24h_12w_4	2.68591e+08
FA(22:1)	intestine_24h_12w_5	3.15402e+08
FA(22:1)	intestine_24h_12w_6	4.97167e+08
FA(22:1)	intestine_24h_78w_1	8.53322e+08
FA(22:1)	intestine_24h_78w_2	1.31952e+08
FA(22:1)	intestine_24h_78w_3	3.36587e+08
FA(22:1)	intestine_24h_78w_4	9.88664e+08
FA(22:1)	intestine_24h_78w_5	1961662806
FA(22:1)	intestine_24h_78w_6	2047166315
FA(22:1)	intestine_6h_12w_1	9.07369e+06
FA(22:1)	intestine_6h_12w_2	0
FA(22:1)	intestine_6h_12w_3	2.06476e+06
FA(22:1)	intestine_6h_12w_4	2.51289e+06
FA(22:1)	intestine_6h_12w_5	6.316e+06
FA(22:1)	intestine_6h_12w_6	5.76694e+06
FA(22:1)	intestine_6h_78w_1	4.39039e+06
FA(22:1)	intestine_6h_78w_2	5.38678e+06
FA(22:1)	intestine_6h_78w_3	0
FA(22:1)	intestine_6h_78w_4	809860
FA(22:1)	intestine_6h_78w_5	6.26454e+06
FA(22:1)	intestine_6h_78w_6	5.59012e+06
FA(20:0)	intestine_24h_12w_1	571669
FA(20:0)	intestine_24h_12w_2	0
FA(20:0)	intestine_24h_12w_3	313616
FA(20:0)	intestine_24h_12w_4	630649
FA(20:0)	intestine_24h_12w_5	0
FA(20:0)	intestine_24h_12w_6	0
FA(20:0)	intestine_24h_78w_1	3.03156e+08
FA(20:0)	intestine_24h_78w_2	357341
FA(20:0)	intestine_24h_78w_3	0
FA(20:0)	intestine_24h_78w_4	1.20103e+06
FA(20:0)	intestine_24h_78w_5	6.21734e+08
FA(20:0)	intestine_24h_78w_6	8.3283e+08
FA(20:0)	intestine_6h_12w_1	0
FA(20:0)	intestine_6h_12w_2	0
FA(20:0)	intestine_6h_12w_3	176340
FA(20:0)	intestine_6h_12w_4	0
FA(20:0)	intestine_6h_12w_5	185196
FA(20:0)	intestine_6h_12w_6	433891
FA(20:0)	intestine_6h_78w_1	717055
FA(20:0)	intestine_6h_78w_2	320810
FA(20:0)	intestine_6h_78w_3	0
FA(20:0)	intestine_6h_78w_4	0
FA(20:0)	intestine_6h_78w_5	117200
FA(20:0)	intestine_6h_78w_6	16824.1
FA(18:0)	intestine_24h_12w_1	1.1632e+08
FA(18:0)	intestine_24h_12w_2	8.18758e+07
FA(18:0)	intestine_24h_12w_3	104607
FA(18:0)	intestine_24h_12w_4	1.9212e+07
FA(18:0)	intestine_24h_12w_5	0
FA(18:0)	intestine_24h_12w_6	2.50188e+07
FA(18:0)	intestine_24h_78w_1	4.72457e+08
FA(18:0)	intestine_24h_78w_2	7.8173e+06
FA(18:0)	intestine_24h_78w_3	7.3945e+06
FA(18:0)	intestine_24h_78w_4	1.35804e+08
FA(18:0)	intestine_24h_78w_5	390280646
FA(18:0)	intestine_24h_78w_6	4.4722e+08
FA(18:0)	intestine_6h_12w_1	220688
FA(18:0)	intestine_6h_12w_2	0
FA(18:0)	intestine_6h_12w_3	165964
FA(18:0)	intestine_6h_12w_4	0
FA(18:0)	intestine_6h_12w_5	544260
FA(18:0)	intestine_6h_12w_6	83874.1
FA(18:0)	intestine_6h_78w_1	0
FA(18:0)	intestine_6h_78w_2	0
FA(18:0)	intestine_6h_78w_3	148531
FA(18:0)	intestine_6h_78w_4	0
FA(18:0)	intestine_6h_78w_5	3.72727e+06
FA(18:0)	intestine_6h_78w_6	1.91071e+07
FA(18:1)	kidney_24h_12w_1	12914716485
FA(18:1)	kidney_24h_12w_2	6596400369
FA(18:1)	kidney_24h_12w_3	22146280737
FA(18:1)	kidney_24h_12w_4	17606020344
FA(18:1)	kidney_24h_12w_5	11439202415
FA(18:1)	kidney_24h_12w_6	8482869380
FA(18:1)	kidney_24h_78w_1	3245892181
FA(18:1)	kidney_24h_78w_2	9769253144
FA(18:1)	kidney_24h_78w_3	5332174822
FA(18:1)	kidney_24h_78w_4	6833110233
FA(18:1)	kidney_24h_78w_5	5564530348
FA(18:1)	kidney_24h_78w_6	4257985138
FA(18:1)	kidney_6h_12w_1	3050655151
FA(18:1)	kidney_6h_12w_2	5003392658
FA(18:1)	kidney_6h_12w_3	3223285049
FA(18:1)	kidney_6h_12w_4	18942538932
FA(18:1)	kidney_6h_12w_5	7455280893
FA(18:1)	kidney_6h_12w_6	11490799639
FA(18:1)	kidney_6h_78w_1	5835954673
FA(18:1)	kidney_6h_78w_2	2.93956e+08
FA(18:1)	kidney_6h_78w_3	1498692849
FA(18:1)	kidney_6h_78w_4	0
FA(18:1)	kidney_6h_78w_5	1261192709
FA(18:1)	kidney_6h_78w_6	2652553032
FA(20:5)	kidney_24h_12w_1	1.12812e+08
FA(20:5)	kidney_24h_12w_2	1.33174e+08
FA(20:5)	kidney_24h_12w_3	1.74709e+08
FA(20:5)	kidney_24h_12w_4	7.61573e+07
FA(20:5)	kidney_24h_12w_5	8.70578e+07
FA(20:5)	kidney_24h_12w_6	9.94662e+06
FA(20:5)	kidney_24h_78w_1	1.27429e+08
FA(20:5)	kidney_24h_78w_2	1.0049e+08
FA(20:5)	kidney_24h_78w_3	1.12402e+08
FA(20:5)	kidney_24h_78w_4	7.16753e+07
FA(20:5)	kidney_24h_78w_5	7.46608e+07
FA(20:5)	kidney_24h_78w_6	4.05648e+07
FA(20:5)	kidney_6h_12w_1	3.13509e+07
FA(20:5)	kidney_6h_12w_2	1.95305e+07
FA(20:5)	kidney_6h_12w_3	2.6655e+07
FA(20:5)	kidney_6h_12w_4	4.39166e+07
FA(20:5)	kidney_6h_12w_5	2.70204e+07
FA(20:5)	kidney_6h_12w_6	1.44892e+08
FA(20:5)	kidney_6h_78w_1	2.23925e+07
FA(20:5)	kidney_6h_78w_2	2.28887e+07
FA(20:5)	kidney_6h_78w_3	2.23223e+07
FA(20:5)	kidney_6h_78w_4	1.36374e+07
FA(20:5)	kidney_6h_78w_5	3.19004e+07
FA(20:5)	kidney_6h_78w_6	2.36701e+07
FA(20:4)	kidney_24h_12w_1	4.9418e+07
FA(20:4)	kidney_24h_12w_2	6.52933e+07
FA(20:4)	kidney_24h_12w_3	1.62705e+06
FA(20:4)	kidney_24h_12w_4	2.42685e+07
FA(20:4)	kidney_24h_12w_5	7.17101e+07
FA(20:4)	kidney_24h_12w_6	6.82878e+06
FA(20:4)	kidney_24h_78w_1	6.15307e+07
FA(20:4)	kidney_24h_78w_2	9.96777e+07
FA(20:4)	kidney_24h_78w_3	8.14094e+07
FA(20:4)	kidney_24h_78w_4	9.11348e+07
FA(20:4)	kidney_24h_78w_5	9.71571e+07
FA(20:4)	kidney_24h_78w_6	6.01497e+07
FA(20:4)	kidney_6h_12w_1	1.10558e+07
FA(20:4)	kidney_6h_12w_2	0
FA(20:4)	kidney_6h_12w_3	0
FA(20:4)	kidney_6h_12w_4	0
FA(20:4)	kidney_6h_12w_5	0
FA(20:4)	kidney_6h_12w_6	8.72262e+07
FA(20:4)	kidney_6h_78w_1	0
FA(20:4)	kidney_6h_78w_2	0
FA(20:4)	kidney_6h_78w_3	6.1434e+06
FA(20:4)	kidney_6h_78w_4	899211
FA(20:4)	kidney_6h_78w_5	0
FA(20:4)	kidney_6h_78w_6	5.87231e+06
FA(16:1)	kidney_24h_12w_1	17397224408
FA(16:1)	kidney_24h_12w_2	8338242634
FA(16:1)	kidney_24h_12w_3	15877805256
FA(16:1)	kidney_24h_12w_4	11007181762
FA(16:1)	kidney_24h_12w_5	11329233555
FA(16:1)	kidney_24h_12w_6	6665547421
FA(16:1)	kidney_24h_78w_1	3871648317
FA(16:1)	kidney_24h_78w_2	10852934402
FA(16:1)	kidney_24h_78w_3	6472348235
FA(16:1)	kidney_24h_78w_4	5750684814
FA(16:1)	kidney_24h_78w_5	7220938473
FA(16:1)	kidney_24h_78w_6	4547136569
FA(16:1)	kidney_6h_12w_1	2824074620
FA(16:1)	kidney_6h_12w_2	4309069712
FA(16:1)	kidney_6h_12w_3	904758878
FA(16:1)	kidney_6h_12w_4	9892708579
FA(16:1)	kidney_6h_12w_5	5748546282
FA(16:1)	kidney_6h_12w_6	9141323039
FA(16:1)	kidney_6h_78w_1	4777795664
FA(16:1)	kidney_6h_78w_2	7.42158e+08
FA(16:1)	kidney_6h_78w_3	1469452128
FA(16:1)	kidney_6h_78w_4	1.59807e+08
FA(16:1)	kidney_6h_78w_5	1615338257
FA(16:1)	kidney_6h_78w_6	3971022751
FA(24:1)	kidney_24h_12w_1	227725
FA(24:1)	kidney_24h_12w_2	2.28838e+06
FA(24:1)	kidney_24h_12w_3	1.89354e+06
FA(24:1)	kidney_24h_12w_4	2.75637e+06
FA(24:1)	kidney_24h_12w_5	1.25876e+06
FA(24:1)	kidney_24h_12w_6	1.04314e+06
FA(24:1)	kidney_24h_78w_1	4.45971e+06
FA(24:1)	kidney_24h_78w_2	2.37314e+06
FA(24:1)	kidney_24h_78w_3	2.13516e+06
FA(24:1)	kidney_24h_78w_4	1.35155e+06
FA(24:1)	kidney_24h_78w_5	3.11585e+06
FA(24:1)	kidney_24h_78w_6	2.89273e+06
FA(24:1)	kidney_6h_12w_1	310354
FA(24:1)	kidney_6h_12w_2	0
FA(24:1)	kidney_6h_12w_3	1.10283e+06
FA(24:1)	kidney_6h_12w_4	766176
FA(24:1)	kidney_6h_12w_5	991671
FA(24:1)	kidney_6h_12w_6	183410
FA(24:1)	kidney_6h_78w_1	1.13638e+06
FA(24:1)	kidney_6h_78w_2	947697
FA(24:1)	kidney_6h_78w_3	916411
FA(24:1)	kidney_6h_78w_4	1.65127e+06
FA(24:1)	kidney_6h_78w_5	333576
FA(24:1)	kidney_6h_78w_6	2.04407e+06
FA(20:1)	kidney_24h_12w_1	587100947
FA(20:1)	kidney_24h_12w_2	8.54795e+08
FA(20:1)	kidney_24h_12w_3	1084339024
FA(20:1)	kidney_24h_12w_4	2436039932
FA(20:1)	kidney_24h_12w_5	7.67423e+08
FA(20:1)	kidney_24h_12w_6	7.30188e+07
FA(20:1)	kidney_24h_78w_1	3.49413e+08
FA(20:1)	kidney_24h_78w_2	3.10058e+08
FA(20:1)	kidney_24h_78w_3	2.5486e+08
FA(20:1)	kidney_24h_78w_4	4.7353e+08
FA(20:1)	kidney_24h_78w_5	4.85762e+08
FA(20:1)	kidney_24h_78w_6	4.14662e+08
FA(20:1)	kidney_6h_12w_1	2.66957e+07
FA(20:1)	kidney_6h_12w_2	1.05009e+07
FA(20:1)	kidney_6h_12w_3	2.27488e+07
FA(20:1)	kidney_6h_12w_4	4.02318e+07
FA(20:1)	kidney_6h_12w_5	2.88333e+07
FA(20:1)	kidney_6h_12w_6	8.69862e+07
FA(20:1)	kidney_6h_78w_1	3.65403e+07
FA(20:1)	kidney_6h_78w_2	2.05418e+07
FA(20:1)	kidney_6h_78w_3	2.06564e+07
FA(20:1)	kidney_6h_78w_4	1.79395e+07
FA(20:1)	kidney_6h_78w_5	1.86744e+07
FA(20:1)	kidney_6h_78w_6	1.01797e+07
FA(20:2)	kidney_24h_12w_1	4.73194e+07
FA(20:2)	kidney_24h_12w_2	5.91816e+07
FA(20:2)	kidney_24h_12w_3	6.15944e+07
FA(20:2)	kidney_24h_12w_4	4.06103e+07
FA(20:2)	kidney_24h_12w_5	5.02612e+07
FA(20:2)	kidney_24h_12w_6	2.87692e+07
FA(20:2)	kidney_24h_78w_1	4.25751e+07
FA(20:2)	kidney_24h_78w_2	4.0149e+07
FA(20:2)	kidney_24h_78w_3	3.73685e+07
FA(20:2)	kidney_24h_78w_4	4.35609e+07
FA(20:2)	kidney_24h_78w_5	4.57167e+07
FA(20:2)	kidney_24h_78w_6	4.02262e+07
FA(20:2)	kidney_6h_12w_1	6.21863e+07
FA(20:2)	kidney_6h_12w_2	2.32791e+07
FA(20:2)	kidney_6h_12w_3	4.95838e+07
FA(20:2)	kidney_6h_12w_4	4.21246e+07
FA(20:2)	kidney_6h_12w_5	3.30254e+07
FA(20:2)	kidney_6h_12w_6	9.99493e+07
FA(20:2)	kidney_6h_78w_1	3.46988e+07
FA(20:2)	kidney_6h_78w_2	2.93592e+07
FA(20:2)	kidney_6h_78w_3	3.09372e+07
FA(20:2)	kidney_6h_78w_4	5.30301e+07
FA(20:2)	kidney_6h_78w_5	4.03288e+07
FA(20:2)	kidney_6h_78w_6	2.63169e+07
FA(20:3)	kidney_24h_12w_1	2.76673e+08
FA(20:3)	kidney_24h_12w_2	3.03288e+08
FA(20:3)	kidney_24h_12w_3	2.59083e+08
FA(20:3)	kidney_24h_12w_4	2.44481e+08
FA(20:3)	kidney_24h_12w_5	2.38272e+08
FA(20:3)	kidney_24h_12w_6	7.93839e+07
FA(20:3)	kidney_24h_78w_1	218659770
FA(20:3)	kidney_24h_78w_2	2.53179e+08
FA(20:3)	kidney_24h_78w_3	295327856
FA(20:3)	kidney_24h_78w_4	2.51396e+08
FA(20:3)	kidney_24h_78w_5	240994517
FA(20:3)	kidney_24h_78w_6	1.81373e+08
FA(20:3)	kidney_6h_12w_1	1.19947e+08
FA(20:3)	kidney_6h_12w_2	7.2522e+07
FA(20:3)	kidney_6h_12w_3	9.61072e+07
FA(20:3)	kidney_6h_12w_4	1.1102e+08
FA(20:3)	kidney_6h_12w_5	9.48126e+07
FA(20:3)	kidney_6h_12w_6	2.92094e+08
FA(20:3)	kidney_6h_78w_1	8.84585e+07
FA(20:3)	kidney_6h_78w_2	8.35852e+07
FA(20:3)	kidney_6h_78w_3	1.04108e+08
FA(20:3)	kidney_6h_78w_4	161882881
FA(20:3)	kidney_6h_78w_5	1.23389e+08
FA(20:3)	kidney_6h_78w_6	1.03365e+08
FA(14:0)	kidney_24h_12w_1	11919523157
FA(14:0)	kidney_24h_12w_2	9363099098
FA(14:0)	kidney_24h_12w_3	15127454247
FA(14:0)	kidney_24h_12w_4	12774881520
FA(14:0)	kidney_24h_12w_5	11344372342
FA(14:0)	kidney_24h_12w_6	7817976672
FA(14:0)	kidney_24h_78w_1	5378395991
FA(14:0)	kidney_24h_78w_2	10199429570
FA(14:0)	kidney_24h_78w_3	9051355145
FA(14:0)	kidney_24h_78w_4	7788640659
FA(14:0)	kidney_24h_78w_5	8903195251
FA(14:0)	kidney_24h_78w_6	8242927489
FA(14:0)	kidney_6h_12w_1	5497954524
FA(14:0)	kidney_6h_12w_2	4669892724
FA(14:0)	kidney_6h_12w_3	1173432818
FA(14:0)	kidney_6h_12w_4	10074662193
FA(14:0)	kidney_6h_12w_5	6301588598
FA(14:0)	kidney_6h_12w_6	8007799135
FA(14:0)	kidney_6h_78w_1	6486678581
FA(14:0)	kidney_6h_78w_2	2660665553
FA(14:0)	kidney_6h_78w_3	3856075247
FA(14:0)	kidney_6h_78w_4	2273273789
FA(14:0)	kidney_6h_78w_5	6163082477
FA(14:0)	kidney_6h_78w_6	5992594295
FA(16:0)	kidney_24h_12w_1	13922438660
FA(16:0)	kidney_24h_12w_2	8034693177
FA(16:0)	kidney_24h_12w_3	17379016017
FA(16:0)	kidney_24h_12w_4	37110888111
FA(16:0)	kidney_24h_12w_5	12985101707
FA(16:0)	kidney_24h_12w_6	16415604606
FA(16:0)	kidney_24h_78w_1	5205907273
FA(16:0)	kidney_24h_78w_2	10845421363
FA(16:0)	kidney_24h_78w_3	9099967100
FA(16:0)	kidney_24h_78w_4	4880662155
FA(16:0)	kidney_24h_78w_5	7873110710
FA(16:0)	kidney_24h_78w_6	6784759165
FA(16:0)	kidney_6h_12w_1	5786252567
FA(16:0)	kidney_6h_12w_2	5450676165
FA(16:0)	kidney_6h_12w_3	4519061818
FA(16:0)	kidney_6h_12w_4	20008234979
FA(16:0)	kidney_6h_12w_5	10534358596
FA(16:0)	kidney_6h_12w_6	9997646736
FA(16:0)	kidney_6h_78w_1	10118813762
FA(16:0)	kidney_6h_78w_2	1164615564
FA(16:0)	kidney_6h_78w_3	3064118785
FA(16:0)	kidney_6h_78w_4	8.71988e+08
FA(16:0)	kidney_6h_78w_5	2439453043
FA(16:0)	kidney_6h_78w_6	8495471919
FA(22:1)	kidney_24h_12w_1	9.575e+06
FA(22:1)	kidney_24h_12w_2	8.95009e+07
FA(22:1)	kidney_24h_12w_3	7.56489e+07
FA(22:1)	kidney_24h_12w_4	9.25162e+07
FA(22:1)	kidney_24h_12w_5	8.68471e+07
FA(22:1)	kidney_24h_12w_6	2.02542e+07
FA(22:1)	kidney_24h_78w_1	2.10123e+07
FA(22:1)	kidney_24h_78w_2	1.64931e+07
FA(22:1)	kidney_24h_78w_3	1.28454e+07
FA(22:1)	kidney_24h_78w_4	1.37107e+07
FA(22:1)	kidney_24h_78w_5	2.18292e+07
FA(22:1)	kidney_24h_78w_6	1.59719e+07
FA(22:1)	kidney_6h_12w_1	1.46925e+07
FA(22:1)	kidney_6h_12w_2	1.03574e+07
FA(22:1)	kidney_6h_12w_3	1.54934e+07
FA(22:1)	kidney_6h_12w_4	2.50734e+07
FA(22:1)	kidney_6h_12w_5	1.78329e+07
FA(22:1)	kidney_6h_12w_6	2.58122e+07
FA(22:1)	kidney_6h_78w_1	2.18489e+07
FA(22:1)	kidney_6h_78w_2	1.31502e+07
FA(22:1)	kidney_6h_78w_3	1.21333e+07
FA(22:1)	kidney_6h_78w_4	2.05448e+07
FA(22:1)	kidney_6h_78w_5	1.97872e+07
FA(22:1)	kidney_6h_78w_6	1.48925e+07
FA(20:0)	kidney_24h_12w_1	653589
FA(20:0)	kidney_24h_12w_2	8.27185e+06
FA(20:0)	kidney_24h_12w_3	4.00957e+07
FA(20:0)	kidney_24h_12w_4	5.66438e+08
FA(20:0)	kidney_24h_12w_5	2.97142e+07
FA(20:0)	kidney_24h_12w_6	6.1453e+07
FA(20:0)	kidney_24h_78w_1	6.87907e+06
FA(20:0)	kidney_24h_78w_2	5.57903e+06
FA(20:0)	kidney_24h_78w_3	3.44147e+06
FA(20:0)	kidney_24h_78w_4	2.75666e+06
FA(20:0)	kidney_24h_78w_5	1.20546e+07
FA(20:0)	kidney_24h_78w_6	3.46802e+06
FA(20:0)	kidney_6h_12w_1	4.79239e+06
FA(20:0)	kidney_6h_12w_2	767001
FA(20:0)	kidney_6h_12w_3	6.06707e+06
FA(20:0)	kidney_6h_12w_4	3.96107e+06
FA(20:0)	kidney_6h_12w_5	4.59515e+06
FA(20:0)	kidney_6h_12w_6	1.0184e+06
FA(20:0)	kidney_6h_78w_1	7.59676e+06
FA(20:0)	kidney_6h_78w_2	1.76596e+06
FA(20:0)	kidney_6h_78w_3	2.77528e+06
FA(20:0)	kidney_6h_78w_4	924763
FA(20:0)	kidney_6h_78w_5	2.79685e+06
FA(20:0)	kidney_6h_78w_6	9.77069e+06
FA(18:0)	kidney_24h_12w_1	7.77826e+08
FA(18:0)	kidney_24h_12w_2	7.02099e+08
FA(18:0)	kidney_24h_12w_3	1674393592
FA(18:0)	kidney_24h_12w_4	10350994281
FA(18:0)	kidney_24h_12w_5	1008460911
FA(18:0)	kidney_24h_12w_6	1735547518
FA(18:0)	kidney_24h_78w_1	9.71181e+08
FA(18:0)	kidney_24h_78w_2	1155446390
FA(18:0)	kidney_24h_78w_3	1089435926
FA(18:0)	kidney_24h_78w_4	7.29079e+08
FA(18:0)	kidney_24h_78w_5	1365249200
FA(18:0)	kidney_24h_78w_6	9.18031e+08
FA(18:0)	kidney_6h_12w_1	4.78845e+08
FA(18:0)	kidney_6h_12w_2	2.45147e+08
FA(18:0)	kidney_6h_12w_3	4.56672e+08
FA(18:0)	kidney_6h_12w_4	1640772119
FA(18:0)	kidney_6h_12w_5	1038894707
FA(18:0)	kidney_6h_12w_6	6.97773e+08
FA(18:0)	kidney_6h_78w_1	8.02815e+08
FA(18:0)	kidney_6h_78w_2	9.52878e+07
FA(18:0)	kidney_6h_78w_3	1.83158e+08
FA(18:0)	kidney_6h_78w_4	3.37969e+06
FA(18:0)	kidney_6h_78w_5	1.84792e+08
FA(18:0)	kidney_6h_78w_6	6.11627e+08
FA(18:1)	liver_24h_12w_1	9245931157
FA(18:1)	liver_24h_12w_2	13068627657
FA(18:1)	liver_24h_12w_3	16458749466
FA(18:1)	liver_24h_12w_4	12810399815
FA(18:1)	liver_24h_12w_5	8909231099
FA(18:1)	liver_24h_12w_6	12795873204
FA(18:1)	liver_24h_78w_1	7863429044
FA(18:1)	liver_24h_78w_2	13863421602
FA(18:1)	liver_24h_78w_3	5387171058
FA(18:1)	liver_24h_78w_4	7019480500
FA(18:1)	liver_24h_78w_5	9671015389
FA(18:1)	liver_24h_78w_6	2157291046
FA(18:1)	liver_6h_12w_1	8.28391e+08
FA(18:1)	liver_6h_12w_2	1218273673
FA(18:1)	liver_6h_12w_3	1979329194
FA(18:1)	liver_6h_12w_4	4.36955e+08
FA(18:1)	liver_6h_12w_5	1648521036
FA(18:1)	liver_6h_12w_6	6.27171e+08
FA(18:1)	liver_6h_78w_1	3013998455
FA(18:1)	liver_6h_78w_2	7.04633e+08
FA(18:1)	liver_6h_78w_3	1227893413
FA(18:1)	liver_6h_78w_4	0
FA(18:1)	liver_6h_78w_5	2.28175e+06
FA(18:1)	liver_6h_78w_6	1440420792
FA(20:5)	liver_24h_12w_1	4.35794e+08
FA(20:5)	liver_24h_12w_2	2.92296e+08
FA(20:5)	liver_24h_12w_3	2.9878e+08
FA(20:5)	liver_24h_12w_4	2.4684e+08
FA(20:5)	liver_24h_12w_5	9.96196e+08
FA(20:5)	liver_24h_12w_6	5.10751e+08
FA(20:5)	liver_24h_78w_1	5.09865e+08
FA(20:5)	liver_24h_78w_2	4.95155e+08
FA(20:5)	liver_24h_78w_3	442576700
FA(20:5)	liver_24h_78w_4	4.14767e+08
FA(20:5)	liver_24h_78w_5	3.92603e+08
FA(20:5)	liver_24h_78w_6	2.52704e+08
FA(20:5)	liver_6h_12w_1	4.00441e+08
FA(20:5)	liver_6h_12w_2	2.4908e+08
FA(20:5)	liver_6h_12w_3	405215261
FA(20:5)	liver_6h_12w_4	1.95012e+08
FA(20:5)	liver_6h_12w_5	2.09268e+08
FA(20:5)	liver_6h_12w_6	2.03892e+08
FA(20:5)	liver_6h_78w_1	3.07808e+08
FA(20:5)	liver_6h_78w_2	2.11134e+08
FA(20:5)	liver_6h_78w_3	6.86517e+07
FA(20:5)	liver_6h_78w_4	1.4002e+08
FA(20:5)	liver_6h_78w_5	3.93805e+08
FA(20:5)	liver_6h_78w_6	1.1334e+08
FA(20:4)	liver_24h_12w_1	1.80682e+08
FA(20:4)	liver_24h_12w_2	2.82667e+08
FA(20:4)	liver_24h_12w_3	1.00895e+08
FA(20:4)	liver_24h_12w_4	2.30572e+08
FA(20:4)	liver_24h_12w_5	3.901e+08
FA(20:4)	liver_24h_12w_6	3.94763e+08
FA(20:4)	liver_24h_78w_1	3.29999e+08
FA(20:4)	liver_24h_78w_2	2.33494e+08
FA(20:4)	liver_24h_78w_3	2.73373e+08
FA(20:4)	liver_24h_78w_4	5.70679e+08
FA(20:4)	liver_24h_78w_5	5.31444e+08
FA(20:4)	liver_24h_78w_6	3.94033e+08
FA(20:4)	liver_6h_12w_1	7.66936e+07
FA(20:4)	liver_6h_12w_2	0
FA(20:4)	liver_6h_12w_3	2.84216e+07
FA(20:4)	liver_6h_12w_4	0
FA(20:4)	liver_6h_12w_5	3.72182e+07
FA(20:4)	liver_6h_12w_6	2.4283e+07
FA(20:4)	liver_6h_78w_1	2.36439e+07
FA(20:4)	liver_6h_78w_2	0
FA(20:4)	liver_6h_78w_3	2.11527e+07
FA(20:4)	liver_6h_78w_4	2.44767e+08
FA(20:4)	liver_6h_78w_5	7.71044e+07
FA(20:4)	liver_6h_78w_6	5.7837e+06
FA(16:1)	liver_24h_12w_1	37124444948
FA(16:1)	liver_24h_12w_2	32109872675
FA(16:1)	liver_24h_12w_3	38151790007
FA(16:1)	liver_24h_12w_4	18911113564
FA(16:1)	liver_24h_12w_5	7977565005
FA(16:1)	liver_24h_12w_6	22791965428
FA(16:1)	liver_24h_78w_1	10781812509
FA(16:1)	liver_24h_78w_2	16541379282
FA(16:1)	liver_24h_78w_3	9276195966
FA(16:1)	liver_24h_78w_4	11537293175
FA(16:1)	liver_24h_78w_5	10085140298
FA(16:1)	liver_24h_78w_6	5421993860
FA(16:1)	liver_6h_12w_1	1634155489
FA(16:1)	liver_6h_12w_2	3257457690
FA(16:1)	liver_6h_12w_3	2426105498
FA(16:1)	liver_6h_12w_4	1377090998
FA(16:1)	liver_6h_12w_5	1844487513
FA(16:1)	liver_6h_12w_6	6.51662e+08
FA(16:1)	liver_6h_78w_1	2071797590
FA(16:1)	liver_6h_78w_2	3.26863e+08
FA(16:1)	liver_6h_78w_3	2167680736
FA(16:1)	liver_6h_78w_4	7.34552e+08
FA(16:1)	liver_6h_78w_5	2.62429e+08
FA(16:1)	liver_6h_78w_6	3076560005
FA(24:1)	liver_24h_12w_1	0
FA(24:1)	liver_24h_12w_2	0
FA(24:1)	liver_24h_12w_3	0
FA(24:1)	liver_24h_12w_4	0
FA(24:1)	liver_24h_12w_5	0
FA(24:1)	liver_24h_12w_6	0
FA(24:1)	liver_24h_78w_1	0
FA(24:1)	liver_24h_78w_2	0
FA(24:1)	liver_24h_78w_3	0
FA(24:1)	liver_24h_78w_4	0
FA(24:1)	liver_24h_78w_5	0
FA(24:1)	liver_24h_78w_6	0
FA(24:1)	liver_6h_12w_1	0
FA(24:1)	liver_6h_12w_2	3.73879e+07
FA(24:1)	liver_6h_12w_3	3.82782e+07
FA(24:1)	liver_6h_12w_4	0
FA(24:1)	liver_6h_12w_5	0
FA(24:1)	liver_6h_12w_6	1.93103e+07
FA(24:1)	liver_6h_78w_1	0
FA(24:1)	liver_6h_78w_2	0
FA(24:1)	liver_6h_78w_3	0
FA(24:1)	liver_6h_78w_4	0
FA(24:1)	liver_6h_78w_5	0
FA(24:1)	liver_6h_78w_6	0
FA(20:1)	liver_24h_12w_1	3.21311e+08
FA(20:1)	liver_24h_12w_2	7.71416e+08
FA(20:1)	liver_24h_12w_3	3.36464e+08
FA(20:1)	liver_24h_12w_4	2.47352e+08
FA(20:1)	liver_24h_12w_5	2556063316
FA(20:1)	liver_24h_12w_6	1002506945
FA(20:1)	liver_24h_78w_1	1.45678e+08
FA(20:1)	liver_24h_78w_2	6.14401e+08
FA(20:1)	liver_24h_78w_3	1.87465e+08
FA(20:1)	liver_24h_78w_4	3.00358e+08
FA(20:1)	liver_24h_78w_5	6.49191e+08
FA(20:1)	liver_24h_78w_6	7.50329e+07
FA(20:1)	liver_6h_12w_1	2.0134e+07
FA(20:1)	liver_6h_12w_2	3.48e+07
FA(20:1)	liver_6h_12w_3	6.58273e+07
FA(20:1)	liver_6h_12w_4	3.50729e+07
FA(20:1)	liver_6h_12w_5	9.49511e+07
FA(20:1)	liver_6h_12w_6	1.58845e+07
FA(20:1)	liver_6h_78w_1	9.55841e+07
FA(20:1)	liver_6h_78w_2	1.26997e+08
FA(20:1)	liver_6h_78w_3	14781041
FA(20:1)	liver_6h_78w_4	4.43226e+06
FA(20:1)	liver_6h_78w_5	2.34936e+07
FA(20:1)	liver_6h_78w_6	1.5456e+07
FA(20:2)	liver_24h_12w_1	5.71332e+07
FA(20:2)	liver_24h_12w_2	1.20806e+08
FA(20:2)	liver_24h_12w_3	104903027
FA(20:2)	liver_24h_12w_4	3.35119e+07
FA(20:2)	liver_24h_12w_5	5.25763e+07
FA(20:2)	liver_24h_12w_6	155840121
FA(20:2)	liver_24h_78w_1	4.80826e+07
FA(20:2)	liver_24h_78w_2	8.59629e+07
FA(20:2)	liver_24h_78w_3	5.0636e+07
FA(20:2)	liver_24h_78w_4	5.43023e+07
FA(20:2)	liver_24h_78w_5	7.19438e+07
FA(20:2)	liver_24h_78w_6	3.43344e+07
FA(20:2)	liver_6h_12w_1	2.25626e+07
FA(20:2)	liver_6h_12w_2	3.15404e+07
FA(20:2)	liver_6h_12w_3	3.2809e+07
FA(20:2)	liver_6h_12w_4	2.73063e+07
FA(20:2)	liver_6h_12w_5	3.07683e+07
FA(20:2)	liver_6h_12w_6	3.37998e+07
FA(20:2)	liver_6h_78w_1	4.50981e+07
FA(20:2)	liver_6h_78w_2	1.53198e+07
FA(20:2)	liver_6h_78w_3	1.59603e+07
FA(20:2)	liver_6h_78w_4	2.86567e+07
FA(20:2)	liver_6h_78w_5	3.99817e+07
FA(20:2)	liver_6h_78w_6	1.12242e+07
FA(20:3)	liver_24h_12w_1	2.85365e+08
FA(20:3)	liver_24h_12w_2	3.61303e+08
FA(20:3)	liver_24h_12w_3	1.87588e+08
FA(20:3)	liver_24h_12w_4	2.60876e+08
FA(20:3)	liver_24h_12w_5	5.24767e+08
FA(20:3)	liver_24h_12w_6	4.34803e+08
FA(20:3)	liver_24h_78w_1	2.74161e+08
FA(20:3)	liver_24h_78w_2	3.71196e+08
FA(20:3)	liver_24h_78w_3	3.68732e+08
FA(20:3)	liver_24h_78w_4	3.87816e+08
FA(20:3)	liver_24h_78w_5	4.86223e+08
FA(20:3)	liver_24h_78w_6	3.13221e+08
FA(20:3)	liver_6h_12w_1	2.31589e+08
FA(20:3)	liver_6h_12w_2	1.23905e+08
FA(20:3)	liver_6h_12w_3	1.77837e+08
FA(20:3)	liver_6h_12w_4	9.89105e+07
FA(20:3)	liver_6h_12w_5	1.60313e+08
FA(20:3)	liver_6h_12w_6	1.67361e+08
FA(20:3)	liver_6h_78w_1	2.5274e+08
FA(20:3)	liver_6h_78w_2	5.88665e+07
FA(20:3)	liver_6h_78w_3	1.13223e+08
FA(20:3)	liver_6h_78w_4	2.09574e+08
FA(20:3)	liver_6h_78w_5	1.75095e+08
FA(20:3)	liver_6h_78w_6	9.21719e+07
FA(14:0)	liver_24h_12w_1	15721172218
FA(14:0)	liver_24h_12w_2	15273777280
FA(14:0)	liver_24h_12w_3	13043131543
FA(14:0)	liver_24h_12w_4	8859853807
FA(14:0)	liver_24h_12w_5	11978544300
FA(14:0)	liver_24h_12w_6	11750158420
FA(14:0)	liver_24h_78w_1	9488810976
FA(14:0)	liver_24h_78w_2	10991768114
FA(14:0)	liver_24h_78w_3	10061879709
FA(14:0)	liver_24h_78w_4	9792142672
FA(14:0)	liver_24h_78w_5	9632220642
FA(14:0)	liver_24h_78w_6	7467477987
FA(14:0)	liver_6h_12w_1	4351323788
FA(14:0)	liver_6h_12w_2	5836023139
FA(14:0)	liver_6h_12w_3	4757646233
FA(14:0)	liver_6h_12w_4	2613011367
FA(14:0)	liver_6h_12w_5	2824949722
FA(14:0)	liver_6h_12w_6	1830846421
FA(14:0)	liver_6h_78w_1	3256187342
FA(14:0)	liver_6h_78w_2	2646995516
FA(14:0)	liver_6h_78w_3	3244745572
FA(14:0)	liver_6h_78w_4	2616374641
FA(14:0)	liver_6h_78w_5	3212123301
FA(14:0)	liver_6h_78w_6	3873488027
FA(16:0)	liver_24h_12w_1	9405703596
FA(16:0)	liver_24h_12w_2	11240994429
FA(16:0)	liver_24h_12w_3	11180234990
FA(16:0)	liver_24h_12w_4	9776164606
FA(16:0)	liver_24h_12w_5	17162026728
FA(16:0)	liver_24h_12w_6	13140448626
FA(16:0)	liver_24h_78w_1	6438399893
FA(16:0)	liver_24h_78w_2	16512001877
FA(16:0)	liver_24h_78w_3	5017834158
FA(16:0)	liver_24h_78w_4	9300386354
FA(16:0)	liver_24h_78w_5	8085841463
FA(16:0)	liver_24h_78w_6	6456275300
FA(16:0)	liver_6h_12w_1	3118178626
FA(16:0)	liver_6h_12w_2	2667522093
FA(16:0)	liver_6h_12w_3	2125935398
FA(16:0)	liver_6h_12w_4	3015937868
FA(16:0)	liver_6h_12w_5	4572024356
FA(16:0)	liver_6h_12w_6	3.75124e+08
FA(16:0)	liver_6h_78w_1	3521172971
FA(16:0)	liver_6h_78w_2	1370549968
FA(16:0)	liver_6h_78w_3	4728778597
FA(16:0)	liver_6h_78w_4	1430678236
FA(16:0)	liver_6h_78w_5	2013913265
FA(16:0)	liver_6h_78w_6	3611664393
FA(22:1)	liver_24h_12w_1	0
FA(22:1)	liver_24h_12w_2	6.91273e+06
FA(22:1)	liver_24h_12w_3	0
FA(22:1)	liver_24h_12w_4	0
FA(22:1)	liver_24h_12w_5	1.38161e+08
FA(22:1)	liver_24h_12w_6	2.30289e+07
FA(22:1)	liver_24h_78w_1	7.96592e+06
FA(22:1)	liver_24h_78w_2	7.27095e+07
FA(22:1)	liver_24h_78w_3	3.49181e+06
FA(22:1)	liver_24h_78w_4	1.95757e+07
FA(22:1)	liver_24h_78w_5	4.55247e+06
FA(22:1)	liver_24h_78w_6	67067.7
FA(22:1)	liver_6h_12w_1	2.34972e+07
FA(22:1)	liver_6h_12w_2	3.82147e+06
FA(22:1)	liver_6h_12w_3	2.67046e+07
FA(22:1)	liver_6h_12w_4	1.66409e+07
FA(22:1)	liver_6h_12w_5	6.15969e+07
FA(22:1)	liver_6h_12w_6	0
FA(22:1)	liver_6h_78w_1	8.5962e+07
FA(22:1)	liver_6h_78w_2	1.11284e+07
FA(22:1)	liver_6h_78w_3	2.33811e+07
FA(22:1)	liver_6h_78w_4	0
FA(22:1)	liver_6h_78w_5	1.50402e+07
FA(22:1)	liver_6h_78w_6	1.52346e+06
FA(20:0)	liver_24h_12w_1	0
FA(20:0)	liver_24h_12w_2	532353
FA(20:0)	liver_24h_12w_3	0
FA(20:0)	liver_24h_12w_4	2.54689e+06
FA(20:0)	liver_24h_12w_5	1.04288e+08
FA(20:0)	liver_24h_12w_6	1.33508e+07
FA(20:0)	liver_24h_78w_1	5.36808e+06
FA(20:0)	liver_24h_78w_2	61991102
FA(20:0)	liver_24h_78w_3	0
FA(20:0)	liver_24h_78w_4	2.59102e+07
FA(20:0)	liver_24h_78w_5	1.2141e+06
FA(20:0)	liver_24h_78w_6	4.75202e+06
FA(20:0)	liver_6h_12w_1	25240224
FA(20:0)	liver_6h_12w_2	0
FA(20:0)	liver_6h_12w_3	2.50527e+06
FA(20:0)	liver_6h_12w_4	4.27031e+07
FA(20:0)	liver_6h_12w_5	104389483
FA(20:0)	liver_6h_12w_6	0
FA(20:0)	liver_6h_78w_1	2.40201e+07
FA(20:0)	liver_6h_78w_2	1.16824e+07
FA(20:0)	liver_6h_78w_3	4.46485e+07
FA(20:0)	liver_6h_78w_4	0
FA(20:0)	liver_6h_78w_5	2.47826e+07
FA(20:0)	liver_6h_78w_6	0
FA(18:0)	liver_24h_12w_1	7.70274e+07
FA(18:0)	liver_24h_12w_2	4.93012e+08
FA(18:0)	liver_24h_12w_3	465144028
FA(18:0)	liver_24h_12w_4	4.90196e+08
FA(18:0)	liver_24h_12w_5	1730549093
FA(18:0)	liver_24h_12w_6	1322844154
FA(18:0)	liver_24h_78w_1	3.30478e+08
FA(18:0)	liver_24h_78w_2	975487209
FA(18:0)	liver_24h_78w_3	310609795
FA(18:0)	liver_24h_78w_4	1008447422
FA(18:0)	liver_24h_78w_5	6.45144e+08
FA(18:0)	liver_24h_78w_6	253705732
FA(18:0)	liver_6h_12w_1	4.62867e+07
FA(18:0)	liver_6h_12w_2	8.11623e+06
FA(18:0)	liver_6h_12w_3	6.37913e+07
FA(18:0)	liver_6h_12w_4	1.84281e+08
FA(18:0)	liver_6h_12w_5	3.45378e+08
FA(18:0)	liver_6h_12w_6	0
FA(18:0)	liver_6h_78w_1	108587156
FA(18:0)	liver_6h_78w_2	5.56364e+08
FA(18:0)	liver_6h_78w_3	2.13231e+08
FA(18:0)	liver_6h_78w_4	1.14623e+07
FA(18:0)	liver_6h_78w_5	3.50747e+07
FA(18:0)	liver_6h_78w_6	4.66242e+07
FA(18:1)	lung_24h_12w_1	13346123999
FA(18:1)	lung_24h_12w_2	12477893025
FA(18:1)	lung_24h_12w_3	26408544076
FA(18:1)	lung_24h_12w_4	8375916840
FA(18:1)	lung_24h_12w_5	6271661404
FA(18:1)	lung_24h_12w_6	14724452257
FA(18:1)	lung_24h_78w_1	6186125375
FA(18:1)	lung_24h_78w_2	17286990993
FA(18:1)	lung_24h_78w_3	5454499104
FA(18:1)	lung_24h_78w_4	12027295623
FA(18:1)	lung_24h_78w_5	6336939315
FA(18:1)	lung_24h_78w_6	4967153596
FA(18:1)	lung_6h_12w_1	2282098702
FA(18:1)	lung_6h_12w_2	2823680064
FA(18:1)	lung_6h_12w_3	3846943798
FA(18:1)	lung_6h_12w_4	2611847224
FA(18:1)	lung_6h_12w_5	2253661708
FA(18:1)	lung_6h_12w_6	2507286721
FA(18:1)	lung_6h_78w_1	4763684716
FA(18:1)	lung_6h_78w_2	1531287792
FA(18:1)	lung_6h_78w_3	1224414949
FA(18:1)	lung_6h_78w_4	0
FA(18:1)	lung_6h_78w_5	1119074723
FA(18:1)	lung_6h_78w_6	3142494308
FA(20:5)	lung_24h_12w_1	7.99851e+07
FA(20:5)	lung_24h_12w_2	1.28588e+08
FA(20:5)	lung_24h_12w_3	1.15062e+08
FA(20:5)	lung_24h_12w_4	6.82302e+07
FA(20:5)	lung_24h_12w_5	7.24538e+07
FA(20:5)	lung_24h_12w_6	1.1076e+08
FA(20:5)	lung_24h_78w_1	5.39033e+07
FA(20:5)	lung_24h_78w_2	5.59357e+06
FA(20:5)	lung_24h_78w_3	4.36417e+07
FA(20:5)	lung_24h_78w_4	4.31434e+07
FA(20:5)	lung_24h_78w_5	4.51714e+07
FA(20:5)	lung_24h_78w_6	2.73373e+07
FA(20:5)	lung_6h_12w_1	1.65592e+07
FA(20:5)	lung_6h_12w_2	2.08779e+07
FA(20:5)	lung_6h_12w_3	3.22301e+07
FA(20:5)	lung_6h_12w_4	1.89987e+07
FA(20:5)	lung_6h_12w_5	2.98734e+07
FA(20:5)	lung_6h_12w_6	3.00754e+07
FA(20:5)	lung_6h_78w_1	0
FA(20:5)	lung_6h_78w_2	2.01425e+07
FA(20:5)	lung_6h_78w_3	7.00143e+06
FA(20:5)	lung_6h_78w_4	1.60834e+07
FA(20:5)	lung_6h_78w_5	9.67036e+06
FA(20:5)	lung_6h_78w_6	570975
FA(20:4)	lung_24h_12w_1	1.08539e+08
FA(20:4)	lung_24h_12w_2	1.56611e+08
FA(20:4)	lung_24h_12w_3	7.88375e+07
FA(20:4)	lung_24h_12w_4	1.03068e+08
FA(20:4)	lung_24h_12w_5	1.31068e+08
FA(20:4)	lung_24h_12w_6	126583908
FA(20:4)	lung_24h_78w_1	1.32517e+08
FA(20:4)	lung_24h_78w_2	6.94031e+07
FA(20:4)	lung_24h_78w_3	1.08317e+08
FA(20:4)	lung_24h_78w_4	2.05197e+08
FA(20:4)	lung_24h_78w_5	190459365
FA(20:4)	lung_24h_78w_6	2.21535e+08
FA(20:4)	lung_6h_12w_1	8.26127e+06
FA(20:4)	lung_6h_12w_2	2.61265e+07
FA(20:4)	lung_6h_12w_3	0
FA(20:4)	lung_6h_12w_4	2.55232e+07
FA(20:4)	lung_6h_12w_5	6.05743e+06
FA(20:4)	lung_6h_12w_6	0
FA(20:4)	lung_6h_78w_1	0
FA(20:4)	lung_6h_78w_2	0
FA(20:4)	lung_6h_78w_3	1.88425e+07
FA(20:4)	lung_6h_78w_4	4.68979e+07
FA(20:4)	lung_6h_78w_5	3.05324e+06
FA(20:4)	lung_6h_78w_6	0
FA(16:1)	lung_24h_12w_1	16784286749
FA(16:1)	lung_24h_12w_2	12928044515
FA(16:1)	lung_24h_12w_3	33926089998
FA(16:1)	lung_24h_12w_4	10516526859
FA(16:1)	lung_24h_12w_5	8051983667
FA(16:1)	lung_24h_12w_6	11141155853
FA(16:1)	lung_24h_78w_1	13019856705
FA(16:1)	lung_24h_78w_2	25685727422
FA(16:1)	lung_24h_78w_3	11746219617
FA(16:1)	lung_24h_78w_4	14090929847
FA(16:1)	lung_24h_78w_5	8671443213
FA(16:1)	lung_24h_78w_6	7634373212
FA(16:1)	lung_6h_12w_1	3786092891
FA(16:1)	lung_6h_12w_2	2627567825
FA(16:1)	lung_6h_12w_3	4116296780
FA(16:1)	lung_6h_12w_4	3196335163
FA(16:1)	lung_6h_12w_5	3393119467
FA(16:1)	lung_6h_12w_6	3361794718
FA(16:1)	lung_6h_78w_1	12187953254
FA(16:1)	lung_6h_78w_2	3073214626
FA(16:1)	lung_6h_78w_3	2823102944
FA(16:1)	lung_6h_78w_4	5.30448e+08
FA(16:1)	lung_6h_78w_5	2379774865
FA(16:1)	lung_6h_78w_6	6735718675
FA(24:1)	lung_24h_12w_1	5.80066e+06
FA(24:1)	lung_24h_12w_2	1.02842e+07
FA(24:1)	lung_24h_12w_3	5.09585e+06
FA(24:1)	lung_24h_12w_4	30411.9
FA(24:1)	lung_24h_12w_5	5.02758e+06
FA(24:1)	lung_24h_12w_6	5.72982e+06
FA(24:1)	lung_24h_78w_1	5.53102e+06
FA(24:1)	lung_24h_78w_2	1.23742e+07
FA(24:1)	lung_24h_78w_3	8.27822e+06
FA(24:1)	lung_24h_78w_4	15754673
FA(24:1)	lung_24h_78w_5	7.26573e+06
FA(24:1)	lung_24h_78w_6	2.95528e+06
FA(24:1)	lung_6h_12w_1	2.24614e+06
FA(24:1)	lung_6h_12w_2	3.55786e+06
FA(24:1)	lung_6h_12w_3	4.25521e+06
FA(24:1)	lung_6h_12w_4	3.45998e+06
FA(24:1)	lung_6h_12w_5	3.50537e+06
FA(24:1)	lung_6h_12w_6	4.25648e+06
FA(24:1)	lung_6h_78w_1	3.70423e+06
FA(24:1)	lung_6h_78w_2	2.00328e+06
FA(24:1)	lung_6h_78w_3	3.75394e+06
FA(24:1)	lung_6h_78w_4	4.4248e+06
FA(24:1)	lung_6h_78w_5	4.29096e+06
FA(24:1)	lung_6h_78w_6	5.23787e+06
FA(20:1)	lung_24h_12w_1	1.20131e+07
FA(20:1)	lung_24h_12w_2	1.05953e+07
FA(20:1)	lung_24h_12w_3	1.04656e+07
FA(20:1)	lung_24h_12w_4	2.27848e+06
FA(20:1)	lung_24h_12w_5	0
FA(20:1)	lung_24h_12w_6	1.70865e+07
FA(20:1)	lung_24h_78w_1	8.8054e+06
[truncated: 2,993 more rows]

## Sheet: labeling extents of FFAs
Fatty acid	tissue	24h_12w_1	24h_12w_2	24h_12w_3	24h_12w_4	24h_12w_5	24h_12w_6	24h_78w_1	24h_78w_2	24h_78w_3	24h_78w_4	24h_78w_5	24h_78w_6	6h_12w_1	6h_12w_2	6h_12w_3	6h_12w_4	6h_12w_5	6h_12w_6	6h_78w_1	6h_78w_2	6h_78w_3	6h_78w_4	6h_78w_5	6h_78w_6
FA(14:0)	BAT	0.0838181	0.127185	0.117606	0.143281	0.088369	0.142964	0.0399989	0.0993072	0.0359873	0.0651184	0.0247488	0.0411053	0.0760276	0.0884471	0.0804134	0.0928628	0.0756745	0.108747	0.0343668	0.0265546	0.0190119	0.0137694	0.022837	0.0339571
FA(16:0)	BAT	0.303161	0.399251	0.365114	0.447066	0.235848	0.448103	0.10958	0.302906	0.0891488	0.187871	0.0790758	0.115577	0.258551	0.363576	0.333826	0.383243	0.340168	0.415151	0.157596	0.0701959	0.081543	0.041171	0.0698553	0.215228
FA(16:1)	BAT	0.194658	0.298084	0.221378	0.285892	0.140493	0.290291	0.0695489	0.204498	0.0518225	0.13156	0.0368589	0.0636233	0.120121	0.183373	0.164003	0.218598	0.173628	0.251881	0.0754045	0.0255317	0.0267411	0.00893161	0.0129636	0.0627464
FA(18:0)	BAT	0.204585	0.239347	0.208303	0.338475	0.134316	0.279737	0.0842258	0.175658	0.0523278	0.110874	0.0641087	0.0733577	0.137605	0.255376	0.227364	0.252568	0.22056	0.195578	0.0585081	0.017619	0.0396158	0.0131465	0.0218273	0.0850142
FA(18:1)	BAT	0.0615312	0.0945709	0.118431	0.154932	0.0406138	0.141805	0.016306	0.0748883	0.00925502	0.0282631	0.00399706	0.012216	0.0307787	0.0754881	0.0789384	0.102981	0.0702611	0.0854856	0.0123805	0.00343176	0.00278706	0	0	0.00716548
FA(20:0)	BAT	0.0180744	0.116303	0.0982889	0.160122	0.00404646	0.120375	0.00998782	0.00317164	0.00207002	0.0106765	0.0125906	0.00216565	0.0535337	0.0758928	0.0834906	0.0300487	0.0153658	0.0371475	0	0	0	0	0	0
FA(20:1)	BAT	0.0291899	0.0618906	0.0634478	0.104862	0.0190462	0.0535982	0.0170307	0.0180067	0.00189836	0.0322512	0.0259774	0.0114343	0.0039257	0.00492113	0.00731336	0.00267223	0.0116367	0.00522597	0.00397097	0.0018749	0	0	0.000272872	0.000480995
FA(20:2)	BAT	0.0208877	0.0257601	0.0373666	0.0330714	0.0179303	0.0478208	0.0127594	0.022501	0.00378559	0.0149525	0.00747601	0.0051354	0.0146122	0.011049	0.0138684	0.0141813	0.0183362	0.00671416	0.00374323	0.00436276	0.00565267	0.00347989	0.00692857	0.0164513
FA(20:3)	BAT	0.016675	0.0260988	0.0186202	0.0157562	0.0209718	0.0310765	0.012764	0.0186426	0.00806106	0.019676	0.00960266	0.0106617	0.0100312	0.00948251	0.0104056	0.00707304	0.0139403	0.0140857	0.00350854	0.00131035	0.00290063	0.00573162	0.0037606	0.00331118
FA(20:4)	BAT	0.000392064	0.00317292	0.00187765	5.7097e-05	0.00171423	0.00133511	0.000894648	0.000246764	0.000114749	0.00210963	0.00156667	0.00380388	5.6203e-05	0	0	0	0.00143755	7.5014e-05	0	0	0.00446903	0	0	0
FA(20:5)	BAT	0.030082	0.0241269	0.00413703	0.0145551	0.0148984	0.0235688	0.00714964	0.0184915	0.0105153	0.0141515	0.00457068	0.00470656	0.00168798	0.00751459	0.00636248	0.00321014	0.00789082	0.00311866	0.00147582	0	0	0	0	0.00252739
FA(22:1)	BAT	0.0388522	0.0291051	0.0390058	0.0320667	0.0181131	0.047452	0.0139607	0.00489309	0	0.0231287	0.0113003	0.0107736	0.0102911	0.0134371	0.022057	0.00682075	0.0117735	0.0126473	0.014408	0.00605479	0.0136237	0.00472296	0.010891	0.00716778
FA(24:1)	BAT	0	0.0368635	0.0415098	0	0.0512109	0.0519069	0.0644242	0.0297039	0	0.0158523	0.041644	0.00462666	0.0422851	0.0222031	0.0128604	0.00305531	0.0356726	0.0376512	0.00332578	0	0	0.0108504	0.0300271	0.0123529
FA(14:0)	cortex	0.188794	0.18672	0.164225	0.165435	0.0845055	0.0838033	0.209953	0.201909	0.248466	0.151666	0.190318	0.0935577	0.0930167	0.0895493	0.108606	0.10686	0.0993954	0.0570108	0.0949053	0.124472	0.116068	0.106044	0.110608	0.0722935
FA(16:0)	cortex	0.229388	0.227482	0.227858	0.226559	0.21261	0.214267	0.22327	0.221532	0.228469	0.229467	0.229604	0.224114	0.109368	0.120084	0.112182	0.121309	0.126967	0.11716	0.10617	0.111711	0.115935	0.124093	0.137286	0.132251
FA(16:1)	cortex	0	0.0346327	0.0172681	0	0.024889	0.0296518	0.00872623	0.00660998	0	0.0156312	0	0.00666424	0	0	0	0	0	0.00123679	0.0169514	0.00830253	0.0070225	0	0	0.0015081
FA(18:0)	cortex	0.0875446	0.0838647	0.100142	0.081344	0.0910528	0.076217	0.0845288	0.0868108	0.0901659	0.0958284	0.0866071	0.0900398	0.0193664	0.0272356	0.0213569	0.0257724	0.0256999	0.030791	0.0195705	0.0228913	0.0221531	0.0265581	0.0232827	0.0324428
FA(18:1)	cortex	0.0486078	0.0443235	0.0512171	0.0437137	0.0380329	0.0522289	0.0385693	0.04077	0.0423866	0.0421895	0.028551	0.0286044	0.00316317	0.00609173	0.00369405	0.00217375	0.00546308	0.00258813	0.00302227	0.00337964	0.00853679	0.00305601	0.00438259	0.00736689
FA(20:0)	cortex	0	0	0	0	0	0	0	0	0	0	0	0	0.0186255	0	0.00870921	0	0	0	0	0	0	0	0	0
FA(20:1)	cortex	0.0915043	0.0887501	0.0940006	0.0800187	0.0816727	0.0710102	0.0947055	0.109794	0.0786615	0.0918125	0.104644	0.0916413	0.048308	0.0530708	0.0398678	0.0731772	0.0476267	0.0457507	0.0321858	0.0318592	0.0469557	0.0498918	0.0431223	0.0617197
FA(20:2)	cortex	0.126974	0.154199	0.158112	0.0492234	0	0.0799568	0.0244944	0.149007	0.157316	0.0718792	0.147018	0.124502	0.00170836	0	0.00776097	0.00739077	7.2758e-05	0	0.129686	0.0873389	0.0834203	0.094778	0.146314	0.083067
FA(20:3)	cortex	0.130206	0.122102	0.152886	0.0920821	0.130117	0.108143	0.138205	0.1247	0.119541	0.129375	0.107299	0.0931615	0.0786018	0.0738671	0.0678885	0.0690202	0.0639738	0.0630571	0.0513107	0.0610819	0.0683499	0.0794854	0.0872297	0.0710735
FA(20:4)	cortex	0.0140403	0.0123533	0.0113094	0.00929309	0.0100289	0.0112247	0.0135397	0.011776	0.0124206	0.0147603	0.0142624	0.0144353	0.00112732	0.00227956	0.00198472	0.00282279	0.00356605	0.00256226	0.00110482	0.00282197	0.00175088	0.00260288	0.00518381	0.00229727
FA(20:5)	cortex	0.00415391	0.0281924	0.0054663	0.000374061	0	0	0	0	0	0	0	0.0331729	0.00964843	0	0	0	0.0212361	0	0	0	0	0	0	0
FA(22:1)	cortex	0	0	0	0	0	0	0	0	0	0	0	0	0.0228832	0	0	0	0.0232043	0.0322602	0	0	0	0	0.0946901	0
FA(24:1)	cortex	0	0	0	0	0	0	0	0	0	0	0	0	0	0	0	0	0	0	0	0	0	0	0	0
FA(14:0)	heart	0.0791749	0.103898	0.125355	0.0727706	0.0908554	0.0570265	0.056546	0.0597132	0.0917125	0.0763875	0.0658492	0.0739875	0.0232597	0.0609966	0.0173924	0.0195879	0.022144	0.0361706	0.0504971	0.0333949	0.0342198	0.023081	0.0239168	0.0271646
FA(16:0)	heart	0.29192	0.321227	0.379226	0.274831	0.25594	0.254643	0.207828	0.204705	0.207131	0.184488	0.188656	0.112529	0.0654741	0.158567	0.0801105	0.0844857	0.0916541	0.11289	0.170629	0.00932409	0.0703495	0.0458105	0.065329	0.0967047
FA(16:1)	heart	0.232423	0.277555	0.31069	0.275221	0.177528	0.18641	0.0978708	0.139678	0.0948054	0.158606	0.0989429	0.072536	0.0165979	0.135706	0.0417691	0.0462132	0.0355572	0.0560073	0.102438	0.00788334	0.026314	0.0113612	0.0194744	0.136365
FA(18:0)	heart	0.0303326	0.0684608	0.0611947	0.0794482	0.0568431	0.0664554	0.0868362	0.0575451	0.078453	0.0666082	0.081803	0.0129771	0.00238669	0.0201083	0.00969342	0.00308715	0.0109702	0.0144905	0.0039996	0.00125486	0.000803136	0	0.000563251	0.00277646
FA(18:1)	heart	0.199841	0.172623	0.189947	0.15071	0.0779436	0.155654	0.104467	0.109406	0.0819339	0.0919174	0.0563354	0.0313291	0	0.0198322	0.00795441	0.00612749	0.00925937	0.0101631	0.03092	0.00213606	0.0112543	0.00465371	0.00490553	0.0186149
FA(20:0)	heart	0.240059	0.182907	0.163334	0.180363	0.115088	0.103417	0.20187	0.169673	0.167866	0.157762	0.169068	0.0185245	0.00377352	0.0053467	0.026583	0.00545196	0.0151022	0.0137389	0	0.02075	0.00647794	0	0	0.00715901
FA(20:1)	heart	0.294462	0.325223	0.287789	0.344967	0.214012	0.230182	0.263442	0.22204	0.240807	0.25668	0.190911	0.172615	0.0026117	0.00326031	0.0048631	0.0067544	0.00394748	0.00675906	0.0104751	0.0165584	0.00639453	0.00881373	0.00630046	0.00600639
FA(20:2)	heart	0.265519	0.21171	0.231588	0.156727	0.0778695	0.182823	0.159399	0.1565	0.104106	0.0888894	0.105699	0.040295	0.0138262	0.00658377	0.010961	0.00777648	0.0125321	0.00845557	0.0159322	0.0180921	0.0142671	0.0278243	0.0277446	0.00695282
FA(20:3)	heart	0.031413	0.0453167	0.0227822	0.0356915	0.0403118	0.0489573	0.0451956	0.035801	0.0422665	0.0500283	0.0452655	0.0325119	0.00023638	0	0.00112882	0	0.000799169	0	0.00366819	0.00278695	0.00387072	0.0272537	0.0112083	0.0133251
FA(20:4)	heart	0	0	0	0.000451678	0.000334084	0	0	3.98e-05	0.00302981	0.00306651	0.00162545	0.00170485	0	0.000975765	0	0	0	0	0	0	0	0	0	0
FA(20:5)	heart	0.00506872	0.0341184	0.0446617	0.0298411	0.0232552	0.0371312	0.0348707	0.0353879	0.0189201	0.0250309	0.0263255	0.0105768	0.0025318	0.000928945	0.00299877	0.000715211	0.000693634	0.000566201	0.00262666	0	0.00182966	0.00701986	0.00389699	0.00536335
FA(22:1)	heart	0.232166	0.220886	0.222623	0.22402	0.160601	0.169526	0.21097	0.188409	0.197871	0.22935	0.187116	0.17602	0.0151672	0.0136753	0.0208065	0.0120585	0.0137609	0.0162632	0.0246371	0.0300209	0.0171011	0.0191821	0.014944	0.0159323
FA(24:1)	heart	0.0939711	0.08741	0.0954716	0.0497849	0.0555652	0.070047	0.119288	0.118404	0.123628	0.103117	0.0530461	0.00382782	0.0142177	0.0321821	0.0300893	0.00572856	0.0590698	0.0227947	0	0.0164588	0.00556963	0	0	0
FA(14:0)	intestine	0.0410481	0.0415268	0.0346455	0.0291404	0.0289322	0.0235019	0.00808761	0.0461263	0.0280763	0.0334104	0.00961951	0.0277605	0.0109052	0.0138419	0.00645854	0.00346904	0.00344568	0.0119646	0.00831262	0.00408191	0.0119319	0.000518206	0.00063043	0.00635874
FA(16:0)	intestine	0.18018	0.222894	0.218783	0.14247	0.115855	0.151525	0.102756	0.151901	0.0809993	0.134116	0.111072	0.0943581	0.0793674	0.0747253	0.0755418	0.0558596	0.0702902	0.179366	0.0849898	0.0203453	0.0646189	0.0194484	0.0507771	0.12627
FA(16:1)	intestine	0.155407	0.185638	0.19567	0.114123	0.0797505	0.125724	0.0870245	0.12968	0.064154	0.120522	0.0905733	0.0560645	0.0247168	0.0316543	0.0344241	0.0268164	0.0468486	0.168721	0.044352	0.0123521	0.02777	0	0.0154509	0.12808
FA(18:0)	intestine	0.020215	0.0104217	0.00573464	0.00658738	0.0104154	0.00681778	0.0663101	0.00291919	0.00264273	0.0224434	0.0653691	0.0629839	0.000399533	0	7.6524e-05	0	0.00044368	7.8459e-05	0	0	0.000210602	0	0.002642	0.0100356
FA(18:1)	intestine	0.0503346	0.0395389	0.0876767	0.0329848	0.0228199	0.0500477	0.0349755	0.058069	0.0174666	0.0277553	0.0260825	0.0126459	0.00398043	0.00740598	0.0085574	0.00725228	0.00713246	0.0253537	0.00918631	0.00307376	0.00320773	0.000865718	0.000462143	0.0217628
FA(20:0)	intestine	0.00395773	0	0.00514814	0.00981461	0	0	0.134298	0.0114416	0	0.00795988	0.182071	0.14888	0	0	0.00262027	0	0.000902554	0.00715573	0.0308203	0.00258704	0	0	0.000707435	0.000202664
FA(20:1)	intestine	0.154181	0.210889	0.254486	0.131885	0.109628	0.181812	0.211414	0.0613373	0.0736734	0.150616	0.231314	0.179679	0.00371848	0	0	0.00222032	0.00209943	0.00198007	0.000191361	0.00123383	0	0.00026412	0.00203621	0.0174595
FA(20:2)	intestine	0.0555303	0.0314872	0.108852	0.0190283	0.0213494	0.0610895	0.0443974	0.0285047	0.0105625	0.0209196	0.030283	0.0175607	0.0108424	0.00345462	0.00908632	0.0119411	0.0119181	0.00786191	0.00398385	0.0044522	0	0.000276268	0.0117244	0.0383114
FA(20:3)	intestine	0.0494047	0.0432756	0.0682677	0.0251961	0.0492848	0.0495241	0.0536823	0.0476262	0.0339523	0.0451763	0.0510219	0.0351882	0.0168094	0.00325849	0.00894795	0.00898872	0.0123117	0.0108837	0.00934826	0.00576759	0.00472191	0.0113213	0.0205723	0.0198419
FA(20:4)	intestine	0.00667742	0.00753668	0.00985631	0.00489118	0.00891412	0.00505109	0.0100931	0.0112364	0.0080996	0.0131321	0.0140027	0.0166794	0.000445652	0	0	0	5.1763e-05	0	0.00127824	0.00199729	0	0.00480976	0.00330585	0
FA(20:5)	intestine	0.0864797	0.0851446	0.0975845	0.0576538	0.0724535	0.0665364	0.070135	0.0642605	0.0638463	0.0544016	0.0616069	0.0446943	0.0249685	0.0136777	0.0193	0.0186588	0.0225717	0.0175337	0.0119159	0.00882942	0.00903344	0.0151983	0.0225508	0.0140213
FA(22:1)	intestine	0.152925	0.13863	0.207828	0.108169	0.105836	0.147263	0.212554	0.0832295	0.0791559	0.183897	0.237171	0.175555	0.0166057	0	0.0148725	0.00953045	0.0129967	0.00923075	0.00656253	0.0100077	0	0.00195517	0.0228935	0.0542425
FA(24:1)	intestine	0.039943	0	0.0904205	0	0.0164436	0.023428	0.158741	0	0.0201974	0.161489	0.222604	0.169831	0	0	0	0	0	0	0.0148118	0.00348304	0	0	0	0.000224545
FA(14:0)	kidney	0.128969	0.103042	0.14461	0.132923	0.112346	0.087687	0.0556606	0.0926673	0.0890679	0.0768826	0.0919671	0.0890305	0.0683518	0.0505834	0.0165791	0.11383	0.0614042	0.099195	0.0690194	0.0240429	0.0416193	0.0381483	0.0759503	0.0692735
FA(16:0)	kidney	0.322755	0.218376	0.335011	0.293472	0.251306	0.227348	0.109031	0.186925	0.1545	0.131591	0.160629	0.133181	0.0949861	0.129023	0.0945833	0.27525	0.162429	0.244577	0.172103	0.0287482	0.0605872	0.0276102	0.0860097	0.167964
FA(16:1)	kidney	0.242214	0.145853	0.2202	0.191411	0.148	0.107855	0.0501562	0.12699	0.0865779	0.0776149	0.0997796	0.0717946	0.0389474	0.0545386	0.0455261	0.121364	0.0781715	0.127357	0.0743374	0.0107579	0.0220619	0.00234332	0.0196819	0.0586874
FA(18:0)	kidney	0.0944488	0.0711493	0.1178	0.045523	0.164466	0.0894554	0.0736416	0.0958497	0.0893278	0.0706558	0.0967006	0.0628601	0.032721	0.0227459	0.0251425	0.106822	0.0586565	0.0624151	0.0661399	0.00833028	0.014053	0.00202566	0.0303099	0.0458556
FA(18:1)	kidney	0.114192	0.039521	0.133411	0.108342	0.0633916	0.0511137	0.0182484	0.046662	0.0310519	0.0290642	0.0280732	0.0241201	0.0154037	0.0219927	0.0265729	0.0763504	0.0340101	0.081085	0.0306524	0.00117655	0.00654732	0	0.00536552	0.01297
FA(20:0)	kidney	0.0102141	0.0151096	0.0467575	0.202598	0.0396247	0.0565123	0.029031	0.0270339	0.0238566	0.0139398	0.0478004	0.0144531	0.0248993	0.00504037	0.0266312	0.0182692	0.0176018	0.00554326	0.0252794	0.0106406	0.0167203	0.00513534	0.0125043	0.0289667
FA(20:1)	kidney	0.0704541	0.0519228	0.0852125	0.0857036	0.0373037	0.0187416	0.0315224	0.0217487	0.0226626	0.0281587	0.0305203	0.0238896	0.00844595	0.00417362	0.0212029	0.0128545	0.00842719	0.0402084	0.0102196	0.00637165	0.00576275	0.00503584	0.00665849	0.00242277
FA(20:2)	kidney	0.044632	0.0405107	0.0563958	0.0338517	0.0287413	0.0218008	0.0310835	0.0266663	0.029013	0.0194467	0.0291006	0.0214547	0.028526	0.0151104	0.027708	0.0315522	0.019228	0.0650521	0.0189638	0.0135363	0.0150747	0.0198213	0.0148686	0.0131696
FA(20:3)	kidney	0.0508579	0.0499634	0.0492899	0.0430848	0.0408496	0.0157471	0.0456126	0.0446058	0.0509176	0.0464843	0.0416753	0.0331934	0.0195734	0.0128732	0.0148935	0.0190725	0.0169763	0.0568912	0.0150087	0.0154987	0.0162716	0.0276101	0.0220559	0.0216208
FA(20:4)	kidney	0.00205997	0.00270094	4.467e-05	0.00089961	0.00292265	0.000492368	0.00261047	0.0045755	0.00299163	0.0028439	0.00329067	0.00228423	0.000881578	0	0	0	0	0.00304173	0	0	0.000466783	2.3373e-05	0	0.000305961
FA(20:5)	kidney	0.0373603	0.0408504	0.0472009	0.0226777	0.0191602	0.00325633	0.0246388	0.0216672	0.0249764	0.011915	0.0159021	0.00954723	0.00531823	0.00558873	0.0036323	0.011254	0.00666139	0.030512	0.00429185	0.00341026	0.00503333	0.00242185	0.00854404	0.00504777
FA(22:1)	kidney	0.0770936	0.0745745	0.0944034	0.103976	0.0539893	0.036714	0.064791	0.0396253	0.050127	0.0357142	0.0628731	0.0376585	0.0339345	0.0229651	0.0712933	0.0296962	0.0295089	0.113949	0.0477101	0.0388529	0.0278743	0.0393324	0.0360786	0.0309737
FA(24:1)	kidney	0.0422851	0.0877231	0.0631662	0.0878143	0.0462056	0.0191393	0.0920972	0.058427	0.0535398	0.063055	0.0788363	0.0562227	0.013049	0	0.0504503	0.0188807	0.0220714	0.0432262	0.0219711	0.0309052	0.0236923	0.0722959	0.0155979	0.0404033
FA(14:0)	liver	0.174503	0.152441	0.180868	0.128966	0.112461	0.168328	0.123494	0.127678	0.102702	0.126554	0.107705	0.080472	0.0534803	0.0506316	0.0715795	0.0446585	0.0437867	0.0147083	0.0388071	0.0408052	0.0433864	0.0407452	0.0381175	0.0453764
FA(16:0)	liver	0.487582	0.376135	0.487852	0.331994	0.244407	0.41089	0.291363	0.319128	0.215879	0.284989	0.276543	0.141218	0.113974	0.110414	0.184951	0.118125	0.119518	0.0345163	0.1457	0.103112	0.100832	0.0940537	0.0742691	0.126489
FA(16:1)	liver	0.457276	0.419285	0.44456	0.29703	0.142724	0.329714	0.151363	0.215299	0.103433	0.206564	0.174631	0.086334	0.0390264	0.0416981	0.0911897	0.0226663	0.0328811	0.0123605	0.0588365	0.0241256	0.0380853	0.0173435	0.0118934	0.0795762
FA(18:0)	liver	0.147285	0.171032	0.23409	0.165482	0.125482	0.266245	0.220249	0.214093	0.166091	0.203655	0.169583	0.0875587	0.0413574	0.0173889	0.0876196	0.0808069	0.0756347	0	0.0574423	0.112911	0.0622557	0.0197408	0.0180414	0.0350326
FA(18:1)	liver	0.354087	0.201303	0.347847	0.201195	0.0813089	0.250844	0.138141	0.145552	0.0619016	0.116946	0.121496	0.0344948	0.0151715	0.0176736	0.0662571	0.0220501	0.0365651	0.00885453	0.0494694	0.0377262	0.0200618	0	0.000115668	0.0177384
FA(20:0)	liver	0	0.0413242	0	0.141023	0.119675	0.198293	0.187873	0.176221	0	0.171521	0.130735	0.0855855	0.14278	0	0	0.229786	0.206727	0	0.0932579	0.120738	0.118674	0	0.068753	0
FA(20:1)	liver	0.315185	0.209053	0.362922	0.252092	0.121005	0.298524	0.154408	0.179449	0.0930584	0.142647	0.175194	0.0574642	0.0459243	0.03064	0.0796067	0.0635483	0.0767594	0.0159048	0.0616148	0.0331352	0.0361857	0.0115822	0.0133613	0.0167867
FA(20:2)	liver	0.182813	0.112301	0.205215	0.0826112	0.0528962	0.164212	0.0925451	0.10664	0.0566775	0.0848625	0.0908753	0.0447554	0.0550003	0.0414362	0.046607	0.0555188	0.0531847	0.0252411	0.0463975	0.0183421	0.0198343	0.0393943	0.0255034	0.0196928
FA(20:3)	liver	0.0832673	0.0664653	0.071769	0.0591792	0.0607449	0.101592	0.0627912	0.0670201	0.0617225	0.076791	0.0712691	0.0523637	0.0410636	0.0223779	0.0289671	0.0206539	0.0332178	0.0170811	0.0341707	0.0166364	0.0228886	0.0382962	0.016066	0.0143391
FA(20:4)	liver	0.00711239	0.012865	0.00647425	0.0102178	0.0144893	0.015758	0.0124571	0.0102288	0.0102082	0.0219379	0.0179185	0.0121872	0.00224341	0	0.00175251	0	0.0016199	0.000754562	0.00072107	0	0.000783682	0.00838484	0.00336491	0.00038869
FA(20:5)	liver	0.0925404	0.0723561	0.105741	0.0659485	0.0526069	0.0852552	0.0617958	0.0690568	0.0407178	0.0464606	0.0385727	0.0266997	0.0274604	0.0130354	0.0316688	0.0259996	0.0293304	0.0133624	0.0292808	0.0107209	0.00749632	0.0156047	0.0176782	0.0153373
FA(22:1)	liver	0	0.1139	0	0	0.125298	0.259832	0.179448	0.166124	0.100211	0.161343	0.13311	0.00286455	0.165118	0.103622	1	0.17859	0.178241	0	0.137568	0.0949286	0.0994423	0	0.0679687	0.0287305
FA(24:1)	liver	0	0	0	0	0	0	0	0	0	0	0	0	0	0	0	0	0	0	0	0	0	0	0	0
FA(14:0)	lung	0.122773	0.146581	0.191164	0.107776	0.106612	0.120653	0.0764044	0.150826	0.10391	0.129017	0.105798	0.103238	0.0659167	0.0619948	0.052271	0.0521907	0.0591486	0.0601132	0.0634092	0.0307511	0.0449829	0.0391708	0.0562693	0.0685347
FA(16:0)	lung	0.321327	0.34254	0.426921	0.264331	0.240584	0.312673	0.160405	0.290227	0.206368	0.259184	0.231893	0.171853	0.134124	0.130384	0.122437	0.121307	0.124394	0.126797	0.145115	0.054247	0.0890548	0.0767319	0.101838	0.160884
FA(16:1)	lung	0.230075	0.248917	0.322317	0.163701	0.125725	0.184121	0.090133	0.220671	0.121758	0.180181	0.132916	0.0929168	0.0583292	0.0450471	0.0569754	0.04556	0.0573569	0.0650577	0.103367	0.0266665	0.0375425	0.00937649	0.0326442	0.0760315
FA(18:0)	lung	0.115481	0.10963	0.147627	0.0928932	0.079032	0.112577	0.0888918	0.129118	0.111279	0.12838	0.105164	0.0457902	0.00854128	0.00572751	0.00725061	0.00799902	0.0133502	0.00605751	0.00966916	0.00453407	0.00729878	0.0134986	0.00534839	0.0038751
FA(18:1)	lung	0.104242	0.0989671	0.189374	0.0786597	0.0527933	0.131886	0.0335982	0.112289	0.0466647	0.0779171	0.0527571	0.0397046	0.0160338	0.0213747	0.0285152	0.0201871	0.0185437	0.0228448	0.0289992	0.00761225	0.00932765	0	0.00527219	0.0161305
FA(20:0)	lung	0	0.00639957	0	0	0	0.012302	0	0.0301934	0.028703	0.0291591	0.0230737	0	0	0	0.00791898	0	0	0	0.00913943	0.0325285	0.0114997	0.019387	0	0
FA(20:1)	lung	0.0311306	0.0342623	0.0361192	0.0172857	0	0.0556048	0.0145424	0.0302288	0.02975	0.0447115	0.0358561	0.012258	0	0	0.0200106	0.0164781	0.0182871	0.025332	0.00319121	0.021944	0.00421989	0.00358496	0.0125565	0.0190111
FA(20:2)	lung	0.0842087	0.0673608	0.0753908	0.0564326	0.0471944	0.0772202	0.0431371	0.0625343	0.0667508	0.0635148	0.0757585	0.0399585	0.0238229	0.0199705	0.0203002	0.0254608	0.0288838	0.0199609	0.0172622	0.014794	0.0265774	0.0252506	0.0230851	0.0175946
FA(20:3)	lung	0.0538151	0.0533763	0.0456079	0.0379054	0.0509844	0.0484723	0.0431941	0.0468848	0.057291	0.0591454	0.054353	0.0471721	0.014618	0.0102049	0.0121431	0.0125541	0.012614	0.0109328	0.0102074	0.0130622	0.0172411	0.0210858	0.0209315	0.0141692
FA(20:4)	lung	0.00402682	0.00412838	0.00284491	0.00356146	0.0042079	0.00513039	0.00523505	0.00359539	0.00742487	0.00939439	0.00779392	0.0103947	0.000582365	0.00166556	0	0.00175061	0.000142331	0	0	0	0.00165163	0.00243596	7.9739e-05	0
FA(20:5)	lung	0.0486736	0.0514176	0.0598241	0.0330681	0.0264704	0.0406224	0.0323452	0.0057043	0.0384261	0.0278738	0.0322158	0.0228901	0.00891784	0.00928122	0.010562	0.0107764	0.0120653	0.0152691	0	0.0054148	0.00494414	0.00588941	0.00652508	0.000363555
FA(22:1)	lung	0.0666815	0.0658831	0.0288223	0.00724832	0.0312623	0.0890927	0.0492966	0.0873403	0.0683453	0.0424413	0.0506217	0.0469192	0	0	0.00494249	0.0328182	0	0	0.0265178	0	0	0	0.0277733	0.022256
FA(24:1)	lung	0.110518	0.153402	0.14256	0.00254894	0.106883	0.149241	0.120984	0.14798	0.17529	0.156155	0.119992	0.0735301	0.0443262	0.069897	0.0748971	0.0535645	0.0419552	0.0504567	0.0522676	0.0346678	0.0578304	0.0763623	0.0508609	0.0851358
FA(14:0)	muscle	0.0485329	0.0605207	0.0581942	0.0418801	0.0481901	0.065722	0.0404605	0.0368139	0.0432597	0.0532749	0.0376638	0.0288185	0.0175003	0.0130355	0.0173497	0.0113912	0.0146862	0.0276063	0.0172701	0.0121746	0.00972527	0.00997112	0.0122721	0.0143645
FA(16:0)	muscle	0.115199	0.106154	0.137168	0.0848721	0.0676652	0.135361	0.0550509	0.0702869	0.059228	0.0767473	0.0545246	0.0383345	0.0345593	0.036042	0.0660105	0.0305016	0.03416	0.0918721	0.0422762	0.0116683	0.0163556	0.000916604	0.0100746	0.0272344
FA(16:1)	muscle	0.0854326	0.0712451	0.122438	0.0627884	0.0378545	0.111057	0.0327203	0.0416915	0.0262911	0.0396722	0.0219764	0.0110781	0.0139575	0.0184282	0.0378978	0.0139819	0.0195704	0.0511451	0.0255747	0.0039024	0.00247293	0.000466586	0.000820945	0.00911091
FA(18:0)	muscle	0.026547	0.0445212	0.0361286	0.0121829	0.0119982	0.0352362	0.0219825	0.0205855	0.0220877	0.0353774	0.0293754	0.0225427	0.00110341	0	0.00147716	0.00299683	0.00203515	0.00462708	0.00136111	0	0.000120388	0.000635657	0	0
FA(18:1)	muscle	0.0445224	0.0233305	0.0556227	0.037309	0.0202633	0.0839751	0.0174577	0.0150359	0.0142629	0.0199018	0.00946483	0.00225486	0.00392326	0.00319688	0.00565149	0.00333741	0.00279031	0.00515378	0	0.000293062	0	0	0.000951676	0
FA(20:0)	muscle	0.00468735	0.0198582	0.00605496	0	0.000175596	0.00928393	0.00394761	0.00379273	0	0.013116	0.00884812	0.0114418	0	0	0	0.000180639	0	0	0.000553697	0	0.00517555	0	0.00132859	0.0309867
FA(20:1)	muscle	0.0939727	0.0617894	0.0882383	0.115514	0.0636736	0.112545	0.0682262	0.0308429	0.0480602	0.0955646	0.059342	0.0477168	0.0024518	0	0.000621338	0.00235601	0.0043998	0	0	0.00364876	0.00126296	0.00146195	0.00406401	0.00287331
FA(20:2)	muscle	0.0150263	0.00922657	0.00837359	0.0164435	0.020707	0.0393066	0.030834	0.0118412	0.0299858	0.0303004	0.0206053	0.0116859	0.00961958	0	0	0	0.00232109	0	0	0.00946124	0.000960753	0.00579826	0.0146839	0.00487365
FA(20:3)	muscle	0.00791512	0.0085109	0.00571523	0.00749784	0.00133032	0.0168223	0.0181098	0.00950529	0.0140569	0.0181573	0.0178316	0.0123491	0.000340585	0	0.000451126	0	0.00143619	0	0.000891908	0.00280031	0	0.00602141	0.00377956	0.000201774
FA(20:4)	muscle	0	0	0	0	0	0	0.00363573	0	0	0.00271826	0.000807587	0.00372411	0	3.8151e-05	0	0	0	0	0	0.000618014	0	0	0	0
FA(20:5)	muscle	0.0059251	0.00245658	0.0104071	0.00583703	0.0049833	0.00878072	0.00643223	0.00416464	0.0025266	0.00445983	0.00354811	0.00589028	0	0.000424826	0	0	0	0	0	0	0	0	0	0
FA(22:1)	muscle	0.0300289	0.034906	0.017715	0.0173303	0.0184734	0.0395625	0.0304121	0.0105874	0.0149734	0.0542341	0.02383	0.0212586	0.000776135	0.00164371	0.000646713	0.00885723	0.00511122	0	0.00822075	0.0109399	0.00497256	0.00946815	0.00988226	0
FA(24:1)	muscle	0	0	0.0322354	0	0	0	0	0.00249616	0	0	0	0	0.0172574	0.0716061	0	0.00344593	0	0	0	0	0	0	0	0
FA(14:0)	serum	0.0540859	0.0972263	0.1017	0.0446171	0.0110987	0.0505885	0.0837996	0.0307363	0.0844545	0.0755052	0.0801439	0.108773	0.0168383	0.0071837	0.0168482	0.0303341	0.0171671	0.0244034	0.0345609	0.0309514	0.0231168	0.00777298	0.0193569	0.0101063
FA(16:0)	serum	0.368314	0.440327	0.458944	0.320363	0.216461	0.380454	0.376956	0.343994	0.333578	0.291815	0.301623	0.178139	0.112621	0.0996585	0.190662	0.14398	0.12167	0.0915635	0.165848	0.198733	0.110631	0.0705066	0.0982047	0.117824
FA(16:1)	serum	0.503235	0.432388	0.479984	0.358493	0.225499	0.357088	0.278465	0.300921	0.260491	0.266781	0.241539	0.132065	0.0911231	0.106058	0.19322	0.115325	0.134826	0.169567	0.227386	0.100268	0.0796559	0.0274908	0.0446579	0.172175
FA(18:0)	serum	0.189666	0.223543	0.249124	0.164736	0.109277	0.192922	0.222792	0.163279	0.206015	0.181817	0.174501	0.131321	0.032066	0.0227389	0.0584547	0.0541772	0.0393429	0.0290311	0.0482378	0.0712442	0.032406	0.0185547	0.033264	0.031498
FA(18:1)	serum	0.209665	0.294079	0.31992	0.189486	0.0878561	0.235145	0.178456	0.176698	0.123489	0.124106	0.112939	0.0459148	0.0319273	0.0460748	0.100614	0.101621	0.0568344	0.0303311	0.0750681	0.0947973	0.0286978	0.00115405	0.000118952	0.0283573
FA(20:0)	serum	0.345748	0.36899	0.365538	0.313353	0.230695	0.292652	0.307479	0.268172	0.270194	0.317702	0.271836	0.227042	0.14758	0.136959	0.212838	0.228932	0.145891	0.0796653	0.149102	0.139537	0.117453	0.0274781	0.0917711	0.123832
FA(20:1)	serum	0.463375	0.432681	0.462236	0.420892	0.378929	0.342939	0.33661	0.302729	0.282581	0.349045	0.296214	0.227172	0.0483261	0.0530849	0.0717201	0.0731535	0.0404145	0.0213152	0.0577981	0.0583872	0.0202077	0.0269475	0.0213124	0.0172232
FA(20:2)	serum	0.210942	0.270512	0.327101	0.152342	0.0753854	0.23318	0.163112	0.170072	0.100316	0.0802412	0.0902073	0.0344182	0.0710189	0.0806227	0.0883125	0.0771005	0.0623184	0.0260817	0.0560966	0.0730754	0.0388477	0.0344308	0.0336948	0.0294804
FA(20:3)	serum	0.0797728	0.0761201	0.0755546	0.0594041	0.0658668	0.0908953	0.0798934	0.0808959	0.0844674	0.0785203	0.0700236	0.0473802	0.0461144	0.0288296	0.0336575	0.0250263	0.0268732	0.0223574	0.0345649	0.0290285	0.0217293	0.0418405	0.0293533	0.0164881
FA(20:4)	serum	0.00909099	0.00402245	0.00353451	0.00878212	0.00893763	0.0101705	0.00823157	0.0074668	0.0113366	0.0100059	0.0122769	0.00940168	0.000446676	0.00242744	0	0	0	0	0	0.000212779	0	0.00398467	0.00458612	0
FA(20:5)	serum	0.0795708	0.082931	0.0905003	0.0549034	0.0494058	0.0717671	0.0730896	0.0671556	0.0586107	0.0449006	0.0443938	0.00268474	0.0316881	0.0194571	0.028758	0.0414477	0.0199284	0.0157306	0	0.00402562	0.000918382	0	0	0.00205488
FA(22:1)	serum	0.315699	0.350843	0.377857	0.356532	0.284679	0.340635	0.334273	0.356301	0.261944	0.326663	0.297755	0.2425	0.108554	0.111276	0.175856	0.131066	0.104306	0.0259327	0.130085	0.0871867	0.076672	0.0517312	0.0526139	0.0535658
FA(24:1)	serum	0.260786	0.284941	0.295596	0.256414	0.208605	0.270402	0.285652	0.313245	0.253539	0.321385	0.279853	0.277517	0.105474	0.113171	0.112462	0.129137	0.125153	0.0832314	0.0974528	0.0822293	0.0596661	0.0855711	0.0602559	0.0803438
FA(14:0)	spleen	0.0588224	0.082327	0.0995782	0.0472674	0.0511176	0.0730927	0.0520036	0.0722268	0.0491319	0.0702363	0.0578621	0.0502483	0.0282304	0.0263171	0.00706247	0.0181669	0.0222132	0.063131	0.0251277	0.0101263	0.0280598	0.0259703	0.0296313	0.0310801
FA(16:0)	spleen	0.18698	0.161559	0.24859	0.128817	0.103105	0.253529	0.102014	0.146329	0.100738	0.165764	0.108021	0.0975163	0.0701983	0.0809862	0.0388973	0.0638963	0.0665734	0.178478	0.0872351	0.0163059	0.0654712	0.0439369	0.0465052	0.110991
FA(16:1)	spleen	0.149833	0.142624	0.184289	0.0925994	0.0506609	0.185075	0.0678625	0.123763	0.0619679	0.142452	0.0808401	0.0691791	0.0364735	0.0384892	0.0153374	0.0246433	0.0337778	0.160865	0.0624785	0.0105852	0.0372249	0.0130984	0.0196466	0.0791732
FA(18:0)	spleen	0.0968549	0.0864696	0.0909425	0.0800433	0.0488527	0.127237	0.0861159	0.115193	0.0840673	0.0890374	0.046039	0.0477448	0.0141026	0.0163624	0.00822294	0.0303272	0.0189173	0.0406612	0.0247812	0	0.022607	0.0159988	0.00107427	0.0254765
FA(18:1)	spleen	0.0547782	0.0219988	0.0954454	0.0313136	0.0164691	0.104059	0.0227489	0.0435942	0.0223158	0.0396894	0.0117582	0.0133996	0.00559505	0.0107043	0.000578517	0.00818255	0.00654461	0.0293883	0.00952512	0.000501341	0.00409427	0.00200669	0	0.00364342
FA(20:0)	spleen	0	0	0	0	0	0	0	0	0.0314935	0.00895705	0	0	0	0	0	0	0	0	0	0	0	0.0132365	0	0
FA(20:1)	spleen	0.114106	0.0309913	0.119774	0.0834932	0.0238244	0.0682448	0.02923	0.0101181	0.0246522	0.0693804	0.0250282	0.017059	0.00803741	0.00521986	0.0029431	0	0.0102879	0.0045964	0.00956563	0.000152917	0.012304	0.0219303	0.000445392	0.00597923
FA(20:2)	spleen	0.066218	0.0148764	0.0744054	0.044573	0.0207153	0.118163	0.0387591	0.0206367	0.0342128	0.0675893	0.0524801	0.0436598	0.0243667	0.0202582	0.0111201	0.00647918	0.0317162	0.0149097	0.0257632	0.00353446	0.0386277	0.065573	0.018276	0.0206828
FA(20:3)	spleen	0.0409273	0.0213494	0.0320089	0.0247582	0.0182512	0.075559	0.0243969	0.0145912	0.0259941	0.0440242	0.0387419	0.0228053	0.0131829	0.00754405	0.0103008	0.00568108	0.0138609	0.0120283	0.0139042	0	0.0135837	0.0540409	0.00998654	0.0195052
FA(20:4)	spleen	0	0.00212362	0.00246039	0	0.00144203	0.0110088	0.00209853	0.00239814	0.00270068	0.00295966	0.00589776	0.0022481	0.000882293	0	0.000663526	0	0	0	0.000307355	0	0	0.00851531	0.00144467	0.000411392
FA(20:5)	spleen	0	0	0	0	0	0	0	0	0	0	0	0	0	0	0	0	0	0	0	0	0	0	0	0
FA(22:1)	spleen	0	0.0298345	0.0804777	0.0434412	0.00231779	0	0.0159118	0.0139906	0.00284855	0	0	0.021796	0	0	0	0	0	0	0.00576839	0	0.0281565	1	0	0.00972911
FA(24:1)	spleen	0	0	0	0	0	0	0	0	0	0	0	0	0	0	0	0	0	0	0	0	0	0.0173304	0	0
FA(14:0)	WAT	0.0423742	0.0265961	0.0583732	0.0479331	0.0443526	0.0478242	0.0380085	0.037126	0.0439897	0.0461834	0.0251261	0.012645	0.0350264	0.0217595	0.0129022	0.0565717	0.030662	0.0185429	0.044054	0.0128142	0.00382008	0.000487839	0.00213536	0.0115185
FA(16:0)	WAT	0.117863	0.0741882	0.176183	0.153951	0.0561094	0.176817	0.0609964	0.0960553	0.0594068	0.0728781	0.028345	0.0181044	0.0681843	0.0770257	0.0667163	0.200921	0.14038	0.0860058	0.130494	0.0137831	0.00594356	0	0	0.0321623
FA(16:1)	WAT	0.0806365	0.0420044	0.145331	0.10056	0.0325539	0.0961491	0.0496495	0.0596524	0.0381616	0.0515755	0.0166349	0.00929041	0.0365796	0.034757	0.0240338	0.122507	0.0620748	0.0505209	0.0102244	0.000833314	0.00164679	0	0	0.00232444
FA(18:0)	WAT	0.0343036	0.0071313	0.0490678	0.0248213	0.0280039	0.0882723	0.0181772	0.036844	0.038789	0.0559067	0.0292442	0.0119227	0.00554716	0.00981044	0.00963757	0.0153952	0.0302587	0.00271168	0.0015708	0	0	0	0	0.00066056
FA(18:1)	WAT	0.0185945	0.00310824	0.0399985	0.0226992	0.00705518	0.0221326	0.00050548	0.00194966	0.00100572	0.00115428	0	0	0	0	0	0.00784379	0.00261394	0.00148341	0.0053556	0	0	0	0	0
FA(20:0)	WAT	0.00107605	0	0	0	0.00175404	0.00431023	0.000726727	0	0	0.00390132	0.000781091	0.00125898	0	0.000305179	0.00117626	0	0.00529604	0	0	0	0.00423164	0.00111791	0	0
FA(20:1)	WAT	0.0191594	0.018354	0.0477751	0.0411528	0.0128057	0.0289396	0	8.5559e-05	0.00571223	0.0160867	0.0104522	0.00272778	0.000281617	0	0.000299712	0	0.00552964	0	0	0.00125852	0	0	0.000154756	0
FA(20:2)	WAT	0.0217667	0.000815063	0.00405679	0.00410829	0.000810006	0.0107575	0.00785925	0.00340218	0.00463863	0.00247791	0.00256156	0.00056416	0.00340359	0.00636308	0	0.00411231	0.00389977	0	0.000622395	0	0	0	0.00181169	0
FA(20:3)	WAT	0.00128298	0.00666602	0.0103668	0.0147582	0.0025298	0.00775661	0.00746983	0.00119477	0.0126546	0.0118768	0.00473773	0.00443409	0.00523493	0.00135341	0.00408994	0	0.00453618	0.00046861	0.000917715	0	0	0	0	0
FA(20:4)	WAT	0	0.00404777	0	0	0.00382301	0	0.00240336	0.00120236	0.00153031	0.00189402	0	0	0.00141356	0.000604046	0	0	0.00224571	0	0	0.00311156	0	0	0	0.0010309
FA(20:5)	WAT	0.0130442	0.0101364	0.00204805	0.00579142	0.000758798	0.00523701	0.00570622	0.00818779	0.00377267	0.00628146	0.00182589	0	0.0107676	0.0065372	0.00150226	0.000676326	0.00165437	0.0127259	0.000573578	0	0	0	0	0.00200056
FA(22:1)	WAT	0.012926	0.0125611	0.0166801	0.000377357	0.0076316	0.0137525	0.00213144	0.00678941	0.00313295	0.0138491	0.00964892	0.00127348	0.00398972	0.00296218	0.00134723	0	0.00715628	0	0.00740845	0	0	0.000403685	0.000631819	0
FA(24:1)	WAT	0	0.027524	0.0291725	0	0.0065917	0.0109684	0.00446045	0.0202816	0	0.0138113	0.0193369	0.00536794	0.00194134	0	0	0	0	0.0465731	0	0	0	0	0.00540309	0.0068432
FA(14:0)	cere	0.217775	0.213924	0.213753	0.181209	0.162956	0.189454	0.170896	0.189394	0.183743	0.187671	0.136374	0.169783	0.156249	0.143732	0.152809	0.189919	0.153343	0.171911	0.136853	0.141081	0.148663	0.134701	0.185436	0.117096
FA(16:0)	cere	0.219055	0.235172	0.215418	0.201531	0.195532	0.2155	0.205564	0.204961	0.208178	0.204738	0.108888	0.197747	0.0976991	0.107456	0.108834	0.113599	0.10811	0.117547	0.10182	0.106429	0.0988643	0.0944514	0.209495	0.116831
FA(16:1)	cere	0.115161	0.11989	0.120309	0.0908643	0.0809036	0.11913	0.0668886	0.0856393	0.0792873	0.0735695	0.0191407	0.0592216	0.0209978	0.025541	0.0257569	0.0311981	0.0267207	0.0245116	0.0309474	0.0254833	0.0175667	0.0142118	0.0702204	0.0317248
FA(18:0)	cere	0.091835	0.094123	0.0942028	0.0768268	0.0811306	0.0795827	0.0899117	0.0867561	0.0891169	0.0862169	0.0294232	0.086372	0.0223393	0.0318916	0.0275702	0.0293365	0.0303877	0.0316087	0.0270299	0.0251176	0.024969	0.0281921	0.0875128	0.0358966
FA(18:1)	cere	0.0403774	0.0472329	0.0411905	0.0373015	0.0328138	0.0420862	0.0335413	0.0380126	0.0323817	0.0321933	0.00533686	0.0259255	0.00383095	0.0055181	0.00593624	0.00487793	0.00743891	0.00510231	0.00471	0.00739655	0.0037681	0.000882728	0.021113	0.00633471
FA(20:0)	cere	0.068346	0.0647398	0.0158047	0.041766	0.00883979	0	0.0283893	0.0216351	0.106696	0.0781104	0.028182	0.0336463	0.0348703	0.117691	0.033479	0.0481339	0.046535	0.0407049	0.0454814	0.0573052	0.0263346	0.0274596	0.0866379	0.0386645
FA(20:1)	cere	0.170591	0.159339	0.167411	0.125829	0.12982	0.126602	0.150861	0.14501	0.147701	0.104581	0.0667739	0.109781	0.0860267	0.0823036	0.0829761	0.100218	0.0882417	0.080039	0.0803183	0.0868516	0.065998	0.0774313	0.126929	0.0804296
FA(20:2)	cere	0.168328	0.161825	0.167072	0.134584	0.134137	0.133534	0.192413	0.154212	0.174993	0.114149	0.0917546	0.127468	0.0696306	0.084319	0.0949222	0.0961918	0.0973725	0.089555	0.100197	0.08432	0.0809653	0.0939847	0.134957	0.0966459
FA(20:3)	cere	0.158477	0.159746	0.160051	0.128801	0.145131	0.129351	0.164053	0.171841	0.176219	0.160146	0.0946211	0.135904	0.0986469	0.0907851	0.099961	0.0974277	0.0890075	0.109835	0.0951935	0.0929223	0.0933053	0.110554	0.15353	0.106748
FA(20:4)	cere	0.0196562	0.0167485	0.0171766	0.0170826	0.0147912	0.011795	0.0160083	0.0170709	0.0161751	0.0183068	0.00757186	0.0216069	0.00421913	0.00374998	0.00333762	0.00437636	0.00504103	0.00414809	0.00224307	0.00374477	0.00400777	0.00633486	0.0218364	0.00702302
FA(20:5)	cere	0.0628514	0.0660482	0.0651772	0.0524345	0.0558324	0.0501985	0.076085	0.0660686	0.0767498	0.0666395	0.0420126	0.0580833	0.0373892	0.0430482	0.0297979	0.0386398	0.0414555	0.0337803	0.0317485	0.0393698	0.0382941	0.0358533	0.0630156	0.0401484
FA(22:1)	cere	0.103392	0.134236	0.0660943	0.0592258	0.0949389	0.0641442	0.0636595	0	0.0874025	0.0583498	0.0366004	0.0672853	0.0471325	0	0.0853031	0.0715283	0.0708937	0.0747627	0.0419398	0.0573791	0.0448197	0.0374632	0.0667225	0.0442769
FA(24:1)	cere	0	0	0	0.00843147	0	0.0257484	0	0.00789967	0.0447582	0	0.00771587	0.00594429	0.00942177	0.0303047	0	0	0	0	0	0	0	0	0	0
FA(14:0)	hippo	0.139759	0.19501	0.220094	0.217571	0.216953	0.172131	0.182222	0.247725	0.255063	0.235265	0.232952	0.179076	0.145033	0.102376	0.142802	0.140706	0.132244	0.136733	0.161139	0.181552	0.111778	0.118925	0.109606	0.123309
FA(16:0)	hippo	0.240018	0.243517	0.252113	0.228374	0.227977	0.224271	0.219613	0.22728	0.242012	0.230475	0.223677	0.225497	0.123413	0.114302	0.134538	0.140662	0.119263	0.135957	0.109158	0.136178	0.125444	0.124	0.12646	0.135587
FA(16:1)	hippo	0.0130817	0	0.0217235	0.0270507	0.00939499	0.035565	0.0255806	0.0292654	0.00319737	0.0354156	0.0162295	0.0152246	0.000345582	0.000574296	0	0.0108941	0.00591745	0	0	0	0	0.00920735	0	0
FA(18:0)	hippo	0.0896301	0.089962	0.08986	0.071133	0.0770759	0.0791517	0.084221	0.090811	0.0944527	0.0956363	0.0878551	0.0893984	0.0232804	0.0201555	0.0195002	0.0303256	0.0263835	0.0296141	0.0239929	0.0257161	0.0256132	0.0281575	0.0206806	0.0262009
FA(18:1)	hippo	0.0436893	0.0446941	0.0497067	0.0356453	0.0341177	0.0404069	0.036613	0.0331712	0.0456656	0.0391025	0.0314154	0.0274371	0.00137427	0.00348769	0.00351704	0.00536305	0.00450339	0.00625452	0.00324961	0.00775048	0.00306107	0.00385876	0.00571364	0.00380633
FA(20:1)	hippo	0.10096	0.129368	0.11669	0.0607954	0.0834325	0.0844178	0.0913534	0.0914403	0.12634	0.0908187	0.102591	0.0920776	0.0376828	0.0772691	0.0590632	0.0665669	0.0719494	0.0568524	0.0428471	0.0585784	0.0451746	0.0379462	0.0495294	0.0404599
FA(20:2)	hippo	0	0	0.0635545	0	0	0	0.157637	0.160789	0	0.144531	0.122368	0.0133966	0.0356758	0	0.0937729	0	0.0321307	0	0.0536898	8.9837e-05	0.0255274	0	0	0
FA(20:3)	hippo	0.17012	0.151423	0.15213	0.123626	0.12897	0.102526	0.132404	0.117159	0.189148	0.0401363	0.137403	0.13019	0.069126	0.0869726	0.0737449	0.0932375	0.107055	0.0930018	0.0634899	0.08065	0.0868682	0.0778829	0.0740813	0.0766368
FA(20:4)	hippo	0.0131666	0.0137884	0.0109562	0.00650012	0.00922723	0.00742939	0.0120059	0.0115544	0.0132904	0.0134421	0.0131234	0.0123895	0.000996121	0.00168261	0.000185394	0.0011928	0.00175622	0.00217776	0.0018007	0.00169527	0.00231434	0.00372821	0.00282386	0.00379024
FA(20:5)	hippo	0.062603	0	0.0210877	0	0.0304008	0.0244927	0.0352744	0	0.000565152	0.0330027	0.0376029	0	0	0	0.00326621	0.0139785	0	0	0.0134215	0.0347457	0.0146999	0	0.0414938	0.0154047
FA(22:1)	hippo	0	0	0	0	0	0	0	0	0	0	0	0	0	0	0	0	0	0	0.0371997	0	0	0.084191	0	0
FA(24:1)	hippo	0	0	0	0	0	0	0	0	0	0	0	0	0	0	0	0	0	0	0	0	0	0	0	0
FA(14:0)	olf	0.139759	0.178981	0.244378	0.212114	0.192883	0.206986	0.276284	0.198513	0.196114	0.145995	0.199181	0.229711	0.120181	0.150559	0.160733	0.16142	0.16385	0.140815	0.147149	0.146218	0.1732	0.178793	0.143138	0.126735
FA(16:0)	olf	0.276768	0.288394	0.32404	0.277826	0.277738	0.28423	0.286862	0.262834	0.285468	0.261713	0.2775	0.270432	0.129181	0.149035	0.164989	0.152483	0.166058	0.143898	0.138152	0.151328	0.168097	0.17747	0.173857	0.159758
FA(16:1)	olf	0.19687	0.175559	0.198444	0.1638	0.161632	0.188813	0.164768	0.167342	0.176889	0.0897625	0.137957	0.151751	0.0624202	0.0603957	0.0787341	0.0862354	0.0900563	0.0626353	0.0636208	0.0783648	0.0834616	0.0854968	0.0833662	0.0682695
FA(18:0)	olf	0.103528	0.111472	0.108937	0.101425	0.0994707	0.0913153	0.100799	0.0879062	0.104757	0.107653	0.102691	0.104833	0.0304683	0.0361658	0.0368859	0.0371638	0.0386617	0.0366097	0.0311688	0.0353442	0.033932	0.0391615	0.0388689	0.0427271
FA(18:1)	olf	0.0878298	0.080673	0.0886509	0.0695355	0.0668819	0.0819996	0.0761476	0.0641078	0.0848481	0.0508207	0.0647556	0.0649284	0.0154571	0.0216841	0.0278079	0.027599	0.0275261	0.0197064	0.0217486	0.0246158	0.0242155	0.0248434	0.0241683	0.0226262
FA(20:0)	olf	0.016237	0	0.0163339	0.0462806	0	0	0.0453981	0.0407547	0	0.0670633	0.0387172	0.0307689	0.0244543	0.0157447	0	0	0	0.0258103	0.0280657	0.0189155	0.0304005	0.0529223	0.0838925	0
FA(20:1)	olf	0.168937	0.146027	0.169353	0.106512	0.106115	0.104381	0.132594	0.157663	0.193771	0.106512	0.127184	0.122987	0.0551394	0.0637677	0.0879763	0.111999	0.0873859	0.0587398	0.076782	0.0849874	0.0528629	0.0992414	0.0743938	0.0917779
FA(20:2)	olf	0.243972	0.219533	0.237307	0.149678	0.165822	0.176909	0.207907	0.219853	0.231036	0.177541	0.181404	0.187936	0.0970713	0.118993	0.135313	0.138532	0.149409	0.0940638	0.131249	0.161572	0.161357	0.13569	0.141675	0.132784
FA(20:3)	olf	0.184039	0.183248	0.174772	0.131726	0.139312	0.145113	0.171904	0.161969	0.197755	0.157876	0.156023	0.150935	0.0879946	0.091989	0.128732	0.114883	0.105732	0.0909704	0.124336	0.120033	0.125575	0.140053	0.137678	0.113475
FA(20:4)	olf	0.023472	0.0220445	0.0213778	0.0190812	0.0161618	0.0149486	0.0202631	0.0182738	0.0221791	0.0231974	0.0224868	0.0257947	0.00440258	0.00537037	0.00510226	0.00671771	0.00647561	0.00713143	0.00461863	0.00573706	0.00753411	0.0101728	0.0086691	0.00701953
FA(20:5)	olf	0.0369711	0.0396659	0.044294	0.0305711	0.0320585	0.035169	0.0496361	0.0493105	0.061284	0.056142	0.0560602	0.0496148	0.0149236	0.0162717	0.0208357	0.025519	0.023619	0.0135682	0.0174266	0.0367334	0.0329623	0.0301582	0.0411162	0.0312904
FA(22:1)	olf	0.0159706	0	0.0121847	0	0	0	0.0726142	0.0628734	0	0.0463391	0	0	0	0	0.00188259	0.0547862	0.00153019	0.0168723	0.0588875	0.0242046	0.0345029	0.0501765	0	0.0117889
FA(24:1)	olf	0	0	0	0	0	0	0	0	0	0	0	0	0	0	0	0	0	0	0	0	0	0	0	0
FA(14:0)	pons	0.241177	0.204625	0.205707	0.158998	0.197042	0.184211	0.199166	0.212742	0.198297	0.216272	0.17875	0.240659	0.166248	0.158688	0.142192	0.188452	0.19154	0.174522	0.157251	0.173536	0.17171	0.148117	0.155518	0.136992
FA(16:0)	pons	0.180929	0.177261	0.183803	0.181114	0.163262	0.159408	0.183791	0.156838	0.181705	0.193169	0.188733	0.192332	0.073288	0.0850604	0.0746402	0.101253	0.0960421	0.0891208	0.0881884	0.0806404	0.091685	0.0881391	0.0808098	0.082026
FA(16:1)	pons	0.111508	0.121989	0.128478	0.0847081	0.0959546	0.118431	0.0874744	0.0713278	0.0793036	0.0965561	0.0714678	0.0826081	0	0.0254687	0.029349	0.00435474	0.0316878	0.0390094	0.0278462	0.026858	0.031197	0	0.0231178	0.0276262
FA(18:0)	pons	0.0719145	0.077284	0.077744	0.0777921	0.0759946	0.0635485	0.0732153	0.0599562	0.0722268	0.0704266	0.0715872	0.0777982	0.015164	0.0194019	0.0160563	0.0185703	0.0212696	0.0177577	0.017911	0.0240674	0.0173527	0.0174625	0.0199531	0.01974
FA(18:1)	pons	0.0266101	0.0309012	0.0302675	0.0403759	0.0263168	0.0318742	0.0276911	0.0282062	0.0271976	0.0243372	0.0238122	0.0254258	0	0.0014987	0.00360508	0.00297963	0.00204402	0.00181446	0.00280944	0.00379402	0.000611187	0	0	0.00229401
FA(20:1)	pons	0.0541213	0.0630828	0.0637213	0.08671	0.0534456	0.0459526	0.0744992	0.0523661	0.0607976	0.0480527	0.0539371	0.0559633	0.0170149	0.0242175	0.018985	0.0326933	0.032269	0.0288248	0.0269802	0.0234171	0.0254114	0.0364133	0.0272984	0.0235214
FA(20:2)	pons	0.00460292	0.0819171	0.0892418	0.115677	0.0766712	0.0519871	0.115638	0.0905408	0.0499107	0.108556	0.0850714	0.0955194	0.0286852	0.025698	0.0412055	0	0.0430631	0.0398203	0.0502766	0.0379192	0.0831845	0.0163777	0.0359086	0.0406615
FA(20:3)	pons	0.0691478	0.0829033	0.0889851	0.0814534	0.0759441	0.0722414	0.01458	0.063837	0.0873554	0.0903005	0.10079	0.0880793	0.0305207	0.0407155	0.0357435	0.0611146	0.0425344	0.0474319	0.0470407	0.0426563	0.0443633	0.0371253	0.0404712	0.0433277
FA(20:4)	pons	0.0152023	0.0117706	0.0131992	0.0120905	0.0102044	0.00846661	0.0123371	0.0114108	0.0136791	0.0119188	0.0146575	0.0145523	0.00343641	0.00260424	0.00209258	0.00394761	0.00241051	0.00451383	0.00212566	0.00170952	0.0024522	0.00643253	0.00314258	0.00297519
FA(20:5)	pons	0.0105835	0.0545444	0.052128	0.0257633	0.0529293	0.0581473	0.0559938	0.0524582	0.063843	0.0542504	0.0595693	0.0448502	0.0355944	0.032673	0.0347972	0.0164077	0.036975	0.0123628	0.0390424	0.042783	0.0353547	0.0365169	0.0419673	0.0302674
FA(22:1)	pons	0.0106828	0.0380404	0	0	0.00704361	0	0	0	0	0	0	0	0	0	0.00654437	0.0105719	0.00786118	0	0	0	0	0	0	0.00847083
FA(24:1)	pons	0	0	0	0	0	0	0	0	0	0	0	0	0	0	0	0	0	0	0	0	0	0	0	0
FA(14:0)	mid	0.262703	0.248734	0.269549	0.241733	0.20474	0.222827	0.241389	0.257805	0.267684	0.24841	0.236583	0.207036	0.216657	0.194727	0.182658	0.243246	0.222154	0.189726	0.17636	0.227295	0.203559	0.1913	0.173458	0.17257
FA(16:0)	mid	0.194096	0.208967	0.212022	0.186886	0.175891	0.189677	0.212033	0.195613	0.203997	0.208144	0.205559	0.195276	0.0987614	0.10415	0.102604	0.128947	0.12521	0.0877378	0.1217	0.116061	0.117603	0.116487	0.100226	0.105478
FA(16:1)	mid	0.124273	0.134498	0.128584	0.106558	0.0897525	0.104823	0.102604	0.0919743	0.10396	0.0958236	0.0991649	0.0799421	0.0278491	0.0333268	0.0347769	0.0524625	0.0401198	0.0382995	0.0426629	0.0359817	0.0392918	0.0244923	0.0312006	0.0332448
FA(18:0)	mid	0.0861653	0.0905993	0.0861011	0.0712442	0.0628898	0.0672038	0.0818964	0.0773956	0.0793225	0.0809331	0.0735689	0.0724968	0.0191353	0.0244232	0.0252041	0.0367263	0.0313842	0.0276646	0.0230277	0.0254831	0.02488	0.0262331	0.0250319	0.0263356
FA(18:1)	mid	0.0299209	0.0308791	0.0305013	0.026627	0.0264475	0.0276122	0.0291825	0.0316895	0.0248617	0.0316913	0.0256087	0.0250412	0.00222325	0.00327798	0.00207599	0.00484861	0.00541402	0.00591144	0.00561946	0.00690956	0.00767466	0.00211749	0.00217207	0.00338962
FA(20:0)	mid	0	0.00332719	0.0285392	0	0	0	0.057139	0	0.0435349	0.00264325	0.0433849	0.0243129	0	0	0.0257035	0.059782	0.0343836	0.0324663	0	0.0311228	0.0131285	0	0.0274515	0.0336154
FA(20:1)	mid	0.0779424	0.0707944	0.0792608	0.0638563	0.0555927	0.063777	0.0867563	0.0794616	0.0804117	0.0735317	0.0598416	0.0670157	0.0345999	0.0285177	0.0295199	0.0461878	0.0424806	0.0356385	0.0566767	0.0288978	0.0374886	0.036092	0.03134	0.0317079
FA(20:2)	mid	0.113946	0.119275	0.113995	0.0927819	0.0743503	0.0895723	0.122968	0.097763	0.104547	0.107224	0.117896	0.0802488	0.0535273	0.0551102	0.0535473	0.0651734	0.0672622	0.0631043	0.0868389	0.0606114	0.0651449	0.0595355	0.0530927	0.0488673
FA(20:3)	mid	0.108998	0.0901591	0.0993337	0.0771988	0.0801423	0.078894	0.118119	0.0979802	0.0979674	0.107171	0.108219	0.0902924	0.0453587	0.0468381	0.0565627	0.0718149	0.063664	0.0656564	0.0811295	0.0555086	0.0586209	0.0650943	0.0504511	0.052281
FA(20:4)	mid	0.0182006	0.0130335	0.0149401	0.0105248	0.00869545	0.00727199	0.0138102	0.0120089	0.0118616	0.0171793	0.013174	0.0115408	0.00349717	0.00269443	0.00320672	0.00325574	0.004661	0.00278953	0.00414944	0.00231087	0.00601939	0.00483715	0.00525982	0.00337332
FA(20:5)	mid	0.0588157	0.0538455	0.0527232	0.0360134	0.0378087	0.0368781	0.0101782	0.019589	0.0470339	0.0531456	0.0500238	0.0418531	0.0308222	0.0349845	0.0338234	0.0347694	0.0388509	0.032155	0.0260161	0.0326378	0.0341042	0.0122034	0.0148315	0.0267074
FA(22:1)	mid	0.0219208	0.0465867	0.05554	0.0248156	0.0330596	0.0508689	0.0736427	0.0345355	0.0736485	0.0536761	0.0406926	0.026222	0.0197768	0.0253528	0.0106261	0.0252872	0.0214818	0.023298	0	0.0237405	0.0200459	0	0.0158205	0.0238608
FA(24:1)	mid	0.0091582	0	0.0195984	0	0	0	0	0	0	0	0	0	0	0	0	0	0.0210312	0	0	0	0	0	0	0

## Sheet: 13C enrichments of FFAs
Fatty acid	BAT_24h_12w_1	BAT_24h_12w_2	BAT_24h_12w_3	BAT_24h_12w_4	BAT_24h_12w_5	BAT_24h_12w_6	BAT_24h_78w_1	BAT_24h_78w_2	BAT_24h_78w_3	BAT_24h_78w_4	BAT_24h_78w_5	BAT_24h_78w_6	BAT_6h_12w_1	BAT_6h_12w_2	BAT_6h_12w_3	BAT_6h_12w_4	BAT_6h_12w_5	BAT_6h_12w_6	BAT_6h_78w_1	BAT_6h_78w_2	BAT_6h_78w_3	BAT_6h_78w_4	BAT_6h_78w_5	BAT_6h_78w_6	cortex_24h_12w_1	cortex_24h_12w_2	cortex_24h_12w_3	cortex_24h_12w_4	cortex_24h_12w_5	cortex_24h_12w_6	cortex_24h_78w_1	cortex_24h_78w_2	cortex_24h_78w_3	cortex_24h_78w_4	cortex_24h_78w_5	cortex_24h_78w_6	cortex_6h_12w_1	cortex_6h_12w_2	cortex_6h_12w_3	cortex_6h_12w_4	cortex_6h_12w_5	cortex_6h_12w_6	cortex_6h_78w_1	cortex_6h_78w_2	cortex_6h_78w_3	cortex_6h_78w_4	cortex_6h_78w_5	cortex_6h_78w_6	heart_24h_12w_1
FA(14:0)	0.0376453	0.0571854	0.0502502	0.0632901	0.0423973	0.0652508	0.0195447	0.046751	0.0179365	0.0294154	0.0112801	0.01966	0.0338653	0.0373757	0.0359486	0.0418749	0.035491	0.0515644	0.0178242	0.0111615	0.00918641	0.00674499	0.0113177	0.0175447	0.0983409	0.0949298	0.0911447	0.0828363	0.0293309	0.0245631	0.121627	0.118891	0.144325	0.0664799	0.0816659	0.0232213	0.053362	0.0540368	0.0786209	0.0836619	0.0624067	0.027152	0.0647633	0.075945	0.0619756	0.0627192	0.0559108	0.0318194	0.0354419
FA(16:0)	0.201053	0.267565	0.245698	0.30225	0.154136	0.302059	0.064402	0.214314	0.0543415	0.120165	0.0434001	0.0716273	0.177148	0.254221	0.235034	0.285424	0.247292	0.293183	0.107691	0.0369716	0.0485777	0.0234489	0.0379004	0.137009	0.131287	0.124041	0.128974	0.110127	0.106785	0.101484	0.132138	0.126912	0.130201	0.127148	0.123534	0.106021	0.0603835	0.0717758	0.0681188	0.0753187	0.0769263	0.0678953	0.0628358	0.0659759	0.0675968	0.0715188	0.077497	0.079141	0.160993
FA(16:1)	0.128872	0.206608	0.15155	0.191423	0.0940809	0.195128	0.0430251	0.146029	0.0342851	0.0906997	0.0233159	0.043281	0.0843642	0.129698	0.116853	0.165118	0.127507	0.179811	0.052241	0.0143368	0.0169001	0.00638203	0.00815681	0.0420842	0	0.00271892	0.00206156	0	0.00155556	0.00279123	0.000545389	0.000413124	0	0.000976948	0	0.000416515	0	0	0	0	0	7.72994e-05	0.0011435	0.000587421	0.000438906	0	0	0.000188512	0.138773
FA(18:0)	0.124134	0.146474	0.127772	0.213706	0.0796885	0.174486	0.0449736	0.112826	0.028849	0.0659314	0.0346067	0.0415327	0.0872535	0.166801	0.146241	0.172879	0.143674	0.130666	0.0382576	0.00909945	0.0222339	0.00785675	0.0125742	0.0514891	0.0331137	0.0314671	0.0333607	0.0268299	0.026443	0.0248079	0.033107	0.0327495	0.0359687	0.0360002	0.0320858	0.0312982	0.00570778	0.00868713	0.00684754	0.00828648	0.0071483	0.00888198	0.00536314	0.00656169	0.00554212	0.00766494	0.00646871	0.00986612	0.0187487
FA(18:1)	0.0363688	0.0608896	0.0722391	0.0966511	0.0259689	0.0854744	0.00826826	0.0494228	0.00542795	0.0182463	0.00277191	0.00614386	0.0205563	0.0512777	0.0487333	0.0713681	0.0462213	0.05793	0.00846667	0.00151032	0.00199768	0	0	0.0049098	0.0171575	0.0160096	0.0180821	0.0145925	0.0122459	0.0155193	0.0138887	0.0157527	0.0161765	0.0159832	0.0104286	0.00898048	0.000268373	0.000676859	0.000430041	0.000251179	0.000627589	0.000319737	0.000346835	0.000417908	0.000706055	0.000346345	0.000493349	0.000770967	0.0938923
FA(20:0)	0.000903721	0.0687365	0.0548828	0.0921467	0.000404646	0.0693714	0.000782545	0.000317164	0.000103501	0.00117139	0.000887474	0.000216565	0.0301334	0.0480431	0.048586	0.00804398	0.00153658	0.0202762	0	0	0	0	0	0	0	0	0	0	0	0	0	0	0	0	0	0	0.000931277	0	0.000435461	0	0	0	0	0	0	0	0	0	0.120694
FA(20:1)	0.0161297	0.0369235	0.0336192	0.0591908	0.0115844	0.0231723	0.00770718	0.0101841	0.00101552	0.0186262	0.015735	0.00727062	0.00039257	0.00049488	0.000873151	0.000267223	0.00118389	0.000575052	0.000198549	0.000208614	0	0	2.72872e-05	4.80995e-05	0.00860641	0.00826824	0.0085709	0.00773182	0.00769231	0.00710102	0.00860894	0.0105532	0.00786615	0.00918125	0.00958746	0.00897844	0.00414466	0.00516643	0.00398678	0.00626026	0.00465262	0.00453639	0.00321858	0.00317049	0.00428016	0.00498918	0.00415108	0.0053722	0.173534
FA(20:2)	0.00223828	0.00256604	0.00364514	0.00323031	0.00187091	0.00512936	0.00127594	0.00203469	0.000189279	0.00135925	0.000827072	0.00051354	0.00126322	0.00111256	0.00148174	0.00138718	0.00182544	0.000689968	0.000200576	0.000436276	0.000543771	0.000347989	0.000692857	0.0010743	0.0126974	0.0142444	0.0127068	0.00246117	0	0.00695958	0.00122472	0.0149007	0.0144061	0.00359396	0.012668	0.0112963	8.54182e-05	0	0.000388048	0.000369539	3.64e-06	0	0.0104031	0.00797744	0.0078541	0.0090793	0.0123465	0.0083067	0.0713513
FA(20:3)	0.00156814	0.00260988	0.00186202	0.00157562	0.00199057	0.00287827	0.00130987	0.00173693	0.000791481	0.00189761	0.000834861	0.000945902	0.000998912	0.00094873	0.00105041	0.000726995	0.00138591	0.00118188	0.000350854	0.000132303	0.000296958	0.000573162	0.000377541	0.000350811	0.0115263	0.0118468	0.0133453	0.00920821	0.0116312	0.00906068	0.0129602	0.0114236	0.0119541	0.0129375	0.0104546	0.00849302	0.00703353	0.00738671	0.00678885	0.00690202	0.00615401	0.00630571	0.00513107	0.00610819	0.00662192	0.00774739	0.00777541	0.00694911	0.00294893
FA(20:4)	5.88096e-05	0.000211805	0.000129887	8.565e-06	8.57116e-05	0.000141049	4.47324e-05	3.70146e-05	1.14749e-05	0.000156635	0.000156667	0.000411726	8.43e-06	0	0	0	7.18774e-05	1.125e-05	0	0	0.000223451	0	0	0	0.00156424	0.00131954	0.00125026	0.00101617	0.00109789	0.000883222	0.0013943	0.00134145	0.00133458	0.00153932	0.00148391	0.00148163	0.000130644	0.000237914	0.000198472	0.000343477	0.000399207	0.000321819	0.000110482	0.000193287	0.000204114	0.000270538	0.000387719	0.000260763	0
FA(20:5)	0.00266101	0.00241269	0.000620554	0.00145551	0.00148984	0.00211212	0.000714964	0.00159873	0.00105153	0.00123203	0.000457068	0.000470656	0.000168798	0.000751459	0.000329643	0.000321014	0.000721094	0.000311866	0.000147582	0	0	0	0	0.000252739	0.000207695	0.00140962	0.000273315	1.87031e-05	0	0	0	0	0	0	0	0.00165865	0.000482422	0	0	0	0.00106181	0	0	0	0	0	0	0	0.000596806
FA(22:1)	0.00298468	0.00307305	0.0037411	0.0028589	0.00139155	0.00486597	0.00130568	0.000444827	0	0.00193806	0.0010914	0.000877459	0.000935558	0.00123936	0.00192719	0.000620068	0.000772768	0.00114976	0.00102066	0.000275218	0.00123851	0.00042936	0.000495046	0.00063437	0	0	0	0	0	0	0	0	0	0	0	0	0.00104015	0	0	0	0.00105474	0.00146637	0	0	0	0	0.0043041	0	0.104066
FA(24:1)	0	0.00307196	0.0033831	0	0.00254134	0.00342972	0.00431112	0.0016469	0	0.00132102	0.00175519	0.000385555	0.00176188	0.000925129	0.0010717	0.000254609	0.00228112	0.0015688	0.000138574	0	0	0.000744823	0.00125113	0.000803041	0	0	0	0	0	0	0	0	0	0	0	0	0	0	0	0	0	0	0	0	0	0	0	0	0.00754855
[truncated: 335 more columns]
