# Supplementary material for: Unraveling Tissue‐Specific Fatty Acid Biosynthesis and Inter‐Tissue Crosstalk in Mice through Stable‐Isotope Tracing Metabolomics
Source: Adv Sci (Weinh). 2025 May 30;12(31):e03662. doi: 10.1002/advs.202503662 (PMC12376646; doi:10.1002/advs.202503662)
Supplement: Supplementary file 6 — Supplemental Table 5 [file ADVS-12-e03662-s003.xlsx]

## Sheet: pseudo relative synthesis rate
Fatty acid	sample	BAT	heart	intestine	kidney	liver	lung	muscle	spleen	WAT	cortex	cere	hippo	olf	pons	mid	FAMetA output
FA(14:0)	24h_12w_1	0.0836948	0.0441182	0.0335617	0.11082	0.218491	0.0968932	0.0202877	0.023674	0.0127598	0.0023358	0.0308543	0.0036945	0.0201165	0.00635604	0.0340528	synthesis (S)
FA(14:0)	24h_12w_2	0.111712	0.0496669	0.0164291	0.0609305	0.151813	0.0954559	0.0304777	0.0561727	0.0135008	0.00240961	0.0277518	0.00327309	0.0250032	0.0160031	0.0376805	synthesis (S)
FA(14:0)	24h_12w_3	0.146923	0.078618	0.0307404	0.129936	0.161339	0.204153	0.0227763	0.0531477	0.0223064	0.00181271	0.0241543	0.00560847	0.0309634	0.0151006	0.0311358	synthesis (S)	Note：
FA(14:0)	24h_12w_4	0.122	0.0455684	0.0246024	0.116378	0.0917579	0.074254	0.0151446	0.0229052	0.0153046	0.00191314	0.0261508	0.00401823	0.0255114	0.00693616	0.034926	synthesis (S)	BAT: brown adipose tissue
FA(14:0)	24h_12w_5	0.0559203	0.0556544	0.0242214	0.0738129	0.103772	0.0705874	0.0137127	0.03301	0.0149551	0.00132191	0.0198211	0.00566134	0.029137	0.0169789	0.0401804	synthesis (S)	WAT: white adipose tissue
FA(14:0)	24h_12w_6	0.128905	0.0315941	0.0208158	0.0705386	0.138931	0.0803544	0.0285098	0.0252344	0.0222933	0.00294538	0.0259223	0.00365633	0.0229725	0.0145666	0.0302032	synthesis (S)	intestine: small intestine
FA(14:0)	24h_78w_1	0.020535	0.0276221	0.00614174	0.0325308	0.107356	0.0566922	0.0139687	0.0270702	0.00823248	0.00215562	0.0222949	0.00502818	0.0323514	0.012048	0.0282292	synthesis (S)	mid: midbrain
FA(14:0)	24h_78w_2	0.0719906	0.0283466	0.0567206	0.0837719	0.132977	0.10902	0.011975	0.048324	0.0119898	0.00193529	0.015107	0.00500947	0.0249712	0.0120458	0.0274664	synthesis (S)	cere: cerebellum
FA(14:0)	24h_78w_3	0.0170918	0.0340703	0.0224974	0.0552255	0.0829037	0.0576813	0.0135612	0.0259976	0.00903155	0.00289808	0.0197771	0.00361835	0.0160826	0.0116787	0.0311876	synthesis (S)	olf: olfactory bulb
FA(14:0)	24h_78w_4	0.0591107	0.0405101	0.0264414	0.0659671	0.09975	0.0989848	0.0186972	0.0458624	0.0172438	0.0019196	0.0181557	0.00557585	0.0229873	0.0147022	0.0333337	synthesis (S)	hippo: hippocampus
FA(14:0)	24h_78w_5	0.0104696	0.0378329	0.0080661	0.0657967	0.10952	0.0712866	0.0112562	0.027354	0.00658442	0.00241964	0.0218381	0.00552018	0.0271978	0.0161661	0.034408	synthesis (S)
FA(14:0)	24h_78w_6	0.0245897	0.032691	0.0189724	0.0513042	0.0650455	0.0679097	0.00554649	0.0225889	0.0049747	0.00212395	0.0235809	0.0050091	0.0235428	0.0160643	0.0229355	synthesis (S)
FA(14:0)	6h_12w_1	0.0630984	0.0126229	0.00767756	0.0549689	0.0571359	0.0358882	0.00650857	0.0101434	0.00995178	0.00126743	0.0156486	0.00284586	0.0192631	0.0109089	0.0309915	synthesis (S)
FA(14:0)	6h_12w_2	0.0941139	0.0455021	0.0103203	0.0405819	0.0664016	0.0402266	0.00522815	0.0121518	0.00656367	0.000966455	0.0155942	0.00186703	0.0199248	0.0118886	0.0251603	synthesis (S)
FA(14:0)	6h_12w_3	0.0823523	0.00956833	0.00436949	0.0102069	0.0889042	0.0325613	0.00719615	0.00323157	0.00652184	0.00141899	0.0203498	0.00195657	0.0174175	0.010633	0.016503	synthesis (S)
FA(14:0)	6h_12w_4	0.100352	0.00878517	0.00299433	0.133791	0.0412257	0.0297089	0.00422803	0.010752	0.0171969	0.00104552	0.0238964	0.00191303	0.0148283	0.00632293	0.019507	synthesis (S)
FA(14:0)	6h_12w_5	0.0690258	0.0091822	0.00299775	0.0570134	0.0441527	0.0348824	0.00504741	0.0101379	0.0123994	0.000883498	0.0228918	0.00726613	0.0194144	0.0120696	0.0232092	synthesis (S)
FA(14:0)	6h_12w_6	0.0994452	0.0153662	0.00679003	0.0584407	0.0121544	0.0321408	0.0125148	0.0405802	0.015773	0.000662746	0.0240408	0.0019639	0.0268593	0.012485	0.0267041	synthesis (S)
FA(14:0)	6h_78w_1	0.0217501	0.0224658	0.0063383	0.0704094	0.0457795	0.0415289	0.00561019	0.0109018	0.0246676	0.00138263	0.0147487	0.00551883	0.0156877	0.0117662	0.0262783	synthesis (S)
FA(14:0)	6h_78w_2	0.00994179	0.00872936	0.00326636	0.0153037	0.0437506	0.024607	0.00330622	0.00710813	0.00285982	0.00193931	0.0163279	0.00354218	0.0222365	0.0106051	0.025328	synthesis (S)
FA(14:0)	6h_78w_3	0.00783013	0.0194327	0.00829329	0.0236649	0.0364523	0.0264842	0.00387945	0.0120676	0.00169522	0.00148788	0.0188517	0.00215259	0.0226943	0.00932905	0.0257164	synthesis (S)
FA(14:0)	6h_78w_4	0.00607455	0.0103408	0.000334812	0.0196102	0.0318615	0.0207022	0.00303168	0.00839251	9.10675e-05	0.00142135	0.0179935	0.00181548	0.0204406	0.00387374	0.0173958	synthesis (S)
FA(14:0)	6h_78w_5	0.0123228	0.0128344	0.000411385	0.0653818	0.0346947	0.0349317	0.00444289	0.0170977	0.000509241	0.00162972	0.0218271	0.00216118	0.0173054	0.0117294	0.0257345	synthesis (S)
FA(14:0)	6h_78w_6	0.0204354	0.01417	0.00488877	0.0731447	0.0546082	0.0565481	0.00450473	0.0149981	0.00399203	0.00126653	0.0206923	0.00674355	0.0191509	0.0132111	0.0282175	synthesis (S)
FA(16:0)	24h_12w_1	0.0587146	0.00788534	0.0173202	0.0571394	0.0772727	0.104684	0.0141505	0.024942	0.0152445	0.0289212	0.0542591	0.0152204	0.0354699	0.0134502	0.0326715	synthesis (S)
FA(16:0)	24h_12w_2	0.101246	0.0315819	0.0206582	0.035112	0.068999	0.106181	0.0284684	0.0265661	0.00693037	0.0221573	0.0552922	0.0119743	0.0468482	0.0142704	0.0551811	synthesis (S)
FA(16:0)	24h_12w_3	0.0772474	0.0442217	0.0181622	0.0680683	0.0893377	0.153479	0.0230139	0.0337449	0.0212593	0.0227101	0.0478938	0.019517	0.0556145	0.0230425	0.0380925	synthesis (S)
FA(16:0)	24h_12w_4	0.103917	0.0301785	0.0138171	0.15436	0.0595483	0.0700039	0.00976448	0.0185894	0.017727	0.0223024	0.0483717	0.0177134	0.0394616	0.0118067	0.0446903	synthesis (S)
FA(16:0)	24h_12w_5	0.0744429	0.0258479	0.0101178	0.0527673	0.0838391	0.077523	0.00846967	0.0114993	0.0085616	0.0173723	0.0441164	0.0197927	0.0485314	0.0186376	0.0453456	synthesis (S)
FA(16:0)	24h_12w_6	0.119198	0.0262668	0.012421	0.0608687	0.0818385	0.0970319	0.0162041	0.0269625	0.0300473	0.0250737	0.0383276	0.0101286	0.0348455	0.0136221	0.0394073	synthesis (S)
FA(16:0)	24h_78w_1	0.0224378	0.0312913	0.0124733	0.0240944	0.072642	0.0564643	0.00797169	0.0186527	0.00856045	0.026532	0.0493177	0.018816	0.0424972	0.0119367	0.05305	synthesis (S)
FA(16:0)	24h_78w_2	0.0630726	0.0260221	0.0154281	0.0425214	0.140947	0.107178	0.00729439	0.0227291	0.0131231	0.0253372	0.0393238	0.0135596	0.0372028	0.013934	0.0404108	synthesis (S)
FA(16:0)	24h_78w_3	0.019037	0.0274184	0.00735205	0.0378294	0.0405139	0.0610243	0.009045	0.0198744	0.00754264	0.0280851	0.0454612	0.014883	0.0404062	0.0166436	0.0616334	synthesis (S)
FA(16:0)	24h_78w_4	0.0285073	0.0178503	0.0101015	0.0198812	0.0580652	0.0808564	0.0119937	0.0248525	0.0114061	0.024693	0.0452389	0.0230082	0.0400781	0.0148719	0.0511549	synthesis (S)
FA(16:0)	24h_78w_5	0.0139544	0.0161427	0.00961187	0.0328193	0.0636312	0.078073	0.00864947	0.00922255	0.0034001	0.0274461	0.025696	0.0235255	0.0422364	0.0206762	0.0469019	synthesis (S)
FA(16:0)	24h_78w_6	0.0316321	0.0104711	0.0131224	0.0286921	0.0344095	0.0470942	0.00734172	0.0103131	0.00348944	0.0267224	0.0508306	0.0208169	0.0408282	0.0241392	0.0411932	synthesis (S)
FA(16:0)	6h_12w_1	0.0689626	0.00485713	0.00722984	0.0220208	0.029872	0.0340077	0.00392004	0.00685062	0.00556993	0.0136305	0.0217438	0.00789471	0.0202368	0.00668388	0.0209269	synthesis (S)
FA(16:0)	6h_12w_2	0.135089	0.0136721	0.00763301	0.020452	0.0137825	0.037362	0.00423241	0.0126255	0.00821294	0.0127094	0.022828	0.00943559	0.0241821	0.0112163	0.0215953	synthesis (S)
FA(16:0)	6h_12w_3	0.0970796	0.010069	0.00557884	0.019031	0.0264835	0.0370806	0.00659477	0.00374534	0.00675084	0.0115542	0.0290943	0.00563635	0.0271245	0.00948949	0.0169039	synthesis (S)
FA(16:0)	6h_12w_4	0.0870411	0.00625523	0.0058667	0.0711689	0.0345484	0.0343486	0.00689881	0.00699363	0.0222619	0.014629	0.030303	0.00898689	0.0220871	0.0097691	0.0250642	synthesis (S)
FA(16:0)	6h_12w_5	0.0834975	0.00913917	0.00679238	0.0383261	0.053581	0.0380167	0.00406385	0.0136297	0.018472	0.0150248	0.0272493	0.0102558	0.025144	0.00886008	0.0259926	synthesis (S)
FA(16:0)	6h_12w_6	0.0729734	0.0108347	0.0158013	0.0431552	0.0029407	0.0343083	0.0104752	0.0244119	0.00946514	0.0127132	0.0250673	0.00856018	0.0202162	0.00726074	0.0214643	synthesis (S)
FA(16:0)	6h_78w_1	0.0364609	0.0129747	0.00920519	0.0388472	0.0396157	0.0457625	0.010233	0.0144702	0.01411	0.0134215	0.0219224	0.0116718	0.0230664	0.0109929	0.0250987	synthesis (S)
FA(16:0)	6h_78w_2	0.0109098	0.020121	0.00190915	0.00527654	0.0271168	0.0209278	0.00183678	0.00159034	0.00183992	0.0150996	0.0260584	0.00877855	0.0220479	0.00891714	0.0312651	synthesis (S)
FA(16:0)	6h_78w_3	0.0129953	0.00586929	0.00624051	0.0121277	0.0579283	0.0280462	0.0059482	0.00970097	0.000761823	0.0135224	0.0230874	0.00524588	0.0250564	0.0103425	0.0260348	synthesis (S)
FA(16:0)	6h_78w_4	0.00839446	0.0029976	0.0017993	0.0042975	0.0164826	0.0216178	9.51961e-05	0.00672149	NA	0.0142358	0.0185182	0.0077402	0.0280684	0.00779519	0.0255758	synthesis (S)
FA(16:0)	6h_78w_5	0.00855437	0.00509005	0.00458558	0.0103529	0.0186174	0.0271638	0.00110338	0.0105519	NA	0.016416	0.0464316	0.0101521	0.0271283	0.0109298	0.0309996	synthesis (S)
FA(16:0)	6h_78w_6	0.0554456	0.00909199	0.00999693	0.0349074	0.0379157	0.0482437	0.00331138	0.0156162	0.00456734	0.0170973	0.0304306	0.0125002	0.02801	0.0104187	0.0287052	synthesis (S)
FA(16:1)	24h_12w_1	0.0833902	0.0107378	0.070141	0.0669737	NA	0.0750448	0.0217411	0.0528682	0.0246091	NA	0.00443287	7.03557e-05	0.00750744	0.00169268	0.0065634	synthesis (S)
FA(16:1)	24h_12w_2	0.11336	0.0302408	0.0466364	0.0329873	NA	0.058464	0.0197572	0.0381032	0.0182772	0.000235216	0.00517938	NA	0.00785777	0.00406787	0.00807571	synthesis (S)
FA(16:1)	24h_12w_3	0.0823895	0.0537772	0.0450745	0.0599634	NA	0.131115	0.0348511	0.0734217	0.0461265	0.000106166	0.00501797	0.000147276	0.009796	0.00449717	0.00639228	synthesis (S)
FA(16:1)	24h_12w_4	0.101459	0.0435552	0.04325	0.0439911	0.0904548	0.0468232	0.0156515	0.0364241	0.0291127	NA	0.00384278	0.000187897	0.00755898	0.00093677	0.00640727	synthesis (S)
FA(16:1)	24h_12w_5	0.0532862	0.028076	0.0204749	0.04056	0.0308371	0.0358915	0.00907894	0.0164275	0.0110252	0.000121541	0.00327224	8.12673e-05	0.00987627	0.00382929	0.00730777	synthesis (S)
FA(16:1)	24h_12w_6	0.105096	0.0238874	0.0350101	0.0250011	0.113805	0.0514556	0.0270068	0.0603926	0.0322081	0.000207036	0.00536316	0.000236089	0.00820294	0.0042621	0.00507547	synthesis (S)
FA(16:1)	24h_78w_1	0.0229016	0.0128284	0.022714	0.0151283	0.0684478	0.0533751	0.00732025	0.0229616	0.0141429	5.56273e-05	0.00380911	0.000265013	0.00895736	0.00215876	0.00597197	synthesis (S)
FA(16:1)	24h_78w_2	0.0797774	0.0133291	0.0505312	0.0397862	0.0899442	0.0996396	0.0122832	0.0453306	0.0190859	4.33636e-05	0.00277495	0.000360593	0.00795491	0.00187156	0.00478568	synthesis (S)
FA(16:1)	24h_78w_3	0.0231102	0.0128923	0.0213919	0.0241438	0.0425324	0.048943	0.00759128	0.0252775	0.0105414	NA	0.00397841	1.90407e-05	0.00527083	0.00210971	0.00594973	synthesis (S)
FA(16:1)	24h_78w_4	0.0441851	0.0183156	0.0300544	0.0218112	0.0469715	0.0572003	0.00903085	0.0516739	0.0167015	0.000118897	0.00305302	0.000357708	0.00721393	0.00273123	0.00523374	synthesis (S)
FA(16:1)	24h_78w_5	0.0117118	0.0117153	0.0184106	0.0275977	0.0512358	0.0378591	0.00548518	0.0260982	0.00522323	NA	0.000940868	0.000179617	0.00874734	0.00307032	0.00643985	synthesis (S)
FA(16:1)	24h_78w_6	0.0216349	0.0116339	0.0139749	0.0174373	0.0213904	0.0318993	0.00261119	0.0291416	0.00355805	5.16127e-05	0.00299516	0.00019501	0.00702599	0.00339862	0.0040708	synthesis (S)
FA(16:1)	6h_12w_1	0.0417863	0.00188247	0.00291278	0.0101591	0.00881787	0.0150781	0.00324042	0.00892367	0.00836075	NA	0.000804748	2.69152e-06	0.00371425	NA	0.00182694	synthesis (S)
FA(16:1)	6h_12w_2	0.0729085	0.018896	0.0139582	0.0154257	0.0127884	0.0113643	0.00486692	0.0128228	0.00941271	NA	0.00101736	3.30361e-06	0.00329495	0.000993075	0.00187734	synthesis (S)
FA(16:1)	6h_12w_3	0.0659365	0.00488267	0.00796539	0.00334112	0.0214689	0.016076	0.0109773	0.00316295	0.00851287	NA	0.0012384	NA	0.00334523	0.00116672	0.00152053	synthesis (S)
FA(16:1)	6h_12w_4	0.0963321	0.00597851	0.00761086	0.0339503	0.00843484	0.0132723	0.00323839	0.00895993	0.0372861	NA	0.00167482	6.52394e-05	0.00358192	8.66987e-05	0.00262796	synthesis (S)
FA(16:1)	6h_12w_5	0.0731433	0.0041702	0.0110229	0.0199685	0.0118097	0.014931	0.00582719	0.0129578	0.0182273	NA	0.00139674	8.94302e-05	0.00518614	0.00123475	0.00197364	synthesis (S)
FA(16:1)	6h_12w_6	0.112627	0.00626396	0.0249197	0.0350738	0.00264224	0.0140355	0.0129293	0.0410757	0.0193137	7.92648e-06	0.00116821	NA	0.00389746	0.00128769	0.00223184	synthesis (S)
FA(16:1)	6h_78w_1	0.0279678	0.015009	0.00630566	0.0172082	0.0185255	0.0453295	0.0063102	0.0213171	0.00382868	0.000146796	0.00131584	NA	0.0026585	0.00114732	0.00257033	synthesis (S)
FA(16:1)	6h_78w_2	0.00913226	0.0129301	0.00478932	0.0029475	0.00812166	0.0120925	0.000995551	0.00360571	0.000292992	7.06457e-05	0.00119265	NA	0.00425205	0.00104906	0.00219254	synthesis (S)
FA(16:1)	6h_78w_3	0.0103246	0.00300314	0.00971739	0.00533759	0.0126035	0.0118652	0.000617784	0.0137853	0.000575859	4.81311e-05	0.00084134	NA	0.00361228	0.00101855	0.00227945	synthesis (S)
FA(16:1)	6h_78w_4	0.00280627	0.00125444	NA	0.000610662	0.00348107	0.00255103	7.61644e-05	0.00256008	NA	NA	0.000637402	6.30532e-05	0.00346325	NA	0.0010261	synthesis (S)
FA(16:1)	6h_78w_5	0.00468621	0.00263605	0.00225553	0.00610377	0.00123997	0.00995481	0.000197674	0.00602889	NA	NA	0.00313969	NA	0.00337365	0.000975317	0.00198955	synthesis (S)
FA(16:1)	6h_78w_6	0.0188213	0.0208452	0.00896469	0.0145342	0.0169269	0.0268655	0.00193043	0.0222848	0.000722571	1.14095e-05	0.00167919	NA	0.00313967	0.0012437	0.00212496	synthesis (S)
FA(18:0)	24h_12w_1	0.00584053	0.00114551	0.000489256	0.00345137	0.00193943	0.00334595	0.00178226	0.00365382	0.00278311	0.00671348	0.0231907	0.00924739	0.0133641	0.00506948	0.00797334	elongation (E)
FA(18:0)	24h_12w_2	0.0151694	0.00356223	0.000237735	0.00345935	0.00489954	0.00325359	0.00246765	0.00532048	0.000360682	0.00870079	0.0215308	0.00870155	0.0150772	0.0061114	0.0198509	elongation (E)
FA(18:0)	24h_12w_3	0.00980039	0.00378172	0.000119064	0.00723417	0.00532532	0.00293868	0.00266347	0.00478212	0.00338841	0.00827971	0.021863	0.00997629	0.0203255	0.00619516	0.0120104	elongation (E)
FA(18:0)	24h_12w_4	0.0182801	0.00330394	0.000166061	0.0109646	0.00425341	0.00213689	0.000711778	0.00496153	0.00117999	0.00775747	0.0182757	0.00831965	0.0157398	0.0077123	0.0134078	elongation (E)
FA(18:0)	24h_12w_5	0.0118832	0.002784	0.00019578	0.00829999	0.0099279	0.00144656	0.000904672	0.00148764	0.00240095	0.00868176	0.014357	0.00931447	0.0221835	0.00785221	0.00752384	elongation (E)
FA(18:0)	24h_12w_6	0.0159453	0.0042608	0.000124879	0.0072776	0.0118295	0.00393352	0.00251985	0.00222438	0.0073294	0.00812608	0.0140877	0.00859791	0.00656663	0.00544621	0.00836691	elongation (E)
FA(18:0)	24h_78w_1	0.00693336	0.00871995	0.00313668	0.00591667	0.00637903	0.00290741	0.00180142	0.00832339	0.00161952	0.00790175	0.0136991	0.00945821	0.0149798	0.00613636	0.0177393	elongation (E)
FA(18:0)	24h_78w_2	0.00862257	0.00268074	3.51741e-05	0.00539175	0.0134815	0.00416963	0.00162332	0.00397123	0.00209009	0.00584051	0.011015	0.0111815	0.0128112	0.00522164	0.00914161	elongation (E)
FA(18:0)	24h_78w_3	0.00198465	0.00505936	0	0.00540308	0.00383869	0.00468292	0.00150033	0.00544707	0.0032429	0.00666382	0.0164739	0.00971005	0.00810196	0.00545239	0.0195214	elongation (E)
FA(18:0)	24h_78w_4	0.00518115	0.00673261	0.000642033	0.00340001	0.0123624	0.00459054	0.00249765	0.00594917	0.00471813	0.00930514	0.00989028	0.0120204	0.0191827	0.00571761	0.01146	elongation (E)
FA(18:0)	24h_78w_5	0.00371029	0.00805132	0.00260027	0.00678857	0.0076499	0.00444814	0.00261783	0.000921353	0.00218843	0.00707239	0.00554728	0.0102323	0.0170469	0.00586869	0.0106225	elongation (E)
FA(18:0)	24h_78w_6	0.00529056	0.000694738	0.00270564	0.00473269	0.00299967	0.00139874	0.00258385	0.0011942	0.00085564	0.00804774	0.0187823	0.0107278	0.0179551	0.00513971	0.0104736	elongation (E)
FA(18:0)	6h_12w_1	0.0134308	0.000115622	0	0.00180975	0.00222466	0.000284398	0	0.000480486	0.000277609	0.00240173	0.00396172	0.00303085	0.00552466	0.00141155	0.00226192	elongation (E)
FA(18:0)	6h_12w_2	0.0257529	0.00106924	0	0.000773484	0.000300735	0.000246142	0	0.00048205	0.000600878	0.00248616	0.00741466	0.00222588	0.00507868	0.00156297	0.00319659	elongation (E)
FA(18:0)	6h_12w_3	0.0169738	0.00101854	0	0.00187813	0.00192666	0.000277917	0	0.000288801	0.000400034	0.0024953	0.00581132	0.00234278	0.00416709	0.00183163	0.00353521	elongation (E)
FA(18:0)	6h_12w_4	0.0137817	0.000144254	0	0.00581198	0.0071332	0.000381877	0.000316244	0.000564505	0.00103763	0.00217481	0.00749191	0.0031533	0.00558304	0.00167226	0.00578347	elongation (E)
FA(18:0)	6h_12w_5	0.0117856	0.00073782	0	0.00377184	0.0169126	0.000810285	0	0.00110134	0.00228473	0.00207986	0.00851444	0.00358865	0.00610623	0.00221481	0.00446589	elongation (E)
FA(18:0)	6h_12w_6	0.00612829	0.000816035	0	0.00336793	0	0.000263558	0.00029219	0.000984276	9.65924e-05	0.00290955	0.00862256	0.00331885	0.00595029	0.00168294	0.00519726	elongation (E)
FA(18:0)	6h_78w_1	0.00175368	0.00019059	0	0.00357002	0.0031092	0.000426945	0	0.00136008	0	0.0016829	0.00512938	0.0030054	0.00539097	0.00137635	0.00261418	elongation (E)
FA(18:0)	6h_78w_2	0.000774918	NA	0	0.00051415	0.0170639	0.000196149	0	0	0	0.00246957	0.00522067	0.00310025	0.00560945	0.00207415	0.00593626	elongation (E)
FA(18:0)	6h_78w_3	0.00219128	0	0	0.000695845	0.0147919	0.000393858	0	0.00131428	0	0.00213041	0.00590853	0.0026586	0.00481652	0.00139976	0.00193377	elongation (E)
FA(18:0)	6h_78w_4	0.000761345	0	0	0.000107369	0.00167733	0.00047972	3.46805e-05	0.00150885	0	0.00286251	0.00535198	0.0031744	0.00666682	0.00175364	0.00373102	elongation (E)
FA(18:0)	6h_78w_5	0.000586759	0	0.000153735	0.000926399	0.00395408	0.000201386	0	0	0	0.00193347	0.0125737	0.00262024	0.00621986	0.00210358	0.00712674	elongation (E)
FA(18:0)	6h_78w_6	0.00670257	0.000245724	0.000619162	0.0027561	0.00361734	0.00014936	0	0.00131123	0	0.00290988	0.00680597	0.0037362	0.00518995	0.00183661	0.00697152	elongation (E)
FA(18:1)	24h_12w_1	0.0329882	0.0141485	0.0353786	0.0507351	0.0775724	0.0625398	0.0131105	0.0137371	0.00244625	0.009126	0.0128745	0.0043761	0.0138422	0.00349704	0.0108954	elongation (E)
FA(18:1)	24h_12w_2	0.0525512	0.0309342	0.021587	0.0248507	0.0884639	0.0524207	0.0148203	0.0120851	0.000652746	0.00627637	0.0160842	0.00282722	0.0160362	0.00610469	0.0157273	elongation (E)
FA(18:1)	24h_12w_3	0.0916921	0.0361323	0.0552993	0.0862384	0.136026	0.104671	0.0126136	0.0414631	0.00607566	0.0082558	0.0114558	0.00536666	0.0170313	0.00741416	0.0109928	elongation (E)
FA(18:1)	24h_12w_4	0.0867254	0.0407867	0.0229639	0.0701653	0.0821145	0.0361804	0.0109434	0.0118781	0.00373197	0.00594297	0.014186	0.00473673	0.0146639	0.00447546	0.0124411	elongation (E)
FA(18:1)	24h_12w_5	0.0230661	0.021262	0.0166114	0.0459834	0.0426237	0.028498	0.00390802	0.00715084	0.0015062	0.00465839	0.0104535	0.0047476	0.0182943	0.00625143	0.0158467	elongation (E)
FA(18:1)	24h_12w_6	0.0814748	0.0345678	0.0304117	0.0306263	0.0943864	0.0753581	0.024248	0.014125	0.00425458	0.00981304	0.0124957	0.00311761	0.014325	0.00549714	0.0113179	elongation (E)
FA(18:1)	24h_78w_1	0.00942108	0.026974	0.0210385	0.0141815	0.0910002	0.0259653	0.00522771	0.0143211	0	0.00680275	0.0101629	0.00442123	0.0142858	0.00442361	0.0139811	elongation (E)
FA(18:1)	24h_78w_2	0.0304143	0.0236421	0.0403362	0.0354044	0.127185	0.0669131	0.00360052	0.0155747	0	0.00671396	0.0101918	0.00365749	0.010946	0.00615402	0.0125766	elongation (E)
FA(18:1)	24h_78w_3	0.00299336	0.0184524	0.0123547	0.0191939	0.0358636	0.0242367	0.0033957	0.00899039	0	0.0086394	0.00982683	0.00417351	0.0113446	0.00487866	0.0153226	elongation (E)
FA(18:1)	24h_78w_4	0.0190176	0.0139157	0.0187255	0.0235677	0.0453906	0.0466277	0.00694914	0.0197204	0	0.00630497	0.0101676	0.00529123	0.0118877	0.00391792	0.0131707	elongation (E)
FA(18:1)	24h_78w_5	0.00197829	0.00840408	0.0166815	0.0220096	0.0808138	0.0280049	0.00285399	0.00259824	0	0.00594557	0.00231121	0.00459429	0.0130398	0.0050275	0.0110625	elongation (E)
FA(18:1)	24h_78w_6	0.00798845	0.00716699	0.00839929	0.015239	0.0116748	0.0223997	0.000575864	0.00331154	0	0.00607659	0.00970382	0.0043995	0.0118073	0.00583499	0.0109206	elongation (E)
FA(18:1)	6h_12w_1	0.0190512	0	0.0030606	0.0111646	0.0112505	0.00738074	0.00111282	0.00142164	0	0.000711963	0.0015017	0.000185809	0.00335945	0	0	elongation (E)
FA(18:1)	6h_12w_2	0.0427612	0.00299111	0.00226986	0.0156344	0.00812995	0.0104104	0.000764496	0.00291683	0	0.00115394	0.00236158	0.000430648	0.00485344	0	0.001369	elongation (E)
FA(18:1)	6h_12w_3	0.0512642	0.00145025	0.00367865	0.0112565	0.0401837	0.0155007	0.00129656	0	0	0.000663427	0.00232846	0.000294489	0.00580378	0	0	elongation (E)
FA(18:1)	6h_12w_4	0.0539991	0.000566806	0.00529512	0.0635299	0.0131759	0.00968898	0.000885199	0.00292992	0.000983578	0.000529172	0.00215768	0.00062479	0.00455527	0.000678374	0.00161379	elongation (E)
FA(18:1)	6h_12w_5	0.0405535	0.00142271	0.00434421	0.0250076	0.0308308	0.00808606	0	0.0019484	0.000596029	0.00143558	0.00305038	0.000705133	0.00542214	0.000578662	0.00214088	elongation (E)
FA(18:1)	6h_12w_6	0.0533523	0.00168617	0.017023	0.0492989	0.00537309	0.00971167	0.00165693	0.00730254	0	0.000586421	0.00200767	0.000806108	0.0051348	0.000382573	0.00262722	elongation (E)
FA(18:1)	6h_78w_1	0.00704271	0.00519239	0.00665548	0.0209697	0.0467284	0.0165967	0	0.00253338	0	0.000834629	0.00146537	0.000712202	0.00488847	0.000728031	0.00211878	elongation (E)
FA(18:1)	6h_78w_2	0.00126514	NA	0.00205869	0.000934065	0.0143424	0.00525811	0	0	0	0.000901188	0.00282244	0.000895985	0.00441925	0.00107128	0.00311859	elongation (E)
FA(18:1)	6h_78w_3	0.00107923	0.00204068	0.00152872	0.00483975	0.0136893	0.00469295	0	0.001308	0	0.0016313	0.00171278	0.000250717	0.00454477	0	0.00316721	elongation (E)
FA(18:1)	6h_78w_4	0	0.000763906	0.000846176	0	0	0	0	0.000870772	0	0.000690439	0	0.000512714	0.00488719	0	0	elongation (E)
FA(18:1)	6h_78w_5	0	0.000972126	0	0.00428138	3.61106e-05	0.00367493	0	0	0	0.00122013	0.00692529	0.000907997	0.0051847	0	0.00115969	elongation (E)
FA(18:1)	6h_78w_6	0.0052816	0.00280608	0.00667534	0.00893755	0.00887032	0.010629	0	0.00116084	0	0.0015424	0.00281333	0.00085916	0.00482726	0	0.00205778	elongation (E)
FA(20:0)	24h_12w_1	0	0.0137785	1.86921e-05	1.9468e-05	0	0	2.32809e-05	0	7.56733e-06	0	0.000310861	NA	0	NA	0	elongation (E)
FA(20:0)	24h_12w_2	0.000864987	0.000883808	0	8.575e-05	4.76701e-05	0	0.000166758	0	0	0	0.000209554	NA	0	NA	0	elongation (E)
FA(20:0)	24h_12w_3	0.000642828	0.00176493	0	0.000200597	0	0	3.50216e-05	0	0	0	0	NA	0	NA	0	elongation (E)
FA(20:0)	24h_12w_4	0.000708677	0.0018822	0	0.00275871	0.000114539	0	0	0	0	0	0.000167943	NA	4.91078e-05	NA	0	elongation (E)
FA(20:0)	24h_12w_5	4.61427e-05	0.000977253	0	0.000227299	0.00362482	0	0	0	2.294e-05	0	0	NA	0	NA	0	elongation (E)
FA(20:0)	24h_12w_6	0.000824581	0.000756829	0	0.000382085	0.000616324	0	5.20733e-05	NA	8.69083e-05	0	0	NA	0	NA	0	elongation (E)
FA(20:0)	24h_78w_1	0.000127906	0.00454144	0.00116101	0.000173351	0.000390275	0	2.4769e-05	0	0	NA	0	NA	0.000116391	NA	0.000511691	elongation (E)
FA(20:0)	24h_78w_2	5.56658e-06	0.00457777	0	0.000124706	0.00393529	0.000135798	0	0	0	NA	0	NA	0.000170001	NA	0	elongation (E)
FA(20:0)	24h_78w_3	0	0.0018484	0	9.85329e-05	0	0.000154625	0	0	0	NA	0.000244089	NA	0	NA	0.00041711	elongation (E)
FA(20:0)	24h_78w_4	8.71892e-05	0.00188319	3.90025e-05	7.86938e-05	0.00140864	0.000112795	7.57268e-05	0	3.50577e-05	NA	0.000141832	NA	0.000258496	NA	0	elongation (E)
FA(20:0)	24h_78w_5	7.55712e-05	0.00589951	0.00227426	0.000266756	0.000103109	6.4211e-05	5.36954e-05	0	0	NA	9.61834e-05	NA	0.00013871	NA	0.000123666	elongation (E)
FA(20:0)	24h_78w_6	4.91029e-05	7.96981e-05	0.00304632	9.86953e-05	0.000206885	0	5.74976e-05	0	0	NA	0.000233913	NA	6.16912e-05	NA	0	elongation (E)
FA(20:0)	6h_12w_1	0.000824256	2.75658e-05	0	0.000146699	0.00136017	0	0	0	0	0	8.27187e-05	NA	0.000104308	NA	0	elongation (E)
FA(20:0)	6h_12w_2	0.000872592	3.61481e-05	0	2.2329e-05	0	0	0	0	0	0	0.000188798	NA	2.57221e-05	NA	0	elongation (E)
FA(20:0)	6h_12w_3	0.00120787	0.00116084	0	0.000178721	0	0	0	0	5.3784e-06	0	0.000224102	NA	0	NA	0	elongation (E)
FA(20:0)	6h_12w_4	0.000114508	3.64933e-05	0	0.000110739	0.00191906	0	0	0	0	0	0.000312794	NA	0	NA	0.000115198	elongation (E)
FA(20:0)	6h_12w_5	4.99183e-05	0.000209384	0	0.000129466	0.00535395	0	0	0	4.87342e-05	0	0.000472028	NA	0	NA	7.24804e-05	elongation (E)
FA(20:0)	6h_12w_6	0.000114533	9.25943e-05	0	3.13651e-05	0	0	0	0	0	0	8.65644e-05	NA	8.01724e-05	NA	0.000111247	elongation (E)
FA(20:0)	6h_78w_1	0	0	0	0.000212084	0.00264856	0	0	0	0	NA	0.000175952	NA	9.44259e-05	NA	0	elongation (E)
FA(20:0)	6h_78w_2	0	NA	1.07737e-05	5.93808e-05	0.00171298	0	0	0	0	NA	0.000166979	NA	6.37228e-05	NA	0.000162423	elongation (E)
FA(20:0)	6h_78w_3	0	0	0	8.81542e-05	0.00446132	0	9.15323e-05	0	0	NA	0.000169493	NA	5.76007e-05	NA	0	elongation (E)
FA(20:0)	6h_78w_4	0	0	0	2.93785e-05	0	3.74953e-05	0	9.89184e-06	7.33254e-06	NA	7.99512e-05	NA	0.000137616	NA	0	elongation (E)
FA(20:0)	6h_78w_5	0	0	0	9.06716e-05	0.00275	0	0	0	0	NA	0.000136224	NA	0.000179189	NA	0.00039335	elongation (E)
FA(20:0)	6h_78w_6	0	8.57908e-05	0	0.000298981	0	0	0	0	0	NA	0.000232411	NA	0	NA	0.000449101	elongation (E)
FA(20:1)	24h_12w_1	0.0014864	0.0165571	0.0176187	0.00309126	0.00423685	0.000448711	0.00270325	0.00361156	0.000316863	0.000534249	0.00615962	0.000944002	0.00173841	0.00145172	0.00193665	elongation (E)
FA(20:1)	24h_12w_2	0.00338931	0.0213532	0.0125291	0.00441235	0.00760399	0.000396628	0.00410662	0.00472323	0.000592886	0.000832979	0.005408	0.000743752	0.00174282	0.00189309	0.00499854	elongation (E)
FA(20:1)	24h_12w_3	0.0059665	0.0190925	0.0227466	0.00564919	0.00363131	0.000325753	0.00119235	0.00438744	0.00139882	0.000501116	0.00556485	0.000882718	0.00256599	0.00188084	0.00259165	elongation (E)
FA(20:1)	24h_12w_4	0.00756304	0.025042	0.0106018	0.0122831	0.00219442	0	0.00311575	0.00402975	0.000977815	0.000635749	0.00600879	0.00024444	0.00153035	0.00183102	0.00417698	elongation (E)
FA(20:1)	24h_12w_5	0.00168511	0.0150746	0.0098354	0.00376265	0.0154222	0	0.000837514	0.00186622	0.000378511	0.000617886	0.00381304	0.00124728	0.00311468	0.00230505	0.00361448	elongation (E)
FA(20:1)	24h_12w_6	0.00368795	0.0131412	0.0139868	0.00155143	0.0112387	0.000677224	0.00214988	0.000400242	0.00127197	0.000624054	0.00379357	0.000581649	0.000609734	0.00162967	0.0027303	elongation (E)
FA(20:1)	24h_78w_1	0.000942539	0.0223144	0.0134185	0.00295528	0.00704409	0.000315575	0.00102519	0.00320924	0	0.000729526	0.00347427	0.000962287	0.00194469	0.00206602	0.0046178	elongation (E)
FA(20:1)	24h_78w_2	0.000534142	0.0174653	0.0059601	0.00189833	0.0134399	0.000365079	0.00053193	0.000749479	0	0.000555969	0.00273279	0.000348146	0.00322526	0.00206726	0.00237866	elongation (E)
FA(20:1)	24h_78w_3	0	0.0124501	0.00777178	0.00149518	0.00429403	0.000407727	0.000578118	0.00127237	9.296e-05	0.00048492	0.00439348	0.00106729	0.000861286	0.00163254	0.00644896	elongation (E)
FA(20:1)	24h_78w_4	0.00231526	0.0058617	0.017499	0.00294377	0.00595232	0.000635742	0.00188537	0.00364843	0.000524273	0.000813158	0.00209898	0.000980134	0.00206698	0.00160361	0.00269581	elongation (E)
FA(20:1)	24h_78w_5	0.00103734	0.012529	0.023389	0.00289937	0.0102845	0.000510332	0.000809012	0.000381565	0.000314629	0.000760289	0.00331782	0.0011985	0.00240098	0.0020273	0.00239039	elongation (E)
FA(20:1)	24h_78w_6	0.00119266	0.0109131	0.0261346	0.00222469	0.00113182	0.000179407	0.00143948	0.000483152	0	0.000651459	0.00526818	0.00102338	0.00156036	0.00152664	0.00268417	elongation (E)
FA(20:1)	6h_12w_1	0.000411146	0.000226445	0	0.000744407	0.00190562	0	8.09174e-05	0.000222238	0	0.000411965	0.00195063	0.000482345	0.00140738	0.000848664	0.00127257	elongation (E)
FA(20:1)	6h_12w_2	0.000498516	0.000232715	0	0.000305704	0.00150545	0	0	0.0001954	0	0.000376565	0.00313491	0.000577885	0.00110818	0.000804978	0.00127527	elongation (E)
FA(20:1)	6h_12w_3	0.00060593	0.000370172	0	0.000616197	0.00691541	0.000210826	0	0.000141071	0	0.000387481	0.00273074	0.000475028	0.000829112	0.000998822	0.0013532	elongation (E)
FA(20:1)	6h_12w_4	0.000184085	0	0.00020376	0.00110722	0.00391108	0.00020248	3.85672e-05	0	0	0.000439	0.00385115	0.000421066	0.00110508	0.00107234	0.00168368	elongation (E)
FA(20:1)	6h_12w_5	0.000640993	0.000215008	0.00018172	0.000818658	0.0124539	0	0	0.000444314	0.000191187	0.000289935	0.00456805	0.000749294	0.00131266	0.0011558	0.00139623	elongation (E)
FA(20:1)	6h_12w_6	0.000401884	0.00041523	0	0.00261881	0.00157962	0.000270039	0	0.000101565	0	0.000323035	0.00395056	0.000404963	0.00130278	0.000856724	0.0014206	elongation (E)
FA(20:1)	6h_78w_1	0	0.000884068	0	0.00103237	0.0100383	6.7075e-05	0	0.000461117	0	0.000280334	0.00207136	0.000638738	0.00119201	0.000826987	0.00131382	elongation (E)
FA(20:1)	6h_78w_2	8.33333e-05	NA	0.000168152	0.000665952	0.0140685	0.000340419	7.76723e-05	0	0	0.000287105	0.0026713	0.000584147	0.0016884	0.000863439	0.00206597	elongation (E)
FA(20:1)	6h_78w_3	0	0.000523358	0	0.000638282	0.00224674	8.15678e-05	0.000100829	0.00067953	0	0.000354543	0.0028296	0.000414693	0.00145422	0.000651837	0.00098735	elongation (E)
FA(20:1)	6h_78w_4	0	0.000534256	2.75112e-05	0.000569915	0.00052834	6.0101e-05	3.90653e-05	0.000954236	0	0.000474929	0.00282733	0.000428601	0.00190766	0.0010702	0.00135056	elongation (E)
FA(20:1)	6h_78w_5	0	0.000324976	0.00024728	0.000605409	0.00265035	0.000239409	0.000164595	0	0	0.00030947	0.00346337	0.000597703	0.00144719	0.00125019	0.00326223	elongation (E)
FA(20:1)	6h_78w_6	0	0.000116382	0.000815866	0.000272051	0.00178722	0.000343254	7.63931e-05	0.0003867	0	0.000435839	0.00337877	0.000973415	0.00152479	0.00111943	0.00322094	elongation (E)
FA(20:2)	24h_12w_1	0.000491826	0.00763658	0.0029226	0.00121464	0.00245839	0.00316122	0.00032773	0.00154729	0.00025518	0.000176195	0.00414021	0	0.00285504	0	0.00121942	elongation (E)
FA(20:2)	24h_12w_2	0.00112532	0.00966649	0.000938238	0.00188677	0.00432787	0.00329057	0.000325792	0.000923161	0	0.000117328	0.00333713	0	0.00362905	0.000337717	0.00340611	elongation (E)
FA(20:2)	24h_12w_3	0.00156174	0.0120256	0.00500281	0.00157973	0.00298706	0.00203896	0.000136835	0.00313798	6.17567e-05	0.000215167	0.00225152	0	0.00536427	0.00043971	0.00151092	elongation (E)
FA(20:2)	24h_12w_4	0.000693813	0.00675078	0.000844602	0.00119346	0.00206243	0.00237597	0.00033091	0.00168248	8.49789e-05	0	0.00284493	0	0.00222458	0.000185168	0.0018127	elongation (E)
FA(20:2)	24h_12w_5	0.000724304	0.00413496	0.00122798	0.00154679	0.00169586	0.0020754	0.000263392	0.00128223	0	0	0.0018958	0	0.0059015	0.000742223	0.00221259	elongation (E)
FA(20:2)	24h_12w_6	0.00138123	0.00692402	0.00246085	0.000866585	0.00534171	0.00419146	0.000771461	0.000950735	0.000179236	0.00011341	0.00187833	0	0.00108296	0.000193304	0.000997148	elongation (E)
FA(20:2)	24h_78w_1	0.000574929	0.0108722	0.00177667	0.00144089	0.00479128	0.00186744	0.000452955	0.00158849	6.87194e-05	0	0.00122747	0.000183064	0.00415451	0.000222903	0.00519558	elongation (E)
FA(20:2)	24h_78w_2	0.000402192	0.00807248	0.00128128	0.00110214	0.00470996	0.00220143	0.000140462	0.000603292	5.49744e-05	0.000171813	0.000682271	0.000245571	0.00440646	0.000236245	0.00138846	elongation (E)
FA(20:2)	24h_78w_3	0	0.00391072	0.000567298	0.00115412	0.00454795	0.00251736	0.000335817	0.000998523	4.45841e-05	0.000203421	0.00209091	0	0.00100425	0	0.00675103	elongation (E)
FA(20:2)	24h_78w_4	0.000617425	0.00222753	0.00121478	0.00125967	0.0042361	0.00328896	0.000578656	0.00410121	0	0	0.000692541	0.000168912	0.00443939	0.000225806	0.00165394	elongation (E)
FA(20:2)	24h_78w_5	0.000206837	0.00713524	0.00177578	0.00141784	0.00698375	0.00380774	0.000368961	0.000365173	3.26176e-05	0.000234997	0.00363163	0.000155589	0.00509859	0.000429654	0.00273206	elongation (E)
FA(20:2)	24h_78w_6	0.000282494	0.00189141	0.00118963	0.00124989	0.00145363	0.00192793	0.000208662	0.000680388	0	0.000240013	0.00358381	8.86511e-06	0.00430248	0.000586773	0.00147193	elongation (E)
FA(20:2)	6h_12w_1	0.000614933	0.000675928	0.000926811	0.001879	0.0026787	0.000973649	0.000164228	0.00100773	0	0	0.000615264	0	0.00368762	0.00015989	0.00109012	elongation (E)
FA(20:2)	6h_12w_2	0.000282157	0.000294951	5.31092e-05	0.000677705	0.00129128	0.00111923	0	0.000376635	0	0	0.00126681	0	0.00195411	0.000152103	0.000796248	elongation (E)
FA(20:2)	6h_12w_3	0.000436755	0.000418159	0.000254241	0.00143817	0.00318055	0.000960108	0	0.000163495	0	0	0.00219183	0	0.00182611	0.000305577	0.000836023	elongation (E)
FA(20:2)	6h_12w_4	0.000324057	0.00031662	0.00051437	0.00113872	0.00341214	0.00115913	0	0.000270031	2.77023e-05	0	0.00301695	0	0.0014077	0	0.000698603	elongation (E)
FA(20:2)	6h_12w_5	0.000446261	0.000430899	0.000541921	0.000910469	0.00338928	0.00161035	3.47524e-05	0.00107907	9.88739e-05	0	0.00343983	0	0.00245615	0.000206003	0.000958912	elongation (E)
FA(20:2)	6h_12w_6	0.00021705	0.000362766	0.000398909	0.00309178	0.00330659	0.00119211	0	0.00024081	0	0	0.00168133	0	0.0028541	0.000106525	0.00122913	elongation (E)
FA(20:2)	6h_78w_1	0	0.000587458	0.000241774	0.00102264	0.00385996	0.000813651	0	0.000540116	0	0.000175491	0.00126363	0	0.00264447	0.000259086	0.00131803	elongation (E)
FA(20:2)	6h_78w_2	0.000159584	NA	0.000306613	0.000932899	0.00216193	0.000707356	0.00018194	0.000102047	0	0.000154475	0.00095837	0	0.00355711	0.000234207	0.00188766	elongation (E)
FA(20:2)	6h_78w_3	0.000151573	0.000596881	0	0.000945683	0.0023459	0.00145728	0	0.0019512	0	0.000105427	0.00162653	0	0.0033908	0.000250831	0.000864263	elongation (E)
FA(20:2)	6h_78w_4	0.000179662	0.00108406	1.32679e-05	0.0016847	0.00397203	0.00192778	7.16911e-05	0.00403512	0	0.000145609	0.00137279	0	0.00365345	0	0.000553007	elongation (E)
FA(20:2)	6h_78w_5	0.000465455	0.000944961	0.000963692	0.00127757	0.00437971	0.00143055	0.000352062	0.00218249	0	0.000375519	0.000802291	0	0.00272289	0.00026756	0.00295691	elongation (E)
FA(20:2)	6h_78w_6	0.000581656	6.74485e-05	0.00144344	0.000817008	0.00169127	0.000944465	7.47875e-05	0.00113964	0	0.000104255	0.0030428	0	0.00225414	0.000423571	0.00265866	elongation (E)
FA(20:3)	24h_12w_1	0.00159638	0.00477062	0.00736506	0.00845726	0.0283746	0.010494	0.000508304	0.00336123	0	0.00223085	0.0229337	0.00281455	0.0161906	0.00166845	0.0189999	elongation (E)
FA(20:3)	24h_12w_2	0.00279397	0.00784256	0.0072527	0.010086	0.0222828	0.0138215	0.00100776	0.003732	0.00063078	0.0020674	0.023912	0.00179495	0.0192886	0.00771359	0.0224767	elongation (E)
FA(20:3)	24h_12w_3	0.00195027	0.00460927	0.0121105	0.00767185	0.0184719	0.00753397	0.000278761	0.00250165	0.000740954	0.00223794	0.0215114	0.00306236	0.0207783	0.00886184	0.0146746	elongation (E)
FA(20:3)	24h_12w_4	0.00164727	0.00658906	0.00377763	0.00767277	0.016174	0.0084961	0.000559574	0.00307483	0.00072146	0.00169579	0.019924	0.00261265	0.0157566	0.00150102	0.0190567	elongation (E)
FA(20:3)	24h_12w_5	0.00198656	0.00746989	0.00871089	0.00749284	0.0181447	0.0120498	0	0.00272002	0.00021989	0.0016632	0.0193829	0.00309599	0.0259278	0.0113898	0.0253765	elongation (E)
FA(20:3)	24h_12w_6	0.00293229	0.00786234	0.00781729	0.00244842	0.0311688	0.0133488	0.00122878	0.00232701	0.000531917	0.00221351	0.0195432	0.00141981	0.0156642	0.00571801	0.0139322	elongation (E)
FA(20:3)	24h_78w_1	0.00132487	0.0124805	0.00782115	0.00755537	0.0334107	0.00761078	0.000994287	0.00279909	0.000287829	0.00209739	0.0163945	0.00220272	0.0176076	0	0.0209287	elongation (E)
FA(20:3)	24h_78w_2	0.00108817	0.00855469	0.00737884	0.00749196	0.0370354	0.00752864	0.000412054	0.00219202	0	0.00181798	0.0133868	0.00288747	0.0175763	0.00253169	0.0157963	elongation (E)
FA(20:3)	24h_78w_3	0.00058261	0.00878267	0.00578745	0.00910804	0.038546	0.0105208	0.000628945	0.00260429	0.000335148	0.00188906	0.0202891	0.00225522	0.0153165	0.0022249	0.0213343	elongation (E)
FA(20:3)	24h_78w_4	0.00219993	0.00726849	0.00802252	0.00784258	0.0295225	0.0118183	0.00144712	0.00611553	0.000817915	0.00232522	0.0164326	0	0.019776	0.00307677	0.019674	elongation (E)
FA(20:3)	24h_78w_5	0.000847073	0.00974403	0.00803149	0.00738342	0.0470307	0.0123237	0.000930848	0.00287248	0.000265712	0.00212362	0.0144051	0.00344576	0.0217335	0.00986678	0.0254325	elongation (E)
FA(20:3)	24h_78w_6	0.00132615	0.00550779	0.00552878	0.00580234	0.0134693	0.00997674	0.000667832	0.00151463	0.000304763	0.00191864	0.0277034	0.00404395	0.01625	0.010372	0.0145767	elongation (E)
FA(20:3)	6h_12w_1	0.00111574	0	0.00476157	0.00357678	0.0236649	0.00268914	0	0.00132412	0.00024305	0.00146337	0.0100711	0.00172762	0.0119413	0.00162254	0.01035	elongation (E)
FA(20:3)	6h_12w_2	0.000954197	0	0.000352412	0.00211879	0.00555844	0.0025048	0	0.000657274	0	0.0010768	0.0102764	0.00131694	0.0105002	0.00519731	0.00946945	elongation (E)
FA(20:3)	6h_12w_3	0.000960024	0.000191862	0.00138551	0.00283407	0.0191417	0.00234465	0	0.000555565	0	0.00108244	0.0149962	0.00095911	0.0128385	0.00499631	0.00776148	elongation (E)
FA(20:3)	6h_12w_4	0.000732667	0	0.00151243	0.00302058	0.0108836	0.00279104	0	0.000629104	0	0.00106731	0.0158686	0.00102166	0.00806134	0.00146945	0.00861265	elongation (E)
FA(20:3)	6h_12w_5	0.00146505	0	0.00208875	0.00270217	0.0186346	0.00333562	9.04556e-05	0.00149777	0.000361886	0.00109004	0.0149654	0.00336359	0.0123986	0.00458668	0.0112386	elongation (E)
FA(20:3)	6h_12w_6	0.00126406	0	0.0019437	0.00916734	0.0170356	0.00262188	0	0.00146877	0	0.000925219	0.015378	0.000858372	0.0133879	0.00146958	0.0100397	elongation (E)
FA(20:3)	6h_78w_1	0.000412608	0.000482142	0.00165892	0.0025886	0.0250687	0.00113243	0	0.000971831	0	0.000981778	0.0130994	0.00146581	0.0116944	0.00577322	0.0122713	elongation (E)
FA(20:3)	6h_78w_2	0.00013587	NA	0.000936049	0.00294322	0.009448	0.00234968	0	0	0	0.00122867	0.0120234	0.00133266	0.0134215	0.00386868	0.0111433	elongation (E)
FA(20:3)	6h_78w_3	0.000219329	0.000597844	0.000441213	0.00320757	0.0199258	0.00393385	0	0.00126658	0	0.00140594	0.0146662	0.00114884	0.0121988	0.00336263	0.0112108	elongation (E)
FA(20:3)	6h_78w_4	0.00078436	0.00306919	0.00252955	0.0053345	0.0298314	0.00568625	0.000394292	0.00525616	0	0.0017228	0.0157983	0.000737252	0.0145748	0.0012513	0.00899556	elongation (E)
FA(20:3)	6h_78w_5	0.000648227	0.00148764	0.00506461	0.0041366	0.0169324	0.00457683	0.000392002	0.00157812	0	0.00139053	0.0179003	0.00160517	0.0122293	0.0058705	0.0145289	elongation (E)
FA(20:3)	6h_78w_6	0.000362797	0	0.00392182	0.00322674	0.0135914	0.0024362	0	0.00185201	0	0.00140625	0.0182761	0.00299255	0.0123724	0.00676818	0.0141173	elongation (E)
FA(20:4)	24h_12w_1	0	0	0.00450413	0.00147107	0.0159463	0.0040541	0	0	0	0.00840653	0.0209543	0.0109194	0.0215657	0.00861975	0.0205356	elongation (E)
FA(20:4)	24h_12w_2	0.000670081	0	0.00365845	0.00212778	0.022155	0.00568983	0	0.00162099	0	0.0079922	0.0198507	0.00897213	0.023365	0.00978914	0.0175754	elongation (E)
FA(20:4)	24h_12w_3	0	0	0.00990236	0	0.0089528	0.00227978	0	0.000350656	0	0.00683514	0.0195052	0.00824404	0.0223798	0.0114855	0.0155461	elongation (E)
FA(20:4)	24h_12w_4	0	0	0.00327316	0	0.0129595	0.00383983	0	0	0	0.00716506	0.0189247	0.00573065	0.0186798	0.00847136	0.0149279	elongation (E)
FA(20:4)	24h_12w_5	0	0	0.00838232	0.00227597	0.0134147	0.00447369	0	0.0007133	0	0.00626984	0.0181746	0.00832674	0.0221668	0.0104146	0.0147538	elongation (E)
FA(20:4)	24h_12w_6	0.000439983	0	0.00421039	0	0.0221916	0.0053701	0	0.000714713	0	0.00780181	0.0151965	0.00757775	0.0171222	0.00830986	0.0104314	elongation (E)
FA(20:4)	24h_78w_1	0	0	0.00673493	0.00201091	0.0353143	0.00491252	0	0	0	0.00751152	0.0166857	0.00877245	0.0209709	0.00943574	0.0171684	elongation (E)
FA(20:4)	24h_78w_2	0	0	0.00766218	0.00280697	0.0217912	0.00191054	0	0.000845485	6.85963e-05	0.00687385	0.0179581	0.00964137	0.016062	0.00841677	0.0143254	elongation (E)
FA(20:4)	24h_78w_3	0	0	0.0065718	0.00245365	0.0266056	0.00408646	0	0.00042257	0	0.00761736	0.0171412	0.00858023	0.0201808	0.0104598	0.0154286	elongation (E)
FA(20:4)	24h_78w_4	0	0.00139335	0.0103467	0.00253038	0.0395199	0.00707892	0	0.000597128	0.000302587	0.0100705	0.0176269	0.0109803	0.0252326	0.00986172	0.0193441	elongation (E)
FA(20:4)	24h_78w_5	0.000329315	0.00117158	0.012199	0.00282639	0.0470056	0.00739764	0	0.0012791	0	0.00919682	0.00771542	0.0106711	0.0252387	0.0139716	0.0183372	elongation (E)
FA(20:4)	24h_78w_6	0.00141123	0	0.0108919	0.00168238	0.0164585	0.00830362	0	0.000180803	0	0.0103669	0.0288048	0.0119771	0.0272572	0.0150517	0.0136352	elongation (E)
FA(20:4)	6h_12w_1	0	0	0	0	0.00816306	0	0	0	0	0	0.00490822	0	0.00493593	0.00297207	0.00486954	elongation (E)
FA(20:4)	6h_12w_2	0	0	0	0	0	0	0	0	0	0.00139732	0.00414728	0.00111489	0.00502571	0.00214068	0.00363644	elongation (E)
FA(20:4)	6h_12w_3	0	0	0	0	0.00327577	0	0	0	0	0.0015105	0.00419646	0	0.00506075	0.0018603	0.0031217	elongation (E)
FA(20:4)	6h_12w_4	0	0	0	0	0	0	0	0	0	0.00166343	0.00575148	0	0.00563781	0.00255108	0.00358842	elongation (E)
FA(20:4)	6h_12w_5	0	0	0	0	0.0049874	0	0	0	0	0.00225394	0.00608218	0.00187271	0.00654229	0.00185946	0.00538064	elongation (E)
FA(20:4)	6h_12w_6	0	0	0	0.00268643	0.00245175	0	0	0	0	0.00160373	0.00554041	0.00165707	0.00754114	0.00281449	0.00282703	elongation (E)
FA(20:4)	6h_78w_1	0	0	0	0	0.00230041	0	0	0	0	0.000807832	0.00236936	0.00138682	0.00441994	0.00183808	0.00406936	elongation (E)
FA(20:4)	6h_78w_2	0	NA	0	0	0	0	0	0	0	0	0.00410606	0.00126528	0.00614628	0	0.00250232	elongation (E)
FA(20:4)	6h_78w_3	0	0	0	0	0.0031123	0	0	0	0	0.00106975	0.00531784	0.0017041	0.00728878	0.00206328	0.00707511	elongation (E)
FA(20:4)	6h_78w_4	0	0	0.00545087	0	0.0329901	0.00267535	0	0.00181875	0	0.00198293	0.00731087	0.0024612	0.00915698	0.00376164	0.00597089	elongation (E)
FA(20:4)	6h_78w_5	0	0	0	0	0.00795942	0	0	0.000659977	0	0.00285696	0.0250396	0.00220461	0.00823931	0.00300079	0.00816856	elongation (E)
FA(20:4)	6h_78w_6	0	0	0	0	0.000859035	0	0	0	0	0.00138242	0.00797951	0.0032951	0.00704758	0.00289434	0.00395867	elongation (E)
FA(20:5)	24h_12w_1	0.000708829	0	0.013004	0.00336024	0.0440399	0.0030513	0.000195125	0	0.000278619	0	0.00389055	0.000410303	0.00173799	0.000105113	0.00416905	elongation (E)
FA(20:5)	24h_12w_2	0.000666448	0.00339699	0.0261423	0.00443945	0.0181569	0.00491213	8.60466e-05	0	0.000219972	0	0.00589763	0	0.00239414	0.00105689	0.00396876	elongation (E)
FA(20:5)	24h_12w_3	0	0.00340376	0.0261158	0.00517227	0.0302407	0.00352241	0.000142132	0	0	0	0.00505074	0	0.00232662	0.00100061	0.00317447	elongation (E)
FA(20:5)	24h_12w_4	0.000702856	0.00265502	0.00712276	0.00226439	0.0141239	0.00259219	0.000131486	NA	7.47453e-05	0	0.00435117	0	0.00239306	0.000444821	0.00296308	elongation (E)
FA(20:5)	24h_12w_5	0.000612197	0.00275293	0.0239006	0.00270836	0.0346177	0.00269719	9.35092e-05	0	0	0	0.00518708	0.000891394	0.00333394	0.00145531	0.00556112	elongation (E)
FA(20:5)	24h_12w_6	0.00129275	0.00303276	0.0165326	0.000302944	0.0240195	0.00441922	0.000370457	NA	0.000202182	0	0.00509152	0.000332185	0.00201285	0.00132113	0.00350603	elongation (E)
FA(20:5)	24h_78w_1	0.000457633	0.00431643	0.00696569	0.00433956	0.0626168	0.00196875	0.000141464	NA	4.65176e-05	0	0.00521674	0.00078556	0.00222613	0.00133761	0	elongation (E)
FA(20:5)	24h_78w_2	0.000288655	0.00388596	0.0175069	0.00293378	0.0499263	0	0	NA	5.13863e-05	0	0.00361309	0	0.0021479	0.00183928	0.00113885	elongation (E)
FA(20:5)	24h_78w_3	0.000157287	0.00254495	0.0253627	0.00349212	0.0453059	0.00161686	6.50044e-05	NA	3.90082e-05	0	0.00471139	0	0.00162272	0.00145968	0.00329521	elongation (E)
FA(20:5)	24h_78w_4	0.000716048	0.000889446	0.0102672	0.00215422	0.0279501	0.00143754	0.000120725	NA	9.78822e-05	0	0.00360319	0.000726611	0.00195364	0.00130765	0.00299475	elongation (E)
FA(20:5)	24h_78w_5	0.000143568	0.00194672	0.00966283	0.00231704	0.0292196	0.0018131	8.55718e-05	NA	2.17199e-05	0	0.00326272	0.000698055	0.00328195	0.00163387	0.00357293	elongation (E)
FA(20:5)	24h_78w_6	0.000202145	0.00042862	0.00356299	0.00128122	0.0109375	0.0009491	0	NA	0	0	0.00496054	0	0.00190913	0.00100582	0.0020894	elongation (E)
FA(20:5)	6h_12w_1	9.13653e-05	0.000237762	0.011633	0.000887845	0.043377	0.000557694	0	0	0	0	0.00375557	0	0.00129474	0.00125178	0.00296253	elongation (E)
FA(20:5)	6h_12w_2	0.00016601	0	0.00154133	0.000522412	0.0107339	0.00080842	0	NA	7.00576e-05	0	0.00272198	0	0.00128789	0.000848751	0.00288925	elongation (E)
FA(20:5)	6h_12w_3	0	0.000233371	0.00525102	0.000746718	0.0468241	0.00108903	0	0	2.41694e-05	0	0.00365843	0	0.00120611	0.000950894	0.0022604	elongation (E)
FA(20:5)	6h_12w_4	8.33404e-05	0	0.00292376	0.00122917	0.0222308	0.000697713	0	0	0	0	0.00344562	0	0.00120394	0.000280584	0.00223708	elongation (E)
FA(20:5)	6h_12w_5	0.00028039	0	0.00366196	0.000759906	0.0260961	0.00120811	0	0	3.62076e-05	0	0.00355449	0	0.00230116	0.000956916	0.00257291	elongation (E)
FA(20:5)	6h_12w_6	9.61664e-05	0	0.0048457	0.00457811	0.0208787	0.00121336	0	0	0.000462957	0	0.00278856	0	0.0011924	0.0001744	0.0017299	elongation (E)
FA(20:5)	6h_78w_1	2.95871e-05	0.000119187	0.00517175	0.000549243	0.0347132	0	0	NA	0	0	0.00242896	0.000471124	0.00147629	0.000863557	0.00272202	elongation (E)
FA(20:5)	6h_78w_2	0	NA	0.00265265	0.000779267	0.03077	0.000711888	0	NA	0	0	0.00396277	0.000548199	0.00254365	0.00127165	0.0031123	elongation (E)
FA(20:5)	6h_78w_3	0	0.000118019	0.000920902	0.000704457	0.0101134	0.00030924	0	NA	0	0	0.00294229	0.000126608	0.00154674	0.000964305	0.0024931	elongation (E)
FA(20:5)	6h_78w_4	0	0.000170815	0.00427678	0.000413817	0.0187227	0.000648478	0	NA	0	0	0.00232586	0	0.00109693	0.000786765	0.000622771	elongation (E)
FA(20:5)	6h_78w_5	0	0.000120743	0.0041312	0.00118547	0.0403673	0.000390524	0	NA	0	0	0.00565633	0.00026021	0.00125462	0.00114736	0.000679216	elongation (E)
FA(20:5)	6h_78w_6	9.08818e-05	7.30726e-05	0.00345184	0.000751925	0.0161445	0	0	NA	0	0	0.00344201	0.000594703	0.00114998	0.00111992	0.00215863	elongation (E)
FA(22:1)	24h_12w_1	0.000114965	0.0182187	0.00286227	0.000271126	0	0.000160186	9.97079e-05	0	3.69651e-05	0	0.000506941	0	0	0	4.33597e-05	elongation (E)
FA(22:1)	24h_12w_2	0.000299498	0.00391148	0.000655871	0.0008924	0.000318386	0.000209822	0.000406778	0.000187263	6.00405e-05	0	0.000564552	0	0	0	0.000366947	elongation (E)
FA(22:1)	24h_12w_3	0.000958236	0.00492932	0.00351475	0.000833952	0	0	6.85562e-05	0.000431559	9.96848e-05	0	0.000195492	0	0	0	0.000168897	elongation (E)
FA(22:1)	24h_12w_4	0.000259758	0.0100993	0.00104641	0.00112972	0	0	9.18372e-05	0.000102763	0	0	0.00024571	0	0	0	0.000234442	elongation (E)
FA(22:1)	24h_12w_5	0.000169664	0.00530345	0.00142924	0.000991195	0.00481383	0	0.000108907	0	5.98957e-05	0	0.000335354	0	0	0	0.000254697	elongation (E)
FA(22:1)	24h_12w_6	0.000719871	0.00373675	0.00217119	0.000482219	NA	0.000250678	0.000119777	0	0.000270312	0	NA	0	0	0	0.000152467	elongation (E)
FA(22:1)	24h_78w_1	0.000254698	0.00636947	0.0036316	0.000542184	0.000535781	0.000186352	7.73396e-05	0	1.52604e-05	0	0.000163885	0	0.00013656	0	0.0012727	elongation (E)
FA(22:1)	24h_78w_2	1.37724e-05	0.0142934	0.000856705	0.00038445	NA	0.000339323	8.34498e-05	0	4.565e-05	0	0	0	0.000213593	0	0.000113709	elongation (E)
FA(22:1)	24h_78w_3	0	0.00558506	0.00141961	0.000350447	0.000235535	0.000408416	5.8777e-05	0	0	0	0.000281283	0	0	0	0.00165062	elongation (E)
FA(22:1)	24h_78w_4	0.000390286	0.00227349	0.00381151	0.000322992	0.000905747	0.000187104	0.000182678	0	0.000134975	0	0.000131045	0	0.000135905	0	0.000223997	elongation (E)
FA(22:1)	24h_78w_5	9.42255e-05	0.00584394	0.00781757	0.000559575	0.000242024	0.000177147	0.000106075	0	7.53197e-05	0	0.000142768	0	0	0	0.000182546	elongation (E)
FA(22:1)	24h_78w_6	0.000227487	0.0019116	0.00820244	0.000423453	0	0.000200718	0.000115343	0	0	0	0.000569627	0	0	0	0.00017764	elongation (E)
FA(22:1)	6h_12w_1	0.000185705	0.000409279	0.000300161	0.000358706	0.00117873	0	0	0	2.93838e-05	0	0.000141101	0	0	0	9.72476e-05	elongation (E)
FA(22:1)	6h_12w_2	0.000158492	0.000242426	0	0.000249909	0.000168264	0	4.11328e-06	0	1.93415e-05	0	0	0	0	0	8.33564e-05	elongation (E)
FA(22:1)	6h_12w_3	0.000459516	0.001021	6.26317e-05	0.000361166	NA	0	0	0	7.05026e-06	0	0.000578608	0	0	0	2.95232e-05	elongation (E)
FA(22:1)	6h_12w_4	4.55283e-05	0.000283943	7.62768e-05	0.000557868	0.00189593	0	0	0	0	0	0.000590145	0	0	0	0.000115479	elongation (E)
FA(22:1)	6h_12w_5	3.43449e-05	0.00039721	0.000190676	0.000393749	0.0036304	0	8.58455e-06	0	4.97312e-05	0	0.0007522	0	0	0	8.77184e-05	elongation (E)
FA(22:1)	6h_12w_6	0.000123631	0.000392914	0.000176366	0.000651855	0	0	0	0	0	0	0.000249622	0	0	0	0.000156097	elongation (E)
FA(22:1)	6h_78w_1	8.9013e-05	0.000270873	0.000135883	0.000547013	0.00570897	0.000116973	0.000100801	0	0.000126431	0	0.000198249	0	0.000116663	0	0	elongation (E)
FA(22:1)	6h_78w_2	0	NA	0.000169103	0.000365973	0.00185734	0	2.70012e-05	0	0	0	0.000235816	0	0.00012691	0	0.000275698	elongation (E)
FA(22:1)	6h_78w_3	6.04037e-05	0.000331916	0	0.000354815	0.00424245	0	6.12814e-05	0	0	0	0.000318029	0	6.47381e-05	0	7.2915e-05	elongation (E)
FA(22:1)	6h_78w_4	0.000137359	0.000223181	2.66618e-05	0.000542449	0	0	1.57841e-05	NA	6.13895e-06	0	0.000149959	0	0.00013197	0	0	elongation (E)
FA(22:1)	6h_78w_5	0	0.000117406	0.000277275	0.000546645	0.00165342	0.000202947	3.17885e-05	0	0	0	0.000234656	0	0	0	0.000497534	elongation (E)
FA(22:1)	6h_78w_6	0.000252053	6.12394e-05	0.000205124	0.000393916	0.000155939	8.89661e-05	0	0	0	0	0.000396688	0	0	0	0.000661739	elongation (E)
FA(24:1)	24h_12w_1	0	0.00056162	4.07092e-05	0	NA	0.00022274	0	NA	0	0	0	NA	NA	0	0	elongation (E)
FA(24:1)	24h_12w_2	5.46621e-05	9.60013e-05	0	7.71318e-05	NA	0.000403539	0	0	0	0	0	NA	NA	0	0	elongation (E)
FA(24:1)	24h_12w_3	4.4533e-05	0.000121405	3.29307e-05	5.58633e-05	NA	0.000158922	0	0	2.80568e-05	0	NA	NA	NA	0	0	elongation (E)
FA(24:1)	24h_12w_4	0	8.96452e-05	0	9.16228e-05	NA	0	0	0	0	0	0	NA	NA	NA	0	elongation (E)
FA(24:1)	24h_12w_5	4.2149e-05	7.30628e-05	0	3.93062e-05	NA	0.000191485	0	0	1.49147e-05	0	0	NA	NA	0	0	elongation (E)
FA(24:1)	24h_12w_6	4.55492e-05	8.50813e-05	1.37564e-05	3.25317e-05	NA	0.000238418	0	NA	1.68963e-05	0	6.99414e-06	NA	NA	0	0	elongation (E)
FA(24:1)	24h_78w_1	6.60284e-05	0.000406832	0.000401621	0.000130481	0	0.000182712	0	0	5.4202e-06	NA	0	NA	NA	NA	0	elongation (E)
FA(24:1)	24h_78w_2	1.52692e-05	0.000307267	0	7.07303e-05	0	0.000311563	0	0	0	NA	0	NA	NA	NA	0	elongation (E)
FA(24:1)	24h_78w_3	0	0.000231098	1.57017e-05	6.50867e-05	NA	0.000225176	0	0	0	NA	0	NA	NA	NA	0	elongation (E)
FA(24:1)	24h_78w_4	2.95739e-05	0.000139418	0.000368083	4.28165e-05	NA	0.000414801	0	0	3.41102e-05	NA	0	NA	NA	NA	0	elongation (E)
FA(24:1)	24h_78w_5	0	3.87194e-05	0.00151441	9.59066e-05	NA	0.000301086	0	0	3.27064e-05	NA	0	NA	NA	NA	0	elongation (E)
FA(24:1)	24h_78w_6	1.21783e-05	0	0.00137207	8.09012e-05	0	0.000104637	0	0	3.91053e-05	NA	0	NA	NA	NA	0	elongation (E)
FA(24:1)	6h_12w_1	0	1.26274e-05	0	9.16634e-06	0	7.64636e-05	0	NA	0	0	0	NA	NA	0	0	elongation (E)
FA(24:1)	6h_12w_2	0	0	0	0	0	0.000143275	0	NA	0	0	0	NA	NA	0	0	elongation (E)
FA(24:1)	6h_12w_3	2.20659e-05	0.000121321	0	3.3308e-05	0	0.000155398	0	0	0	0	0	NA	NA	0	0	elongation (E)
FA(24:1)	6h_12w_4	2.48997e-06	0	0	2.1086e-05	0	0.000130325	0	0	0	0	0	NA	NA	0	0	elongation (E)
FA(24:1)	6h_12w_5	1.50381e-05	6.70463e-05	0	2.79399e-05	0	0.000144233	0	0	0	0	0	NA	NA	0	0	elongation (E)
FA(24:1)	6h_12w_6	0	2.43757e-05	0	0	0	0.000165576	0	0	0	0	0	NA	NA	0	0	elongation (E)
FA(24:1)	6h_78w_1	0	0	0	3.32695e-05	0	0.000114499	0	0	0	NA	0	NA	NA	NA	0	elongation (E)
FA(24:1)	6h_78w_2	0	NA	0	3.50264e-05	NA	7.08014e-05	0	NA	0	NA	0	NA	NA	NA	0	elongation (E)
FA(24:1)	6h_78w_3	0	4.34661e-06	0	2.78838e-05	0	0.000166808	0	0	0	NA	0	NA	NA	NA	0	elongation (E)
FA(24:1)	6h_78w_4	3.96532e-05	0	0	6.90778e-05	NA	0.000262896	0	3.67227e-06	0	NA	0	NA	NA	NA	0	elongation (E)
FA(24:1)	6h_78w_5	0	0	0	1.28149e-05	0	0.000169442	0	0	2.12334e-05	NA	0	NA	NA	NA	0	elongation (E)
FA(24:1)	6h_78w_6	1.79766e-05	0	0	6.98463e-05	0	0.000182452	NA	0	0	NA	0	NA	NA	NA	0	elongation (E)

## Sheet: output of FAMETA
Fatty aicd	Sample	D0	D1	D2	P_value	R2	g(t)	pool size factor	pseudo relative synthesis rate
FA(14:0)	BAT_24h_12w_1	0.853521	0.0248895	0.121589	0.0209255	0.999271	0.125702	0.66582	0.0836948
FA(14:0)	BAT_24h_12w_2	0.863253	0.0314413	0.105306	0.0195353	0.998116	0.197026	0.56699	0.111712
FA(14:0)	BAT_24h_12w_3	0.876871	0.0307318	0.0923969	0.0175898	0.99864	0.194653	0.754797	0.146923
FA(14:0)	BAT_24h_12w_4	0.865919	0.0269388	0.107142	0.0191545	0.997611	0.225137	0.541891	0.122
FA(14:0)	BAT_24h_12w_5	0.528796	0.0742878	0.396917	0.0673149	0.999367	0.0915591	0.610756	0.0559203
FA(14:0)	BAT_24h_12w_6	0.860658	0.0333985	0.105943	0.019906	0.997538	0.219195	0.588084	0.128905
FA(14:0)	BAT_24h_78w_1	0.502344	0.0821192	0.415536	0.0710937	0.999931	0.0413749	0.496314	0.020535
FA(14:0)	BAT_24h_78w_2	0.864478	0.0309533	0.104569	0.0193603	0.998826	0.154252	0.466709	0.0719906
FA(14:0)	BAT_24h_78w_3	0.448684	0.105749	0.445567	0.0782377	0.999962	0.036826	0.464124	0.0170918
FA(14:0)	BAT_24h_78w_4	0.837356	0.0379886	0.124655	0.0232348	0.999611	0.0923451	0.640107	0.0591107
FA(14:0)	BAT_24h_78w_5	0.726812	0.0453128	0.227875	0.0390268	0.99996	0.0287997	0.363531	0.0104696
FA(14:0)	BAT_24h_78w_6	0.459825	0.0795703	0.460605	0.0770564	0.999896	0.0420034	0.585422	0.0245897
FA(14:0)	BAT_6h_12w_1	0.838932	0.0427034	0.118365	0.0230097	0.999419	0.108116	0.583615	0.0630984
FA(14:0)	BAT_6h_12w_2	0.894836	0.0239311	0.0812329	0.0150234	0.999274	0.161398	0.583118	0.0941139
FA(14:0)	BAT_6h_12w_3	0.8671	0.0266763	0.106224	0.0189858	0.999309	0.12727	0.647067	0.0823523
FA(14:0)	BAT_6h_12w_4	0.903113	0.0212841	0.0756031	0.013841	0.999079	0.177884	0.564143	0.100352
FA(14:0)	BAT_6h_12w_5	0.873657	0.0212837	0.105059	0.018049	0.999334	0.122746	0.562345	0.0690258
FA(14:0)	BAT_6h_12w_6	0.853154	0.0312516	0.115594	0.020978	0.998432	0.161588	0.615423	0.0994452
FA(14:0)	BAT_6h_78w_1	0.489528	0.0684829	0.441989	0.0729245	0.999901	0.0353812	0.614735	0.0217501
FA(14:0)	BAT_6h_78w_2	0.606693	0.0765676	0.31674	0.0561867	0.999982	0.0287068	0.346322	0.00994179
FA(14:0)	BAT_6h_78w_3	0.483643	0.0865664	0.429791	0.0737653	0.999996	0.0197179	0.397109	0.00783013
FA(14:0)	BAT_6h_78w_4	0.477188	0.100478	0.422334	0.0746875	0.999998	0.014302	0.424736	0.00607455
FA(14:0)	BAT_6h_78w_5	0.463475	0.100285	0.43624	0.0766464	0.999996	0.0235711	0.522791	0.0123228
FA(14:0)	BAT_6h_78w_6	0.496262	0.0654671	0.438271	0.0719626	0.999938	0.0350289	0.583387	0.0204354
FA(16:0)	BAT_24h_12w_1	0.25721	0.102917	0.639873	0.0338737	0.9996	0.302364	0.194185	0.0587146
FA(16:0)	BAT_24h_12w_2	0.26263	0.0926466	0.644724	0.0294662	0.999595	0.398608	0.253998	0.101246
FA(16:0)	BAT_24h_12w_3	0.249584	0.0913916	0.659025	0.0312802	0.999349	0.363884	0.212286	0.0772474
FA(16:0)	BAT_24h_12w_4	0.263849	0.0742443	0.661907	0.0261143	0.999159	0.44604	0.232976	0.103917
FA(16:0)	BAT_24h_12w_5	0.28177	0.086793	0.631437	0.0283822	0.999916	0.235475	0.316139	0.0744429
FA(16:0)	BAT_24h_12w_6	0.250435	0.0953546	0.654211	0.0291468	0.998986	0.446867	0.266742	0.119198
FA(16:0)	BAT_24h_78w_1	0.332034	0.109674	0.558293	0.0552134	0.999961	0.1097	0.204537	0.0224378
FA(16:0)	BAT_24h_78w_2	0.226566	0.0775839	0.69585	0.0230229	0.99974	0.301909	0.208912	0.0630726
FA(16:0)	BAT_24h_78w_3	0.304629	0.124184	0.571187	0.0536016	0.999984	0.0892029	0.213413	0.019037
FA(16:0)	BAT_24h_78w_4	0.265499	0.102189	0.632311	0.0425836	0.99977	0.187202	0.152281	0.0285073
FA(16:0)	BAT_24h_78w_5	0.346752	0.112027	0.54122	0.0573474	0.999916	0.0788516	0.176971	0.0139544
FA(16:0)	BAT_24h_78w_6	0.292587	0.103319	0.604094	0.0429875	0.999951	0.115331	0.274273	0.0316321
FA(16:0)	BAT_6h_12w_1	0.255723	0.0919016	0.652376	0.016983	0.999965	0.258237	0.267051	0.0689626
FA(16:0)	BAT_6h_12w_2	0.251111	0.0752803	0.673609	0.0144628	0.999899	0.363076	0.372067	0.135089
FA(16:0)	BAT_6h_12w_3	0.237595	0.0778391	0.684566	0.0154086	0.99984	0.332955	0.29157	0.0970796
FA(16:0)	BAT_6h_12w_4	0.206994	0.0673337	0.725672	0.0133149	0.999831	0.38243	0.2276	0.0870411
FA(16:0)	BAT_6h_12w_5	0.22311	0.0737297	0.70316	0.0129344	0.999897	0.339602	0.245869	0.0834975
FA(16:0)	BAT_6h_12w_6	0.258344	0.0631463	0.67851	0.00908678	0.999902	0.414966	0.175854	0.0729734
FA(16:0)	BAT_6h_78w_1	0.280417	0.0618408	0.657743	0.0151137	0.999995	0.157542	0.231436	0.0364609
FA(16:0)	BAT_6h_78w_2	0.420738	0.111202	0.46806	0.0664925	0.999984	0.0711715	0.153289	0.0109098
FA(16:0)	BAT_6h_78w_3	0.344358	0.101792	0.55385	0.0483646	0.999992	0.0818303	0.158808	0.0129953
FA(16:0)	BAT_6h_78w_4	0.36702	0.127765	0.505215	0.0618481	0.999997	0.0414601	0.202471	0.00839446
FA(16:0)	BAT_6h_78w_5	0.392116	0.111032	0.496851	0.0284544	0.999972	0.0700059	0.122195	0.00855437
FA(16:0)	BAT_6h_78w_6	0.301753	0.0980696	0.600178	0.0280963	0.999963	0.21514	0.257719	0.0554456
FA(16:1)	BAT_24h_12w_1	0.25721	0.102917	0.639873	0.0338737	0.999771	0.193906	0.430056	0.0833902
FA(16:1)	BAT_24h_12w_2	0.26263	0.0926466	0.644724	0.0294662	0.999603	0.298561	0.379687	0.11336
FA(16:1)	BAT_24h_12w_3	0.249584	0.0913916	0.659025	0.0312802	0.999768	0.221127	0.37259	0.0823895
FA(16:1)	BAT_24h_12w_4	0.263849	0.0742443	0.661907	0.0261143	0.999652	0.284549	0.35656	0.101459
FA(16:1)	BAT_24h_12w_5	0.28177	0.086793	0.631437	0.0283822	0.999974	0.140529	0.379183	0.0532862
FA(16:1)	BAT_24h_12w_6	0.250435	0.0953546	0.654211	0.0291468	0.999426	0.289183	0.363422	0.105096
FA(16:1)	BAT_24h_78w_1	0.332034	0.109674	0.558293	0.0552134	0.999985	0.0696772	0.328681	0.0229016
FA(16:1)	BAT_24h_78w_2	0.226566	0.0775839	0.69585	0.0230229	0.999912	0.204298	0.390495	0.0797774
FA(16:1)	BAT_24h_78w_3	0.304629	0.124184	0.571187	0.0536016	0.999993	0.0521251	0.443361	0.0231102
FA(16:1)	BAT_24h_78w_4	0.265499	0.102189	0.632311	0.0425836	0.999945	0.131926	0.334923	0.0441851
FA(16:1)	BAT_24h_78w_5	0.346752	0.112027	0.54122	0.0573474	0.999993	0.0370529	0.316084	0.0117118
FA(16:1)	BAT_24h_78w_6	0.292587	0.103319	0.604094	0.0429875	0.999987	0.0639363	0.338382	0.0216349
FA(16:1)	BAT_6h_12w_1	0.255723	0.0919016	0.652376	0.016983	0.999992	0.120132	0.347837	0.0417863
FA(16:1)	BAT_6h_12w_2	0.251111	0.0752803	0.673609	0.0144628	0.999985	0.183372	0.3976	0.0729085
FA(16:1)	BAT_6h_12w_3	0.237595	0.0778391	0.684566	0.0154086	0.999974	0.163837	0.402452	0.0659365
FA(16:1)	BAT_6h_12w_4	0.206994	0.0673337	0.725672	0.0133149	0.999959	0.218568	0.440743	0.0963321
FA(16:1)	BAT_6h_12w_5	0.22311	0.0737297	0.70316	0.0129344	0.999987	0.173397	0.421826	0.0731433
FA(16:1)	BAT_6h_12w_6	0.258344	0.0631463	0.67851	0.00908678	0.999947	0.251959	0.447007	0.112627
FA(16:1)	BAT_6h_78w_1	0.280417	0.0618408	0.657743	0.0151137	0.999994	0.0755433	0.370223	0.0279678
FA(16:1)	BAT_6h_78w_2	0.420738	0.111202	0.46806	0.0664925	0.999995	0.0260042	0.351184	0.00913226
FA(16:1)	BAT_6h_78w_3	0.344358	0.101792	0.55385	0.0483646	0.999997	0.0269175	0.383565	0.0103246
FA(16:1)	BAT_6h_78w_4	0.36702	0.127765	0.505215	0.0618481	0.999997	0.0090704	0.309387	0.00280627
FA(16:1)	BAT_6h_78w_5	0.392116	0.111032	0.496851	0.0284544	0.999995	0.0130028	0.3604	0.00468621
FA(16:1)	BAT_6h_78w_6	0.301753	0.0980696	0.600178	0.0280963	0.99999	0.0630883	0.298333	0.0188213
FA(18:0)	BAT_24h_12w_1	0.25721	0.102917	0.639873	0.0338737	0.999866	0.215426	0.0271115	0.00584053
FA(18:0)	BAT_24h_12w_2	0.26263	0.0926466	0.644724	0.0294662	0.999908	0.251706	0.0602665	0.0151694
FA(18:0)	BAT_24h_12w_3	0.249584	0.0913916	0.659025	0.0312802	0.999871	0.219472	0.0446545	0.00980039
FA(18:0)	BAT_24h_12w_4	0.263849	0.0742443	0.661907	0.0261143	0.999684	0.354136	0.0516188	0.0182801
FA(18:0)	BAT_24h_12w_5	0.28177	0.086793	0.631437	0.0283822	0.999977	0.142071	0.0836427	0.0118832
FA(18:0)	BAT_24h_12w_6	0.250435	0.0953546	0.654211	0.0291468	0.99973	0.29316	0.0543912	0.0159453
FA(18:0)	BAT_24h_78w_1	0.332034	0.109674	0.558293	0.0552134	0.99996	0.0924495	0.0749962	0.00693336
FA(18:0)	BAT_24h_78w_2	0.226566	0.0775839	0.69585	0.0230229	0.999935	0.182667	0.0472036	0.00862257
FA(18:0)	BAT_24h_78w_3	0.304629	0.124184	0.571187	0.0536016	0.999982	0.0562568	0.0352784	0.00198465
FA(18:0)	BAT_24h_78w_4	0.265499	0.102189	0.632311	0.0425836	0.999962	0.118104	0.0438692	0.00518115
FA(18:0)	BAT_24h_78w_5	0.346752	0.112027	0.54122	0.0573474	0.999965	0.0704109	0.0526948	0.00371029
FA(18:0)	BAT_24h_78w_6	0.292587	0.103319	0.604094	0.0429875	0.999984	0.0798513	0.0662551	0.00529056
FA(18:0)	BAT_6h_12w_1	0.255723	0.0919016	0.652376	0.016983	0.99998	0.143604	0.0935266	0.0134308
FA(18:0)	BAT_6h_12w_2	0.251111	0.0752803	0.673609	0.0144628	0.999896	0.26466	0.0973056	0.0257529
FA(18:0)	BAT_6h_12w_3	0.237595	0.0778391	0.684566	0.0154086	0.999929	0.2371	0.0715895	0.0169738
FA(18:0)	BAT_6h_12w_4	0.206994	0.0673337	0.725672	0.0133149	0.999931	0.260249	0.0529559	0.0137817
FA(18:0)	BAT_6h_12w_5	0.22311	0.0737297	0.70316	0.0129344	0.999944	0.229862	0.0512724	0.0117856
FA(18:0)	BAT_6h_12w_6	0.258344	0.0631463	0.67851	0.00908678	0.9998	0.203483	0.030117	0.00612829
FA(18:0)	BAT_6h_78w_1	0.280417	0.0618408	0.657743	0.0151137	0.999977	0.0608445	0.0288223	0.00175368
FA(18:0)	BAT_6h_78w_2	0.420738	0.111202	0.46806	0.0664925	0.999996	0.0185008	0.0418857	0.000774918
FA(18:0)	BAT_6h_78w_3	0.344358	0.101792	0.55385	0.0483646	0.99999	0.0422015	0.0519243	0.00219128
FA(18:0)	BAT_6h_78w_4	0.36702	0.127765	0.505215	0.0618481	0.999995	0.0140212	0.0542995	0.000761345
FA(18:0)	BAT_6h_78w_5	0.392116	0.111032	0.496851	0.0284544	0.999988	0.0234879	0.0249813	0.000586759
FA(18:0)	BAT_6h_78w_6	0.301753	0.0980696	0.600178	0.0280963	0.999972	0.088439	0.0757875	0.00670257
FA(18:1)	BAT_24h_12w_1	0.25721	0.102917	0.639873	0.0338737	0.999984	0.0649084	0.508226	0.0329882
FA(18:1)	BAT_24h_12w_2	0.26263	0.0926466	0.644724	0.0294662	0.999971	0.0987022	0.532422	0.0525512
FA(18:1)	BAT_24h_12w_3	0.249584	0.0913916	0.659025	0.0312802	0.99995	0.124871	0.734297	0.0916921
FA(18:1)	BAT_24h_12w_4	0.263849	0.0742443	0.661907	0.0261143	0.999948	0.161576	0.536747	0.0867254
FA(18:1)	BAT_24h_12w_5	0.28177	0.086793	0.631437	0.0283822	0.999997	0.0419359	0.550032	0.0230661
FA(18:1)	BAT_24h_12w_6	0.250435	0.0953546	0.654211	0.0291468	0.999928	0.147996	0.550521	0.0814748
FA(18:1)	BAT_24h_78w_1	0.332034	0.109674	0.558293	0.0552134	0.999991	0.0169049	0.557297	0.00942108
FA(18:1)	BAT_24h_78w_2	0.226566	0.0775839	0.69585	0.0230229	0.999981	0.0776835	0.391516	0.0304143
FA(18:1)	BAT_24h_78w_3	0.304629	0.124184	0.571187	0.0536016	0.999997	0.00936496	0.319634	0.00299336
FA(18:1)	BAT_24h_78w_4	0.265499	0.102189	0.632311	0.0425836	0.999996	0.0292074	0.651122	0.0190176
FA(18:1)	BAT_24h_78w_5	0.346752	0.112027	0.54122	0.0573474	0.999999	0.0040242	0.491599	0.00197829
FA(18:1)	BAT_24h_78w_6	0.292587	0.103319	0.604094	0.0429875	0.999985	0.012411	0.643657	0.00798845
FA(18:1)	BAT_6h_12w_1	0.255723	0.0919016	0.652376	0.016983	0.999998	0.0315372	0.604085	0.0190512
FA(18:1)	BAT_6h_12w_2	0.251111	0.0752803	0.673609	0.0144628	0.999985	0.0775723	0.551244	0.0427612
FA(18:1)	BAT_6h_12w_3	0.237595	0.0778391	0.684566	0.0154086	0.999957	0.0812549	0.630907	0.0512642
FA(18:1)	BAT_6h_12w_4	0.206994	0.0673337	0.725672	0.0133149	0.999982	0.105484	0.511917	0.0539991
FA(18:1)	BAT_6h_12w_5	0.22311	0.0737297	0.70316	0.0129344	0.99999	0.0729391	0.555992	0.0405535
FA(18:1)	BAT_6h_12w_6	0.258344	0.0631463	0.67851	0.00908678	0.999981	0.0876063	0.609001	0.0533523
FA(18:1)	BAT_6h_78w_1	0.280417	0.0618408	0.657743	0.0151137	0.999997	0.012559	0.560768	0.00704271
FA(18:1)	BAT_6h_78w_2	0.420738	0.111202	0.46806	0.0664925	0.999999	0.00350035	0.361433	0.00126514
FA(18:1)	BAT_6h_78w_3	0.344358	0.101792	0.55385	0.0483646	0.999999	0.00283972	0.380049	0.00107923
FA(18:1)	BAT_6h_78w_4	0.36702	0.127765	0.505215	0.0618481	1	0	0.624009	0
FA(18:1)	BAT_6h_78w_5	0.392116	0.111032	0.496851	0.0284544	1	0	0.408997	0
FA(18:1)	BAT_6h_78w_6	0.301753	0.0980696	0.600178	0.0280963	0.999999	0.00727178	0.726314	0.0052816
FA(20:0)	BAT_24h_12w_1	0.25721	0.102917	0.639873	0.0338737	0.999287	0	0.00101325	0
FA(20:0)	BAT_24h_12w_2	0.26263	0.0926466	0.644724	0.0294662	0.999708	0.123964	0.00697772	0.000864987
FA(20:0)	BAT_24h_12w_3	0.249584	0.0913916	0.659025	0.0312802	0.99974	0.10418	0.00617034	0.000642828
FA(20:0)	BAT_24h_12w_4	0.263849	0.0742443	0.661907	0.0261143	0.999196	0.168279	0.00421134	0.000708677
FA(20:0)	BAT_24h_12w_5	0.28177	0.086793	0.631437	0.0283822	1	0.00592276	0.00779075	4.61427e-05
FA(20:0)	BAT_24h_12w_6	0.250435	0.0953546	0.654211	0.0291468	0.999728	0.126029	0.0065428	0.000824581
FA(20:0)	BAT_24h_78w_1	0.332034	0.109674	0.558293	0.0552134	0.999971	0.0122791	0.0104166	0.000127906
FA(20:0)	BAT_24h_78w_2	0.226566	0.0775839	0.69585	0.0230229	1	0.00428145	0.00130016	5.56658e-06
FA(20:0)	BAT_24h_78w_3	0.304629	0.124184	0.571187	0.0536016	0.999991	0	0.000914321	0
FA(20:0)	BAT_24h_78w_4	0.265499	0.102189	0.632311	0.0425836	0.999993	0.0139836	0.00623512	8.71892e-05
FA(20:0)	BAT_24h_78w_5	0.346752	0.112027	0.54122	0.0573474	0.999948	0.0161833	0.00466971	7.55712e-05
FA(20:0)	BAT_24h_78w_6	0.292587	0.103319	0.604094	0.0429875	1	0.00324218	0.015145	4.91029e-05
FA(20:0)	BAT_6h_12w_1	0.255723	0.0919016	0.652376	0.016983	0.999963	0.0585436	0.0140794	0.000824256
FA(20:0)	BAT_6h_12w_2	0.251111	0.0752803	0.673609	0.0144628	0.999845	0.0816245	0.0106903	0.000872592
FA(20:0)	BAT_6h_12w_3	0.237595	0.0778391	0.684566	0.0154086	0.999908	0.0910477	0.0132664	0.00120787
FA(20:0)	BAT_6h_12w_4	0.206994	0.0673337	0.725672	0.0133149	0.999838	0.0313208	0.00365597	0.000114508
FA(20:0)	BAT_6h_12w_5	0.22311	0.0737297	0.70316	0.0129344	0.999996	0.0206105	0.00242199	4.99183e-05
FA(20:0)	BAT_6h_12w_6	0.258344	0.0631463	0.67851	0.00908678	0.999865	0.0418435	0.00273716	0.000114533
FA(20:0)	BAT_6h_78w_1	0.280417	0.0618408	0.657743	0.0151137	1	0	0.00289945	0
FA(20:0)	BAT_6h_78w_2	0.420738	0.111202	0.46806	0.0664925	1	0	0.000499441	0
FA(20:0)	BAT_6h_78w_3	0.344358	0.101792	0.55385	0.0483646	1	0	0.00222612	0
FA(20:0)	BAT_6h_78w_4	0.36702	0.127765	0.505215	0.0618481	1	0	0.00973852	0
FA(20:0)	BAT_6h_78w_5	0.392116	0.111032	0.496851	0.0284544	1	0	0.000511358	0
FA(20:0)	BAT_6h_78w_6	0.301753	0.0980696	0.600178	0.0280963	1	0	0.0173432	0
FA(20:1)	BAT_24h_12w_1	0.25721	0.102917	0.639873	0.0338737	0.99999	0.0317209	0.0468586	0.0014864
FA(20:1)	BAT_24h_12w_2	0.26263	0.0926466	0.644724	0.0294662	0.999988	0.0660541	0.051311	0.00338931
FA(20:1)	BAT_24h_12w_3	0.249584	0.0913916	0.659025	0.0312802	0.99999	0.0686976	0.0868517	0.0059665
FA(20:1)	BAT_24h_12w_4	0.263849	0.0742443	0.661907	0.0261143	0.999974	0.110814	0.0682497	0.00756304
FA(20:1)	BAT_24h_12w_5	0.28177	0.086793	0.631437	0.0283822	0.999998	0.0201101	0.0837942	0.00168511
FA(20:1)	BAT_24h_12w_6	0.250435	0.0953546	0.654211	0.0291468	0.999985	0.0591803	0.0623172	0.00368795
FA(20:1)	BAT_24h_78w_1	0.332034	0.109674	0.558293	0.0552134	0.999992	0.018633	0.0505843	0.000942539
FA(20:1)	BAT_24h_78w_2	0.226566	0.0775839	0.69585	0.0230229	0.999991	0.0191072	0.0279551	0.000534142
FA(20:1)	BAT_24h_78w_3	0.304629	0.124184	0.571187	0.0536016	0.999994	0	0.0323182	0
FA(20:1)	BAT_24h_78w_4	0.265499	0.102189	0.632311	0.0425836	0.999992	0.0350127	0.0661262	0.00231526
FA(20:1)	BAT_24h_78w_5	0.346752	0.112027	0.54122	0.0573474	0.999985	0.0281243	0.0368841	0.00103734
FA(20:1)	BAT_24h_78w_6	0.292587	0.103319	0.604094	0.0429875	0.999998	0.0119472	0.0998276	0.00119266
FA(20:1)	BAT_6h_12w_1	0.255723	0.0919016	0.652376	0.016983	1	0.0055495	0.0740871	0.000411146
FA(20:1)	BAT_6h_12w_2	0.251111	0.0752803	0.673609	0.0144628	1	0.00682472	0.0730457	0.000498516
FA(20:1)	BAT_6h_12w_3	0.237595	0.0778391	0.684566	0.0154086	0.999997	0.00881986	0.0687007	0.00060593
FA(20:1)	BAT_6h_12w_4	0.206994	0.0673337	0.725672	0.0133149	1	0.00349852	0.052618	0.000184085
FA(20:1)	BAT_6h_12w_5	0.22311	0.0737297	0.70316	0.0129344	0.999998	0.0142107	0.0451065	0.000640993
FA(20:1)	BAT_6h_12w_6	0.258344	0.0631463	0.67851	0.00908678	0.999999	0.0069654	0.0576972	0.000401884
FA(20:1)	BAT_6h_78w_1	0.280417	0.0618408	0.657743	0.0151137	0.999967	0	0.0793717	0
FA(20:1)	BAT_6h_78w_2	0.420738	0.111202	0.46806	0.0664925	1	0.00311445	0.026757	8.33333e-05
FA(20:1)	BAT_6h_78w_3	0.344358	0.101792	0.55385	0.0483646	1	0	0.0327839	0
FA(20:1)	BAT_6h_78w_4	0.36702	0.127765	0.505215	0.0618481	1	0	0.0779348	0
FA(20:1)	BAT_6h_78w_5	0.392116	0.111032	0.496851	0.0284544	1	0	0.0542295	0
FA(20:1)	BAT_6h_78w_6	0.301753	0.0980696	0.600178	0.0280963	1	0	0.099135	0
FA(20:2)	BAT_24h_12w_1	0.25721	0.102917	0.639873	0.0338737	0.999991	0.0248837	0.019765	0.000491826
FA(20:2)	BAT_24h_12w_2	0.26263	0.0926466	0.644724	0.0294662	0.999997	0.0352414	0.0319319	0.00112532
FA(20:2)	BAT_24h_12w_3	0.249584	0.0913916	0.659025	0.0312802	0.999943	0.0447039	0.0349352	0.00156174
FA(20:2)	BAT_24h_12w_4	0.263849	0.0742443	0.661907	0.0261143	0.999992	0.0428143	0.0162052	0.000693813
FA(20:2)	BAT_24h_12w_5	0.28177	0.086793	0.631437	0.0283822	0.999992	0.024279	0.0298325	0.000724304
FA(20:2)	BAT_24h_12w_6	0.250435	0.0953546	0.654211	0.0291468	0.999999	0.0601899	0.0229478	0.00138123
FA(20:2)	BAT_24h_78w_1	0.332034	0.109674	0.558293	0.0552134	0.999992	0.0203226	0.0282902	0.000574929
FA(20:2)	BAT_24h_78w_2	0.226566	0.0775839	0.69585	0.0230229	0.999988	0.027446	0.0146539	0.000402192
FA(20:2)	BAT_24h_78w_3	0.304629	0.124184	0.571187	0.0536016	0.99997	0	0.00932726	0
FA(20:2)	BAT_24h_78w_4	0.265499	0.102189	0.632311	0.0425836	0.999995	0.0192367	0.0320961	0.000617425
FA(20:2)	BAT_24h_78w_5	0.346752	0.112027	0.54122	0.0573474	0.999996	0.011021	0.0187674	0.000206837
FA(20:2)	BAT_24h_78w_6	0.292587	0.103319	0.604094	0.0429875	0.999999	0.00768816	0.0367441	0.000282494
FA(20:2)	BAT_6h_12w_1	0.255723	0.0919016	0.652376	0.016983	0.999992	0.0184099	0.0334023	0.000614933
FA(20:2)	BAT_6h_12w_2	0.251111	0.0752803	0.673609	0.0144628	0.999999	0.0145075	0.019449	0.000282157
FA(20:2)	BAT_6h_12w_3	0.237595	0.0778391	0.684566	0.0154086	0.999994	0.0177733	0.0245737	0.000436755
FA(20:2)	BAT_6h_12w_4	0.206994	0.0673337	0.725672	0.0133149	0.999991	0.0162227	0.0199756	0.000324057
FA(20:2)	BAT_6h_12w_5	0.22311	0.0737297	0.70316	0.0129344	0.999996	0.0245014	0.0182137	0.000446261
FA(20:2)	BAT_6h_12w_6	0.258344	0.0631463	0.67851	0.00908678	0.999999	0.00915152	0.0237174	0.00021705
FA(20:2)	BAT_6h_78w_1	0.280417	0.0618408	0.657743	0.0151137	0.999972	0	0.0251873	0
FA(20:2)	BAT_6h_78w_2	0.420738	0.111202	0.46806	0.0664925	0.999999	0.00805871	0.0198026	0.000159584
FA(20:2)	BAT_6h_78w_3	0.344358	0.101792	0.55385	0.0483646	1	0.00889251	0.017045	0.000151573
FA(20:2)	BAT_6h_78w_4	0.36702	0.127765	0.505215	0.0618481	0.999999	0.00589202	0.0304924	0.000179662
FA(20:2)	BAT_6h_78w_5	0.392116	0.111032	0.496851	0.0284544	0.999997	0.0121745	0.0382321	0.000465455
FA(20:2)	BAT_6h_78w_6	0.301753	0.0980696	0.600178	0.0280963	0.999822	0.0175891	0.033069	0.000581656
FA(20:3)	BAT_24h_12w_1	0.25721	0.102917	0.639873	0.0338737	1	0.0224167	0.0712139	0.00159638
FA(20:3)	BAT_24h_12w_2	0.26263	0.0926466	0.644724	0.0294662	0.99998	0.0372647	0.0749764	0.00279397
FA(20:3)	BAT_24h_12w_3	0.249584	0.0913916	0.659025	0.0312802	0.999991	0.026093	0.0747431	0.00195027
FA(20:3)	BAT_24h_12w_4	0.263849	0.0742443	0.661907	0.0261143	0.999995	0.022351	0.0737	0.00164727
FA(20:3)	BAT_24h_12w_5	0.28177	0.086793	0.631437	0.0283822	1	0.0294368	0.0674855	0.00198656
FA(20:3)	BAT_24h_12w_6	0.250435	0.0953546	0.654211	0.0291468	0.999999	0.0411045	0.0713374	0.00293229
FA(20:3)	BAT_24h_78w_1	0.332034	0.109674	0.558293	0.0552134	0.999993	0.0198446	0.0667623	0.00132487
FA(20:3)	BAT_24h_78w_2	0.226566	0.0775839	0.69585	0.0230229	0.999999	0.0237194	0.0458769	0.00108817
FA(20:3)	BAT_24h_78w_3	0.304629	0.124184	0.571187	0.0536016	0.999998	0.0120093	0.0485131	0.00058261
FA(20:3)	BAT_24h_78w_4	0.265499	0.102189	0.632311	0.0425836	0.999999	0.0264321	0.0832295	0.00219993
FA(20:3)	BAT_24h_78w_5	0.346752	0.112027	0.54122	0.0573474	0.999999	0.014195	0.0596741	0.000847073
FA(20:3)	BAT_24h_78w_6	0.292587	0.103319	0.604094	0.0429875	0.999999	0.0145865	0.0909162	0.00132615
FA(20:3)	BAT_6h_12w_1	0.255723	0.0919016	0.652376	0.016983	0.999998	0.0141327	0.0789476	0.00111574
FA(20:3)	BAT_6h_12w_2	0.251111	0.0752803	0.673609	0.0144628	0.999998	0.0132148	0.0722068	0.000954197
FA(20:3)	BAT_6h_12w_3	0.237595	0.0778391	0.684566	0.0154086	0.999998	0.0141312	0.0679366	0.000960024
FA(20:3)	BAT_6h_12w_4	0.206994	0.0673337	0.725672	0.0133149	0.999999	0.00901376	0.0812832	0.000732667
FA(20:3)	BAT_6h_12w_5	0.22311	0.0737297	0.70316	0.0129344	0.999998	0.0186057	0.0787419	0.00146505
FA(20:3)	BAT_6h_12w_6	0.258344	0.0631463	0.67851	0.00908678	0.99998	0.0169694	0.0744906	0.00126406
FA(20:3)	BAT_6h_78w_1	0.280417	0.0618408	0.657743	0.0151137	1	0.00506409	0.0814773	0.000412608
FA(20:3)	BAT_6h_78w_2	0.420738	0.111202	0.46806	0.0664925	1	0.0023996	0.056622	0.00013587
FA(20:3)	BAT_6h_78w_3	0.344358	0.101792	0.55385	0.0483646	1	0.0045944	0.0477383	0.000219329
FA(20:3)	BAT_6h_78w_4	0.36702	0.127765	0.505215	0.0618481	0.999997	0.00970458	0.0808237	0.00078436
FA(20:3)	BAT_6h_78w_5	0.392116	0.111032	0.496851	0.0284544	0.999999	0.00658437	0.0984494	0.000648227
FA(20:3)	BAT_6h_78w_6	0.301753	0.0980696	0.600178	0.0280963	1	0.00473877	0.0765592	0.000362797
FA(20:4)	BAT_24h_12w_1	0.25721	0.102917	0.639873	0.0338737	1	0	0.207968	0
FA(20:4)	BAT_24h_12w_2	0.26263	0.0926466	0.644724	0.0294662	0.999995	0.00332711	0.2014	0.000670081
FA(20:4)	BAT_24h_12w_3	0.249584	0.0913916	0.659025	0.0312802	0.999994	0	0.296573	0
FA(20:4)	BAT_24h_12w_4	0.263849	0.0742443	0.661907	0.0261143	1	0	0.306135	0
FA(20:4)	BAT_24h_12w_5	0.28177	0.086793	0.631437	0.0283822	0.999994	0	0.236215	0
FA(20:4)	BAT_24h_12w_6	0.250435	0.0953546	0.654211	0.0291468	1	0.00177745	0.247536	0.000439983
FA(20:4)	BAT_24h_78w_1	0.332034	0.109674	0.558293	0.0552134	0.999998	0	0.187458	0
FA(20:4)	BAT_24h_78w_2	0.226566	0.0775839	0.69585	0.0230229	1	0	0.11961	0
FA(20:4)	BAT_24h_78w_3	0.304629	0.124184	0.571187	0.0536016	1	0	0.0904783	0
FA(20:4)	BAT_24h_78w_4	0.265499	0.102189	0.632311	0.0425836	0.999992	0	0.237431	0
FA(20:4)	BAT_24h_78w_5	0.346752	0.112027	0.54122	0.0573474	1	0.00255577	0.128852	0.000329315
FA(20:4)	BAT_24h_78w_6	0.292587	0.103319	0.604094	0.0429875	0.999999	0.00526254	0.268164	0.00141123
FA(20:4)	BAT_6h_12w_1	0.255723	0.0919016	0.652376	0.016983	1	0	0.264799	0
FA(20:4)	BAT_6h_12w_2	0.251111	0.0752803	0.673609	0.0144628	1	0	0.317229	0
FA(20:4)	BAT_6h_12w_3	0.237595	0.0778391	0.684566	0.0154086	1	0	0.33833	0
FA(20:4)	BAT_6h_12w_4	0.206994	0.0673337	0.725672	0.0133149	1	0	0.303056	0
FA(20:4)	BAT_6h_12w_5	0.22311	0.0737297	0.70316	0.0129344	0.999996	0	0.312448	0
FA(20:4)	BAT_6h_12w_6	0.258344	0.0631463	0.67851	0.00908678	1	0	0.34262	0
FA(20:4)	BAT_6h_78w_1	0.280417	0.0618408	0.657743	0.0151137	1	0	0.250235	0
FA(20:4)	BAT_6h_78w_2	0.420738	0.111202	0.46806	0.0664925	1	0	0.147842	0
FA(20:4)	BAT_6h_78w_3	0.344358	0.101792	0.55385	0.0483646	0.999958	0	0.132915	0
FA(20:4)	BAT_6h_78w_4	0.36702	0.127765	0.505215	0.0618481	1	0	0.22594	0
FA(20:4)	BAT_6h_78w_5	0.392116	0.111032	0.496851	0.0284544	1	0	0.375438	0
FA(20:4)	BAT_6h_78w_6	0.301753	0.0980696	0.600178	0.0280963	1	0	0.220296	0
FA(20:5)	BAT_24h_12w_1	0.25721	0.102917	0.639873	0.0338737	0.999985	0.0389649	0.0181915	0.000708829
FA(20:5)	BAT_24h_12w_2	0.26263	0.0926466	0.644724	0.0294662	0.999983	0.0344492	0.0193458	0.000666448
FA(20:5)	BAT_24h_12w_3	0.249584	0.0913916	0.659025	0.0312802	0.999964	0	0.0506092	0
FA(20:5)	BAT_24h_12w_4	0.263849	0.0742443	0.661907	0.0261143	0.999996	0.0206472	0.0340413	0.000702856
FA(20:5)	BAT_24h_12w_5	0.28177	0.086793	0.631437	0.0283822	0.999994	0.0218066	0.0280739	0.000612197
FA(20:5)	BAT_24h_12w_6	0.250435	0.0953546	0.654211	0.0291468	0.999993	0.030382	0.0425498	0.00129275
FA(20:5)	BAT_24h_78w_1	0.332034	0.109674	0.558293	0.0552134	0.999997	0.0113876	0.0401869	0.000457633
FA(20:5)	BAT_24h_78w_2	0.226566	0.0775839	0.69585	0.0230229	0.999982	0.022117	0.0130513	0.000288655
FA(20:5)	BAT_24h_78w_3	0.304629	0.124184	0.571187	0.0536016	0.999993	0.0161391	0.00974571	0.000157287
FA(20:5)	BAT_24h_78w_4	0.265499	0.102189	0.632311	0.0425836	0.999995	0.0183216	0.0390823	0.000716048
FA(20:5)	BAT_24h_78w_5	0.346752	0.112027	0.54122	0.0573474	0.999999	0.00745632	0.0192545	0.000143568
FA(20:5)	BAT_24h_78w_6	0.292587	0.103319	0.604094	0.0429875	0.999999	0.00704615	0.0286887	0.000202145
FA(20:5)	BAT_6h_12w_1	0.255723	0.0919016	0.652376	0.016983	1	0.00238619	0.0382892	9.13653e-05
FA(20:5)	BAT_6h_12w_2	0.251111	0.0752803	0.673609	0.0144628	0.999999	0.0104773	0.0158448	0.00016601
FA(20:5)	BAT_6h_12w_3	0.237595	0.0778391	0.684566	0.0154086	0.999917	0	0.0405941	0
FA(20:5)	BAT_6h_12w_4	0.206994	0.0673337	0.725672	0.0133149	1	0.00420276	0.0198299	8.33404e-05
FA(20:5)	BAT_6h_12w_5	0.22311	0.0737297	0.70316	0.0129344	0.999999	0.00980847	0.0285865	0.00028039
FA(20:5)	BAT_6h_12w_6	0.258344	0.0631463	0.67851	0.00908678	1	0.00436607	0.0220259	9.61664e-05
FA(20:5)	BAT_6h_78w_1	0.280417	0.0618408	0.657743	0.0151137	1	0.00213014	0.0138898	2.95871e-05
FA(20:5)	BAT_6h_78w_2	0.420738	0.111202	0.46806	0.0664925	1	0	0.0210442	0
FA(20:5)	BAT_6h_78w_3	0.344358	0.101792	0.55385	0.0483646	1	0	0.0091795	0
FA(20:5)	BAT_6h_78w_4	0.36702	0.127765	0.505215	0.0618481	1	0	0.0175236	0
FA(20:5)	BAT_6h_78w_5	0.392116	0.111032	0.496851	0.0284544	1	0	0.0274936	0
FA(20:5)	BAT_6h_78w_6	0.301753	0.0980696	0.600178	0.0280963	1	0.00382751	0.0237444	9.08818e-05
FA(22:1)	BAT_24h_12w_1	0.25721	0.102917	0.639873	0.0338737	0.999914	0.0486267	0.00236424	0.000114965
FA(22:1)	BAT_24h_12w_2	0.26263	0.0926466	0.644724	0.0294662	0.999984	0.0385541	0.00776826	0.000299498
FA(22:1)	BAT_24h_12w_3	0.249584	0.0913916	0.659025	0.0312802	0.999998	0.0489511	0.0195754	0.000958236
FA(22:1)	BAT_24h_12w_4	0.263849	0.0742443	0.661907	0.0261143	0.999993	0.0447504	0.00580458	0.000259758
FA(22:1)	BAT_24h_12w_5	0.28177	0.086793	0.631437	0.0283822	0.999979	0.0231971	0.00731404	0.000169664
FA(22:1)	BAT_24h_12w_6	0.250435	0.0953546	0.654211	0.0291468	0.999997	0.0591057	0.0121794	0.000719871
FA(22:1)	BAT_24h_78w_1	0.332034	0.109674	0.558293	0.0552134	0.999994	0.0211277	0.0120552	0.000254698
FA(22:1)	BAT_24h_78w_2	0.226566	0.0775839	0.69585	0.0230229	1	0.00660526	0.00208507	1.37724e-05
FA(22:1)	BAT_24h_78w_3	0.304629	0.124184	0.571187	0.0536016	1	0	0.00104898	0
FA(22:1)	BAT_24h_78w_4	0.265499	0.102189	0.632311	0.0425836	0.999994	0.0302061	0.0129208	0.000390286
FA(22:1)	BAT_24h_78w_5	0.346752	0.112027	0.54122	0.0573474	0.999994	0.0173921	0.00541771	9.42255e-05
FA(22:1)	BAT_24h_78w_6	0.292587	0.103319	0.604094	0.0429875	0.999993	0.0137648	0.0165267	0.000227487
FA(22:1)	BAT_6h_12w_1	0.255723	0.0919016	0.652376	0.016983	0.999997	0.0145479	0.0127651	0.000185705
FA(22:1)	BAT_6h_12w_2	0.251111	0.0752803	0.673609	0.0144628	0.999997	0.0184154	0.00860652	0.000158492
FA(22:1)	BAT_6h_12w_3	0.237595	0.0778391	0.684566	0.0154086	0.999999	0.0284059	0.0161768	0.000459516
FA(22:1)	BAT_6h_12w_4	0.206994	0.0673337	0.725672	0.0133149	0.999999	0.00892982	0.00509846	4.55283e-05
FA(22:1)	BAT_6h_12w_5	0.22311	0.0737297	0.70316	0.0129344	0.999948	0.0120579	0.00284832	3.43449e-05
FA(22:1)	BAT_6h_12w_6	0.258344	0.0631463	0.67851	0.00908678	0.999998	0.017706	0.00698242	0.000123631
FA(22:1)	BAT_6h_78w_1	0.280417	0.0618408	0.657743	0.0151137	0.999954	0.0168234	0.00529104	8.9013e-05
FA(22:1)	BAT_6h_78w_2	0.420738	0.111202	0.46806	0.0664925	0.999922	0	0.000879635	0
FA(22:1)	BAT_6h_78w_3	0.344358	0.101792	0.55385	0.0483646	0.999992	0.0220592	0.00273826	6.04037e-05
FA(22:1)	BAT_6h_78w_4	0.36702	0.127765	0.505215	0.0618481	0.999998	0.00799675	0.0171769	0.000137359
FA(22:1)	BAT_6h_78w_5	0.392116	0.111032	0.496851	0.0284544	0.999746	0	0.00101557	0
FA(22:1)	BAT_6h_78w_6	0.301753	0.0980696	0.600178	0.0280963	0.999999	0.0106328	0.0237054	0.000252053
FA(24:1)	BAT_24h_12w_1	0.25721	0.102917	0.639873	0.0338737	1	0	0.000334985	0
FA(24:1)	BAT_24h_12w_2	0.26263	0.0926466	0.644724	0.0294662	0.999959	0.0526349	0.00103852	5.46621e-05
FA(24:1)	BAT_24h_12w_3	0.249584	0.0913916	0.659025	0.0312802	0.99998	0.0571387	0.000779385	4.4533e-05
FA(24:1)	BAT_24h_12w_4	0.263849	0.0742443	0.661907	0.0261143	1	0	0.000343742	0
FA(24:1)	BAT_24h_12w_5	0.28177	0.086793	0.631437	0.0283822	0.997582	0.0504862	0.000834863	4.2149e-05
FA(24:1)	BAT_24h_12w_6	0.250435	0.0953546	0.654211	0.0291468	0.999565	0.060915	0.00074775	4.55492e-05
FA(24:1)	BAT_24h_78w_1	0.332034	0.109674	0.558293	0.0552134	0.999545	0.0878222	0.000751842	6.60284e-05
FA(24:1)	BAT_24h_78w_2	0.226566	0.0775839	0.69585	0.0230229	0.999478	0.028804	0.000530109	1.52692e-05
FA(24:1)	BAT_24h_78w_3	0.304629	0.124184	0.571187	0.0536016	1	0	0.00022538	0
FA(24:1)	BAT_24h_78w_4	0.265499	0.102189	0.632311	0.0425836	0.999991	0.0228134	0.00129634	2.95739e-05
FA(24:1)	BAT_24h_78w_5	0.346752	0.112027	0.54122	0.0573474	0.996104	0	0.000935041	0
FA(24:1)	BAT_24h_78w_6	0.292587	0.103319	0.604094	0.0429875	0.999999	0.00692653	0.00175821	1.21783e-05
FA(24:1)	BAT_6h_12w_1	0.255723	0.0919016	0.652376	0.016983	0.995932	0	0.000675687	0
FA(24:1)	BAT_6h_12w_2	0.251111	0.0752803	0.673609	0.0144628	0.998924	0	0.000439436	0
FA(24:1)	BAT_6h_12w_3	0.237595	0.0778391	0.684566	0.0154086	0.999997	0.0176227	0.00125213	2.20659e-05
FA(24:1)	BAT_6h_12w_4	0.206994	0.0673337	0.725672	0.0133149	1	0.00400006	0.000622484	2.48997e-06
FA(24:1)	BAT_6h_12w_5	0.22311	0.0737297	0.70316	0.0129344	0.999678	0.0383802	0.00039182	1.50381e-05
FA(24:1)	BAT_6h_12w_6	0.258344	0.0631463	0.67851	0.00908678	0.996805	0	0.000419064	0
FA(24:1)	BAT_6h_78w_1	0.280417	0.0618408	0.657743	0.0151137	0.999977	0	0.00155495	0
FA(24:1)	BAT_6h_78w_2	0.420738	0.111202	0.46806	0.0664925	1	0	0.000167974	0
FA(24:1)	BAT_6h_78w_3	0.344358	0.101792	0.55385	0.0483646	1	0	0.000614728	0
FA(24:1)	BAT_6h_78w_4	0.36702	0.127765	0.505215	0.0618481	0.999995	0.0162238	0.00244414	3.96532e-05
FA(24:1)	BAT_6h_78w_5	0.392116	0.111032	0.496851	0.0284544	0.998	0	0.000152012	0
FA(24:1)	BAT_6h_78w_6	0.301753	0.0980696	0.600178	0.0280963	0.999975	0.0155257	0.00115786	1.79766e-05
FA(14:0)	cortex_24h_12w_1	0.480768	0.021115	0.498117	0.0716975	0.996552	0.195611	0.0119411	0.0023358
FA(14:0)	cortex_24h_12w_2	0.465877	0.0257285	0.508395	0.0702293	0.995481	0.19058	0.0126436	0.00240961
FA(14:0)	cortex_24h_12w_3	0.286639	0.0375505	0.67581	0.00211216	0.995521	0.161209	0.0112445	0.00181271
FA(14:0)	cortex_24h_12w_4	0.462601	0.0158028	0.521596	0.0683434	0.996991	0.169037	0.0113179	0.00191314
FA(14:0)	cortex_24h_12w_5	0.868197	0.0187514	0.113051	0.0188289	0.997466	0.136869	0.00965821	0.00132191
FA(14:0)	cortex_24h_12w_6	0.947076	0.00546815	0.0474556	0	0.998651	0.246908	0.0119291	0.00294538
FA(14:0)	cortex_24h_78w_1	0.355142	0.0475276	0.59733	0.0358785	0.99735	0.210635	0.0102339	0.00215562
FA(14:0)	cortex_24h_78w_2	0.321875	0.0471383	0.630986	0.0137867	0.998295	0.201035	0.0096266	0.00193529
FA(14:0)	cortex_24h_78w_3	0.337143	0.0739399	0.588917	0.00673181	0.998399	0.248076	0.0116823	0.00289808
FA(14:0)	cortex_24h_78w_4	0.511284	0.00809484	0.480621	0.0683223	0.997403	0.158674	0.0120978	0.0019196
FA(14:0)	cortex_24h_78w_5	0.497506	0.0876048	0.414889	0.0717848	0.996336	0.199304	0.0121405	0.00241964
FA(14:0)	cortex_24h_78w_6	0.94353	0.015837	0.0406328	0.00345305	0.998544	0.268406	0.00791321	0.00212395
FA(14:0)	cortex_6h_12w_1	0.361913	0.0292254	0.608862	0	0.998712	0.0931117	0.013612	0.00126743
FA(14:0)	cortex_6h_12w_2	0.232527	0.00547403	0.761999	0	0.998944	0.0886168	0.010906	0.000966455
FA(14:0)	cortex_6h_12w_3	0.286428	0.0118372	0.701735	0	0.999466	0.110165	0.0128806	0.00141899
FA(14:0)	cortex_6h_12w_4	0.227336	0.0128893	0.759775	0	0.998538	0.109963	0.0095079	0.00104552
FA(14:0)	cortex_6h_12w_5	0.309309	0	0.690691	0	0.999481	0.0996195	0.00886872	0.000883498
FA(14:0)	cortex_6h_12w_6	0.3019	0.0128158	0.685285	0	0.998558	0.055881	0.01186	0.000662746
FA(14:0)	cortex_6h_78w_1	0.30911	0	0.69089	0	0.999597	0.097328	0.0142059	0.00138263
FA(14:0)	cortex_6h_78w_2	0.347489	0.0250622	0.627449	0	0.999621	0.124861	0.0155317	0.00193931
FA(14:0)	cortex_6h_78w_3	0.408081	0.0300698	0.561849	0	0.999056	0.116793	0.0127395	0.00148788
FA(14:0)	cortex_6h_78w_4	0.311741	0.00493135	0.683328	0	0.999047	0.105172	0.0135146	0.00142135
FA(14:0)	cortex_6h_78w_5	0.406616	0.027906	0.565478	0	0.998906	0.110701	0.0147219	0.00162972
FA(14:0)	cortex_6h_78w_6	0.491813	0.0074803	0.500706	0.0713277	0.998843	0.0746741	0.0169608	0.00126653
FA(16:0)	cortex_24h_12w_1	0.388473	0.0904064	0.521121	0.0332937	0.999982	0.230262	0.125601	0.0289212
FA(16:0)	cortex_24h_12w_2	0.414575	0.0941864	0.491238	0.0467051	0.999979	0.229477	0.0965553	0.0221573
FA(16:0)	cortex_24h_12w_3	0.388266	0.0982973	0.513437	0.0487536	0.999982	0.229442	0.0989796	0.0227101
FA(16:0)	cortex_24h_12w_4	0.455215	0.114677	0.430108	0.0680981	0.999842	0.230815	0.0966246	0.0223024
FA(16:0)	cortex_24h_12w_5	0.459265	0.100827	0.439908	0.0579461	0.999979	0.21666	0.0801825	0.0173723
FA(16:0)	cortex_24h_12w_6	0.481468	0.115993	0.402539	0.0648165	0.99978	0.219018	0.114482	0.0250737
FA(16:0)	cortex_24h_78w_1	0.373239	0.0786321	0.548129	0.0279827	0.999961	0.22382	0.118542	0.026532
FA(16:0)	cortex_24h_78w_2	0.368162	0.112536	0.519302	0.0600873	0.999966	0.22309	0.113574	0.0253372
FA(16:0)	cortex_24h_78w_3	0.389772	0.0879741	0.522254	0.0349219	0.999985	0.229346	0.122457	0.0280851
FA(16:0)	cortex_24h_78w_4	0.39431	0.118211	0.487479	0.0479559	0.999976	0.231144	0.106829	0.024693
FA(16:0)	cortex_24h_78w_5	0.41	0.106585	0.483415	0.0548962	0.999984	0.231909	0.118349	0.0274461
FA(16:0)	cortex_24h_78w_6	0.478698	0.118851	0.402451	0.0600272	0.999976	0.229259	0.11656	0.0267224
FA(16:0)	cortex_6h_12w_1	0.420611	0.072856	0.506533	0.0240279	0.999973	0.109991	0.123923	0.0136305
FA(16:0)	cortex_6h_12w_2	0.369113	0.0736638	0.557223	0.0262643	0.999986	0.120511	0.105462	0.0127094
FA(16:0)	cortex_6h_12w_3	0.364578	0.0681933	0.567229	0.0198636	0.999982	0.112464	0.102737	0.0115542
FA(16:0)	cortex_6h_12w_4	0.355076	0.0648539	0.58007	0.0263409	0.999974	0.121683	0.120222	0.014629
FA(16:0)	cortex_6h_12w_5	0.367313	0.0609813	0.571706	0.026371	0.999988	0.12734	0.117989	0.0150248
FA(16:0)	cortex_6h_12w_6	0.388404	0.0793918	0.532204	0.0283494	0.999985	0.117612	0.108095	0.0127132
FA(16:0)	cortex_6h_78w_1	0.373717	0.0654818	0.560801	0.0314565	0.999987	0.106511	0.12601	0.0134215
FA(16:0)	cortex_6h_78w_2	0.386427	0.0664551	0.547118	0.022793	0.999985	0.112127	0.134666	0.0150996
FA(16:0)	cortex_6h_78w_3	0.386475	0.07952	0.534005	0.0320578	0.999987	0.116461	0.11611	0.0135224
FA(16:0)	cortex_6h_78w_4	0.385232	0.105672	0.509097	0.0452442	0.999978	0.124918	0.113961	0.0142358
FA(16:0)	cortex_6h_78w_5	0.404575	0.086894	0.508531	0.0357866	0.999986	0.138076	0.118891	0.016416
FA(16:0)	cortex_6h_78w_6	0.371992	0.0739752	0.554033	0.0314919	0.999987	0.132729	0.128814	0.0170973
FA(16:1)	cortex_24h_12w_1	NA	NA	NA	NA	NA	NA	0.00625299	NA
FA(16:1)	cortex_24h_12w_2	0.414575	0.0941864	0.491238	0.0467051	0.999069	0.0324526	0.00724798	0.000235216
FA(16:1)	cortex_24h_12w_3	0.388266	0.0982973	0.513437	0.0487536	0.999714	0.0163621	0.00648853	0.000106166
FA(16:1)	cortex_24h_12w_4	NA	NA	NA	NA	NA	NA	0.00606297	NA
FA(16:1)	cortex_24h_12w_5	0.459265	0.100827	0.439908	0.0579461	0.999264	0.0235722	0.00515609	0.000121541
FA(16:1)	cortex_24h_12w_6	0.481468	0.115993	0.402539	0.0648165	0.999504	0.0292399	0.00708061	0.000207036
FA(16:1)	cortex_24h_78w_1	0.373239	0.0786321	0.548129	0.0279827	0.99991	0.00797184	0.00697798	5.56273e-05
FA(16:1)	cortex_24h_78w_2	0.368162	0.112536	0.519302	0.0600873	0.99995	0.00616762	0.00703086	4.33636e-05
FA(16:1)	cortex_24h_78w_3	NA	NA	NA	NA	NA	NA	0.00806839	NA
FA(16:1)	cortex_24h_78w_4	0.39431	0.118211	0.487479	0.0479559	0.999713	0.0145715	0.00815954	0.000118897
FA(16:1)	cortex_24h_78w_5	NA	NA	NA	NA	NA	NA	0.0084724	NA
FA(16:1)	cortex_24h_78w_6	0.478698	0.118851	0.402451	0.0600272	0.99995	0.00638218	0.008087	5.16127e-05
FA(16:1)	cortex_6h_12w_1	NA	NA	NA	NA	NA	NA	0.00817576	NA
FA(16:1)	cortex_6h_12w_2	NA	NA	NA	NA	NA	NA	0.00572221	NA
FA(16:1)	cortex_6h_12w_3	NA	NA	NA	NA	NA	NA	0.00801067	NA
FA(16:1)	cortex_6h_12w_4	NA	NA	NA	NA	NA	NA	0.00733782	NA
FA(16:1)	cortex_6h_12w_5	NA	NA	NA	NA	NA	NA	0.00684186	NA
FA(16:1)	cortex_6h_12w_6	0.388404	0.0793918	0.532204	0.0283494	0.999998	0.00113205	0.00700186	7.92648e-06
FA(16:1)	cortex_6h_78w_1	0.373717	0.0654818	0.560801	0.0314565	0.999702	0.0154595	0.00949552	0.000146796
FA(16:1)	cortex_6h_78w_2	0.386427	0.0664551	0.547118	0.022793	0.999936	0.00756018	0.00934444	7.06457e-05
FA(16:1)	cortex_6h_78w_3	0.386475	0.07952	0.534005	0.0320578	0.999942	0.00643789	0.00747623	4.81311e-05
FA(16:1)	cortex_6h_78w_4	NA	NA	NA	NA	NA	NA	0.00806623	NA
FA(16:1)	cortex_6h_78w_5	NA	NA	NA	NA	NA	NA	0.00824365	NA
FA(16:1)	cortex_6h_78w_6	0.371992	0.0739752	0.554033	0.0314919	0.999997	0.00139706	0.00816679	1.14095e-05
FA(18:0)	cortex_24h_12w_1	0.388473	0.0904064	0.521121	0.0332937	0.999936	0.115165	0.0582946	0.00671348
FA(18:0)	cortex_24h_12w_2	0.414575	0.0941864	0.491238	0.0467051	0.999934	0.112776	0.077151	0.00870079
FA(18:0)	cortex_24h_12w_3	0.388266	0.0982973	0.513437	0.0487536	0.999955	0.129472	0.06395	0.00827971
FA(18:0)	cortex_24h_12w_4	0.455215	0.114677	0.430108	0.0680981	0.999987	0.112121	0.0691883	0.00775747
FA(18:0)	cortex_24h_12w_5	0.459265	0.100827	0.439908	0.0579461	0.999807	0.122794	0.0707016	0.00868176
FA(18:0)	cortex_24h_12w_6	0.481468	0.115993	0.402539	0.0648165	0.999975	0.108465	0.0749186	0.00812608
FA(18:0)	cortex_24h_78w_1	0.373239	0.0786321	0.548129	0.0279827	0.999968	0.107463	0.0735297	0.00790175
FA(18:0)	cortex_24h_78w_2	0.368162	0.112536	0.519302	0.0600873	0.999955	0.110141	0.0530278	0.00584051
FA(18:0)	cortex_24h_78w_3	0.389772	0.0879741	0.522254	0.0349219	0.99995	0.114951	0.0579709	0.00666382
FA(18:0)	cortex_24h_78w_4	0.39431	0.118211	0.487479	0.0479559	0.999966	0.122745	0.0758089	0.00930514
FA(18:0)	cortex_24h_78w_5	0.41	0.106585	0.483415	0.0548962	0.999973	0.113263	0.0624421	0.00707239
FA(18:0)	cortex_24h_78w_6	0.478698	0.118851	0.402451	0.0600272	0.999981	0.123532	0.0651468	0.00804774
FA(18:0)	cortex_6h_12w_1	0.420611	0.072856	0.506533	0.0240279	0.999993	0.0285683	0.0840698	0.00240173
FA(18:0)	cortex_6h_12w_2	0.369113	0.0736638	0.557223	0.0262643	0.999991	0.0364284	0.0682479	0.00248616
FA(18:0)	cortex_6h_12w_3	0.364578	0.0681933	0.567229	0.0198636	0.999991	0.0294108	0.0848429	0.0024953
FA(18:0)	cortex_6h_12w_4	0.355076	0.0648539	0.58007	0.0263409	0.999991	0.0340176	0.0639318	0.00217481
FA(18:0)	cortex_6h_12w_5	0.367313	0.0609813	0.571706	0.026371	0.999988	0.0362905	0.0573114	0.00207986
FA(18:0)	cortex_6h_12w_6	0.388404	0.0793918	0.532204	0.0283494	0.999994	0.0432044	0.067344	0.00290955
FA(18:0)	cortex_6h_78w_1	0.373717	0.0654818	0.560801	0.0314565	0.999991	0.0279213	0.0602728	0.0016829
FA(18:0)	cortex_6h_78w_2	0.386427	0.0664551	0.547118	0.022793	0.999987	0.0329511	0.0749465	0.00246957
FA(18:0)	cortex_6h_78w_3	0.386475	0.07952	0.534005	0.0320578	0.999983	0.0326813	0.0651874	0.00213041
FA(18:0)	cortex_6h_78w_4	0.385232	0.105672	0.509097	0.0452442	0.999981	0.0377117	0.0759051	0.00286251
FA(18:0)	cortex_6h_78w_5	0.404575	0.086894	0.508531	0.0357866	0.999981	0.034576	0.0559194	0.00193347
FA(18:0)	cortex_6h_78w_6	0.371992	0.0739752	0.554033	0.0314919	0.999989	0.0436864	0.0666085	0.00290988
FA(18:1)	cortex_24h_12w_1	0.388473	0.0904064	0.521121	0.0332937	0.999955	0.0606465	0.150479	0.009126
FA(18:1)	cortex_24h_12w_2	0.414575	0.0941864	0.491238	0.0467051	0.999994	0.0575735	0.109015	0.00627637
FA(18:1)	cortex_24h_12w_3	0.388266	0.0982973	0.513437	0.0487536	0.999977	0.0642845	0.128426	0.0082558
FA(18:1)	cortex_24h_12w_4	0.455215	0.114677	0.430108	0.0680981	0.999996	0.0608337	0.0976922	0.00594297
FA(18:1)	cortex_24h_12w_5	0.459265	0.100827	0.439908	0.0579461	0.999997	0.0542095	0.0859331	0.00465839
FA(18:1)	cortex_24h_12w_6	0.481468	0.115993	0.402539	0.0648165	0.99985	0.0703305	0.139527	0.00981304
FA(18:1)	cortex_24h_78w_1	0.373239	0.0786321	0.548129	0.0279827	0.999985	0.0504205	0.13492	0.00680275
FA(18:1)	cortex_24h_78w_2	0.368162	0.112536	0.519302	0.0600873	0.99998	0.0524051	0.128117	0.00671396
FA(18:1)	cortex_24h_78w_3	0.389772	0.0879741	0.522254	0.0349219	0.999992	0.0551225	0.156731	0.0086394
FA(18:1)	cortex_24h_78w_4	0.39431	0.118211	0.487479	0.0479559	0.999989	0.0556822	0.113231	0.00630497
FA(18:1)	cortex_24h_78w_5	0.41	0.106585	0.483415	0.0548962	0.999985	0.0389732	0.152555	0.00594557
FA(18:1)	cortex_24h_78w_6	0.478698	0.118851	0.402451	0.0600272	0.999987	0.042057	0.144485	0.00607659
FA(18:1)	cortex_6h_12w_1	0.420611	0.072856	0.506533	0.0240279	0.999998	0.00466274	0.152692	0.000711963
FA(18:1)	cortex_6h_12w_2	0.369113	0.0736638	0.557223	0.0262643	0.999999	0.0101376	0.113828	0.00115394
FA(18:1)	cortex_6h_12w_3	0.364578	0.0681933	0.567229	0.0198636	1	0.00581055	0.114176	0.000663427
FA(18:1)	cortex_6h_12w_4	0.355076	0.0648539	0.58007	0.0263409	1	0.00338622	0.156272	0.000529172
FA(18:1)	cortex_6h_12w_5	0.367313	0.0609813	0.571706	0.026371	1	0.00871291	0.164764	0.00143558
FA(18:1)	cortex_6h_12w_6	0.388404	0.0793918	0.532204	0.0283494	1	0.00399665	0.146728	0.000586421
FA(18:1)	cortex_6h_78w_1	0.373717	0.0654818	0.560801	0.0314565	1	0.0048893	0.170705	0.000834629
FA(18:1)	cortex_6h_78w_2	0.386427	0.0664551	0.547118	0.022793	0.999999	0.00515304	0.174885	0.000901188
FA(18:1)	cortex_6h_78w_3	0.386475	0.07952	0.534005	0.0320578	0.999981	0.0116973	0.13946	0.0016313
FA(18:1)	cortex_6h_78w_4	0.385232	0.105672	0.509097	0.0452442	1	0.00520193	0.132727	0.000690439
FA(18:1)	cortex_6h_78w_5	0.404575	0.086894	0.508531	0.0357866	0.999999	0.00770062	0.158445	0.00122013
FA(18:1)	cortex_6h_78w_6	0.371992	0.0739752	0.554033	0.0314919	1	0.0116991	0.131839	0.0015424
FA(20:0)	cortex_24h_12w_1	0.388473	0.0904064	0.521121	0.0332937	1	0	0.000277261	0
FA(20:0)	cortex_24h_12w_2	0.414575	0.0941864	0.491238	0.0467051	1	0	0.000240479	0
FA(20:0)	cortex_24h_12w_3	0.388266	0.0982973	0.513437	0.0487536	1	0	0.00021842	0
FA(20:0)	cortex_24h_12w_4	0.455215	0.114677	0.430108	0.0680981	1	0	0.000211251	0
FA(20:0)	cortex_24h_12w_5	0.459265	0.100827	0.439908	0.0579461	1	0	0.000262634	0
FA(20:0)	cortex_24h_12w_6	0.481468	0.115993	0.402539	0.0648165	1	0	0.000192445	0
FA(20:0)	cortex_24h_78w_1	NA	NA	NA	NA	NA	NA	0	NA
FA(20:0)	cortex_24h_78w_2	NA	NA	NA	NA	NA	NA	0	NA
FA(20:0)	cortex_24h_78w_3	NA	NA	NA	NA	NA	NA	0	NA
FA(20:0)	cortex_24h_78w_4	NA	NA	NA	NA	NA	NA	0	NA
FA(20:0)	cortex_24h_78w_5	NA	NA	NA	NA	NA	NA	0	NA
FA(20:0)	cortex_24h_78w_6	NA	NA	NA	NA	NA	NA	0	NA
FA(20:0)	cortex_6h_12w_1	0.420611	0.072856	0.506533	0.0240279	0.999242	0	0.000412626	0
FA(20:0)	cortex_6h_12w_2	0.369113	0.0736638	0.557223	0.0262643	1	0	0.000276693	0
FA(20:0)	cortex_6h_12w_3	0.364578	0.0681933	0.567229	0.0198636	0.999838	0	0.000326408	0
FA(20:0)	cortex_6h_12w_4	0.355076	0.0648539	0.58007	0.0263409	1	0	0.000409961	0
FA(20:0)	cortex_6h_12w_5	0.367313	0.0609813	0.571706	0.026371	1	0	0.000313712	0
FA(20:0)	cortex_6h_12w_6	0.388404	0.0793918	0.532204	0.0283494	1	0	0.000305183	0
FA(20:0)	cortex_6h_78w_1	NA	NA	NA	NA	NA	NA	0	NA
FA(20:0)	cortex_6h_78w_2	NA	NA	NA	NA	NA	NA	0	NA
FA(20:0)	cortex_6h_78w_3	NA	NA	NA	NA	NA	NA	0	NA
FA(20:0)	cortex_6h_78w_4	NA	NA	NA	NA	NA	NA	0	NA
FA(20:0)	cortex_6h_78w_5	NA	NA	NA	NA	NA	NA	0	NA
FA(20:0)	cortex_6h_78w_6	NA	NA	NA	NA	NA	NA	0	NA
FA(20:1)	cortex_24h_12w_1	0.388473	0.0904064	0.521121	0.0332937	0.999985	0.151377	0.00352927	0.000534249
FA(20:1)	cortex_24h_12w_2	0.414575	0.0941864	0.491238	0.0467051	0.99999	0.153035	0.00544307	0.000832979
FA(20:1)	cortex_24h_12w_3	0.388266	0.0982973	0.513437	0.0487536	0.999995	0.152714	0.00328139	0.000501116
FA(20:1)	cortex_24h_12w_4	0.455215	0.114677	0.430108	0.0680981	0.999707	0.154174	0.00412358	0.000635749
FA(20:1)	cortex_24h_12w_5	0.459265	0.100827	0.439908	0.0579461	0.999928	0.154957	0.00398748	0.000617886
FA(20:1)	cortex_24h_12w_6	0.481468	0.115993	0.402539	0.0648165	0.999442	0.147188	0.00423985	0.000624054
FA(20:1)	cortex_24h_78w_1	0.373239	0.0786321	0.548129	0.0279827	0.999938	0.147512	0.00494555	0.000729526
FA(20:1)	cortex_24h_78w_2	0.368162	0.112536	0.519302	0.0600873	0.999717	0.180352	0.00308268	0.000555969
FA(20:1)	cortex_24h_78w_3	0.389772	0.0879741	0.522254	0.0349219	0.999727	0.136449	0.00355386	0.00048492
FA(20:1)	cortex_24h_78w_4	0.39431	0.118211	0.487479	0.0479559	0.999273	0.162282	0.00501077	0.000813158
FA(20:1)	cortex_24h_78w_5	0.41	0.106585	0.483415	0.0548962	0.999996	0.17823	0.00426577	0.000760289
FA(20:1)	cortex_24h_78w_6	0.478698	0.118851	0.402451	0.0600272	0.999316	0.186672	0.00348986	0.000651459
FA(20:1)	cortex_6h_12w_1	0.420611	0.072856	0.506533	0.0240279	0.999885	0.077827	0.00529334	0.000411965
FA(20:1)	cortex_6h_12w_2	0.369113	0.0736638	0.557223	0.0262643	0.999978	0.0864128	0.00435775	0.000376565
FA(20:1)	cortex_6h_12w_3	0.364578	0.0681933	0.567229	0.0198636	0.999965	0.0656665	0.00590074	0.000387481
FA(20:1)	cortex_6h_12w_4	0.355076	0.0648539	0.58007	0.0263409	0.999615	0.104076	0.00421808	0.000439
FA(20:1)	cortex_6h_12w_5	0.367313	0.0609813	0.571706	0.026371	0.999989	0.0769467	0.003768	0.000289935
FA(20:1)	cortex_6h_12w_6	0.388404	0.0793918	0.532204	0.0283494	0.999948	0.07833	0.00412403	0.000323035
FA(20:1)	cortex_6h_78w_1	0.373717	0.0654818	0.560801	0.0314565	0.999979	0.0537362	0.00521685	0.000280334
FA(20:1)	cortex_6h_78w_2	0.386427	0.0664551	0.547118	0.022793	0.999982	0.0541442	0.0053026	0.000287105
FA(20:1)	cortex_6h_78w_3	0.386475	0.07952	0.534005	0.0320578	0.99999	0.0750221	0.00472584	0.000354543
FA(20:1)	cortex_6h_78w_4	0.385232	0.105672	0.509097	0.0452442	0.99985	0.0864921	0.00549101	0.000474929
FA(20:1)	cortex_6h_78w_5	0.404575	0.086894	0.508531	0.0357866	0.999981	0.0745082	0.00415351	0.00030947
FA(20:1)	cortex_6h_78w_6	0.371992	0.0739752	0.554033	0.0314919	0.999847	0.0923525	0.0047193	0.000435839
FA(20:2)	cortex_24h_12w_1	0.388473	0.0904064	0.521121	0.0332937	0.999172	0.220003	0.000800878	0.000176195
FA(20:2)	cortex_24h_12w_2	0.414575	0.0941864	0.491238	0.0467051	0.999996	0.264266	0.000443977	0.000117328
FA(20:2)	cortex_24h_12w_3	0.388266	0.0982973	0.513437	0.0487536	0.99654	0.234948	0.00091581	0.000215167
FA(20:2)	cortex_24h_12w_4	0.455215	0.114677	0.430108	0.0680981	0.994357	0	0.00039706	0
FA(20:2)	cortex_24h_12w_5	0.459265	0.100827	0.439908	0.0579461	1	0	0.000253725	0
FA(20:2)	cortex_24h_12w_6	0.481468	0.115993	0.402539	0.0648165	0.999982	0.15237	0.000744307	0.00011341
FA(20:2)	cortex_24h_78w_1	0.373239	0.0786321	0.548129	0.0279827	0.998673	0	0.000430007	0
FA(20:2)	cortex_24h_78w_2	0.368162	0.112536	0.519302	0.0600873	0.998229	0.251669	0.000682694	0.000171813
FA(20:2)	cortex_24h_78w_3	0.389772	0.0879741	0.522254	0.0349219	0.999963	0.25525	0.000796947	0.000203421
FA(20:2)	cortex_24h_78w_4	0.39431	0.118211	0.487479	0.0479559	0.987382	0	0.000425092	0
FA(20:2)	cortex_24h_78w_5	0.41	0.106585	0.483415	0.0548962	0.999494	0.240215	0.000978278	0.000234997
FA(20:2)	cortex_24h_78w_6	0.478698	0.118851	0.402451	0.0600272	0.99993	0.242191	0.000991009	0.000240013
FA(20:2)	cortex_6h_12w_1	0.420611	0.072856	0.506533	0.0240279	0.999994	0	0.00122799	0
FA(20:2)	cortex_6h_12w_2	0.369113	0.0736638	0.557223	0.0262643	1	0	0.000385482	0
FA(20:2)	cortex_6h_12w_3	0.364578	0.0681933	0.567229	0.0198636	0.999871	0	0.000517007	0
FA(20:2)	cortex_6h_12w_4	0.355076	0.0648539	0.58007	0.0263409	0.999883	0	0.00080558	0
FA(20:2)	cortex_6h_12w_5	0.367313	0.0609813	0.571706	0.026371	1	0	0.000978152	0
FA(20:2)	cortex_6h_12w_6	0.388404	0.0793918	0.532204	0.0283494	1	0	0.00102218	0
FA(20:2)	cortex_6h_78w_1	0.373717	0.0654818	0.560801	0.0314565	0.996718	0.180774	0.000970778	0.000175491
FA(20:2)	cortex_6h_78w_2	0.386427	0.0664551	0.547118	0.022793	0.999933	0.138339	0.00111665	0.000154475
FA(20:2)	cortex_6h_78w_3	0.386475	0.07952	0.534005	0.0320578	0.999998	0.136686	0.000771312	0.000105427
FA(20:2)	cortex_6h_78w_4	0.385232	0.105672	0.509097	0.0452442	0.999845	0.159347	0.000913786	0.000145609
FA(20:2)	cortex_6h_78w_5	0.404575	0.086894	0.508531	0.0357866	0.998535	0.229192	0.00163845	0.000375519
FA(20:2)	cortex_6h_78w_6	0.371992	0.0739752	0.554033	0.0314919	0.9998	0.138916	0.000750488	0.000104255
FA(20:3)	cortex_24h_12w_1	0.388473	0.0904064	0.521121	0.0332937	0.99973	0.205911	0.0108341	0.00223085
FA(20:3)	cortex_24h_12w_2	0.414575	0.0941864	0.491238	0.0467051	0.999639	0.216857	0.00953346	0.0020674
FA(20:3)	cortex_24h_12w_3	0.388266	0.0982973	0.513437	0.0487536	0.999482	0.240754	0.00929553	0.00223794
FA(20:3)	cortex_24h_12w_4	0.455215	0.114677	0.430108	0.0680981	0.999139	0.181378	0.0093495	0.00169579
FA(20:3)	cortex_24h_12w_5	0.459265	0.100827	0.439908	0.0579461	0.999972	0.238341	0.00697823	0.0016632
FA(20:3)	cortex_24h_12w_6	0.481468	0.115993	0.402539	0.0648165	0.999715	0.201539	0.010983	0.00221351
FA(20:3)	cortex_24h_78w_1	0.373239	0.0786321	0.548129	0.0279827	1	0.220595	0.00950787	0.00209739
FA(20:3)	cortex_24h_78w_2	0.368162	0.112536	0.519302	0.0600873	0.999996	0.198126	0.00917589	0.00181798
FA(20:3)	cortex_24h_78w_3	0.389772	0.0879741	0.522254	0.0349219	0.999315	0.207359	0.0091101	0.00188906
FA(20:3)	cortex_24h_78w_4	0.39431	0.118211	0.487479	0.0479559	0.99844	0.228675	0.0101682	0.00232522
FA(20:3)	cortex_24h_78w_5	0.41	0.106585	0.483415	0.0548962	0.999554	0.190679	0.0111371	0.00212362
FA(20:3)	cortex_24h_78w_6	0.478698	0.118851	0.402451	0.0600272	0.999947	0.181735	0.0105574	0.00191864
FA(20:3)	cortex_6h_12w_1	0.420611	0.072856	0.506533	0.0240279	0.999907	0.130838	0.0111846	0.00146337
FA(20:3)	cortex_6h_12w_2	0.369113	0.0736638	0.557223	0.0262643	0.999847	0.122926	0.0087597	0.0010768
FA(20:3)	cortex_6h_12w_3	0.364578	0.0681933	0.567229	0.0198636	0.999893	0.11182	0.00968024	0.00108244
FA(20:3)	cortex_6h_12w_4	0.355076	0.0648539	0.58007	0.0263409	0.999904	0.111747	0.00955112	0.00106731
FA(20:3)	cortex_6h_12w_5	0.367313	0.0609813	0.571706	0.026371	0.999997	0.102022	0.0106843	0.00109004
FA(20:3)	cortex_6h_12w_6	0.388404	0.0793918	0.532204	0.0283494	0.999864	0.108688	0.00851262	0.000925219
FA(20:3)	cortex_6h_78w_1	0.373717	0.0654818	0.560801	0.0314565	0.999944	0.0856663	0.0114605	0.000981778
FA(20:3)	cortex_6h_78w_2	0.386427	0.0664551	0.547118	0.022793	0.999913	0.104226	0.0117885	0.00122867
FA(20:3)	cortex_6h_78w_3	0.386475	0.07952	0.534005	0.0320578	0.999957	0.114534	0.0122753	0.00140594
FA(20:3)	cortex_6h_78w_4	0.385232	0.105672	0.509097	0.0452442	0.999798	0.135292	0.012734	0.0017228
FA(20:3)	cortex_6h_78w_5	0.404575	0.086894	0.508531	0.0357866	0.999916	0.142274	0.00977359	0.00139053
FA(20:3)	cortex_6h_78w_6	0.371992	0.0739752	0.554033	0.0314919	0.999945	0.11671	0.0120491	0.00140625
FA(20:4)	cortex_24h_12w_1	0.388473	0.0904064	0.521121	0.0332937	0.999995	0.0224395	0.374631	0.00840653
FA(20:4)	cortex_24h_12w_2	0.414575	0.0941864	0.491238	0.0467051	0.999998	0.0201207	0.397214	0.0079922
FA(20:4)	cortex_24h_12w_3	0.388266	0.0982973	0.513437	0.0487536	0.999995	0.0183815	0.371849	0.00683514
FA(20:4)	cortex_24h_12w_4	0.455215	0.114677	0.430108	0.0680981	0.999994	0.0174578	0.410422	0.00716506
FA(20:4)	cortex_24h_12w_5	0.459265	0.100827	0.439908	0.0579461	0.999995	0.018705	0.335197	0.00626984
FA(20:4)	cortex_24h_12w_6	0.481468	0.115993	0.402539	0.0648165	0.999982	0.0193354	0.4035	0.00780181
FA(20:4)	cortex_24h_78w_1	0.373239	0.0786321	0.548129	0.0279827	0.999999	0.0194243	0.386707	0.00751152
FA(20:4)	cortex_24h_78w_2	0.368162	0.112536	0.519302	0.0600873	0.999995	0.0180152	0.381558	0.00687385
FA(20:4)	cortex_24h_78w_3	0.389772	0.0879741	0.522254	0.0349219	0.999995	0.0207847	0.36649	0.00761736
FA(20:4)	cortex_24h_78w_4	0.39431	0.118211	0.487479	0.0479559	0.999998	0.0234552	0.42935	0.0100705
FA(20:4)	cortex_24h_78w_5	0.41	0.106585	0.483415	0.0548962	0.999999	0.0228746	0.402054	0.00919682
FA(20:4)	cortex_24h_78w_6	0.478698	0.118851	0.402451	0.0600272	1	0.0246399	0.420735	0.0103669
FA(20:4)	cortex_6h_12w_1	0.420611	0.072856	0.506533	0.0240279	0.999998	0	0.47119	0
FA(20:4)	cortex_6h_12w_2	0.369113	0.0736638	0.557223	0.0262643	1	0.00363809	0.384081	0.00139732
FA(20:4)	cortex_6h_12w_3	0.364578	0.0681933	0.567229	0.0198636	1	0.00326904	0.462064	0.0015105
FA(20:4)	cortex_6h_12w_4	0.355076	0.0648539	0.58007	0.0263409	0.999999	0.00396337	0.419701	0.00166343
FA(20:4)	cortex_6h_12w_5	0.367313	0.0609813	0.571706	0.026371	1	0.0055433	0.406606	0.00225394
FA(20:4)	cortex_6h_12w_6	0.388404	0.0793918	0.532204	0.0283494	0.999999	0.00389037	0.412231	0.00160373
FA(20:4)	cortex_6h_78w_1	0.373717	0.0654818	0.560801	0.0314565	1	0.00184457	0.437952	0.000807832
FA(20:4)	cortex_6h_78w_2	0.386427	0.0664551	0.547118	0.022793	0.999987	0	0.542239	0
FA(20:4)	cortex_6h_78w_3	0.386475	0.07952	0.534005	0.0320578	1	0.00254409	0.420485	0.00106975
FA(20:4)	cortex_6h_78w_4	0.385232	0.105672	0.509097	0.0452442	1	0.00435134	0.455705	0.00198293
FA(20:4)	cortex_6h_78w_5	0.404575	0.086894	0.508531	0.0357866	0.99999	0.00699336	0.408524	0.00285696
FA(20:4)	cortex_6h_78w_6	0.371992	0.0739752	0.554033	0.0314919	0.999999	0.00335527	0.412014	0.00138242
FA(20:5)	cortex_24h_12w_1	0.388473	0.0904064	0.521121	0.0332937	0.999963	0	0.00164524	0
FA(20:5)	cortex_24h_12w_2	0.414575	0.0941864	0.491238	0.0467051	0.998229	0	0.00336625	0
FA(20:5)	cortex_24h_12w_3	0.388266	0.0982973	0.513437	0.0487536	0.999937	0	0.00195419	0
FA(20:5)	cortex_24h_12w_4	0.455215	0.114677	0.430108	0.0680981	1	0	0.0017362	0
FA(20:5)	cortex_24h_12w_5	0.459265	0.100827	0.439908	0.0579461	1	0	0.00277488	0
FA(20:5)	cortex_24h_12w_6	0.481468	0.115993	0.402539	0.0648165	1	0	0.00241899	0
FA(20:5)	cortex_24h_78w_1	0.373239	0.0786321	0.548129	0.0279827	1	0	0.00213991	0
FA(20:5)	cortex_24h_78w_2	0.368162	0.112536	0.519302	0.0600873	1	0	0.00247683	0
FA(20:5)	cortex_24h_78w_3	0.389772	0.0879741	0.522254	0.0349219	1	0	0.00243299	0
FA(20:5)	cortex_24h_78w_4	0.39431	0.118211	0.487479	0.0479559	1	0	0.00364357	0
FA(20:5)	cortex_24h_78w_5	0.41	0.106585	0.483415	0.0548962	1	0	0.00225173	0
FA(20:5)	cortex_24h_78w_6	0.478698	0.118851	0.402451	0.0600272	0.997522	0	0.00182514	0
FA(20:5)	cortex_6h_12w_1	0.420611	0.072856	0.506533	0.0240279	0.999801	0	0.00330264	0
FA(20:5)	cortex_6h_12w_2	0.369113	0.0736638	0.557223	0.0262643	1	0	0.00221823	0
FA(20:5)	cortex_6h_12w_3	0.364578	0.0681933	0.567229	0.0198636	1	0	0.0052416	0
FA(20:5)	cortex_6h_12w_4	0.355076	0.0648539	0.58007	0.0263409	1	0	0.00210649	0
FA(20:5)	cortex_6h_12w_5	0.367313	0.0609813	0.571706	0.026371	0.99901	0	0.00229316	0
FA(20:5)	cortex_6h_12w_6	0.388404	0.0793918	0.532204	0.0283494	1	0	0.00165687	0
FA(20:5)	cortex_6h_78w_1	0.373717	0.0654818	0.560801	0.0314565	1	0	0.00329711	0
FA(20:5)	cortex_6h_78w_2	0.386427	0.0664551	0.547118	0.022793	1	0	0.00431672	0
FA(20:5)	cortex_6h_78w_3	0.386475	0.07952	0.534005	0.0320578	1	0	0.0026946	0
FA(20:5)	cortex_6h_78w_4	0.385232	0.105672	0.509097	0.0452442	1	0	0.00343526	0
FA(20:5)	cortex_6h_78w_5	0.404575	0.086894	0.508531	0.0357866	1	0	0.00227654	0
FA(20:5)	cortex_6h_78w_6	0.371992	0.0739752	0.554033	0.0314919	1	0	0.00207257	0
FA(22:1)	cortex_24h_12w_1	0.388473	0.0904064	0.521121	0.0332937	1	0	0.000458195	0
FA(22:1)	cortex_24h_12w_2	0.414575	0.0941864	0.491238	0.0467051	1	0	0.000315599	0
FA(22:1)	cortex_24h_12w_3	0.388266	0.0982973	0.513437	0.0487536	1	0	0.000265197	0
FA(22:1)	cortex_24h_12w_4	0.455215	0.114677	0.430108	0.0680981	1	0	0.000357692	0
FA(22:1)	cortex_24h_12w_5	0.459265	0.100827	0.439908	0.0579461	1	0	0.000334545	0
FA(22:1)	cortex_24h_12w_6	0.481468	0.115993	0.402539	0.0648165	1	0	0.000254896	0
FA(22:1)	cortex_24h_78w_1	0.373239	0.0786321	0.548129	0.0279827	1	0	0.000362447	0
FA(22:1)	cortex_24h_78w_2	0.368162	0.112536	0.519302	0.0600873	1	0	0.000227105	0
FA(22:1)	cortex_24h_78w_3	0.389772	0.0879741	0.522254	0.0349219	1	0	0.00036315	0
FA(22:1)	cortex_24h_78w_4	0.39431	0.118211	0.487479	0.0479559	1	0	0.000270061	0
FA(22:1)	cortex_24h_78w_5	0.41	0.106585	0.483415	0.0548962	1	0	0.000324343	0
FA(22:1)	cortex_24h_78w_6	0.478698	0.118851	0.402451	0.0600272	1	0	0.000302574	0
FA(22:1)	cortex_6h_12w_1	0.420611	0.072856	0.506533	0.0240279	0.998851	0	0.00043975	0
FA(22:1)	cortex_6h_12w_2	0.369113	0.0736638	0.557223	0.0262643	1	0	0.000272409	0
FA(22:1)	cortex_6h_12w_3	0.364578	0.0681933	0.567229	0.0198636	1	0	0.000442537	0
FA(22:1)	cortex_6h_12w_4	0.355076	0.0648539	0.58007	0.0263409	1	0	0.000532163	0
FA(22:1)	cortex_6h_12w_5	0.367313	0.0609813	0.571706	0.026371	0.998818	0	0.000470253	0
FA(22:1)	cortex_6h_12w_6	0.388404	0.0793918	0.532204	0.0283494	0.997672	0	0.000382116	0
FA(22:1)	cortex_6h_78w_1	0.373717	0.0654818	0.560801	0.0314565	1	0	0.00063332	0
FA(22:1)	cortex_6h_78w_2	0.386427	0.0664551	0.547118	0.022793	1	0	0.000617429	0
FA(22:1)	cortex_6h_78w_3	0.386475	0.07952	0.534005	0.0320578	1	0	0.000383412	0
FA(22:1)	cortex_6h_78w_4	0.385232	0.105672	0.509097	0.0452442	1	0	0.0005167	0
FA(22:1)	cortex_6h_78w_5	0.404575	0.086894	0.508531	0.0357866	0.977158	0	0.000617724	0
FA(22:1)	cortex_6h_78w_6	0.371992	0.0739752	0.554033	0.0314919	1	0	0.000268749	0
FA(24:1)	cortex_24h_12w_1	0.388473	0.0904064	0.521121	0.0332937	1	0	8.69875e-05	0
FA(24:1)	cortex_24h_12w_2	0.414575	0.0941864	0.491238	0.0467051	1	0	8.87787e-05	0
FA(24:1)	cortex_24h_12w_3	0.388266	0.0982973	0.513437	0.0487536	1	0	4.94341e-05	0
FA(24:1)	cortex_24h_12w_4	0.455215	0.114677	0.430108	0.0680981	1	0	5.7207e-05	0
FA(24:1)	cortex_24h_12w_5	0.459265	0.100827	0.439908	0.0579461	1	0	8.0326e-05	0
FA(24:1)	cortex_24h_12w_6	0.481468	0.115993	0.402539	0.0648165	1	0	5.1076e-05	0
FA(24:1)	cortex_24h_78w_1	NA	NA	NA	NA	NA	NA	0	NA
FA(24:1)	cortex_24h_78w_2	NA	NA	NA	NA	NA	NA	0	NA
FA(24:1)	cortex_24h_78w_3	NA	NA	NA	NA	NA	NA	0	NA
FA(24:1)	cortex_24h_78w_4	NA	NA	NA	NA	NA	NA	0	NA
FA(24:1)	cortex_24h_78w_5	NA	NA	NA	NA	NA	NA	0	NA
FA(24:1)	cortex_24h_78w_6	NA	NA	NA	NA	NA	NA	0	NA
FA(24:1)	cortex_6h_12w_1	0.420611	0.072856	0.506533	0.0240279	1	0	0.000108433	0
FA(24:1)	cortex_6h_12w_2	0.369113	0.0736638	0.557223	0.0262643	1	0	6.09709e-05	0
FA(24:1)	cortex_6h_12w_3	0.364578	0.0681933	0.567229	0.0198636	1	0	0.000108109	0
FA(24:1)	cortex_6h_12w_4	0.355076	0.0648539	0.58007	0.0263409	1	0	0.000113279	0
FA(24:1)	cortex_6h_12w_5	0.367313	0.0609813	0.571706	0.026371	1	0	5.52423e-05	0
FA(24:1)	cortex_6h_12w_6	0.388404	0.0793918	0.532204	0.0283494	1	0	5.98517e-05	0
FA(24:1)	cortex_6h_78w_1	NA	NA	NA	NA	NA	NA	0	NA
FA(24:1)	cortex_6h_78w_2	NA	NA	NA	NA	NA	NA	0	NA
FA(24:1)	cortex_6h_78w_3	NA	NA	NA	NA	NA	NA	0	NA
FA(24:1)	cortex_6h_78w_4	NA	NA	NA	NA	NA	NA	0	NA
FA(24:1)	cortex_6h_78w_5	NA	NA	NA	NA	NA	NA	0	NA
FA(24:1)	cortex_6h_78w_6	NA	NA	NA	NA	NA	NA	0	NA
FA(14:0)	heart_24h_12w_1	0.82517	0.0437477	0.131082	0.0249757	0.999474	0.1087	0.405869	0.0441182
FA(14:0)	heart_24h_12w_2	0.737464	0.0554648	0.207071	0.0375051	0.998838	0.120647	0.411671	0.0496669
FA(14:0)	heart_24h_12w_3	0.820503	0.0444322	0.135065	0.0256424	0.998249	0.169022	0.465135	0.078618
FA(14:0)	heart_24h_12w_4	0.813937	0.0464405	0.139622	0.0265804	0.999505	0.0966395	0.47153	0.0455684
FA(14:0)	heart_24h_12w_5	0.7398	0.0554251	0.204775	0.0371714	0.999237	0.106535	0.522406	0.0556544
FA(14:0)	heart_24h_12w_6	0.829067	0.0366612	0.134271	0.0244189	0.999734	0.0792459	0.398684	0.0315941
FA(14:0)	heart_24h_78w_1	0.600025	0.0664277	0.333547	0.0571392	0.999777	0.0600709	0.459825	0.0276221
FA(14:0)	heart_24h_78w_2	0.839441	0.0396134	0.120945	0.022937	0.999743	0.0858099	0.330342	0.0283466
FA(14:0)	heart_24h_78w_3	0.481718	0.086633	0.431649	0.0740403	0.999477	0.0938664	0.362966	0.0340703
FA(14:0)	heart_24h_78w_4	0.834899	0.036112	0.128989	0.0235859	0.999579	0.108321	0.37398	0.0405101
FA(14:0)	heart_24h_78w_5	0.804124	0.0397533	0.156122	0.0279822	0.999635	0.0858974	0.440443	0.0378329
FA(14:0)	heart_24h_78w_6	0.51084	0.0805874	0.408573	0.06988	0.999671	0.0763446	0.428204	0.032691
FA(14:0)	heart_6h_12w_1	0.742244	0.0622724	0.195483	0.0368222	0.999953	0.027448	0.459883	0.0126229
FA(14:0)	heart_6h_12w_2	0.894707	0.0176569	0.0876364	0.0150419	0.999655	0.110941	0.410146	0.0455021
FA(14:0)	heart_6h_12w_3	0.728856	0.0345016	0.236643	0.0387349	0.999972	0.0202327	0.472913	0.00956833
FA(14:0)	heart_6h_12w_4	0.272126	0.0928333	0.63504	0.0521371	0.999984	0.0194388	0.451939	0.00878517
FA(14:0)	heart_6h_12w_5	0.273393	0.156643	0.569964	0.0614338	0.99995	0.0218538	0.420165	0.0091822
FA(14:0)	heart_6h_12w_6	0.300887	0.0967334	0.60238	0.0568029	0.999924	0.0359589	0.427326	0.0153662
FA(14:0)	heart_6h_78w_1	0.436343	0.0762812	0.487376	0.073232	0.999746	0.0509796	0.440681	0.0224658
FA(14:0)	heart_6h_78w_2	0.695071	0.0579419	0.246987	0.0435613	0.999943	0.0372801	0.234156	0.00872936
FA(14:0)	heart_6h_78w_3	0.822622	0.0548988	0.122479	0.0253397	0.999928	0.0468897	0.414435	0.0194327
FA(14:0)	heart_6h_78w_4	0.774899	0.0801209	0.14498	0.0321572	0.999966	0.0284974	0.362868	0.0103408
FA(14:0)	heart_6h_78w_5	0.796854	0.0456974	0.157449	0.0290209	0.999961	0.0308007	0.416692	0.0128344
FA(14:0)	heart_6h_78w_6	0.765009	0.0483114	0.18668	0.0335702	0.999926	0.0334347	0.423812	0.01417
FA(16:0)	heart_24h_12w_1	0.32177	0.104978	0.573252	0.0533436	0.995611	0.288634	0.0273195	0.00788534
FA(16:0)	heart_24h_12w_2	0.26519	0.122723	0.612087	0.0484891	0.997481	0.31856	0.0991395	0.0315819
FA(16:0)	heart_24h_12w_3	0.25982	0.0968693	0.64331	0.0445862	0.994644	0.374818	0.117982	0.0442217
FA(16:0)	heart_24h_12w_4	0.258026	0.107006	0.634968	0.045629	0.998234	0.272393	0.11079	0.0301785
FA(16:0)	heart_24h_12w_5	0.28237	0.122856	0.594774	0.0506533	0.999499	0.255318	0.101238	0.0258479
FA(16:0)	heart_24h_12w_6	0.306962	0.114535	0.578504	0.0526871	0.997549	0.252413	0.104063	0.0262668
FA(16:0)	heart_24h_78w_1	0.460156	0.079627	0.460217	0.0674729	0.997676	0.208003	0.150437	0.0312913
FA(16:0)	heart_24h_78w_2	0.449404	0.101346	0.44925	0.0686291	0.99742	0.20543	0.126671	0.0260221
FA(16:0)	heart_24h_78w_3	0.29927	0.131224	0.569507	0.0538116	0.998946	0.205458	0.13345	0.0274184
FA(16:0)	heart_24h_78w_4	0.258167	0.112746	0.629087	0.0463642	0.998986	0.182136	0.0980056	0.0178503
FA(16:0)	heart_24h_78w_5	0.281589	0.118507	0.599904	0.0500119	0.999051	0.18655	0.0865329	0.0161427
FA(16:0)	heart_24h_78w_6	0.246	0.128021	0.625979	0.0467526	0.999712	0.111333	0.0940521	0.0104711
FA(16:0)	heart_6h_12w_1	0.274113	0.115439	0.610448	0.035119	0.999933	0.0654249	0.0742397	0.00485713
FA(16:0)	heart_6h_12w_2	0.213249	0.0819744	0.704777	0.0252388	0.999948	0.158105	0.0864745	0.0136721
FA(16:0)	heart_6h_12w_3	0.309504	0.0984875	0.592008	0.0509989	0.999799	0.0791803	0.127166	0.010069
FA(16:0)	heart_6h_12w_4	0.218731	0.0611475	0.720121	0.0217683	0.99991	0.0839009	0.074555	0.00625523
FA(16:0)	heart_6h_12w_5	0.240262	0.0874376	0.6723	0.0409625	0.999923	0.0909753	0.100458	0.00913917
FA(16:0)	heart_6h_12w_6	0.243838	0.0677222	0.68844	0.0110456	0.999985	0.112718	0.0961218	0.0108347
FA(16:0)	heart_6h_78w_1	0.253415	0.0816795	0.664906	0.0307444	0.999895	0.170172	0.0762446	0.0129747
FA(16:0)	heart_6h_78w_2	0.998827	0	0.00117303	0	1	1	0.020121	0.020121
FA(16:0)	heart_6h_78w_3	0.303622	0.111613	0.584765	0.0519043	0.999907	0.0699548	0.0839012	0.00586929
FA(16:0)	heart_6h_78w_4	0.369479	0.116145	0.514376	0.060703	0.999976	0.0460356	0.0651148	0.0029976
FA(16:0)	heart_6h_78w_5	0.316172	0.131824	0.552004	0.0559995	0.999919	0.0651704	0.0781037	0.00509005
FA(16:0)	heart_6h_78w_6	0.271312	0.104882	0.623805	0.0470243	0.999915	0.0962991	0.0944141	0.00909199
FA(16:1)	heart_24h_12w_1	0.32177	0.104978	0.573252	0.0533436	0.99798	0.230483	0.0465881	0.0107378
FA(16:1)	heart_24h_12w_2	0.26519	0.122723	0.612087	0.0484891	0.998963	0.277893	0.108822	0.0302408
FA(16:1)	heart_24h_12w_3	0.25982	0.0968693	0.64331	0.0445862	0.998339	0.309494	0.173759	0.0537772
FA(16:1)	heart_24h_12w_4	0.258026	0.107006	0.634968	0.045629	0.999114	0.275347	0.158183	0.0435552
FA(16:1)	heart_24h_12w_5	0.28237	0.122856	0.594774	0.0506533	0.999839	0.178366	0.157407	0.028076
FA(16:1)	heart_24h_12w_6	0.306962	0.114535	0.578504	0.0526871	0.9992	0.185235	0.128957	0.0238874
FA(16:1)	heart_24h_78w_1	0.460156	0.079627	0.460217	0.0674729	0.999622	0.098351	0.130435	0.0128284
FA(16:1)	heart_24h_78w_2	0.449404	0.101346	0.44925	0.0686291	0.998878	0.140447	0.0949044	0.0133291
FA(16:1)	heart_24h_78w_3	0.29927	0.131224	0.569507	0.0538116	0.999886	0.0951234	0.135533	0.0128923
FA(16:1)	heart_24h_78w_4	0.258167	0.112746	0.629087	0.0463642	0.999838	0.158813	0.115328	0.0183156
FA(16:1)	heart_24h_78w_5	0.281589	0.118507	0.599904	0.0500119	0.999893	0.0992148	0.11808	0.0117153
FA(16:1)	heart_24h_78w_6	0.246	0.128021	0.625979	0.0467526	0.999979	0.072722	0.159977	0.0116339
FA(16:1)	heart_6h_12w_1	0.274113	0.115439	0.610448	0.035119	0.999991	0.0167905	0.112115	0.00188247
FA(16:1)	heart_6h_12w_2	0.213249	0.0819744	0.704777	0.0252388	0.999914	0.136627	0.138303	0.018896
FA(16:1)	heart_6h_12w_3	0.309504	0.0984875	0.592008	0.0509989	0.999941	0.0416286	0.117291	0.00488267
FA(16:1)	heart_6h_12w_4	0.218731	0.0611475	0.720121	0.0217683	0.999989	0.0460622	0.129792	0.00597851
FA(16:1)	heart_6h_12w_5	0.240262	0.0874376	0.6723	0.0409625	0.999963	0.0359439	0.11602	0.0041702
FA(16:1)	heart_6h_12w_6	0.243838	0.0677222	0.68844	0.0110456	0.999973	0.0565449	0.110779	0.00626396
FA(16:1)	heart_6h_78w_1	0.253415	0.0816795	0.664906	0.0307444	0.999905	0.103085	0.145598	0.015009
FA(16:1)	heart_6h_78w_2	0.998827	0	0.00117303	0	0.999901	0.42749	0.0302465	0.0129301
FA(16:1)	heart_6h_78w_3	0.303622	0.111613	0.584765	0.0519043	0.999983	0.0267266	0.112365	0.00300314
FA(16:1)	heart_6h_78w_4	0.369479	0.116145	0.514376	0.060703	0.999994	0.0115656	0.108463	0.00125444
FA(16:1)	heart_6h_78w_5	0.316172	0.131824	0.552004	0.0559995	0.999989	0.01963	0.134287	0.00263605
FA(16:1)	heart_6h_78w_6	0.271312	0.104882	0.623805	0.0470243	0.999687	0.137901	0.151161	0.0208452
FA(18:0)	heart_24h_12w_1	0.32177	0.104978	0.573252	0.0533436	0.999986	0.0308283	0.0371579	0.00114551
FA(18:0)	heart_24h_12w_2	0.26519	0.122723	0.612087	0.0484891	0.999979	0.0715461	0.0497893	0.00356223
FA(18:0)	heart_24h_12w_3	0.25982	0.0968693	0.64331	0.0445862	0.999978	0.0636584	0.0594064	0.00378172
FA(18:0)	heart_24h_12w_4	0.258026	0.107006	0.634968	0.045629	0.99998	0.0841166	0.0392782	0.00330394
FA(18:0)	heart_24h_12w_5	0.28237	0.122856	0.594774	0.0506533	0.999991	0.0593917	0.0468752	0.002784
FA(18:0)	heart_24h_12w_6	0.306962	0.114535	0.578504	0.0526871	0.999964	0.0719103	0.0592516	0.0042608
FA(18:0)	heart_24h_78w_1	0.460156	0.079627	0.460217	0.0674729	0.999837	0.103231	0.0844702	0.00871995
FA(18:0)	heart_24h_78w_2	0.449404	0.101346	0.44925	0.0686291	0.999854	0.0740075	0.0362225	0.00268074
FA(18:0)	heart_24h_78w_3	0.29927	0.131224	0.569507	0.0538116	0.999931	0.085532	0.0591517	0.00505936
FA(18:0)	heart_24h_78w_4	0.258167	0.112746	0.629087	0.0463642	0.999975	0.0710896	0.094706	0.00673261
FA(18:0)	heart_24h_78w_5	0.281589	0.118507	0.599904	0.0500119	0.999953	0.0884054	0.0910728	0.00805132
FA(18:0)	heart_24h_78w_6	0.246	0.128021	0.625979	0.0467526	0.999997	0.0130339	0.0533025	0.000694738
FA(18:0)	heart_6h_12w_1	0.274113	0.115439	0.610448	0.035119	0.999998	0.00248634	0.0465027	0.000115622
FA(18:0)	heart_6h_12w_2	0.213249	0.0819744	0.704777	0.0252388	0.99999	0.0205091	0.0521346	0.00106924
FA(18:0)	heart_6h_12w_3	0.309504	0.0984875	0.592008	0.0509989	0.999995	0.0102613	0.0992596	0.00101854
FA(18:0)	heart_6h_12w_4	0.218731	0.0611475	0.720121	0.0217683	0.999997	0.00325965	0.0442546	0.000144254
FA(18:0)	heart_6h_12w_5	0.240262	0.0874376	0.6723	0.0409625	0.999997	0.0113815	0.0648263	0.00073782
FA(18:0)	heart_6h_12w_6	0.243838	0.0677222	0.68844	0.0110456	0.999997	0.0147025	0.0555031	0.000816035
FA(18:0)	heart_6h_78w_1	0.253415	0.0816795	0.664906	0.0307444	0.999995	0.0041964	0.0454174	0.00019059
FA(18:0)	heart_6h_78w_2	NA	NA	NA	NA	NA	NA	0.0586623	NA
FA(18:0)	heart_6h_78w_3	0.303622	0.111613	0.584765	0.0519043	0.999999	0	0.0539151	0
FA(18:0)	heart_6h_78w_4	0.369479	0.116145	0.514376	0.060703	1	0	0.0690561	0
FA(18:0)	heart_6h_78w_5	0.316172	0.131824	0.552004	0.0559995	0.999999	0	0.0793767	0
FA(18:0)	heart_6h_78w_6	0.271312	0.104882	0.623805	0.0470243	0.999997	0.00289829	0.0847824	0.000245724
FA(18:1)	heart_24h_12w_1	0.32177	0.104978	0.573252	0.0533436	0.999085	0.220373	0.0642024	0.0141485
FA(18:1)	heart_24h_12w_2	0.26519	0.122723	0.612087	0.0484891	0.999737	0.183004	0.169035	0.0309342
FA(18:1)	heart_24h_12w_3	0.25982	0.0968693	0.64331	0.0445862	0.9995	0.202954	0.178032	0.0361323
FA(18:1)	heart_24h_12w_4	0.258026	0.107006	0.634968	0.045629	0.9999	0.159325	0.255997	0.0407867
FA(18:1)	heart_24h_12w_5	0.28237	0.122856	0.594774	0.0506533	0.99997	0.0827478	0.25695	0.021262
FA(18:1)	heart_24h_12w_6	0.306962	0.114535	0.578504	0.0526871	0.999763	0.169428	0.204026	0.0345678
FA(18:1)	heart_24h_78w_1	0.460156	0.079627	0.460217	0.0674729	0.999789	0.128011	0.210717	0.026974
FA(18:1)	heart_24h_78w_2	0.449404	0.101346	0.44925	0.0686291	0.999652	0.128623	0.183809	0.0236421
FA(18:1)	heart_24h_78w_3	0.29927	0.131224	0.569507	0.0538116	0.999946	0.0888349	0.207716	0.0184524
FA(18:1)	heart_24h_78w_4	0.258167	0.112746	0.629087	0.0463642	0.999928	0.097321	0.142988	0.0139157
FA(18:1)	heart_24h_78w_5	0.281589	0.118507	0.599904	0.0500119	0.999954	0.0609342	0.13792	0.00840408
FA(18:1)	heart_24h_78w_6	0.246	0.128021	0.625979	0.0467526	0.999994	0.0333264	0.215054	0.00716699
FA(18:1)	heart_6h_12w_1	0.274113	0.115439	0.610448	0.035119	1	0	0.172568	0
FA(18:1)	heart_6h_12w_2	0.213249	0.0819744	0.704777	0.0252388	0.999938	0.0203529	0.146962	0.00299111
FA(18:1)	heart_6h_12w_3	0.309504	0.0984875	0.592008	0.0509989	0.999985	0.00905303	0.160195	0.00145025
FA(18:1)	heart_6h_12w_4	0.218731	0.0611475	0.720121	0.0217683	0.999984	0.00559055	0.101386	0.000566806
FA(18:1)	heart_6h_12w_5	0.240262	0.0874376	0.6723	0.0409625	0.999983	0.00949967	0.149764	0.00142271
FA(18:1)	heart_6h_12w_6	0.243838	0.0677222	0.68844	0.0110456	0.999986	0.0108134	0.155934	0.00168617
FA(18:1)	heart_6h_78w_1	0.253415	0.0816795	0.664906	0.0307444	0.999983	0.0324456	0.160034	0.00519239
FA(18:1)	heart_6h_78w_2	NA	NA	NA	NA	NA	NA	0.0379058	NA
FA(18:1)	heart_6h_78w_3	0.303622	0.111613	0.584765	0.0519043	0.999992	0.0116747	0.174794	0.00204068
FA(18:1)	heart_6h_78w_4	0.369479	0.116145	0.514376	0.060703	0.999998	0.00470337	0.162417	0.000763906
FA(18:1)	heart_6h_78w_5	0.316172	0.131824	0.552004	0.0559995	0.999997	0.00497628	0.195352	0.000972126
FA(18:1)	heart_6h_78w_6	0.271312	0.104882	0.623805	0.0470243	0.999989	0.0188573	0.148806	0.00280608
FA(20:0)	heart_24h_12w_1	0.32177	0.104978	0.573252	0.0533436	0.999091	0.25946	0.0531046	0.0137785
FA(20:0)	heart_24h_12w_2	0.26519	0.122723	0.612087	0.0484891	0.999585	0.195398	0.0045231	0.000883808
FA(20:0)	heart_24h_12w_3	0.25982	0.0968693	0.64331	0.0445862	0.999341	0.165569	0.0106598	0.00176493
FA(20:0)	heart_24h_12w_4	0.258026	0.107006	0.634968	0.045629	0.999917	0.188341	0.0099936	0.0018822
FA(20:0)	heart_24h_12w_5	0.28237	0.122856	0.594774	0.0506533	0.999858	0.12227	0.00799261	0.000977253
FA(20:0)	heart_24h_12w_6	0.306962	0.114535	0.578504	0.0526871	0.999928	0.110902	0.00682433	0.000756829
FA(20:0)	heart_24h_78w_1	0.460156	0.079627	0.460217	0.0674729	0.998788	0.220743	0.0205734	0.00454144
FA(20:0)	heart_24h_78w_2	0.449404	0.101346	0.44925	0.0686291	0.99932	0.189957	0.024099	0.00457777
FA(20:0)	heart_24h_78w_3	0.29927	0.131224	0.569507	0.0538116	0.999863	0.178296	0.010367	0.0018484
FA(20:0)	heart_24h_78w_4	0.258167	0.112746	0.629087	0.0463642	0.999923	0.16879	0.011157	0.00188319
FA(20:0)	heart_24h_78w_5	0.281589	0.118507	0.599904	0.0500119	0.999904	0.180671	0.0326533	0.00589951
FA(20:0)	heart_24h_78w_6	0.246	0.128021	0.625979	0.0467526	0.999879	0.0190872	0.00417548	7.96981e-05
FA(20:0)	heart_6h_12w_1	0.274113	0.115439	0.610448	0.035119	0.999999	0.00493447	0.00558637	2.75658e-05
FA(20:0)	heart_6h_12w_2	0.213249	0.0819744	0.704777	0.0252388	0.999999	0.00710504	0.00508766	3.61481e-05
FA(20:0)	heart_6h_12w_3	0.309504	0.0984875	0.592008	0.0509989	0.999942	0.0331489	0.035019	0.00116084
FA(20:0)	heart_6h_12w_4	0.218731	0.0611475	0.720121	0.0217683	1	0.00722659	0.00504986	3.64933e-05
FA(20:0)	heart_6h_12w_5	0.240262	0.0874376	0.6723	0.0409625	0.999983	0.0174556	0.0119952	0.000209384
FA(20:0)	heart_6h_12w_6	0.243838	0.0677222	0.68844	0.0110456	0.999919	0.0128432	0.00720959	9.25943e-05
FA(20:0)	heart_6h_78w_1	0.253415	0.0816795	0.664906	0.0307444	1	0	0.00406978	0
FA(20:0)	heart_6h_78w_2	NA	NA	NA	NA	NA	NA	0.0230852	NA
FA(20:0)	heart_6h_78w_3	0.303622	0.111613	0.584765	0.0519043	0.999911	0	0.00505838	0
FA(20:0)	heart_6h_78w_4	0.369479	0.116145	0.514376	0.060703	1	0	0.00453822	0
FA(20:0)	heart_6h_78w_5	0.316172	0.131824	0.552004	0.0559995	1	0	0.00485727	0
FA(20:0)	heart_6h_78w_6	0.271312	0.104882	0.623805	0.0470243	0.999998	0.0103988	0.00825007	8.57908e-05
FA(20:1)	heart_24h_12w_1	0.32177	0.104978	0.573252	0.0533436	0.997858	0.31465	0.0526209	0.0165571
FA(20:1)	heart_24h_12w_2	0.26519	0.122723	0.612087	0.0484891	0.99904	0.343608	0.0621442	0.0213532
FA(20:1)	heart_24h_12w_3	0.25982	0.0968693	0.64331	0.0445862	0.999652	0.305098	0.0625782	0.0190925
FA(20:1)	heart_24h_12w_4	0.258026	0.107006	0.634968	0.045629	0.999615	0.357905	0.0699684	0.025042
FA(20:1)	heart_24h_12w_5	0.28237	0.122856	0.594774	0.0506533	0.999907	0.225133	0.0669587	0.0150746
FA(20:1)	heart_24h_12w_6	0.306962	0.114535	0.578504	0.0526871	0.999939	0.252311	0.0520833	0.0131412
FA(20:1)	heart_24h_78w_1	0.460156	0.079627	0.460217	0.0674729	0.996274	0.302972	0.0736517	0.0223144
FA(20:1)	heart_24h_78w_2	0.449404	0.101346	0.44925	0.0686291	0.997843	0.258295	0.0676179	0.0174653
FA(20:1)	heart_24h_78w_3	0.29927	0.131224	0.569507	0.0538116	0.999551	0.259314	0.0480116	0.0124501
FA(20:1)	heart_24h_78w_4	0.258167	0.112746	0.629087	0.0463642	0.999779	0.274299	0.0213698	0.0058617
FA(20:1)	heart_24h_78w_5	0.281589	0.118507	0.599904	0.0500119	0.999805	0.204843	0.0611637	0.012529
FA(20:1)	heart_24h_78w_6	0.246	0.128021	0.625979	0.0467526	0.999915	0.180968	0.0603038	0.0109131
FA(20:1)	heart_6h_12w_1	0.274113	0.115439	0.610448	0.035119	1	0.00371045	0.061029	0.000226445
FA(20:1)	heart_6h_12w_2	0.213249	0.0819744	0.704777	0.0252388	1	0.00416285	0.0559028	0.000232715
FA(20:1)	heart_6h_12w_3	0.309504	0.0984875	0.592008	0.0509989	0.999999	0.00697671	0.0530583	0.000370172
FA(20:1)	heart_6h_12w_4	0.218731	0.0611475	0.720121	0.0217683	0.999919	0	0.0572335	0
FA(20:1)	heart_6h_12w_5	0.240262	0.0874376	0.6723	0.0409625	0.999998	0.00436321	0.0492775	0.000215008
FA(20:1)	heart_6h_12w_6	0.243838	0.0677222	0.68844	0.0110456	0.999999	0.0092641	0.0448214	0.00041523
FA(20:1)	heart_6h_78w_1	0.253415	0.0816795	0.664906	0.0307444	0.999998	0.0146185	0.0604761	0.000884068
FA(20:1)	heart_6h_78w_2	NA	NA	NA	NA	NA	NA	0.0369849	NA
FA(20:1)	heart_6h_78w_3	0.303622	0.111613	0.584765	0.0519043	0.999998	0.00954937	0.0548055	0.000523358
FA(20:1)	heart_6h_78w_4	0.369479	0.116145	0.514376	0.060703	0.999995	0.0149354	0.0357711	0.000534256
FA(20:1)	heart_6h_78w_5	0.316172	0.131824	0.552004	0.0559995	0.999999	0.00944266	0.0344157	0.000324976
FA(20:1)	heart_6h_78w_6	0.271312	0.104882	0.623805	0.0470243	0.999999	0.00872456	0.0133395	0.000116382
FA(20:2)	heart_24h_12w_1	0.32177	0.104978	0.573252	0.0533436	0.999163	0.315537	0.0242018	0.00763658
FA(20:2)	heart_24h_12w_2	0.26519	0.122723	0.612087	0.0484891	0.999839	0.24809	0.0389637	0.00966649
FA(20:2)	heart_24h_12w_3	0.25982	0.0968693	0.64331	0.0445862	0.999499	0.262095	0.0458828	0.0120256
FA(20:2)	heart_24h_12w_4	0.258026	0.107006	0.634968	0.045629	0.999883	0.182998	0.03689	0.00675078
FA(20:2)	heart_24h_12w_5	0.28237	0.122856	0.594774	0.0506533	0.999984	0.101616	0.040692	0.00413496
FA(20:2)	heart_24h_12w_6	0.306962	0.114535	0.578504	0.0526871	0.999901	0.222014	0.0311873	0.00692402
FA(20:2)	heart_24h_78w_1	0.460156	0.079627	0.460217	0.0674729	0.999794	0.226034	0.0480997	0.0108722
FA(20:2)	heart_24h_78w_2	0.449404	0.101346	0.44925	0.0686291	0.999883	0.226465	0.0356456	0.00807248
FA(20:2)	heart_24h_78w_3	0.29927	0.131224	0.569507	0.0538116	0.99996	0.136855	0.0285757	0.00391072
FA(20:2)	heart_24h_78w_4	0.258167	0.112746	0.629087	0.0463642	0.999931	0.11536	0.0193093	0.00222753
FA(20:2)	heart_24h_78w_5	0.281589	0.118507	0.599904	0.0500119	0.99997	0.132318	0.0539248	0.00713524
FA(20:2)	heart_24h_78w_6	0.246	0.128021	0.625979	0.0467526	0.999978	0.0540845	0.0349714	0.00189141
FA(20:2)	heart_6h_12w_1	0.274113	0.115439	0.610448	0.035119	0.999984	0.0174744	0.038681	0.000675928
FA(20:2)	heart_6h_12w_2	0.213249	0.0819744	0.704777	0.0252388	0.999999	0.00843264	0.0349773	0.000294951
FA(20:2)	heart_6h_12w_3	0.309504	0.0984875	0.592008	0.0509989	0.999996	0.014963	0.0279462	0.000418159
FA(20:2)	heart_6h_12w_4	0.218731	0.0611475	0.720121	0.0217683	0.999999	0.0100537	0.0314928	0.00031662
FA(20:2)	heart_6h_12w_5	0.240262	0.0874376	0.6723	0.0409625	0.999971	0.0139757	0.030832	0.000430899
FA(20:2)	heart_6h_12w_6	0.243838	0.0677222	0.68844	0.0110456	0.999999	0.0112462	0.0322567	0.000362766
FA(20:2)	heart_6h_78w_1	0.253415	0.0816795	0.664906	0.0307444	0.999995	0.0223504	0.026284	0.000587458
FA(20:2)	heart_6h_78w_2	NA	NA	NA	NA	NA	NA	0.0208879	NA
FA(20:2)	heart_6h_78w_3	0.303622	0.111613	0.584765	0.0519043	0.999992	0.0212603	0.028075	0.000596881
FA(20:2)	heart_6h_78w_4	0.369479	0.116145	0.514376	0.060703	0.999948	0.0471501	0.0229916	0.00108406
FA(20:2)	heart_6h_78w_5	0.316172	0.131824	0.552004	0.0559995	0.999999	0.0408597	0.023127	0.000944961
FA(20:2)	heart_6h_78w_6	0.271312	0.104882	0.623805	0.0470243	0.999998	0.0100993	0.00667854	6.74485e-05
FA(20:3)	heart_24h_12w_1	0.32177	0.104978	0.573252	0.0533436	0.999998	0.0469105	0.101696	0.00477062
FA(20:3)	heart_24h_12w_2	0.26519	0.122723	0.612087	0.0484891	0.999995	0.0624906	0.1255	0.00784256
FA(20:3)	heart_24h_12w_3	0.25982	0.0968693	0.64331	0.0445862	0.999985	0.0322537	0.142907	0.00460927
FA(20:3)	heart_24h_12w_4	0.258026	0.107006	0.634968	0.045629	0.999997	0.0487657	0.135117	0.00658906
FA(20:3)	heart_24h_12w_5	0.28237	0.122856	0.594774	0.0506533	0.999974	0.057701	0.129459	0.00746989
FA(20:3)	heart_24h_12w_6	0.306962	0.114535	0.578504	0.0526871	0.999951	0.0678838	0.115821	0.00786234
FA(20:3)	heart_24h_78w_1	0.460156	0.079627	0.460217	0.0674729	0.999991	0.0818081	0.152558	0.0124805
FA(20:3)	heart_24h_78w_2	0.449404	0.101346	0.44925	0.0686291	0.999993	0.0660997	0.129421	0.00855469
FA(20:3)	heart_24h_78w_3	0.29927	0.131224	0.569507	0.0538116	0.999955	0.0628025	0.139846	0.00878267
FA(20:3)	heart_24h_78w_4	0.258167	0.112746	0.629087	0.0463642	0.999982	0.068972	0.105383	0.00726849
FA(20:3)	heart_24h_78w_5	0.281589	0.118507	0.599904	0.0500119	1	0.0629496	0.154791	0.00974403
FA(20:3)	heart_24h_78w_6	0.246	0.128021	0.625979	0.0467526	0.999997	0.0424581	0.129723	0.00550779
FA(20:3)	heart_6h_12w_1	0.274113	0.115439	0.610448	0.035119	1	0	0.112751	0
FA(20:3)	heart_6h_12w_2	0.213249	0.0819744	0.704777	0.0252388	1	0	0.110919	0
FA(20:3)	heart_6h_12w_3	0.309504	0.0984875	0.592008	0.0509989	1	0.00172974	0.11092	0.000191862
FA(20:3)	heart_6h_12w_4	0.218731	0.0611475	0.720121	0.0217683	1	0	0.109986	0
FA(20:3)	heart_6h_12w_5	0.240262	0.0874376	0.6723	0.0409625	0.999999	0	0.108516	0
FA(20:3)	heart_6h_12w_6	0.243838	0.0677222	0.68844	0.0110456	1	0	0.107624	0
FA(20:3)	heart_6h_78w_1	0.253415	0.0816795	0.664906	0.0307444	1	0.00483258	0.0997691	0.000482142
FA(20:3)	heart_6h_78w_2	NA	NA	NA	NA	NA	NA	0.0960753	NA
FA(20:3)	heart_6h_78w_3	0.303622	0.111613	0.584765	0.0519043	0.999999	0.00533115	0.112142	0.000597844
FA(20:3)	heart_6h_78w_4	0.369479	0.116145	0.514376	0.060703	0.999993	0.0420485	0.0729917	0.00306919
FA(20:3)	heart_6h_78w_5	0.316172	0.131824	0.552004	0.0559995	0.999999	0.016815	0.088471	0.00148764
FA(20:3)	heart_6h_78w_6	0.271312	0.104882	0.623805	0.0470243	0.999647	0	0.038767	0
FA(20:4)	heart_24h_12w_1	0.32177	0.104978	0.573252	0.0533436	1	0	0.538188	0
FA(20:4)	heart_24h_12w_2	0.26519	0.122723	0.612087	0.0484891	1	0	0.450567	0
FA(20:4)	heart_24h_12w_3	0.25982	0.0968693	0.64331	0.0445862	1	0	0.536707	0
FA(20:4)	heart_24h_12w_4	0.258026	0.107006	0.634968	0.045629	1	0	0.502711	0
FA(20:4)	heart_24h_12w_5	0.28237	0.122856	0.594774	0.0506533	1	0	0.427577	0
FA(20:4)	heart_24h_12w_6	0.306962	0.114535	0.578504	0.0526871	1	0	0.346248	0
FA(20:4)	heart_24h_78w_1	0.460156	0.079627	0.460217	0.0674729	1	0	0.447749	0
FA(20:4)	heart_24h_78w_2	0.449404	0.101346	0.44925	0.0686291	1	0	0.493654	0
FA(20:4)	heart_24h_78w_3	0.29927	0.131224	0.569507	0.0538116	0.999983	0	0.423567	0
FA(20:4)	heart_24h_78w_4	0.258167	0.112746	0.629087	0.0463642	1	0.00436932	0.318894	0.00139335
FA(20:4)	heart_24h_78w_5	0.281589	0.118507	0.599904	0.0500119	1	0.00226879	0.516388	0.00117158
FA(20:4)	heart_24h_78w_6	0.246	0.128021	0.625979	0.0467526	0.999995	0	0.342595	0
FA(20:4)	heart_6h_12w_1	0.274113	0.115439	0.610448	0.035119	1	0	0.39684	0
FA(20:4)	heart_6h_12w_2	0.213249	0.0819744	0.704777	0.0252388	0.999998	0	0.420731	0
FA(20:4)	heart_6h_12w_3	0.309504	0.0984875	0.592008	0.0509989	1	0	0.381379	0
FA(20:4)	heart_6h_12w_4	0.218731	0.0611475	0.720121	0.0217683	1	0	0.462707	0
FA(20:4)	heart_6h_12w_5	0.240262	0.0874376	0.6723	0.0409625	1	0	0.412255	0
FA(20:4)	heart_6h_12w_6	0.243838	0.0677222	0.68844	0.0110456	1	0	0.529528	0
FA(20:4)	heart_6h_78w_1	0.253415	0.0816795	0.664906	0.0307444	1	0	0.306081	0
FA(20:4)	heart_6h_78w_2	NA	NA	NA	NA	NA	NA	0.320602	NA
FA(20:4)	heart_6h_78w_3	0.303622	0.111613	0.584765	0.0519043	1	0	0.337714	0
FA(20:4)	heart_6h_78w_4	0.369479	0.116145	0.514376	0.060703	1	0	0.256447	0
FA(20:4)	heart_6h_78w_5	0.316172	0.131824	0.552004	0.0559995	1	0	0.318933	0
FA(20:4)	heart_6h_78w_6	0.271312	0.104882	0.623805	0.0470243	1	0	0.224481	0
FA(20:5)	heart_24h_12w_1	0.32177	0.104978	0.573252	0.0533436	0.999957	0	0.0613917	0
FA(20:5)	heart_24h_12w_2	0.26519	0.122723	0.612087	0.0484891	1	0.0464516	0.0731297	0.00339699
FA(20:5)	heart_24h_12w_3	0.25982	0.0968693	0.64331	0.0445862	0.999995	0.0593987	0.0573035	0.00340376
FA(20:5)	heart_24h_12w_4	0.258026	0.107006	0.634968	0.045629	1	0.0399678	0.0664291	0.00265502
FA(20:5)	heart_24h_12w_5	0.28237	0.122856	0.594774	0.0506533	0.999998	0.0329137	0.0836407	0.00275293
FA(20:5)	heart_24h_12w_6	0.306962	0.114535	0.578504	0.0526871	1	0.0536368	0.0565426	0.00303276
FA(20:5)	heart_24h_78w_1	0.460156	0.079627	0.460217	0.0674729	0.999958	0.0611335	0.0706067	0.00431643
FA(20:5)	heart_24h_78w_2	0.449404	0.101346	0.44925	0.0686291	0.999957	0.0611218	0.0635772	0.00388596
FA(20:5)	heart_24h_78w_3	0.29927	0.131224	0.569507	0.0538116	0.99998	0.0283948	0.0896274	0.00254495
FA(20:5)	heart_24h_78w_4	0.258167	0.112746	0.629087	0.0463642	1	0.0339882	0.0261693	0.000889446
FA(20:5)	heart_24h_78w_5	0.281589	0.118507	0.599904	0.0500119	1	0.0363961	0.053487	0.00194672
FA(20:5)	heart_24h_78w_6	0.246	0.128021	0.625979	0.0467526	0.999999	0.0143596	0.0298491	0.00042862
FA(20:5)	heart_6h_12w_1	0.274113	0.115439	0.610448	0.035119	1	0.00370619	0.0641525	0.000237762
FA(20:5)	heart_6h_12w_2	0.213249	0.0819744	0.704777	0.0252388	0.999998	0	0.0479316	0
FA(20:5)	heart_6h_12w_3	0.309504	0.0984875	0.592008	0.0509989	1	0.00459513	0.0507867	0.000233371
FA(20:5)	heart_6h_12w_4	0.218731	0.0611475	0.720121	0.0217683	0.999999	0	0.0615626	0
FA(20:5)	heart_6h_12w_5	0.240262	0.0874376	0.6723	0.0409625	0.999999	0	0.0624931	0
FA(20:5)	heart_6h_12w_6	0.243838	0.0677222	0.68844	0.0110456	0.999999	0	0.0507714	0
FA(20:5)	heart_6h_78w_1	0.253415	0.0816795	0.664906	0.0307444	1	0.0036848	0.0323457	0.000119187
FA(20:5)	heart_6h_78w_2	NA	NA	NA	NA	NA	NA	0.0527344	NA
FA(20:5)	heart_6h_78w_3	0.303622	0.111613	0.584765	0.0519043	1	0.0027927	0.0422599	0.000118019
FA(20:5)	heart_6h_78w_4	0.369479	0.116145	0.514376	0.060703	0.999997	0.0118956	0.0143595	0.000170815
FA(20:5)	heart_6h_78w_5	0.316172	0.131824	0.552004	0.0559995	0.999999	0.00609849	0.0197988	0.000120743
FA(20:5)	heart_6h_78w_6	0.271312	0.104882	0.623805	0.0470243	0.999999	0.00779051	0.00937969	7.30726e-05
FA(22:1)	heart_24h_12w_1	0.32177	0.104978	0.573252	0.0533436	0.999772	0.258208	0.0705585	0.0182187
FA(22:1)	heart_24h_12w_2	0.26519	0.122723	0.612087	0.0484891	0.999863	0.240134	0.0162887	0.00391148
FA(22:1)	heart_24h_12w_3	0.25982	0.0968693	0.64331	0.0445862	0.999882	0.239605	0.0205727	0.00492932
FA(22:1)	heart_24h_12w_4	0.258026	0.107006	0.634968	0.045629	0.999726	0.236428	0.042716	0.0100993
FA(22:1)	heart_24h_12w_5	0.28237	0.122856	0.594774	0.0506533	0.999959	0.176246	0.0300911	0.00530345
FA(22:1)	heart_24h_12w_6	0.306962	0.114535	0.578504	0.0526871	0.999846	0.195085	0.0191545	0.00373675
FA(22:1)	heart_24h_78w_1	0.460156	0.079627	0.460217	0.0674729	0.998702	0.24868	0.0256132	0.00636947
FA(22:1)	heart_24h_78w_2	0.449404	0.101346	0.44925	0.0686291	0.99942	0.229155	0.0623745	0.0142934
FA(22:1)	heart_24h_78w_3	0.29927	0.131224	0.569507	0.0538116	0.999939	0.217555	0.0256719	0.00558506
FA(22:1)	heart_24h_78w_4	0.258167	0.112746	0.629087	0.0463642	0.999872	0.251782	0.0090296	0.00227349
FA(22:1)	heart_24h_78w_5	0.281589	0.118507	0.599904	0.0500119	0.999961	0.204812	0.0285332	0.00584394
FA(22:1)	heart_24h_78w_6	0.246	0.128021	0.625979	0.0467526	0.999843	0.187664	0.0101863	0.0019116
FA(22:1)	heart_6h_12w_1	0.274113	0.115439	0.610448	0.035119	0.999991	0.0215767	0.0189686	0.000409279
FA(22:1)	heart_6h_12w_2	0.213249	0.0819744	0.704777	0.0252388	1	0.0169668	0.0142883	0.000242426
FA(22:1)	heart_6h_12w_3	0.309504	0.0984875	0.592008	0.0509989	0.999987	0.0301699	0.0338416	0.001021
FA(22:1)	heart_6h_12w_4	0.218731	0.0611475	0.720121	0.0217683	0.999998	0.0147725	0.0192211	0.000283943
FA(22:1)	heart_6h_12w_5	0.240262	0.0874376	0.6723	0.0409625	0.999996	0.0180141	0.0220499	0.00039721
FA(22:1)	heart_6h_12w_6	0.243838	0.0677222	0.68844	0.0110456	0.999997	0.0216982	0.0181081	0.000392914
FA(22:1)	heart_6h_78w_1	0.253415	0.0816795	0.664906	0.0307444	0.999989	0.0330298	0.00820087	0.000270873
FA(22:1)	heart_6h_78w_2	NA	NA	NA	NA	NA	NA	0.0281481	NA
FA(22:1)	heart_6h_78w_3	0.303622	0.111613	0.584765	0.0519043	0.999989	0.0250711	0.013239	0.000331916
FA(22:1)	heart_6h_78w_4	0.369479	0.116145	0.514376	0.060703	0.999976	0.0325054	0.00686596	0.000223181
FA(22:1)	heart_6h_78w_5	0.316172	0.131824	0.552004	0.0559995	0.999987	0.0221966	0.00528937	0.000117406
FA(22:1)	heart_6h_78w_6	0.271312	0.104882	0.623805	0.0470243	0.999997	0.0225955	0.00271025	6.12394e-05
FA(24:1)	heart_24h_12w_1	0.32177	0.104978	0.573252	0.0533436	0.999859	0.132444	0.00424044	0.00056162
FA(24:1)	heart_24h_12w_2	0.26519	0.122723	0.612087	0.0484891	0.998804	0.106647	0.000900176	9.60013e-05
FA(24:1)	heart_24h_12w_3	0.25982	0.0968693	0.64331	0.0445862	0.999645	0.11978	0.00101357	0.000121405
FA(24:1)	heart_24h_12w_4	0.258026	0.107006	0.634968	0.045629	0.999901	0.070968	0.00126318	8.96452e-05
FA(24:1)	heart_24h_12w_5	0.28237	0.122856	0.594774	0.0506533	0.999932	0.07435	0.000982688	7.30628e-05
FA(24:1)	heart_24h_12w_6	0.306962	0.114535	0.578504	0.0526871	0.999575	0.093105	0.000913821	8.50813e-05
FA(24:1)	heart_24h_78w_1	0.460156	0.079627	0.460217	0.0674729	0.99914	0.148938	0.00273155	0.000406832
FA(24:1)	heart_24h_78w_2	0.449404	0.101346	0.44925	0.0686291	0.999369	0.161664	0.00190065	0.000307267
FA(24:1)	heart_24h_78w_3	0.29927	0.131224	0.569507	0.0538116	0.998152	0.136409	0.00169416	0.000231098
FA(24:1)	heart_24h_78w_4	0.258167	0.112746	0.629087	0.0463642	0.998777	0.110065	0.00126668	0.000139418
FA(24:1)	heart_24h_78w_5	0.281589	0.118507	0.599904	0.0500119	0.999136	0.0626705	0.000617825	3.87194e-05
FA(24:1)	heart_24h_78w_6	0.246	0.128021	0.625979	0.0467526	0.999969	0	0.000406906	0
FA(24:1)	heart_6h_12w_1	0.274113	0.115439	0.610448	0.035119	0.999991	0.0208127	0.000606715	1.26274e-05
FA(24:1)	heart_6h_12w_2	0.213249	0.0819744	0.704777	0.0252388	0.997693	0	0.000351116	0
FA(24:1)	heart_6h_12w_3	0.309504	0.0984875	0.592008	0.0509989	0.999994	0.0446101	0.00271959	0.000121321
FA(24:1)	heart_6h_12w_4	0.218731	0.0611475	0.720121	0.0217683	0.999931	0	0.000411898	0
FA(24:1)	heart_6h_12w_5	0.240262	0.0874376	0.6723	0.0409625	0.998484	0.0621077	0.00107952	6.70463e-05
FA(24:1)	heart_6h_12w_6	0.243838	0.0677222	0.68844	0.0110456	0.999972	0.0278072	0.000876599	2.43757e-05
FA(24:1)	heart_6h_78w_1	0.253415	0.0816795	0.664906	0.0307444	1	0	0.000254636	0
FA(24:1)	heart_6h_78w_2	NA	NA	NA	NA	NA	NA	0.00104076	NA
FA(24:1)	heart_6h_78w_3	0.303622	0.111613	0.584765	0.0519043	0.999999	0.00847117	0.000513106	4.34661e-06
FA(24:1)	heart_6h_78w_4	0.369479	0.116145	0.514376	0.060703	1	0	0.00057622	0
FA(24:1)	heart_6h_78w_5	0.316172	0.131824	0.552004	0.0559995	1	0	0.000519965	0
FA(24:1)	heart_6h_78w_6	0.271312	0.104882	0.623805	0.0470243	1	0	0.000412984	0
FA(14:0)	intes_24h_12w_1	0.44693	0.0795154	0.473554	0.0751726	0.999879	0.0416737	0.805346	0.0335617
FA(14:0)	intes_24h_12w_2	0.370603	0.0801645	0.549233	0.0643953	0.999882	0.0414548	0.396313	0.0164291
FA(14:0)	intes_24h_12w_3	0.49536	0.0741456	0.430495	0.0720914	0.999896	0.0354946	0.866058	0.0307404
FA(14:0)	intes_24h_12w_4	0.448125	0.067386	0.484489	0.0736445	0.999963	0.0297302	0.827522	0.0246024
FA(14:0)	intes_24h_12w_5	0.364387	0.0923851	0.543228	0.0652532	0.999978	0.029053	0.833697	0.0242214
FA(14:0)	intes_24h_12w_6	0.316872	0.117345	0.565783	0.062031	0.999967	0.0233996	0.88958	0.0208158
FA(14:0)	intes_24h_78w_1	0.313332	0.0882439	0.598424	0.057368	0.999999	0.0080998	0.758258	0.00614174
FA(14:0)	intes_24h_78w_2	0.855122	0.0358138	0.109064	0.0206968	0.999767	0.0688464	0.823871	0.0567206
FA(14:0)	intes_24h_78w_3	0.305505	0.0943767	0.600118	0.057126	0.999964	0.0279284	0.80554	0.0224974
FA(14:0)	intes_24h_78w_4	0.511126	0.0689128	0.419961	0.0698392	0.999892	0.034366	0.769407	0.0264414
FA(14:0)	intes_24h_78w_5	0.321614	0.120014	0.558372	0.0630897	0.999999	0.00963848	0.836864	0.0080661
FA(14:0)	intes_24h_78w_6	0.478246	0.0843358	0.437419	0.0745363	0.999964	0.0284616	0.666596	0.0189724
FA(14:0)	intes_6h_12w_1	0.278235	0.0508147	0.67095	0	0.999994	0.010768	0.713001	0.00767756
FA(14:0)	intes_6h_12w_2	0.246356	0.045472	0.708172	0.00795261	0.999983	0.0135715	0.76044	0.0103203
FA(14:0)	intes_6h_12w_3	0.252207	0.0485219	0.699271	0.0332839	0.999995	0.00630209	0.69334	0.00436949
FA(14:0)	intes_6h_12w_4	0.223938	0.0160297	0.760032	0	1	0.00349117	0.857685	0.00299433
FA(14:0)	intes_6h_12w_5	0.254683	0.0208855	0.724432	0	1	0.00351139	0.853721	0.00299775
FA(14:0)	intes_6h_12w_6	0.27069	0.0554541	0.673856	0	0.999982	0.0117154	0.579582	0.00679003
FA(14:0)	intes_6h_78w_1	0.262715	0.039977	0.697308	0	0.999996	0.00820641	0.77236	0.0063383
FA(14:0)	intes_6h_78w_2	0.251775	0.051497	0.696728	0	1	0.004108	0.795123	0.00326636
FA(14:0)	intes_6h_78w_3	0.284242	0.048363	0.667395	0	0.999998	0.0119809	0.692211	0.00829329
FA(14:0)	intes_6h_78w_4	0.164748	0.835252	0	2.26885e-14	1	0.000557504	0.600554	0.000334812
FA(14:0)	intes_6h_78w_5	4.04885e-08	0.846327	0.153673	0	1	0.000674551	0.609865	0.000411385
FA(14:0)	intes_6h_78w_6	0.832755	0.0725164	0.0947288	0.0238922	0.999996	0.00903574	0.541049	0.00488877
FA(16:0)	intes_24h_12w_1	0.305789	0.0951617	0.599049	0.0488257	0.999901	0.180152	0.0961422	0.0173202
FA(16:0)	intes_24h_12w_2	0.274276	0.0819579	0.643766	0.0269341	0.999824	0.222144	0.0929945	0.0206582
FA(16:0)	intes_24h_12w_3	0.303443	0.100376	0.596181	0.0504774	0.999576	0.218084	0.0832809	0.0181622
FA(16:0)	intes_24h_12w_4	0.351657	0.071281	0.577062	0.0366263	0.999984	0.142745	0.0967962	0.0138171
FA(16:0)	intes_24h_12w_5	0.351453	0.0774828	0.571064	0.0444897	0.999973	0.116019	0.0872077	0.0101178
FA(16:0)	intes_24h_12w_6	0.336002	0.0910614	0.572937	0.0530079	0.999954	0.151996	0.0817195	0.012421
FA(16:0)	intes_24h_78w_1	0.318965	0.094709	0.586326	0.0517093	0.999776	0.101748	0.122591	0.0124733
FA(16:0)	intes_24h_78w_2	0.22318	0.0703055	0.706514	0.0364479	0.999941	0.151418	0.10189	0.0154281
FA(16:0)	intes_24h_78w_3	0.253572	0.0995273	0.6469	0.0358597	0.999987	0.0808783	0.0909026	0.00735205
FA(16:0)	intes_24h_78w_4	0.293372	0.0886808	0.617947	0.0477566	0.999908	0.133812	0.0754901	0.0101015
FA(16:0)	intes_24h_78w_5	0.385329	0.0813053	0.533366	0.0583292	0.999729	0.110954	0.0866296	0.00961187
FA(16:0)	intes_24h_78w_6	0.295752	0.108417	0.595831	0.0505211	0.999863	0.0935409	0.140285	0.0131224
FA(16:0)	intes_6h_12w_1	0.346285	0.0779007	0.575814	0.0495217	0.99998	0.0795879	0.0908409	0.00722984
FA(16:0)	intes_6h_12w_2	0.24914	0.0524491	0.698411	0.00838876	0.999999	0.0747529	0.10211	0.00763301
FA(16:0)	intes_6h_12w_3	0.25859	0.0820438	0.659367	0.0425792	0.999976	0.0753047	0.0740835	0.00557884
FA(16:0)	intes_6h_12w_4	0.244312	0.0754837	0.680204	0.0399745	0.999966	0.0553589	0.105976	0.0058667
FA(16:0)	intes_6h_12w_5	0.284482	0.0733114	0.642207	0.0447241	0.999992	0.0702523	0.0966855	0.00679238
FA(16:0)	intes_6h_12w_6	0.323735	0.0595462	0.616719	0.0164926	0.999961	0.179402	0.0880776	0.0158013
FA(16:0)	intes_6h_78w_1	0.282525	0.0543657	0.66311	0.0395815	0.999883	0.0843966	0.109071	0.00920519
FA(16:0)	intes_6h_78w_2	0.335197	0.0597723	0.60503	0	0.99999	0.0203148	0.093978	0.00190915
FA(16:0)	intes_6h_78w_3	0.24186	0.0642318	0.693908	0.0125276	0.999994	0.0644519	0.0968243	0.00624051
FA(16:0)	intes_6h_78w_4	0.564966	0.0975194	0.337515	0.0334593	0.999997	0.0200679	0.0896607	0.0017993
FA(16:0)	intes_6h_78w_5	0.478163	0.0805768	0.44126	0.0652296	0.999968	0.0518831	0.0883828	0.00458558
FA(16:0)	intes_6h_78w_6	0.371512	0.0767715	0.551717	0.0560354	0.999652	0.125948	0.0793735	0.00999693
FA(16:1)	intes_24h_12w_1	0.305789	0.0951617	0.599049	0.0488257	0.99972	0.155644	0.450649	0.070141
FA(16:1)	intes_24h_12w_2	0.274276	0.0819579	0.643766	0.0269341	0.999847	0.186208	0.250453	0.0466364
FA(16:1)	intes_24h_12w_3	0.303443	0.100376	0.596181	0.0504774	0.999148	0.195943	0.230038	0.0450745
FA(16:1)	intes_24h_12w_4	0.351657	0.071281	0.577062	0.0366263	0.999846	0.114249	0.378558	0.04325
FA(16:1)	intes_24h_12w_5	0.351453	0.0774828	0.571064	0.0444897	0.999891	0.0798887	0.256293	0.0204749
FA(16:1)	intes_24h_12w_6	0.336002	0.0910614	0.572937	0.0530079	0.999714	0.125991	0.277879	0.0350101
FA(16:1)	intes_24h_78w_1	0.318965	0.094709	0.586326	0.0517093	0.999882	0.0873738	0.259963	0.022714
FA(16:1)	intes_24h_78w_2	0.22318	0.0703055	0.706514	0.0364479	0.99992	0.12926	0.390927	0.0505312
FA(16:1)	intes_24h_78w_3	0.253572	0.0995273	0.6469	0.0358597	0.999967	0.0647901	0.330172	0.0213919
FA(16:1)	intes_24h_78w_4	0.293372	0.0886808	0.617947	0.0477566	0.999798	0.121102	0.248174	0.0300544
FA(16:1)	intes_24h_78w_5	0.385329	0.0813053	0.533366	0.0583292	0.99976	0.0907543	0.202862	0.0184106
FA(16:1)	intes_24h_78w_6	0.295752	0.108417	0.595831	0.0505211	0.999967	0.0565933	0.246936	0.0139749
FA(16:1)	intes_6h_12w_1	0.346285	0.0779007	0.575814	0.0495217	0.999958	0.0251181	0.115964	0.00291278
FA(16:1)	intes_6h_12w_2	0.24914	0.0524491	0.698411	0.00838876	0.999997	0.0317117	0.44016	0.0139582
FA(16:1)	intes_6h_12w_3	0.25859	0.0820438	0.659367	0.0425792	0.999987	0.0348569	0.228517	0.00796539
FA(16:1)	intes_6h_12w_4	0.244312	0.0754837	0.680204	0.0399745	0.99999	0.0271967	0.279845	0.00761086
FA(16:1)	intes_6h_12w_5	0.284482	0.0733114	0.642207	0.0447241	0.999961	0.0470964	0.23405	0.0110229
FA(16:1)	intes_6h_12w_6	0.323735	0.0595462	0.616719	0.0164926	0.999298	0.169708	0.146839	0.0249197
FA(16:1)	intes_6h_78w_1	0.282525	0.0543657	0.66311	0.0395815	0.999963	0.0447011	0.141063	0.00630566
FA(16:1)	intes_6h_78w_2	0.335197	0.0597723	0.60503	0	0.999995	0.0123582	0.387543	0.00478932
FA(16:1)	intes_6h_78w_3	0.24186	0.0642318	0.693908	0.0125276	0.999997	0.0279397	0.347799	0.00971739
FA(16:1)	intes_6h_78w_4	NA	NA	NA	NA	NA	NA	0.180723	NA
FA(16:1)	intes_6h_78w_5	0.478163	0.0805768	0.44126	0.0652296	0.999977	0.0157665	0.143058	0.00225553
FA(16:1)	intes_6h_78w_6	0.371512	0.0767715	0.551717	0.0560354	0.999346	0.128908	0.0695432	0.00896469
FA(18:0)	intes_24h_12w_1	0.305789	0.0951617	0.599049	0.0488257	0.999995	0.0217133	0.0225325	0.000489256
FA(18:0)	intes_24h_12w_2	0.274276	0.0819579	0.643766	0.0269341	0.999999	0.0106317	0.0223609	0.000237735
FA(18:0)	intes_24h_12w_3	0.303443	0.100376	0.596181	0.0504774	0.999999	0.00667419	0.0178395	0.000119064
FA(18:0)	intes_24h_12w_4	0.351657	0.071281	0.577062	0.0366263	0.999999	0.00812819	0.0204302	0.000166061
FA(18:0)	intes_24h_12w_5	0.351453	0.0774828	0.571064	0.0444897	0.999998	0.0157896	0.0123993	0.00019578
FA(18:0)	intes_24h_12w_6	0.336002	0.0910614	0.572937	0.0530079	0.999998	0.00681235	0.0183313	0.000124879
FA(18:0)	intes_24h_78w_1	0.318965	0.094709	0.586326	0.0517093	0.999924	0.074596	0.0420488	0.00313668
FA(18:0)	intes_24h_78w_2	0.22318	0.0703055	0.706514	0.0364479	0.999996	0.00290953	0.0120893	3.51741e-05
FA(18:0)	intes_24h_78w_3	0.253572	0.0995273	0.6469	0.0358597	0.999988	0	0.0125062	0
FA(18:0)	intes_24h_78w_4	0.293372	0.0886808	0.617947	0.0477566	0.999988	0.024756	0.0259344	0.000642033
FA(18:0)	intes_24h_78w_5	0.385329	0.0813053	0.533366	0.0583292	0.999951	0.0787422	0.0330226	0.00260027
FA(18:0)	intes_24h_78w_6	0.295752	0.108417	0.595831	0.0505211	0.999955	0.0707893	0.038221	0.00270564
FA(18:0)	intes_6h_12w_1	0.346285	0.0779007	0.575814	0.0495217	1	0	0.0237119	0
FA(18:0)	intes_6h_12w_2	0.24914	0.0524491	0.698411	0.00838876	1	0	0.0384532	0
FA(18:0)	intes_6h_12w_3	0.25859	0.0820438	0.659367	0.0425792	1	0	0.0310336	0
FA(18:0)	intes_6h_12w_4	0.244312	0.0754837	0.680204	0.0399745	1	0	0.0313353	0
FA(18:0)	intes_6h_12w_5	0.284482	0.0733114	0.642207	0.0447241	1	0	0.0263297	0
FA(18:0)	intes_6h_12w_6	0.323735	0.0595462	0.616719	0.0164926	1	0	0.0152969	0
FA(18:0)	intes_6h_78w_1	0.282525	0.0543657	0.66311	0.0395815	1	0	0.00918577	0
FA(18:0)	intes_6h_78w_2	0.335197	0.0597723	0.60503	0	1	0	0.0189642	0
FA(18:0)	intes_6h_78w_3	0.24186	0.0642318	0.693908	0.0125276	1	0	0.0302757	0
FA(18:0)	intes_6h_78w_4	0.564966	0.0975194	0.337515	0.0334593	1	0	0.0210361	0
FA(18:0)	intes_6h_78w_5	0.478163	0.0805768	0.44126	0.0652296	1	0.00522757	0.0294085	0.000153735
FA(18:0)	intes_6h_78w_6	0.371512	0.0767715	0.551717	0.0560354	0.999998	0.0156431	0.0395806	0.000619162
FA(18:1)	intes_24h_12w_1	0.305789	0.0951617	0.599049	0.0488257	0.99997	0.0528478	0.669444	0.0353786
FA(18:1)	intes_24h_12w_2	0.274276	0.0819579	0.643766	0.0269341	0.999995	0.0411488	0.524608	0.021587
FA(18:1)	intes_24h_12w_3	0.303443	0.100376	0.596181	0.0504774	0.999911	0.0947455	0.583661	0.0552993
FA(18:1)	intes_24h_12w_4	0.351657	0.071281	0.577062	0.0366263	0.999985	0.0342582	0.67032	0.0229639
FA(18:1)	intes_24h_12w_5	0.351453	0.0774828	0.571064	0.0444897	0.999995	0.0245171	0.677545	0.0166114
FA(18:1)	intes_24h_12w_6	0.336002	0.0910614	0.572937	0.0530079	0.999972	0.0529187	0.574687	0.0304117
FA(18:1)	intes_24h_78w_1	0.318965	0.094709	0.586326	0.0517093	0.999977	0.0380724	0.552593	0.0210385
FA(18:1)	intes_24h_78w_2	0.22318	0.0703055	0.706514	0.0364479	0.999981	0.059836	0.674113	0.0403362
FA(18:1)	intes_24h_78w_3	0.253572	0.0995273	0.6469	0.0358597	0.999998	0.0175575	0.70367	0.0123547
FA(18:1)	intes_24h_78w_4	0.293372	0.0886808	0.617947	0.0477566	0.999993	0.0290611	0.644349	0.0187255
FA(18:1)	intes_24h_78w_5	0.385329	0.0813053	0.533366	0.0583292	0.999988	0.0282393	0.59072	0.0166815
FA(18:1)	intes_24h_78w_6	0.295752	0.108417	0.595831	0.0505211	0.999998	0.0131613	0.638183	0.00839929
FA(18:1)	intes_6h_12w_1	0.346285	0.0779007	0.575814	0.0495217	0.999999	0.00402103	0.761149	0.0030606
FA(18:1)	intes_6h_12w_2	0.24914	0.0524491	0.698411	0.00838876	0.999999	0.00741798	0.305994	0.00226986
FA(18:1)	intes_6h_12w_3	0.25859	0.0820438	0.659367	0.0425792	0.999999	0.00851507	0.432017	0.00367865
FA(18:1)	intes_6h_12w_4	0.244312	0.0754837	0.680204	0.0399745	0.999999	0.00731626	0.723746	0.00529512
FA(18:1)	intes_6h_12w_5	0.284482	0.0733114	0.642207	0.0447241	0.999998	0.00713422	0.608926	0.00434421
FA(18:1)	intes_6h_12w_6	0.323735	0.0595462	0.616719	0.0164926	0.999989	0.0254268	0.669488	0.017023
FA(18:1)	intes_6h_78w_1	0.282525	0.0543657	0.66311	0.0395815	0.999996	0.00922741	0.721273	0.00665548
FA(18:1)	intes_6h_78w_2	0.335197	0.0597723	0.60503	0	0.999999	0.00306823	0.67097	0.00205869
FA(18:1)	intes_6h_78w_3	0.24186	0.0642318	0.693908	0.0125276	0.999999	0.00330926	0.461951	0.00152872
FA(18:1)	intes_6h_78w_4	0.564966	0.0975194	0.337515	0.0334593	0.999999	0.00125787	0.672705	0.000846176
FA(18:1)	intes_6h_78w_5	0.478163	0.0805768	0.44126	0.0652296	1	0	0.634279	0
FA(18:1)	intes_6h_78w_6	0.371512	0.0767715	0.551717	0.0560354	0.999973	0.0221457	0.301428	0.00667534
FA(20:0)	intes_24h_12w_1	0.305789	0.0951617	0.599049	0.0488257	0.999999	0.00602273	0.00310359	1.86921e-05
FA(20:0)	intes_24h_12w_2	0.274276	0.0819579	0.643766	0.0269341	1	0	0.00312365	0
FA(20:0)	intes_24h_12w_3	0.303443	0.100376	0.596181	0.0504774	0.999944	0	0.00261785	0
FA(20:0)	intes_24h_12w_4	0.351657	0.071281	0.577062	0.0366263	0.999793	0	0.00276128	0
FA(20:0)	intes_24h_12w_5	0.351453	0.0774828	0.571064	0.0444897	1	0	0.00149226	0
FA(20:0)	intes_24h_12w_6	0.336002	0.0910614	0.572937	0.0530079	1	0	0.00246348	0
FA(20:0)	intes_24h_78w_1	0.318965	0.094709	0.586326	0.0517093	0.999759	0.141996	0.00817639	0.00116101
FA(20:0)	intes_24h_78w_2	0.22318	0.0703055	0.706514	0.0364479	0.999718	0	0.00134212	0
FA(20:0)	intes_24h_78w_3	0.253572	0.0995273	0.6469	0.0358597	1	0	0.00275999	0
FA(20:0)	intes_24h_78w_4	0.293372	0.0886808	0.617947	0.0477566	1	0.0112241	0.00347489	3.90025e-05
FA(20:0)	intes_24h_78w_5	0.385329	0.0813053	0.533366	0.0583292	0.998666	0.193248	0.0117686	0.00227426
FA(20:0)	intes_24h_78w_6	0.295752	0.108417	0.595831	0.0505211	0.999785	0.15502	0.0196511	0.00304632
FA(20:0)	intes_6h_12w_1	0.346285	0.0779007	0.575814	0.0495217	1	0	0.00284687	0
FA(20:0)	intes_6h_12w_2	0.24914	0.0524491	0.698411	0.00838876	1	0	0.00212524	0
FA(20:0)	intes_6h_12w_3	0.25859	0.0820438	0.659367	0.0425792	0.999986	0	0.00288898	0
FA(20:0)	intes_6h_12w_4	0.244312	0.0754837	0.680204	0.0399745	1	0	0.00291585	0
FA(20:0)	intes_6h_12w_5	0.284482	0.0733114	0.642207	0.0447241	0.999998	0	0.0044042	0
FA(20:0)	intes_6h_12w_6	0.323735	0.0595462	0.616719	0.0164926	0.999891	0	0.00260295	0
FA(20:0)	intes_6h_78w_1	0.282525	0.0543657	0.66311	0.0395815	0.997872	0	0.000998746	0
FA(20:0)	intes_6h_78w_2	0.335197	0.0597723	0.60503	0	1	0.00404772	0.00266166	1.07737e-05
FA(20:0)	intes_6h_78w_3	0.24186	0.0642318	0.693908	0.0125276	1	0	0.00441417	0
FA(20:0)	intes_6h_78w_4	0.564966	0.0975194	0.337515	0.0334593	1	0	0.00309599	0
FA(20:0)	intes_6h_78w_5	0.478163	0.0805768	0.44126	0.0652296	0.999999	0	0.00363078	0
FA(20:0)	intes_6h_78w_6	0.371512	0.0767715	0.551717	0.0560354	1	0	0.00356365	0
FA(20:1)	intes_24h_12w_1	0.305789	0.0951617	0.599049	0.0488257	0.999558	0.161488	0.109103	0.0176187
FA(20:1)	intes_24h_12w_2	0.274276	0.0819579	0.643766	0.0269341	0.99975	0.216894	0.057766	0.0125291
FA(20:1)	intes_24h_12w_3	0.303443	0.100376	0.596181	0.0504774	0.998513	0.267273	0.085106	0.0227466
FA(20:1)	intes_24h_12w_4	0.351657	0.071281	0.577062	0.0366263	0.999857	0.137895	0.0768832	0.0106018
FA(20:1)	intes_24h_12w_5	0.351453	0.0774828	0.571064	0.0444897	0.999868	0.114565	0.08585	0.0098354
FA(20:1)	intes_24h_12w_6	0.336002	0.0910614	0.572937	0.0530079	0.999821	0.192862	0.0725224	0.0139868
FA(20:1)	intes_24h_78w_1	0.318965	0.094709	0.586326	0.0517093	0.999534	0.224122	0.0598713	0.0134185
FA(20:1)	intes_24h_78w_2	0.22318	0.0703055	0.706514	0.0364479	0.999974	0.0638312	0.0933727	0.0059601
FA(20:1)	intes_24h_78w_3	0.253572	0.0995273	0.6469	0.0358597	0.999996	0.0759379	0.102344	0.00777178
FA(20:1)	intes_24h_78w_4	0.293372	0.0886808	0.617947	0.0477566	0.999888	0.157179	0.111332	0.017499
FA(20:1)	intes_24h_78w_5	0.385329	0.0813053	0.533366	0.0583292	0.998229	0.24542	0.0953019	0.023389
FA(20:1)	intes_24h_78w_6	0.295752	0.108417	0.595831	0.0505211	0.999939	0.186616	0.140045	0.0261346
FA(20:1)	intes_6h_12w_1	0.346285	0.0779007	0.575814	0.0495217	0.999976	0	0.111222	0
FA(20:1)	intes_6h_12w_2	0.24914	0.0524491	0.698411	0.00838876	1	0	0.0250461	0
FA(20:1)	intes_6h_12w_3	0.25859	0.0820438	0.659367	0.0425792	1	0	0.0440247	0
FA(20:1)	intes_6h_12w_4	0.244312	0.0754837	0.680204	0.0399745	0.999999	0.00235693	0.0864516	0.00020376
FA(20:1)	intes_6h_12w_5	0.284482	0.0733114	0.642207	0.0447241	1	0.00306575	0.0592741	0.00018172
FA(20:1)	intes_6h_12w_6	0.323735	0.0595462	0.616719	0.0164926	0.999994	0	0.0816535	0
FA(20:1)	intes_6h_78w_1	0.282525	0.0543657	0.66311	0.0395815	1	0	0.125165	0
FA(20:1)	intes_6h_78w_2	0.335197	0.0597723	0.60503	0	1	0.00193047	0.0871045	0.000168152
FA(20:1)	intes_6h_78w_3	0.24186	0.0642318	0.693908	0.0125276	1	0	0.0467773	0
FA(20:1)	intes_6h_78w_4	0.564966	0.0975194	0.337515	0.0334593	1	0.000287865	0.0955699	2.75112e-05
FA(20:1)	intes_6h_78w_5	0.478163	0.0805768	0.44126	0.0652296	1	0.00372047	0.0664646	0.00024728
FA(20:1)	intes_6h_78w_6	0.371512	0.0767715	0.551717	0.0560354	0.999998	0.0275815	0.0295802	0.000815866
FA(20:2)	intes_24h_12w_1	0.305789	0.0951617	0.599049	0.0488257	0.999967	0.0691197	0.0422832	0.0029226
FA(20:2)	intes_24h_12w_2	0.274276	0.0819579	0.643766	0.0269341	0.999988	0.0393453	0.0238463	0.000938238
FA(20:2)	intes_24h_12w_3	0.303443	0.100376	0.596181	0.0504774	0.999957	0.132831	0.0376629	0.00500281
FA(20:2)	intes_24h_12w_4	0.351657	0.071281	0.577062	0.0366263	0.999994	0.0269346	0.0313575	0.000844602
FA(20:2)	intes_24h_12w_5	0.351453	0.0774828	0.571064	0.0444897	0.999992	0.0319985	0.0383761	0.00122798
FA(20:2)	intes_24h_12w_6	0.336002	0.0910614	0.572937	0.0530079	0.999983	0.0772749	0.0318454	0.00246085
FA(20:2)	intes_24h_78w_1	0.318965	0.094709	0.586326	0.0517093	0.99999	0.0613645	0.0289527	0.00177667
FA(20:2)	intes_24h_78w_2	0.22318	0.0703055	0.706514	0.0364479	0.999995	0.0343819	0.0372662	0.00128128
FA(20:2)	intes_24h_78w_3	0.253572	0.0995273	0.6469	0.0358597	0.999998	0.0133729	0.0424216	0.000567298
FA(20:2)	intes_24h_78w_4	0.293372	0.0886808	0.617947	0.0477566	0.999992	0.027981	0.0434146	0.00121478
FA(20:2)	intes_24h_78w_5	0.385329	0.0813053	0.533366	0.0583292	1	0.0465681	0.038133	0.00177578
FA(20:2)	intes_24h_78w_6	0.295752	0.108417	0.595831	0.0505211	0.999999	0.0248807	0.0478134	0.00118963
FA(20:2)	intes_6h_12w_1	0.346285	0.0779007	0.575814	0.0495217	0.999999	0.0169215	0.0547713	0.000926811
FA(20:2)	intes_6h_12w_2	0.24914	0.0524491	0.698411	0.00838876	0.999995	0.00353915	0.0150062	5.31092e-05
FA(20:2)	intes_6h_12w_3	0.25859	0.0820438	0.659367	0.0425792	0.999998	0.0121929	0.0208515	0.000254241
FA(20:2)	intes_6h_12w_4	0.244312	0.0754837	0.680204	0.0399745	0.999998	0.0164812	0.0312094	0.00051437
FA(20:2)	intes_6h_12w_5	0.284482	0.0733114	0.642207	0.0447241	0.999998	0.0169156	0.0320368	0.000541921
FA(20:2)	intes_6h_12w_6	0.323735	0.0595462	0.616719	0.0164926	0.999999	0.0113941	0.0350102	0.000398909
FA(20:2)	intes_6h_78w_1	0.282525	0.0543657	0.66311	0.0395815	1	0.00574453	0.0420876	0.000241774
FA(20:2)	intes_6h_78w_2	0.335197	0.0597723	0.60503	0	1	0.00696596	0.044016	0.000306613
FA(20:2)	intes_6h_78w_3	0.24186	0.0642318	0.693908	0.0125276	1	0	0.0221193	0
FA(20:2)	intes_6h_78w_4	0.564966	0.0975194	0.337515	0.0334593	1	0.000333748	0.0397541	1.32679e-05
FA(20:2)	intes_6h_78w_5	0.478163	0.0805768	0.44126	0.0652296	0.999994	0.0238191	0.0404587	0.000963692
FA(20:2)	intes_6h_78w_6	0.371512	0.0767715	0.551717	0.0560354	0.999958	0.064095	0.0225203	0.00144344
FA(20:3)	intes_24h_12w_1	0.305789	0.0951617	0.599049	0.0488257	0.999941	0.0679399	0.108405	0.00736506
FA(20:3)	intes_24h_12w_2	0.274276	0.0819579	0.643766	0.0269341	0.999999	0.0591373	0.122642	0.0072527
FA(20:3)	intes_24h_12w_3	0.303443	0.100376	0.596181	0.0504774	0.99998	0.0961991	0.12589	0.0121105
FA(20:3)	intes_24h_12w_4	0.351657	0.071281	0.577062	0.0366263	0.999997	0.0397012	0.0951514	0.00377763
FA(20:3)	intes_24h_12w_5	0.351453	0.0774828	0.571064	0.0444897	0.999984	0.0739289	0.117828	0.00871089
FA(20:3)	intes_24h_12w_6	0.336002	0.0910614	0.572937	0.0530079	0.999995	0.0733829	0.106527	0.00781729
FA(20:3)	intes_24h_78w_1	0.318965	0.094709	0.586326	0.0517093	1	0.0787537	0.0993116	0.00782115
FA(20:3)	intes_24h_78w_2	0.22318	0.0703055	0.706514	0.0364479	0.99992	0.0575716	0.128168	0.00737884
FA(20:3)	intes_24h_78w_3	0.253572	0.0995273	0.6469	0.0358597	0.999995	0.0463563	0.124847	0.00578745
FA(20:3)	intes_24h_78w_4	0.293372	0.0886808	0.617947	0.0477566	1	0.0635501	0.126239	0.00802252
FA(20:3)	intes_24h_78w_5	0.385329	0.0813053	0.533366	0.0583292	0.999979	0.0808244	0.0993696	0.00803149
FA(20:3)	intes_24h_78w_6	0.295752	0.108417	0.595831	0.0505211	0.999999	0.0496079	0.11145	0.00552878
FA(20:3)	intes_6h_12w_1	0.346285	0.0779007	0.575814	0.0495217	0.999999	0.026228	0.181545	0.00476157
FA(20:3)	intes_6h_12w_2	0.24914	0.0524491	0.698411	0.00838876	1	0.00447913	0.0786788	0.000352412
FA(20:3)	intes_6h_12w_3	0.25859	0.0820438	0.659367	0.0425792	0.999999	0.0123166	0.112491	0.00138551
FA(20:3)	intes_6h_12w_4	0.244312	0.0754837	0.680204	0.0399745	1	0.0118836	0.12727	0.00151243
FA(20:3)	intes_6h_12w_5	0.284482	0.0733114	0.642207	0.0447241	0.999998	0.0176414	0.118401	0.00208875
FA(20:3)	intes_6h_12w_6	0.323735	0.0595462	0.616719	0.0164926	0.999999	0.0164919	0.117858	0.0019437
FA(20:3)	intes_6h_78w_1	0.282525	0.0543657	0.66311	0.0395815	1	0.0130817	0.126812	0.00165892
FA(20:3)	intes_6h_78w_2	0.335197	0.0597723	0.60503	0	0.999999	0.00842954	0.111044	0.000936049
FA(20:3)	intes_6h_78w_3	0.24186	0.0642318	0.693908	0.0125276	0.999994	0.00508325	0.0867974	0.000441213
FA(20:3)	intes_6h_78w_4	0.564966	0.0975194	0.337515	0.0334593	0.999978	0.0207334	0.122004	0.00252955
FA(20:3)	intes_6h_78w_5	0.478163	0.0805768	0.44126	0.0652296	0.999986	0.0411875	0.122965	0.00506461
FA(20:3)	intes_6h_78w_6	0.371512	0.0767715	0.551717	0.0560354	0.999989	0.0296898	0.132093	0.00392182
FA(20:4)	intes_24h_12w_1	0.305789	0.0951617	0.599049	0.0488257	0.999999	0.00917829	0.490738	0.00450413
FA(20:4)	intes_24h_12w_2	0.274276	0.0819579	0.643766	0.0269341	0.999999	0.0100123	0.365396	0.00365845
FA(20:4)	intes_24h_12w_3	0.303443	0.100376	0.596181	0.0504774	1	0.0143639	0.689392	0.00990236
FA(20:4)	intes_24h_12w_4	0.351657	0.071281	0.577062	0.0366263	0.999999	0.00790274	0.414181	0.00327316
FA(20:4)	intes_24h_12w_5	0.351453	0.0774828	0.571064	0.0444897	0.999998	0.0144431	0.580369	0.00838232
FA(20:4)	intes_24h_12w_6	0.336002	0.0910614	0.572937	0.0530079	0.999999	0.00791781	0.531762	0.00421039
FA(20:4)	intes_24h_78w_1	0.318965	0.094709	0.586326	0.0517093	0.999996	0.0156653	0.429927	0.00673493
FA(20:4)	intes_24h_78w_2	0.22318	0.0703055	0.706514	0.0364479	0.999993	0.0132789	0.577018	0.00766218
FA(20:4)	intes_24h_78w_3	0.253572	0.0995273	0.6469	0.0358597	0.999998	0.0114504	0.573937	0.0065718
FA(20:4)	intes_24h_78w_4	0.293372	0.0886808	0.617947	0.0477566	0.999999	0.0178661	0.579127	0.0103467
FA(20:4)	intes_24h_78w_5	0.385329	0.0813053	0.533366	0.0583292	0.999999	0.0221871	0.549825	0.012199
FA(20:4)	intes_24h_78w_6	0.295752	0.108417	0.595831	0.0505211	0.999997	0.0228039	0.477631	0.0108919
FA(20:4)	intes_6h_12w_1	0.346285	0.0779007	0.575814	0.0495217	1	0	0.822697	0
FA(20:4)	intes_6h_12w_2	0.24914	0.0524491	0.698411	0.00838876	1	0	0.337749	0
FA(20:4)	intes_6h_12w_3	0.25859	0.0820438	0.659367	0.0425792	1	0	0.558406	0
FA(20:4)	intes_6h_12w_4	0.244312	0.0754837	0.680204	0.0399745	1	0	0.564308	0
FA(20:4)	intes_6h_12w_5	0.284482	0.0733114	0.642207	0.0447241	1	0	0.522273	0
FA(20:4)	intes_6h_12w_6	0.323735	0.0595462	0.616719	0.0164926	1	0	0.707114	0
FA(20:4)	intes_6h_78w_1	0.282525	0.0543657	0.66311	0.0395815	0.999997	0	0.653339	0
FA(20:4)	intes_6h_78w_2	0.335197	0.0597723	0.60503	0	0.999993	0	0.425143	0
FA(20:4)	intes_6h_78w_3	0.24186	0.0642318	0.693908	0.0125276	1	0	0.363277	0
FA(20:4)	intes_6h_78w_4	0.564966	0.0975194	0.337515	0.0334593	0.999996	0.0094953	0.57406	0.00545087
FA(20:4)	intes_6h_78w_5	0.478163	0.0805768	0.44126	0.0652296	0.999982	0	0.514429	0
FA(20:4)	intes_6h_78w_6	0.371512	0.0767715	0.551717	0.0560354	1	0	0.628651	0
FA(20:5)	intes_24h_12w_1	0.305789	0.0951617	0.599049	0.0488257	0.999871	0.119985	0.10838	0.013004
FA(20:5)	intes_24h_12w_2	0.274276	0.0819579	0.643766	0.0269341	0.999963	0.11446	0.228396	0.0261423
FA(20:5)	intes_24h_12w_3	0.303443	0.100376	0.596181	0.0504774	0.999941	0.136644	0.191123	0.0261158
FA(20:5)	intes_24h_12w_4	0.351657	0.071281	0.577062	0.0366263	0.999963	0.0856243	0.0831863	0.00712276
FA(20:5)	intes_24h_12w_5	0.351453	0.0774828	0.571064	0.0444897	0.999873	0.106423	0.224582	0.0239006
FA(20:5)	intes_24h_12w_6	0.336002	0.0910614	0.572937	0.0530079	0.999953	0.0971695	0.170141	0.0165326
FA(20:5)	intes_24h_78w_1	0.318965	0.094709	0.586326	0.0517093	0.999964	0.100463	0.0693358	0.00696569
FA(20:5)	intes_24h_78w_2	0.22318	0.0703055	0.706514	0.0364479	0.99996	0.080145	0.21844	0.0175069
FA(20:5)	intes_24h_78w_3	0.253572	0.0995273	0.6469	0.0358597	0.999812	0.0802083	0.31621	0.0253627
FA(20:5)	intes_24h_78w_4	0.293372	0.0886808	0.617947	0.0477566	0.99997	0.0746595	0.13752	0.0102672
FA(20:5)	intes_24h_78w_5	0.385329	0.0813053	0.533366	0.0583292	0.999939	0.0965311	0.100101	0.00966283
FA(20:5)	intes_24h_78w_6	0.295752	0.108417	0.595831	0.0505211	0.999958	0.0657989	0.0541496	0.00356299
FA(20:5)	intes_6h_12w_1	0.346285	0.0779007	0.575814	0.0495217	0.999987	0.0361849	0.321488	0.011633
FA(20:5)	intes_6h_12w_2	0.24914	0.0524491	0.698411	0.00838876	0.999999	0.0185674	0.0830126	0.00154133
FA(20:5)	intes_6h_12w_3	0.25859	0.0820438	0.659367	0.0425792	0.999992	0.0272754	0.192518	0.00525102
FA(20:5)	intes_6h_12w_4	0.244312	0.0754837	0.680204	0.0399745	1	0.0247512	0.118126	0.00292376
FA(20:5)	intes_6h_12w_5	0.284482	0.0733114	0.642207	0.0447241	0.999999	0.0310516	0.117931	0.00366196
FA(20:5)	intes_6h_12w_6	0.323735	0.0595462	0.616719	0.0164926	0.999997	0.0265078	0.182803	0.0048457
FA(20:5)	intes_6h_78w_1	0.282525	0.0543657	0.66311	0.0395815	0.999999	0.0171821	0.300996	0.00517175
FA(20:5)	intes_6h_78w_2	0.335197	0.0597723	0.60503	0	0.999997	0.0123462	0.214856	0.00265265
FA(20:5)	intes_6h_78w_3	0.24186	0.0642318	0.693908	0.0125276	0.999998	0.0111873	0.0823169	0.000920902
FA(20:5)	intes_6h_78w_4	0.564966	0.0975194	0.337515	0.0334593	0.99998	0.0270992	0.157819	0.00427678
FA(20:5)	intes_6h_78w_5	0.478163	0.0805768	0.44126	0.0652296	0.999978	0.045627	0.0905428	0.0041312
FA(20:5)	intes_6h_78w_6	0.371512	0.0767715	0.551717	0.0560354	0.999995	0.023463	0.147119	0.00345184
FA(22:1)	intes_24h_12w_1	0.305789	0.0951617	0.599049	0.0488257	0.999689	0.166384	0.0172028	0.00286227
FA(22:1)	intes_24h_12w_2	0.274276	0.0819579	0.643766	0.0269341	0.999601	0.147737	0.00443944	0.000655871
FA(22:1)	intes_24h_12w_3	0.303443	0.100376	0.596181	0.0504774	0.999501	0.220699	0.0159255	0.00351475
FA(22:1)	intes_24h_12w_4	0.351657	0.071281	0.577062	0.0366263	0.999908	0.115769	0.00903879	0.00104641
FA(22:1)	intes_24h_12w_5	0.351453	0.0774828	0.571064	0.0444897	0.999905	0.119736	0.0119366	0.00142924
FA(22:1)	intes_24h_12w_6	0.336002	0.0910614	0.572937	0.0530079	0.999851	0.163322	0.0132939	0.00217119
FA(22:1)	intes_24h_78w_1	0.318965	0.094709	0.586326	0.0517093	0.999862	0.230513	0.0157544	0.0036316
FA(22:1)	intes_24h_78w_2	0.22318	0.0703055	0.706514	0.0364479	0.999766	0.0908926	0.00942546	0.000856705
FA(22:1)	intes_24h_78w_3	0.253572	0.0995273	0.6469	0.0358597	0.99996	0.0859777	0.0165113	0.00141961
FA(22:1)	intes_24h_78w_4	0.293372	0.0886808	0.617947	0.0477566	0.999875	0.197804	0.0192691	0.00381151
FA(22:1)	intes_24h_78w_5	0.385329	0.0813053	0.533366	0.0583292	0.998965	0.257952	0.0303063	0.00781757
FA(22:1)	intes_24h_78w_6	0.295752	0.108417	0.595831	0.0505211	0.999952	0.185796	0.0441476	0.00820244
FA(22:1)	intes_6h_12w_1	0.346285	0.0779007	0.575814	0.0495217	0.999994	0.0261479	0.0114793	0.000300161
FA(22:1)	intes_6h_12w_2	0.24914	0.0524491	0.698411	0.00838876	1	0	0.00102703	0
FA(22:1)	intes_6h_12w_3	0.25859	0.0820438	0.659367	0.0425792	0.999995	0.0210183	0.00297986	6.26317e-05
FA(22:1)	intes_6h_12w_4	0.244312	0.0754837	0.680204	0.0399745	0.999996	0.0117149	0.0065111	7.62768e-05
FA(22:1)	intes_6h_12w_5	0.284482	0.0733114	0.642207	0.0447241	0.999996	0.0170308	0.011196	0.000190676
FA(22:1)	intes_6h_12w_6	0.323735	0.0595462	0.616719	0.0164926	0.999999	0.0136626	0.0129087	0.000176366
FA(22:1)	intes_6h_78w_1	0.282525	0.0543657	0.66311	0.0395815	1	0.00946286	0.0143596	0.000135883
FA(22:1)	intes_6h_78w_2	0.335197	0.0597723	0.60503	0	0.999999	0.0151426	0.0111673	0.000169103
FA(22:1)	intes_6h_78w_3	0.24186	0.0642318	0.693908	0.0125276	1	0	0.00732614	0
FA(22:1)	intes_6h_78w_4	0.564966	0.0975194	0.337515	0.0334593	0.999999	0.00299884	0.00889069	2.66618e-05
FA(22:1)	intes_6h_78w_5	0.478163	0.0805768	0.44126	0.0652296	0.999986	0.041536	0.00667554	0.000277275
FA(22:1)	intes_6h_78w_6	0.371512	0.0767715	0.551717	0.0560354	0.999965	0.0834808	0.00245714	0.000205124
FA(24:1)	intes_24h_12w_1	0.305789	0.0951617	0.599049	0.0488257	0.999942	0.0607836	0.000669739	4.07092e-05
FA(24:1)	intes_24h_12w_2	0.274276	0.0819579	0.643766	0.0269341	1	0	0.000195751	0
FA(24:1)	intes_24h_12w_3	0.303443	0.100376	0.596181	0.0504774	0.999414	0.120216	0.000273929	3.29307e-05
FA(24:1)	intes_24h_12w_4	0.351657	0.071281	0.577062	0.0366263	1	0	0.000198331	0
FA(24:1)	intes_24h_12w_5	0.351453	0.0774828	0.571064	0.0444897	0.999417	0	0.00018789	0
FA(24:1)	intes_24h_12w_6	0.336002	0.0910614	0.572937	0.0530079	0.999996	0.0343596	0.000400367	1.37564e-05
FA(24:1)	intes_24h_78w_1	0.318965	0.094709	0.586326	0.0517093	0.999137	0.179882	0.00223269	0.000401621
FA(24:1)	intes_24h_78w_2	0.22318	0.0703055	0.706514	0.0364479	1	0	0.000247433	0
FA(24:1)	intes_24h_78w_3	0.253572	0.0995273	0.6469	0.0358597	0.999951	0.0241926	0.000649029	1.57017e-05
FA(24:1)	intes_24h_78w_4	0.293372	0.0886808	0.617947	0.0477566	0.999494	0.170426	0.00215978	0.000368083
FA(24:1)	intes_24h_78w_5	0.385329	0.0813053	0.533366	0.0583292	0.997968	0.240845	0.00628792	0.00151441
FA(24:1)	intes_24h_78w_6	0.295752	0.108417	0.595831	0.0505211	0.999537	0.179899	0.00762687	0.00137207
FA(24:1)	intes_6h_12w_1	0.346285	0.0779007	0.575814	0.0495217	1	0	0.000350721	0
FA(24:1)	intes_6h_12w_2	0.24914	0.0524491	0.698411	0.00838876	1	0	9.68015e-05	0
FA(24:1)	intes_6h_12w_3	0.25859	0.0820438	0.659367	0.0425792	1	0	0.000147828	0
FA(24:1)	intes_6h_12w_4	0.244312	0.0754837	0.680204	0.0399745	1	0	0.000128816	0
FA(24:1)	intes_6h_12w_5	0.284482	0.0733114	0.642207	0.0447241	1	0	0.00105347	0
FA(24:1)	intes_6h_12w_6	0.323735	0.0595462	0.616719	0.0164926	1	0	0.000423438	0
FA(24:1)	intes_6h_78w_1	0.282525	0.0543657	0.66311	0.0395815	0.999529	0	0.000392699	0
FA(24:1)	intes_6h_78w_2	0.335197	0.0597723	0.60503	0	0.999975	0	0.000431432	0
FA(24:1)	intes_6h_78w_3	0.24186	0.0642318	0.693908	0.0125276	1	0	0.00122708	0
FA(24:1)	intes_6h_78w_4	0.564966	0.0975194	0.337515	0.0334593	1	0	0.000449821	0
FA(24:1)	intes_6h_78w_5	0.478163	0.0805768	0.44126	0.0652296	1	0	0.000442464	0
FA(24:1)	intes_6h_78w_6	0.371512	0.0767715	0.551717	0.0560354	1	0	0.000252686	0
FA(14:0)	kidney_24h_12w_1	0.837009	0.0383158	0.124676	0.0232845	0.998062	0.18207	0.608669	0.11082
FA(14:0)	kidney_24h_12w_2	0.492707	0.0764634	0.43083	0.0724704	0.99893	0.105657	0.576684	0.0609305
FA(14:0)	kidney_24h_12w_3	0.826795	0.0396253	0.13358	0.0247436	0.997161	0.197376	0.658316	0.129936
FA(14:0)	kidney_24h_12w_4	0.816973	0.0439645	0.139063	0.0261468	0.998226	0.17845	0.652161	0.116378
FA(14:0)	kidney_24h_12w_5	0.478205	0.0782387	0.443557	0.0745421	0.998798	0.114917	0.642314	0.0738129
FA(14:0)	kidney_24h_12w_6	0.838706	0.0368596	0.124435	0.023042	0.999046	0.123708	0.570201	0.0705386
FA(14:0)	kidney_24h_78w_1	0.450268	0.092451	0.457281	0.0775234	0.999823	0.0567463	0.573267	0.0325308
FA(14:0)	kidney_24h_78w_2	0.817243	0.0445429	0.138214	0.0261081	0.998964	0.123092	0.680561	0.0837719
FA(14:0)	kidney_24h_78w_3	0.448402	0.101267	0.450331	0.0783749	0.999392	0.0904992	0.610232	0.0552255
FA(14:0)	kidney_24h_78w_4	0.808982	0.047247	0.143771	0.0272883	0.999413	0.100805	0.654405	0.0659671
FA(14:0)	kidney_24h_78w_5	0.738139	0.0566325	0.205229	0.0374087	0.999118	0.10685	0.615787	0.0657967
FA(14:0)	kidney_24h_78w_6	0.462994	0.0846226	0.452384	0.0767152	0.999345	0.0907861	0.565111	0.0513042
FA(14:0)	kidney_6h_12w_1	0.854805	0.0308679	0.114327	0.0207421	0.999511	0.102759	0.53493	0.0549689
FA(14:0)	kidney_6h_12w_2	0.825058	0.0279661	0.146976	0.0249917	0.99969	0.0690541	0.587683	0.0405819
FA(14:0)	kidney_6h_12w_3	0.809552	0.0712839	0.119164	0.0272069	0.999972	0.0221049	0.461748	0.0102069
FA(14:0)	kidney_6h_12w_4	0.90421	0.0204697	0.0753199	0.0136842	0.998623	0.220685	0.606256	0.133791
FA(14:0)	kidney_6h_12w_5	0.85748	0.0322854	0.110235	0.02036	0.999519	0.0920719	0.619227	0.0570134
FA(14:0)	kidney_6h_12w_6	0.736385	0.0560439	0.207571	0.0376593	0.998932	0.114522	0.5103	0.0584407
FA(14:0)	kidney_6h_78w_1	0.873304	0.0207794	0.105916	0.0180994	0.999476	0.112078	0.62822	0.0704094
FA(14:0)	kidney_6h_78w_2	0.417404	0.0853888	0.497207	0.0718275	0.999979	0.0243267	0.629093	0.0153037
FA(14:0)	kidney_6h_78w_3	0.468125	0.0750983	0.456776	0.0759821	0.999851	0.0424994	0.556828	0.0236649
FA(14:0)	kidney_6h_78w_4	0.728149	0.0709633	0.200888	0.0388358	0.99991	0.0445763	0.439925	0.0196102
FA(14:0)	kidney_6h_78w_5	0.845234	0.0334267	0.121339	0.0221094	0.999514	0.110967	0.589198	0.0653818
FA(14:0)	kidney_6h_78w_6	0.877669	0.0268583	0.0954725	0.0174758	0.999597	0.115314	0.634308	0.0731447
FA(16:0)	kidney_24h_12w_1	0.235212	0.114818	0.649971	0.0437537	0.998486	0.320619	0.178216	0.0571394
FA(16:0)	kidney_24h_12w_2	0.298975	0.113204	0.587821	0.0515223	0.999721	0.218063	0.161018	0.035112
FA(16:0)	kidney_24h_12w_3	0.223293	0.0962732	0.680434	0.0327035	0.998851	0.333148	0.204318	0.0680683
FA(16:0)	kidney_24h_12w_4	0.262528	0.103161	0.634311	0.0457111	0.999207	0.292307	0.528074	0.15436
FA(16:0)	kidney_24h_12w_5	0.264501	0.100465	0.635034	0.0325297	0.999782	0.250774	0.210418	0.0527673
FA(16:0)	kidney_24h_12w_6	0.267288	0.0797602	0.652952	0.0262636	0.999912	0.226877	0.26829	0.0608687
FA(16:0)	kidney_24h_78w_1	0.302205	0.129846	0.56795	0.0540063	0.999838	0.108093	0.222904	0.0240944
FA(16:0)	kidney_24h_78w_2	0.219176	0.0890234	0.691801	0.0385249	0.999723	0.185561	0.22915	0.0425214
FA(16:0)	kidney_24h_78w_3	0.245574	0.108066	0.64636	0.044205	0.999805	0.153452	0.246523	0.0378294
FA(16:0)	kidney_24h_78w_4	0.245297	0.115914	0.638789	0.0451514	0.999903	0.131095	0.151655	0.0198812
FA(16:0)	kidney_24h_78w_5	0.248137	0.108388	0.643475	0.0445656	0.999773	0.159505	0.205756	0.0328193
FA(16:0)	kidney_24h_78w_6	0.26568	0.116604	0.617716	0.0477855	0.999877	0.132594	0.216391	0.0286921
FA(16:0)	kidney_6h_12w_1	0.235677	0.0934455	0.670877	0.0251793	0.999993	0.0948654	0.232127	0.0220208
FA(16:0)	kidney_6h_12w_2	0.232335	0.0711237	0.696542	0.0196399	0.99998	0.128718	0.15889	0.020452
FA(16:0)	kidney_6h_12w_3	0.226306	0.0975731	0.676121	0.0404849	0.999825	0.0931447	0.204317	0.019031
FA(16:0)	kidney_6h_12w_4	0.189803	0.0700846	0.740113	0.0137412	0.999865	0.274289	0.259467	0.0711689
FA(16:0)	kidney_6h_12w_5	0.206174	0.0752423	0.718584	0.0198143	0.999974	0.161942	0.236665	0.0383261
FA(16:0)	kidney_6h_12w_6	0.264066	0.0998251	0.636109	0.0454864	0.999016	0.242442	0.178002	0.0431552
FA(16:0)	kidney_6h_78w_1	0.235374	0.0743796	0.690246	0.0176421	0.999932	0.171433	0.226603	0.0388472
FA(16:0)	kidney_6h_78w_2	0.319543	0.117675	0.562783	0.0546521	0.999994	0.0287143	0.18376	0.00527654
FA(16:0)	kidney_6h_78w_3	0.258884	0.0880911	0.653025	0.0381405	0.999992	0.0604822	0.200517	0.0121277
FA(16:0)	kidney_6h_78w_4	0.273621	0.223997	0.502382	0.0622022	0.999983	0.0274875	0.156344	0.0042975
FA(16:0)	kidney_6h_78w_5	0.29579	0.114871	0.589338	0.0360515	0.999991	0.085986	0.120402	0.0103529
FA(16:0)	kidney_6h_78w_6	0.266458	0.112183	0.621359	0.0447403	0.999933	0.167742	0.208102	0.0349074
FA(16:1)	kidney_24h_12w_1	0.235212	0.114818	0.649971	0.0437537	0.999615	0.24237	0.276329	0.0669737
FA(16:1)	kidney_24h_12w_2	0.298975	0.113204	0.587821	0.0515223	0.999831	0.147048	0.22433	0.0329873
FA(16:1)	kidney_24h_12w_3	0.223293	0.0962732	0.680434	0.0327035	0.999781	0.220173	0.272347	0.0599634
FA(16:1)	kidney_24h_12w_4	0.262528	0.103161	0.634311	0.0457111	0.999881	0.191602	0.229597	0.0439911
FA(16:1)	kidney_24h_12w_5	0.264501	0.100465	0.635034	0.0325297	0.999957	0.148217	0.273653	0.04056
FA(16:1)	kidney_24h_12w_6	0.267288	0.0797602	0.652952	0.0262636	0.999966	0.108453	0.230524	0.0250011
FA(16:1)	kidney_24h_78w_1	0.302205	0.129846	0.56795	0.0540063	0.999972	0.0504424	0.299911	0.0151283
FA(16:1)	kidney_24h_78w_2	0.219176	0.0890234	0.691801	0.0385249	0.999954	0.127261	0.312635	0.0397862
FA(16:1)	kidney_24h_78w_3	0.245574	0.108066	0.64636	0.044205	0.999965	0.087119	0.277136	0.0241438
FA(16:1)	kidney_24h_78w_4	0.245297	0.115914	0.638789	0.0451514	0.999979	0.078003	0.279621	0.0218112
FA(16:1)	kidney_24h_78w_5	0.248137	0.108388	0.643475	0.0445656	0.999971	0.100092	0.275723	0.0275977
FA(16:1)	kidney_24h_78w_6	0.26568	0.116604	0.617716	0.0477855	0.999977	0.0723183	0.241119	0.0174373
FA(16:1)	kidney_6h_12w_1	0.235677	0.0934455	0.670877	0.0251793	0.999993	0.0393205	0.258368	0.0101591
FA(16:1)	kidney_6h_12w_2	0.232335	0.0711237	0.696542	0.0196399	0.999993	0.0548071	0.281454	0.0154257
FA(16:1)	kidney_6h_12w_3	0.226306	0.0975731	0.676121	0.0404849	0.999982	0.0457112	0.0730921	0.00334112
FA(16:1)	kidney_6h_12w_4	0.189803	0.0700846	0.740113	0.0137412	0.999986	0.121728	0.278903	0.0339503
FA(16:1)	kidney_6h_12w_5	0.206174	0.0752423	0.718584	0.0198143	0.999989	0.0786485	0.253895	0.0199685
FA(16:1)	kidney_6h_12w_6	0.264066	0.0998251	0.636109	0.0454864	0.999845	0.127869	0.274294	0.0350738
FA(16:1)	kidney_6h_78w_1	0.235374	0.0743796	0.690246	0.0176421	0.99998	0.0750021	0.229436	0.0172082
FA(16:1)	kidney_6h_78w_2	0.319543	0.117675	0.562783	0.0546521	0.999995	0.0110076	0.267769	0.0029475
FA(16:1)	kidney_6h_78w_3	0.258884	0.0880911	0.653025	0.0381405	0.999996	0.0223395	0.23893	0.00533759
FA(16:1)	kidney_6h_78w_4	0.273621	0.223997	0.502382	0.0622022	0.999999	0.00239271	0.255218	0.000610662
FA(16:1)	kidney_6h_78w_5	0.29579	0.114871	0.589338	0.0360515	0.999993	0.0199518	0.305926	0.00610377
FA(16:1)	kidney_6h_78w_6	0.266458	0.112183	0.621359	0.0447403	0.99996	0.0594144	0.244625	0.0145342
FA(18:0)	kidney_24h_12w_1	0.235212	0.114818	0.649971	0.0437537	0.999938	0.100222	0.0344371	0.00345137
FA(18:0)	kidney_24h_12w_2	0.298975	0.113204	0.587821	0.0515223	0.999965	0.0769622	0.0449487	0.00345935
FA(18:0)	kidney_24h_12w_3	0.223293	0.0962732	0.680434	0.0327035	0.999928	0.124641	0.0580401	0.00723417
FA(18:0)	kidney_24h_12w_4	0.262528	0.103161	0.634311	0.0457111	0.999977	0.047609	0.230305	0.0109646
FA(18:0)	kidney_24h_12w_5	0.264501	0.100465	0.635034	0.0325297	0.999897	0.174641	0.0475259	0.00829999
FA(18:0)	kidney_24h_12w_6	0.267288	0.0797602	0.652952	0.0262636	0.999964	0.0959631	0.0758375	0.0072776
FA(18:0)	kidney_24h_78w_1	0.302205	0.129846	0.56795	0.0540063	0.999939	0.0836237	0.0707535	0.00591667
FA(18:0)	kidney_24h_78w_2	0.219176	0.0890234	0.691801	0.0385249	0.999914	0.100858	0.0534587	0.00539175
FA(18:0)	kidney_24h_78w_3	0.245574	0.108066	0.64636	0.044205	0.999958	0.0967659	0.0558366	0.00540308
FA(18:0)	kidney_24h_78w_4	0.245297	0.115914	0.638789	0.0451514	0.999974	0.0759831	0.0447469	0.00340001
FA(18:0)	kidney_24h_78w_5	0.248137	0.108388	0.643475	0.0445656	0.999956	0.104735	0.0648163	0.00678857
FA(18:0)	kidney_24h_78w_6	0.26568	0.116604	0.617716	0.0477855	0.999979	0.0697302	0.0678715	0.00473269
FA(18:0)	kidney_6h_12w_1	0.235677	0.0934455	0.670877	0.0251793	0.999995	0.0345299	0.0524113	0.00180975
FA(18:0)	kidney_6h_12w_2	0.232335	0.0711237	0.696542	0.0196399	0.999994	0.0228957	0.0337829	0.000773484
FA(18:0)	kidney_6h_12w_3	0.226306	0.0975731	0.676121	0.0404849	0.999991	0.0267261	0.0702735	0.00187813
FA(18:0)	kidney_6h_12w_4	0.189803	0.0700846	0.740113	0.0137412	0.999975	0.110394	0.0526475	0.00581198
FA(18:0)	kidney_6h_12w_5	0.206174	0.0752423	0.718584	0.0198143	0.999992	0.060716	0.0621226	0.00377184
FA(18:0)	kidney_6h_12w_6	0.264066	0.0998251	0.636109	0.0454864	0.999967	0.0678991	0.049602	0.00336793
FA(18:0)	kidney_6h_78w_1	0.235374	0.0743796	0.690246	0.0176421	0.999964	0.0709785	0.0502972	0.00357002
FA(18:0)	kidney_6h_78w_2	0.319543	0.117675	0.562783	0.0546521	0.999995	0.00950673	0.0540827	0.00051415
FA(18:0)	kidney_6h_78w_3	0.258884	0.0880911	0.653025	0.0381405	0.999993	0.0147666	0.0471229	0.000695845
FA(18:0)	kidney_6h_78w_4	0.273621	0.223997	0.502382	0.0622022	0.999999	0.00299817	0.0358114	0.000107369
FA(18:0)	kidney_6h_78w_5	0.29579	0.114871	0.589338	0.0360515	0.999978	0.0343782	0.0269473	0.000926399
FA(18:0)	kidney_6h_78w_6	0.266458	0.112183	0.621359	0.0447403	0.999972	0.0496308	0.0555321	0.0027561
FA(18:1)	kidney_24h_12w_1	0.235212	0.114818	0.649971	0.0437537	0.999905	0.119151	0.425807	0.0507351
FA(18:1)	kidney_24h_12w_2	0.298975	0.113204	0.587821	0.0515223	0.999985	0.0409059	0.607509	0.0248507
FA(18:1)	kidney_24h_12w_3	0.223293	0.0962732	0.680434	0.0327035	0.999923	0.139028	0.620297	0.0862384
FA(18:1)	kidney_24h_12w_4	0.262528	0.103161	0.634311	0.0457111	0.999953	0.113909	0.615979	0.0701653
FA(18:1)	kidney_24h_12w_5	0.264501	0.100465	0.635034	0.0325297	0.99999	0.0658069	0.698763	0.0459834
FA(18:1)	kidney_24h_12w_6	0.267288	0.0797602	0.652952	0.0262636	0.999987	0.0538646	0.568579	0.0306263
FA(18:1)	kidney_24h_78w_1	0.302205	0.129846	0.56795	0.0540063	0.999994	0.0192319	0.737395	0.0141815
FA(18:1)	kidney_24h_78w_2	0.219176	0.0890234	0.691801	0.0385249	0.999989	0.0480555	0.736739	0.0354044
FA(18:1)	kidney_24h_78w_3	0.245574	0.108066	0.64636	0.044205	0.999995	0.0319066	0.601564	0.0191939
FA(18:1)	kidney_24h_78w_4	0.245297	0.115914	0.638789	0.0451514	0.999992	0.029669	0.794356	0.0235677
FA(18:1)	kidney_24h_78w_5	0.248137	0.108388	0.643475	0.0445656	0.999996	0.0295183	0.745625	0.0220096
FA(18:1)	kidney_24h_78w_6	0.26568	0.116604	0.617716	0.0477855	0.999996	0.024375	0.62519	0.015239
FA(18:1)	kidney_6h_12w_1	0.235677	0.0934455	0.670877	0.0251793	0.999995	0.0154571	0.722293	0.0111646
FA(18:1)	kidney_6h_12w_2	0.232335	0.0711237	0.696542	0.0196399	0.999997	0.0220863	0.707877	0.0156344
FA(18:1)	kidney_6h_12w_3	0.226306	0.0975731	0.676121	0.0404849	0.999993	0.0271659	0.41436	0.0112565
FA(18:1)	kidney_6h_12w_4	0.189803	0.0700846	0.740113	0.0137412	0.999986	0.0779738	0.814761	0.0635299
FA(18:1)	kidney_6h_12w_5	0.206174	0.0752423	0.718584	0.0198143	0.999995	0.0346752	0.721195	0.0250076
FA(18:1)	kidney_6h_12w_6	0.264066	0.0998251	0.636109	0.0454864	0.999962	0.085586	0.576016	0.0492989
FA(18:1)	kidney_6h_78w_1	0.235374	0.0743796	0.690246	0.0176421	0.999996	0.0319422	0.65649	0.0209697
FA(18:1)	kidney_6h_78w_2	0.319543	0.117675	0.562783	0.0546521	1	0.00119738	0.780091	0.000934065
FA(18:1)	kidney_6h_78w_3	0.258884	0.0880911	0.653025	0.0381405	0.999999	0.00658568	0.734889	0.00483975
FA(18:1)	kidney_6h_78w_4	0.273621	0.223997	0.502382	0.0622022	1	0	0.816632	0
FA(18:1)	kidney_6h_78w_5	0.29579	0.114871	0.589338	0.0360515	0.999999	0.00543836	0.787255	0.00428138
FA(18:1)	kidney_6h_78w_6	0.266458	0.112183	0.621359	0.0447403	0.999998	0.01304	0.685396	0.00893755
FA(20:0)	kidney_24h_12w_1	0.235212	0.114818	0.649971	0.0437537	0.999996	0.0141596	0.0013749	1.9468e-05
FA(20:0)	kidney_24h_12w_2	0.298975	0.113204	0.587821	0.0515223	0.999971	0.0199024	0.00430852	8.575e-05
FA(20:0)	kidney_24h_12w_3	0.223293	0.0962732	0.680434	0.0327035	0.999902	0.05212	0.00384875	0.000200597
FA(20:0)	kidney_24h_12w_4	0.262528	0.103161	0.634311	0.0457111	0.997399	0.222843	0.0123796	0.00275871
FA(20:0)	kidney_24h_12w_5	0.264501	0.100465	0.635034	0.0325297	0.999893	0.0466089	0.00487673	0.000227299
FA(20:0)	kidney_24h_12w_6	0.267288	0.0797602	0.652952	0.0262636	0.999892	0.065836	0.00580358	0.000382085
FA(20:0)	kidney_24h_78w_1	0.302205	0.129846	0.56795	0.0540063	0.999966	0.0401198	0.00432083	0.000173351
FA(20:0)	kidney_24h_78w_2	0.219176	0.0890234	0.691801	0.0385249	0.999976	0.0306489	0.00406885	0.000124706
FA(20:0)	kidney_24h_78w_3	0.245574	0.108066	0.64636	0.044205	0.999875	0.0263724	0.00373622	9.85329e-05
FA(20:0)	kidney_24h_78w_4	0.245297	0.115914	0.638789	0.0451514	0.999993	0.0190684	0.00412692	7.86938e-05
FA(20:0)	kidney_24h_78w_5	0.248137	0.108388	0.643475	0.0445656	0.999994	0.0572396	0.00466035	0.000266756
FA(20:0)	kidney_24h_78w_6	0.26568	0.116604	0.617716	0.0477855	0.999994	0.0197009	0.00500968	9.86953e-05
FA(20:0)	kidney_6h_12w_1	0.235677	0.0934455	0.670877	0.0251793	0.999957	0.0299291	0.00490156	0.000146699
FA(20:0)	kidney_6h_12w_2	0.232335	0.0711237	0.696542	0.0196399	1	0.00683638	0.0032662	2.2329e-05
FA(20:0)	kidney_6h_12w_3	0.226306	0.0975731	0.676121	0.0404849	0.999997	0.0350902	0.00509318	0.000178721
FA(20:0)	kidney_6h_12w_4	0.189803	0.0700846	0.740113	0.0137412	0.999991	0.0213078	0.00519713	0.000110739
FA(20:0)	kidney_6h_12w_5	0.206174	0.0752423	0.718584	0.0198143	0.999995	0.023105	0.0056034	0.000129466
FA(20:0)	kidney_6h_12w_6	0.264066	0.0998251	0.636109	0.0454864	0.999999	0.00795399	0.00394332	3.13651e-05
FA(20:0)	kidney_6h_78w_1	0.235374	0.0743796	0.690246	0.0176421	0.99999	0.0336827	0.00629652	0.000212084
FA(20:0)	kidney_6h_78w_2	0.319543	0.117675	0.562783	0.0546521	0.999994	0.0166695	0.00356225	5.93808e-05
FA(20:0)	kidney_6h_78w_3	0.258884	0.0880911	0.653025	0.0381405	0.999912	0.0184491	0.00477824	8.81542e-05
FA(20:0)	kidney_6h_78w_4	0.273621	0.223997	0.502382	0.0622022	0.999995	0.00760081	0.00386519	2.93785e-05
FA(20:0)	kidney_6h_78w_5	0.29579	0.114871	0.589338	0.0360515	0.999992	0.0188865	0.00480088	9.06716e-05
FA(20:0)	kidney_6h_78w_6	0.266458	0.112183	0.621359	0.0447403	0.999965	0.0416072	0.00718581	0.000298981
FA(20:1)	kidney_24h_12w_1	0.235212	0.114818	0.649971	0.0437537	0.999988	0.0777287	0.0397698	0.00309126
FA(20:1)	kidney_24h_12w_2	0.298975	0.113204	0.587821	0.0515223	0.999975	0.0584386	0.075504	0.00441235
FA(20:1)	kidney_24h_12w_3	0.223293	0.0962732	0.680434	0.0327035	0.999984	0.093137	0.0606546	0.00564919
FA(20:1)	kidney_24h_12w_4	0.262528	0.103161	0.634311	0.0457111	0.99999	0.0943758	0.130151	0.0122831
FA(20:1)	kidney_24h_12w_5	0.264501	0.100465	0.635034	0.0325297	0.999993	0.0420397	0.0895022	0.00376265
FA(20:1)	kidney_24h_12w_6	0.267288	0.0797602	0.652952	0.0262636	0.999996	0.024297	0.063853	0.00155143
FA(20:1)	kidney_24h_78w_1	0.302205	0.129846	0.56795	0.0540063	0.999982	0.037987	0.0777971	0.00295528
FA(20:1)	kidney_24h_78w_2	0.219176	0.0890234	0.691801	0.0385249	0.999997	0.0247072	0.076833	0.00189833
FA(20:1)	kidney_24h_78w_3	0.245574	0.108066	0.64636	0.044205	0.999993	0.0264163	0.0566005	0.00149518
FA(20:1)	kidney_24h_78w_4	0.245297	0.115914	0.638789	0.0451514	0.999992	0.0319453	0.0921504	0.00294377
FA(20:1)	kidney_24h_78w_5	0.248137	0.108388	0.643475	0.0445656	0.999993	0.0353501	0.0820187	0.00289937
FA(20:1)	kidney_24h_78w_6	0.26568	0.116604	0.617716	0.0477855	0.999995	0.0275077	0.080875	0.00222469
FA(20:1)	kidney_6h_12w_1	0.235677	0.0934455	0.670877	0.0251793	1	0.0108149	0.0688318	0.000744407
FA(20:1)	kidney_6h_12w_2	0.232335	0.0711237	0.696542	0.0196399	1	0.00566079	0.0540038	0.000305704
FA(20:1)	kidney_6h_12w_3	0.226306	0.0975731	0.676121	0.0404849	0.999988	0.0278042	0.0221621	0.000616197
FA(20:1)	kidney_6h_12w_4	0.189803	0.0700846	0.740113	0.0137412	0.999998	0.0164821	0.0671775	0.00110722
FA(20:1)	kidney_6h_12w_5	0.206174	0.0752423	0.718584	0.0198143	1	0.0105976	0.0772495	0.000818658
FA(20:1)	kidney_6h_12w_6	0.264066	0.0998251	0.636109	0.0454864	0.999991	0.0530118	0.0494005	0.00261881
FA(20:1)	kidney_6h_78w_1	0.235374	0.0743796	0.690246	0.0176421	1	0.0133147	0.0775356	0.00103237
FA(20:1)	kidney_6h_78w_2	0.319543	0.117675	0.562783	0.0546521	1	0.00920855	0.0723188	0.000665952
FA(20:1)	kidney_6h_78w_3	0.258884	0.0880911	0.653025	0.0381405	1	0.0076676	0.083244	0.000638282
FA(20:1)	kidney_6h_78w_4	0.273621	0.223997	0.502382	0.0622022	0.999995	0.00745354	0.0764624	0.000569915
FA(20:1)	kidney_6h_78w_5	0.29579	0.114871	0.589338	0.0360515	0.999998	0.010057	0.0601979	0.000605409
FA(20:1)	kidney_6h_78w_6	0.266458	0.112183	0.621359	0.0447403	1	0.0032527	0.0836386	0.000272051
FA(20:2)	kidney_24h_12w_1	0.235212	0.114818	0.649971	0.0437537	0.999937	0.0589201	0.020615	0.00121464
FA(20:2)	kidney_24h_12w_2	0.298975	0.113204	0.587821	0.0515223	0.999997	0.0567962	0.0332199	0.00188677
FA(20:2)	kidney_24h_12w_3	0.223293	0.0962732	0.680434	0.0327035	0.999993	0.0692428	0.0228143	0.00157973
FA(20:2)	kidney_24h_12w_4	0.262528	0.103161	0.634311	0.0457111	0.999985	0.0463296	0.0257602	0.00119346
FA(20:2)	kidney_24h_12w_5	0.264501	0.100465	0.635034	0.0325297	0.999971	0.0412233	0.0375224	0.00154679
FA(20:2)	kidney_24h_12w_6	0.267288	0.0797602	0.652952	0.0262636	0.999991	0.0308654	0.0280762	0.000866585
FA(20:2)	kidney_24h_78w_1	0.302205	0.129846	0.56795	0.0540063	0.999971	0.0422072	0.0341386	0.00144089
FA(20:2)	kidney_24h_78w_2	0.219176	0.0890234	0.691801	0.0385249	0.999996	0.0335205	0.0328795	0.00110214
FA(20:2)	kidney_24h_78w_3	0.245574	0.108066	0.64636	0.044205	0.999996	0.0376787	0.0306305	0.00115412
FA(20:2)	kidney_24h_78w_4	0.245297	0.115914	0.638789	0.0451514	0.999994	0.0261057	0.0482527	0.00125967
FA(20:2)	kidney_24h_78w_5	0.248137	0.108388	0.643475	0.0445656	0.999996	0.0378983	0.0374118	0.00141784
FA(20:2)	kidney_24h_78w_6	0.26568	0.116604	0.617716	0.0477855	0.999985	0.0306846	0.0407334	0.00124989
FA(20:2)	kidney_6h_12w_1	0.235677	0.0934455	0.670877	0.0251793	0.999988	0.0359202	0.0523102	0.001879
FA(20:2)	kidney_6h_12w_2	0.232335	0.0711237	0.696542	0.0196399	0.999997	0.0204946	0.0330675	0.000677705
FA(20:2)	kidney_6h_12w_3	0.226306	0.0975731	0.676121	0.0404849	0.999987	0.0370855	0.03878	0.00143817
FA(20:2)	kidney_6h_12w_4	0.189803	0.0700846	0.740113	0.0137412	0.999999	0.0383564	0.0296878	0.00113872
FA(20:2)	kidney_6h_12w_5	0.206174	0.0752423	0.718584	0.0198143	0.999995	0.0249464	0.036497	0.000910469
FA(20:2)	kidney_6h_12w_6	0.264066	0.0998251	0.636109	0.0454864	0.999942	0.0849149	0.0364103	0.00309178
FA(20:2)	kidney_6h_78w_1	0.235374	0.0743796	0.690246	0.0176421	0.999999	0.0244532	0.0418202	0.00102264
FA(20:2)	kidney_6h_78w_2	0.319543	0.117675	0.562783	0.0546521	0.999993	0.0204687	0.045577	0.000932899
FA(20:2)	kidney_6h_78w_3	0.258884	0.0880911	0.653025	0.0381405	0.999998	0.0209575	0.0451238	0.000945683
FA(20:2)	kidney_6h_78w_4	0.273621	0.223997	0.502382	0.0622022	0.999922	0.0293375	0.0574248	0.0016847
FA(20:2)	kidney_6h_78w_5	0.29579	0.114871	0.589338	0.0360515	0.99999	0.0222101	0.0575222	0.00127757
FA(20:2)	kidney_6h_78w_6	0.266458	0.112183	0.621359	0.0447403	0.999992	0.0190482	0.0428916	0.000817008
FA(20:3)	kidney_24h_12w_1	0.235212	0.114818	0.649971	0.0437537	0.99999	0.0653152	0.129484	0.00845726
FA(20:3)	kidney_24h_12w_2	0.298975	0.113204	0.587821	0.0515223	0.999999	0.0716684	0.140731	0.010086
FA(20:3)	kidney_24h_12w_3	0.223293	0.0962732	0.680434	0.0327035	0.999994	0.0624974	0.122755	0.00767185
FA(20:3)	kidney_24h_12w_4	0.262528	0.103161	0.634311	0.0457111	0.999954	0.0555238	0.138189	0.00767277
FA(20:3)	kidney_24h_12w_5	0.264501	0.100465	0.635034	0.0325297	0.999998	0.0550101	0.136208	0.00749284
FA(20:3)	kidney_24h_12w_6	0.267288	0.0797602	0.652952	0.0262636	0.999992	0.020127	0.121648	0.00244842
FA(20:3)	kidney_24h_78w_1	0.302205	0.129846	0.56795	0.0540063	0.999963	0.0631221	0.119695	0.00755537
FA(20:3)	kidney_24h_78w_2	0.219176	0.0890234	0.691801	0.0385249	0.999935	0.0539428	0.138887	0.00749196
FA(20:3)	kidney_24h_78w_3	0.245574	0.108066	0.64636	0.044205	0.999992	0.0664121	0.137144	0.00910804
FA(20:3)	kidney_24h_78w_4	0.245297	0.115914	0.638789	0.0451514	0.999974	0.0596921	0.131384	0.00784258
FA(20:3)	kidney_24h_78w_5	0.248137	0.108388	0.643475	0.0445656	0.999995	0.0563295	0.131076	0.00738342
FA(20:3)	kidney_24h_78w_6	0.26568	0.116604	0.617716	0.0477855	0.999996	0.0444433	0.130556	0.00580234
FA(20:3)	kidney_6h_12w_1	0.235677	0.0934455	0.670877	0.0251793	1	0.0257907	0.138685	0.00357678
FA(20:3)	kidney_6h_12w_2	0.232335	0.0711237	0.696542	0.0196399	0.999999	0.0171042	0.123876	0.00211879
FA(20:3)	kidney_6h_12w_3	0.226306	0.0975731	0.676121	0.0404849	0.999999	0.0188044	0.150714	0.00283407
FA(20:3)	kidney_6h_12w_4	0.189803	0.0700846	0.740113	0.0137412	0.999997	0.0226743	0.133216	0.00302058
FA(20:3)	kidney_6h_12w_5	0.206174	0.0752423	0.718584	0.0198143	0.999999	0.0209098	0.12923	0.00270217
FA(20:3)	kidney_6h_12w_6	0.264066	0.0998251	0.636109	0.0454864	0.999996	0.0765127	0.119815	0.00916734
FA(20:3)	kidney_6h_78w_1	0.235374	0.0743796	0.690246	0.0176421	0.999996	0.0204688	0.126465	0.0025886
FA(20:3)	kidney_6h_78w_2	0.319543	0.117675	0.562783	0.0546521	0.999992	0.0215996	0.136262	0.00294322
FA(20:3)	kidney_6h_78w_3	0.258884	0.0880911	0.653025	0.0381405	0.999998	0.0213755	0.150059	0.00320757
FA(20:3)	kidney_6h_78w_4	0.273621	0.223997	0.502382	0.0622022	0.999982	0.0387879	0.13753	0.0053345
FA(20:3)	kidney_6h_78w_5	0.29579	0.114871	0.589338	0.0360515	0.999996	0.03054	0.135449	0.0041366
FA(20:3)	kidney_6h_78w_6	0.266458	0.112183	0.621359	0.0447403	0.999999	0.0289301	0.111535	0.00322674
FA(20:4)	kidney_24h_12w_1	0.235212	0.114818	0.649971	0.0437537	1	0.00285485	0.515289	0.00147107
FA(20:4)	kidney_24h_12w_2	0.298975	0.113204	0.587821	0.0515223	1	0.00409644	0.519421	0.00212778
FA(20:4)	kidney_24h_12w_3	0.223293	0.0962732	0.680434	0.0327035	1	0	0.521748	0
FA(20:4)	kidney_24h_12w_4	0.262528	0.103161	0.634311	0.0457111	0.999998	0	0.579637	0
FA(20:4)	kidney_24h_12w_5	0.264501	0.100465	0.635034	0.0325297	1	0.00382108	0.595637	0.00227597
FA(20:4)	kidney_24h_12w_6	0.267288	0.0797602	0.652952	0.0262636	0.999999	0	0.596005	0
FA(20:4)	kidney_24h_78w_1	0.302205	0.129846	0.56795	0.0540063	1	0.00346448	0.580435	0.00201091
FA(20:4)	kidney_24h_78w_2	0.219176	0.0890234	0.691801	0.0385249	0.999987	0.00423375	0.662998	0.00280697
FA(20:4)	kidney_24h_78w_3	0.245574	0.108066	0.64636	0.044205	1	0.00419644	0.584699	0.00245365
FA(20:4)	kidney_24h_78w_4	0.245297	0.115914	0.638789	0.0451514	1	0.003837	0.659468	0.00253038
FA(20:4)	kidney_24h_78w_5	0.248137	0.108388	0.643475	0.0445656	1	0.0045459	0.621745	0.00282639
FA(20:4)	kidney_24h_78w_6	0.26568	0.116604	0.617716	0.0477855	1	0.00313804	0.536123	0.00168238
FA(20:4)	kidney_6h_12w_1	0.235677	0.0934455	0.670877	0.0251793	0.999998	0	0.538353	0
FA(20:4)	kidney_6h_12w_2	0.232335	0.0711237	0.696542	0.0196399	1	0	0.573273	0
FA(20:4)	kidney_6h_12w_3	0.226306	0.0975731	0.676121	0.0404849	1	0	0.695559	0
FA(20:4)	kidney_6h_12w_4	0.189803	0.0700846	0.740113	0.0137412	1	0	0.566993	0
FA(20:4)	kidney_6h_12w_5	0.206174	0.0752423	0.718584	0.0198143	1	0	0.48866	0
FA(20:4)	kidney_6h_12w_6	0.264066	0.0998251	0.636109	0.0454864	1	0.00436456	0.615511	0.00268643
FA(20:4)	kidney_6h_78w_1	0.235374	0.0743796	0.690246	0.0176421	1	0	0.536188	0
FA(20:4)	kidney_6h_78w_2	0.319543	0.117675	0.562783	0.0546521	1	0	0.636348	0
FA(20:4)	kidney_6h_78w_3	0.258884	0.0880911	0.653025	0.0381405	1	0	0.56498	0
FA(20:4)	kidney_6h_78w_4	0.273621	0.223997	0.502382	0.0622022	1	0	0.550515	0
FA(20:4)	kidney_6h_78w_5	0.29579	0.114871	0.589338	0.0360515	1	0	0.654994	0
FA(20:4)	kidney_6h_78w_6	0.266458	0.112183	0.621359	0.0447403	1	0	0.54146	0
FA(20:5)	kidney_24h_12w_1	0.235212	0.114818	0.649971	0.0437537	0.999939	0.0517917	0.0648799	0.00336024
FA(20:5)	kidney_24h_12w_2	0.298975	0.113204	0.587821	0.0515223	1	0.0583019	0.0761458	0.00443945
FA(20:5)	kidney_24h_12w_3	0.223293	0.0962732	0.680434	0.0327035	0.999995	0.0598983	0.0863507	0.00517227
FA(20:5)	kidney_24h_12w_4	0.262528	0.103161	0.634311	0.0457111	0.999998	0.0302298	0.0749058	0.00226439
FA(20:5)	kidney_24h_12w_5	0.264501	0.100465	0.635034	0.0325297	0.999998	0.025412	0.106578	0.00270836
FA(20:5)	kidney_24h_12w_6	0.267288	0.0797602	0.652952	0.0262636	1	0.00463529	0.065356	0.000302944
FA(20:5)	kidney_24h_78w_1	0.302205	0.129846	0.56795	0.0540063	0.999998	0.0347914	0.124731	0.00433956
FA(20:5)	kidney_24h_78w_2	0.219176	0.0890234	0.691801	0.0385249	1	0.0276947	0.105933	0.00293378
FA(20:5)	kidney_24h_78w_3	0.245574	0.108066	0.64636	0.044205	0.99999	0.0318716	0.109568	0.00349212
FA(20:5)	kidney_24h_78w_4	0.245297	0.115914	0.638789	0.0451514	0.999994	0.0167116	0.128905	0.00215422
FA(20:5)	kidney_24h_78w_5	0.248137	0.108388	0.643475	0.0445656	0.999999	0.020669	0.112102	0.00231704
FA(20:5)	kidney_24h_78w_6	0.26568	0.116604	0.617716	0.0477855	1	0.0132217	0.0969022	0.00128122
FA(20:5)	kidney_6h_12w_1	0.235677	0.0934455	0.670877	0.0251793	0.999999	0.00716939	0.123838	0.000887845
FA(20:5)	kidney_6h_12w_2	0.232335	0.0711237	0.696542	0.0196399	1	0.00716544	0.0729072	0.000522412
FA(20:5)	kidney_6h_12w_3	0.226306	0.0975731	0.676121	0.0404849	1	0.00484357	0.154167	0.000746718
FA(20:5)	kidney_6h_12w_4	0.189803	0.0700846	0.740113	0.0137412	0.999996	0.0130414	0.0942518	0.00122917
FA(20:5)	kidney_6h_12w_5	0.206174	0.0752423	0.718584	0.0198143	1	0.00860317	0.0883287	0.000759906
FA(20:5)	kidney_6h_12w_6	0.264066	0.0998251	0.636109	0.0454864	0.99999	0.0401486	0.114029	0.00457811
FA(20:5)	kidney_6h_78w_1	0.235374	0.0743796	0.690246	0.0176421	0.999999	0.00526458	0.104328	0.000549243
FA(20:5)	kidney_6h_78w_2	0.319543	0.117675	0.562783	0.0546521	1	0.00518108	0.150406	0.000779267
FA(20:5)	kidney_6h_78w_3	0.258884	0.0880911	0.653025	0.0381405	0.999998	0.006187	0.113861	0.000704457
FA(20:5)	kidney_6h_78w_4	0.273621	0.223997	0.502382	0.0622022	0.999999	0.00351045	0.117882	0.000413817
FA(20:5)	kidney_6h_78w_5	0.29579	0.114871	0.589338	0.0360515	0.99996	0.00954929	0.124142	0.00118547
FA(20:5)	kidney_6h_78w_6	0.266458	0.112183	0.621359	0.0447403	1	0.00683122	0.110072	0.000751925
FA(22:1)	kidney_24h_12w_1	0.235212	0.114818	0.649971	0.0437537	0.999953	0.0979072	0.00276921	0.000271126
FA(22:1)	kidney_24h_12w_2	0.298975	0.113204	0.587821	0.0515223	0.999929	0.0941073	0.00948279	0.0008924
FA(22:1)	kidney_24h_12w_3	0.223293	0.0962732	0.680434	0.0327035	0.999905	0.110093	0.00757497	0.000833952
FA(22:1)	kidney_24h_12w_4	0.262528	0.103161	0.634311	0.0457111	0.999817	0.131707	0.00857747	0.00112972
FA(22:1)	kidney_24h_12w_5	0.264501	0.100465	0.635034	0.0325297	0.999979	0.0667054	0.0148593	0.000991195
FA(22:1)	kidney_24h_12w_6	0.267288	0.0797602	0.652952	0.0262636	0.999983	0.0481497	0.010015	0.000482219
FA(22:1)	kidney_24h_78w_1	0.302205	0.129846	0.56795	0.0540063	0.999954	0.087551	0.00619278	0.000542184
FA(22:1)	kidney_24h_78w_2	0.219176	0.0890234	0.691801	0.0385249	0.999977	0.0498388	0.00771386	0.00038445
FA(22:1)	kidney_24h_78w_3	0.245574	0.108066	0.64636	0.044205	0.999872	0.0599875	0.00584201	0.000350447
FA(22:1)	kidney_24h_78w_4	0.245297	0.115914	0.638789	0.0451514	0.999992	0.0450076	0.00717639	0.000322992
FA(22:1)	kidney_24h_78w_5	0.248137	0.108388	0.643475	0.0445656	0.999773	0.0738451	0.00757769	0.000559575
FA(22:1)	kidney_24h_78w_6	0.26568	0.116604	0.617716	0.0477855	0.999952	0.0511918	0.00827189	0.000423453
FA(22:1)	kidney_6h_12w_1	0.235677	0.0934455	0.670877	0.0251793	0.999996	0.0427839	0.00838412	0.000358706
FA(22:1)	kidney_6h_12w_2	0.232335	0.0711237	0.696542	0.0196399	0.999984	0.0267941	0.00932699	0.000249909
FA(22:1)	kidney_6h_12w_3	0.226306	0.0975731	0.676121	0.0404849	0.999934	0.0838537	0.0043071	0.000361166
FA(22:1)	kidney_6h_12w_4	0.189803	0.0700846	0.740113	0.0137412	0.999993	0.0358606	0.0155566	0.000557868
FA(22:1)	kidney_6h_12w_5	0.206174	0.0752423	0.718584	0.0198143	0.999998	0.035434	0.0111122	0.000393749
FA(22:1)	kidney_6h_12w_6	0.264066	0.0998251	0.636109	0.0454864	0.999842	0.140902	0.0046263	0.000651855
FA(22:1)	kidney_6h_78w_1	0.235374	0.0743796	0.690246	0.0176421	0.999944	0.0568866	0.00961586	0.000547013
FA(22:1)	kidney_6h_78w_2	0.319543	0.117675	0.562783	0.0546521	0.999941	0.0564741	0.00648036	0.000365973
FA(22:1)	kidney_6h_78w_3	0.258884	0.0880911	0.653025	0.0381405	0.999983	0.0387555	0.00915522	0.000354815
FA(22:1)	kidney_6h_78w_4	0.273621	0.223997	0.502382	0.0622022	0.999887	0.0531897	0.0101984	0.000542449
FA(22:1)	kidney_6h_78w_5	0.29579	0.114871	0.589338	0.0360515	0.999989	0.0497913	0.0109787	0.000546645
FA(22:1)	kidney_6h_78w_6	0.266458	0.112183	0.621359	0.0447403	0.999968	0.0424992	0.00926879	0.000393916
FA(24:1)	kidney_24h_12w_1	0.235212	0.114818	0.649971	0.0437537	0.995932	0	0.00023143	0
FA(24:1)	kidney_24h_12w_2	0.298975	0.113204	0.587821	0.0515223	0.999921	0.12176	0.000633474	7.71318e-05
FA(24:1)	kidney_24h_12w_3	0.223293	0.0962732	0.680434	0.0327035	1	0.0812133	0.000687859	5.58633e-05
FA(24:1)	kidney_24h_12w_4	0.262528	0.103161	0.634311	0.0457111	0.997623	0.100585	0.000910898	9.16228e-05
FA(24:1)	kidney_24h_12w_5	0.264501	0.100465	0.635034	0.0325297	0.999995	0.0636915	0.000617134	3.93062e-05
FA(24:1)	kidney_24h_12w_6	0.267288	0.0797602	0.652952	0.0262636	0.999998	0.0254781	0.00127685	3.25317e-05
FA(24:1)	kidney_24h_78w_1	0.302205	0.129846	0.56795	0.0540063	0.999707	0.124761	0.00104585	0.000130481
FA(24:1)	kidney_24h_78w_2	0.219176	0.0890234	0.691801	0.0385249	0.999757	0.0687106	0.00102939	7.07303e-05
FA(24:1)	kidney_24h_78w_3	0.245574	0.108066	0.64636	0.044205	0.999986	0.0723914	0.000899095	6.50867e-05
FA(24:1)	kidney_24h_78w_4	0.245297	0.115914	0.638789	0.0451514	0.999757	0.0778131	0.000550248	4.28165e-05
FA(24:1)	kidney_24h_78w_5	0.248137	0.108388	0.643475	0.0445656	0.999977	0.102897	0.000932068	9.59066e-05
FA(24:1)	kidney_24h_78w_6	0.26568	0.116604	0.617716	0.0477855	0.999876	0.0708337	0.00114213	8.09012e-05
FA(24:1)	kidney_6h_12w_1	0.235677	0.0934455	0.670877	0.0251793	0.999995	0.0179558	0.000510494	9.16634e-06
FA(24:1)	kidney_6h_12w_2	0.232335	0.0711237	0.696542	0.0196399	1	0	0.00059992	0
FA(24:1)	kidney_6h_12w_3	0.226306	0.0975731	0.676121	0.0404849	0.999871	0.0607866	0.00054795	3.3308e-05
FA(24:1)	kidney_6h_12w_4	0.189803	0.0700846	0.740113	0.0137412	0.999995	0.0242089	0.000871003	2.1086e-05
FA(24:1)	kidney_6h_12w_5	0.206174	0.0752423	0.718584	0.0198143	0.999992	0.028972	0.000964377	2.79399e-05
FA(24:1)	kidney_6h_12w_6	0.264066	0.0998251	0.636109	0.0454864	0.99574	0	0.000182145	0
FA(24:1)	kidney_6h_78w_1	0.235374	0.0743796	0.690246	0.0176421	0.999992	0.0299684	0.00111015	3.32695e-05
FA(24:1)	kidney_6h_78w_2	0.319543	0.117675	0.562783	0.0546521	0.999779	0.0394431	0.000888024	3.50264e-05
FA(24:1)	kidney_6h_78w_3	0.258884	0.0880911	0.653025	0.0381405	0.999985	0.0335861	0.000830219	2.78838e-05
FA(24:1)	kidney_6h_78w_4	0.273621	0.223997	0.502382	0.0622022	0.997813	0.0892203	0.000774238	6.90778e-05
FA(24:1)	kidney_6h_78w_5	0.29579	0.114871	0.589338	0.0360515	0.999804	0.0164762	0.000777779	1.28149e-05
FA(24:1)	kidney_6h_78w_6	0.266458	0.112183	0.621359	0.0447403	0.999427	0.0457708	0.001526	6.98463e-05
FA(14:0)	liver_24h_12w_1	0.865468	0.0310744	0.103458	0.0192189	0.998532	0.280983	0.777597	0.218491
FA(14:0)	liver_24h_12w_2	0.82288	0.0452327	0.131887	0.0253029	0.997925	0.208761	0.727208	0.151813
FA(14:0)	liver_24h_12w_3	0.852507	0.0364537	0.11104	0.0210705	0.998059	0.275296	0.586056	0.161339
FA(14:0)	liver_24h_12w_4	0.821641	0.0414795	0.13688	0.0254799	0.998928	0.177396	0.517248	0.0917579
FA(14:0)	liver_24h_12w_5	0.771198	0.0541628	0.174639	0.032686	0.999056	0.138671	0.748333	0.103772
FA(14:0)	liver_24h_12w_6	0.84269	0.0402027	0.117107	0.0224728	0.998298	0.247432	0.56149	0.138931
FA(14:0)	liver_24h_78w_1	0.807677	0.0496085	0.142714	0.0274746	0.999451	0.165725	0.647796	0.107356
FA(14:0)	liver_24h_78w_2	0.834633	0.0435098	0.121857	0.0236238	0.99934	0.184055	0.722487	0.132977
FA(14:0)	liver_24h_78w_3	0.724791	0.067231	0.207978	0.0393156	0.999441	0.119145	0.695824	0.0829037
FA(14:0)	liver_24h_78w_4	0.823125	0.0445185	0.132356	0.0252678	0.998959	0.174532	0.571528	0.09975
FA(14:0)	liver_24h_78w_5	0.840446	0.0400424	0.119511	0.0227934	0.999371	0.156868	0.698167	0.10952
FA(14:0)	liver_24h_78w_6	0.78782	0.0452335	0.166947	0.0303115	0.99953	0.102014	0.637612	0.0650455
FA(14:0)	liver_6h_12w_1	0.8547	0.0253886	0.119911	0.0207571	0.999873	0.0825164	0.692418	0.0571359
FA(14:0)	liver_6h_12w_2	0.879657	0.0281619	0.092181	1.48742e-07	0.999797	0.0793682	0.836627	0.0664016
FA(14:0)	liver_6h_12w_3	0.882043	0.0242839	0.0936728	0.016851	0.999915	0.126728	0.701538	0.0889042
FA(14:0)	liver_6h_12w_4	0.862299	0.0295674	0.108133	0.0196715	0.999963	0.0718853	0.573492	0.0412257
FA(14:0)	liver_6h_12w_5	0.871919	0.0311963	0.0968844	0.0182972	0.999952	0.0730808	0.604163	0.0441527
FA(14:0)	liver_6h_12w_6	0.615515	0.0642008	0.320284	0.0549264	0.999983	0.0157188	0.773234	0.0121544
FA(14:0)	liver_6h_78w_1	0.854088	0.0176784	0.128233	0.0208445	0.999958	0.0603228	0.758909	0.0457795
FA(14:0)	liver_6h_78w_2	0.84099	0.0413804	0.11763	0.0227157	0.999983	0.0612316	0.71451	0.0437506
FA(14:0)	liver_6h_78w_3	0.834418	0.0389753	0.126607	0.0236546	0.999913	0.0619885	0.58805	0.0364523
FA(14:0)	liver_6h_78w_4	0.837769	0.0360878	0.126144	0.0231759	0.999925	0.0590141	0.539896	0.0318615
FA(14:0)	liver_6h_78w_5	0.815148	0.0463072	0.138545	0.0264075	0.999932	0.0517505	0.670424	0.0346947
FA(14:0)	liver_6h_78w_6	0.871224	0.0368729	0.091903	0.0183965	0.999913	0.0746039	0.731975	0.0546082
FA(16:0)	liver_24h_12w_1	0.766858	0.06497	0.168172	0.0291427	0.977374	0.574852	0.134422	0.0772727
FA(16:0)	liver_24h_12w_2	0.711049	0.0783168	0.210634	0.0361189	0.978331	0.410273	0.168178	0.068999
FA(16:0)	liver_24h_12w_3	0.768354	0.0683516	0.163294	0.0289557	0.973417	0.5745	0.155505	0.0893377
FA(16:0)	liver_24h_12w_4	0.681169	0.0884566	0.230375	0.0398539	0.986776	0.354907	0.167786	0.0595483
FA(16:0)	liver_24h_12w_5	0.321331	0.112666	0.566003	0.0542497	0.997525	0.242131	0.346255	0.0838391
FA(16:0)	liver_24h_12w_6	0.676064	0.0863139	0.237622	0.040492	0.979299	0.439834	0.186067	0.0818385
FA(16:0)	liver_24h_78w_1	0.804991	0.0540656	0.140943	0.0243761	0.998259	0.371744	0.195409	0.072642
FA(16:0)	liver_24h_78w_2	0.764662	0.0760899	0.159248	0.0294172	0.99556	0.376	0.37486	0.140947
FA(16:0)	liver_24h_78w_3	0.775384	0.0620826	0.162533	0.0280769	0.997604	0.256257	0.158099	0.0405139
FA(16:0)	liver_24h_78w_4	0.728122	0.0805696	0.191308	0.0339847	0.99077	0.315438	0.184078	0.0580652
FA(16:0)	liver_24h_78w_5	0.765994	0.052536	0.18147	0.0292508	0.99443	0.321387	0.197989	0.0636312
FA(16:0)	liver_24h_78w_6	0.450565	0.0959481	0.453487	0.068159	0.998849	0.141998	0.242324	0.0344095
FA(16:0)	liver_6h_12w_1	0.804048	0.0443273	0.151625	0.024494	0.999659	0.143658	0.207938	0.029872
FA(16:0)	liver_6h_12w_2	0.470399	0.0783419	0.451259	0.0662	0.998997	0.110882	0.124299	0.0137825
FA(16:0)	liver_6h_12w_3	0.797964	0.0531123	0.148924	0.0252545	0.99674	0.233353	0.113491	0.0264835
FA(16:0)	liver_6h_12w_4	0.805165	0.0491929	0.145642	0.0243543	0.99988	0.151205	0.228487	0.0345484
FA(16:0)	liver_6h_12w_5	0.820661	0.0464322	0.132907	0.0224173	0.999821	0.157851	0.339441	0.053581
FA(16:0)	liver_6h_12w_6	0.780027	0.0357978	0.184175	0.0274966	0.999892	0.0412974	0.0712079	0.0029407
FA(16:0)	liver_6h_78w_1	0.797834	0.0395258	0.16264	0.0252708	0.999823	0.184318	0.214931	0.0396157
FA(16:0)	liver_6h_78w_2	0.858676	0.0304749	0.110849	0.0176655	0.999965	0.155425	0.174469	0.0271168
FA(16:0)	liver_6h_78w_3	0.863856	0.0365776	0.0995667	0.017018	0.999702	0.150186	0.385711	0.0579283
FA(16:0)	liver_6h_78w_4	0.838075	0.0347946	0.12713	0.0202406	0.99974	0.128734	0.128037	0.0164826
FA(16:0)	liver_6h_78w_5	0.791947	0.038806	0.169247	0.0260067	0.99976	0.0907386	0.205176	0.0186174
FA(16:0)	liver_6h_78w_6	0.831876	0.0518564	0.116268	0.0210155	0.999486	0.169504	0.223686	0.0379157
FA(16:1)	liver_24h_12w_1	NA	NA	NA	NA	NA	NA	0.425603	NA
FA(16:1)	liver_24h_12w_2	NA	NA	NA	NA	NA	NA	0.324015	NA
FA(16:1)	liver_24h_12w_3	NA	NA	NA	NA	NA	NA	0.423648	NA
FA(16:1)	liver_24h_12w_4	0.681169	0.0884566	0.230375	0.0398539	0.982154	0.309839	0.291941	0.0904548
FA(16:1)	liver_24h_12w_5	0.321331	0.112666	0.566003	0.0542497	0.999736	0.143392	0.215055	0.0308371
FA(16:1)	liver_24h_12w_6	0.676064	0.0863139	0.237622	0.040492	0.979906	0.345453	0.329437	0.113805
FA(16:1)	liver_24h_78w_1	0.804991	0.0540656	0.140943	0.0243761	0.997284	0.18105	0.37806	0.0684478
FA(16:1)	liver_24h_78w_2	0.764662	0.0760899	0.159248	0.0294172	0.992656	0.241905	0.371816	0.0899442
FA(16:1)	liver_24h_78w_3	0.775384	0.0620826	0.162533	0.0280769	0.997676	0.113444	0.374921	0.0425324
FA(16:1)	liver_24h_78w_4	0.728122	0.0805696	0.191308	0.0339847	0.987649	0.216554	0.216904	0.0469715
FA(16:1)	liver_24h_78w_5	0.765994	0.052536	0.18147	0.0292508	0.994422	0.193097	0.265337	0.0512358
FA(16:1)	liver_24h_78w_6	0.450565	0.0959481	0.453487	0.068159	0.999563	0.0870768	0.24565	0.0213904
FA(16:1)	liver_6h_12w_1	0.804048	0.0443273	0.151625	0.024494	0.999776	0.0457907	0.192569	0.00881787
FA(16:1)	liver_6h_12w_2	0.470399	0.0783419	0.451259	0.0662	0.999855	0.0418517	0.305565	0.0127884
FA(16:1)	liver_6h_12w_3	0.797964	0.0531123	0.148924	0.0252545	0.999681	0.113729	0.188773	0.0214689
FA(16:1)	liver_6h_12w_4	0.805165	0.0491929	0.145642	0.0243543	0.999943	0.0268974	0.313593	0.00843484
FA(16:1)	liver_6h_12w_5	0.820661	0.0464322	0.132907	0.0224173	0.99989	0.0408002	0.289451	0.0118097
FA(16:1)	liver_6h_12w_6	0.780027	0.0357978	0.184175	0.0274966	0.999942	0.0130059	0.203157	0.00264224
FA(16:1)	liver_6h_78w_1	0.797834	0.0395258	0.16264	0.0252708	0.999871	0.0731434	0.253277	0.0185255
FA(16:1)	liver_6h_78w_2	0.858676	0.0304749	0.110849	0.0176655	0.99999	0.0364645	0.222728	0.00812166
FA(16:1)	liver_6h_78w_3	0.863856	0.0365776	0.0995667	0.017018	0.999685	0.0501976	0.251078	0.0126035
FA(16:1)	liver_6h_78w_4	0.838075	0.0347946	0.12713	0.0202406	0.999903	0.0202166	0.172188	0.00348107
FA(16:1)	liver_6h_78w_5	0.791947	0.038806	0.169247	0.0260067	0.999931	0.0127854	0.0969834	0.00123997
FA(16:1)	liver_6h_78w_6	0.831876	0.0518564	0.116268	0.0210155	0.998761	0.0974224	0.173747	0.0169269
FA(18:0)	liver_24h_12w_1	0.766858	0.06497	0.168172	0.0291427	0.999113	0.264774	0.00732486	0.00193943
FA(18:0)	liver_24h_12w_2	0.711049	0.0783168	0.210634	0.0361189	0.998593	0.302315	0.0162067	0.00489954
FA(18:0)	liver_24h_12w_3	0.768354	0.0683516	0.163294	0.0289557	0.998245	0.390361	0.0136421	0.00532532
FA(18:0)	liver_24h_12w_4	0.681169	0.0884566	0.230375	0.0398539	0.998751	0.254381	0.0167207	0.00425341
FA(18:0)	liver_24h_12w_5	0.321331	0.112666	0.566003	0.0542497	0.99987	0.144227	0.0688353	0.0099279
FA(18:0)	liver_24h_12w_6	0.676064	0.0863139	0.237622	0.040492	0.997718	0.396281	0.0298513	0.0118295
FA(18:0)	liver_24h_78w_1	0.804991	0.0540656	0.140943	0.0243761	0.999563	0.414847	0.0153768	0.00637903
FA(18:0)	liver_24h_78w_2	0.764662	0.0760899	0.159248	0.0294172	0.999264	0.359707	0.0374792	0.0134815
FA(18:0)	liver_24h_78w_3	0.775384	0.0620826	0.162533	0.0280769	0.999353	0.276158	0.0139003	0.00383869
FA(18:0)	liver_24h_78w_4	0.728122	0.0805696	0.191308	0.0339847	0.997954	0.374383	0.0330208	0.0123624
FA(18:0)	liver_24h_78w_5	0.765994	0.052536	0.18147	0.0292508	0.998988	0.294797	0.0259497	0.0076499
FA(18:0)	liver_24h_78w_6	0.450565	0.0959481	0.453487	0.068159	0.999695	0.121587	0.0246709	0.00299967
FA(18:0)	liver_6h_12w_1	0.804048	0.0443273	0.151625	0.024494	0.999958	0.113485	0.0196031	0.00222466
FA(18:0)	liver_6h_12w_2	0.470399	0.0783419	0.451259	0.0662	0.999985	0.0323281	0.0093026	0.000300735
FA(18:0)	liver_6h_12w_3	0.797964	0.0531123	0.148924	0.0252545	0.999738	0.193019	0.0099817	0.00192666
FA(18:0)	liver_6h_12w_4	0.805165	0.0491929	0.145642	0.0243543	0.999863	0.210333	0.0339139	0.0071332
FA(18:0)	liver_6h_12w_5	0.820661	0.0464322	0.132907	0.0224173	0.999846	0.239938	0.0704874	0.0169126
FA(18:0)	liver_6h_12w_6	0.780027	0.0357978	0.184175	0.0274966	1	0	0.00482561	0
FA(18:0)	liver_6h_78w_1	0.797834	0.0395258	0.16264	0.0252708	0.999932	0.119164	0.0260917	0.0031092
FA(18:0)	liver_6h_78w_2	0.858676	0.0304749	0.110849	0.0176655	0.999971	0.232374	0.0734328	0.0170639
FA(18:0)	liver_6h_78w_3	0.863856	0.0365776	0.0995667	0.017018	0.999995	0.24027	0.0615636	0.0147919
FA(18:0)	liver_6h_78w_4	0.838075	0.0347946	0.12713	0.0202406	0.999996	0.124845	0.0134353	0.00167733
FA(18:0)	liver_6h_78w_5	0.791947	0.038806	0.169247	0.0260067	0.999999	0.0842757	0.0469184	0.00395408
FA(18:0)	liver_6h_78w_6	0.831876	0.0518564	0.116268	0.0210155	0.999881	0.151096	0.0239407	0.00361734
FA(18:1)	liver_24h_12w_1	0.766858	0.06497	0.168172	0.0291427	0.990442	0.493532	0.157178	0.0775724
FA(18:1)	liver_24h_12w_2	0.711049	0.0783168	0.210634	0.0361189	0.99546	0.287158	0.308067	0.0884639
FA(18:1)	liver_24h_12w_3	0.768354	0.0683516	0.163294	0.0289557	0.988461	0.499544	0.2723	0.136026
FA(18:1)	liver_24h_12w_4	0.681169	0.0884566	0.230375	0.0398539	0.995999	0.270395	0.303683	0.0821145
FA(18:1)	liver_24h_12w_5	0.321331	0.112666	0.566003	0.0542497	0.999965	0.0883921	0.482211	0.0426237
FA(18:1)	liver_24h_12w_6	0.676064	0.0863139	0.237622	0.040492	0.995255	0.352916	0.267447	0.0943864
FA(18:1)	liver_24h_78w_1	0.804991	0.0540656	0.140943	0.0243761	0.999514	0.222078	0.409767	0.0910002
FA(18:1)	liver_24h_78w_2	0.764662	0.0760899	0.159248	0.0294172	0.999078	0.220667	0.576364	0.127185
FA(18:1)	liver_24h_78w_3	0.775384	0.0620826	0.162533	0.0280769	0.999738	0.0807166	0.444314	0.0358636
FA(18:1)	liver_24h_78w_4	0.728122	0.0805696	0.191308	0.0339847	0.998535	0.167936	0.270285	0.0453906
FA(18:1)	liver_24h_78w_5	0.765994	0.052536	0.18147	0.0292508	0.999026	0.186593	0.433101	0.0808138
FA(18:1)	liver_24h_78w_6	0.450565	0.0959481	0.453487	0.068159	0.999959	0.0413592	0.282279	0.0116748
FA(18:1)	liver_6h_12w_1	0.804048	0.0443273	0.151625	0.024494	0.99999	0.0303879	0.370229	0.0112505
FA(18:1)	liver_6h_12w_2	0.470399	0.0783419	0.451259	0.0662	0.999982	0.0226419	0.359066	0.00812995
FA(18:1)	liver_6h_12w_3	0.797964	0.0531123	0.148924	0.0252545	0.99993	0.127115	0.316121	0.0401837
FA(18:1)	liver_6h_12w_4	0.805165	0.0491929	0.145642	0.0243543	0.999982	0.0498499	0.264312	0.0131759
FA(18:1)	liver_6h_12w_5	0.820661	0.0464322	0.132907	0.0224173	0.999984	0.075131	0.41036	0.0308308
FA(18:1)	liver_6h_12w_6	0.780027	0.0357978	0.184175	0.0274966	0.999994	0.0135004	0.397995	0.00537309
FA(18:1)	liver_6h_78w_1	0.797834	0.0395258	0.16264	0.0252708	0.999981	0.0841314	0.555421	0.0467284
FA(18:1)	liver_6h_78w_2	0.858676	0.0304749	0.110849	0.0176655	0.999972	0.0523763	0.273833	0.0143424
FA(18:1)	liver_6h_78w_3	0.863856	0.0365776	0.0995667	0.017018	0.999981	0.0328871	0.416253	0.0136893
FA(18:1)	liver_6h_78w_4	0.838075	0.0347946	0.12713	0.0202406	1	0	0.185012	0
FA(18:1)	liver_6h_78w_5	0.791947	0.038806	0.169247	0.0260067	1	0.000127926	0.282276	3.61106e-05
FA(18:1)	liver_6h_78w_6	0.831876	0.0518564	0.116268	0.0210155	0.99997	0.0211808	0.41879	0.00887032
FA(20:0)	liver_24h_12w_1	0.766858	0.06497	0.168172	0.0291427	1	0	0.000240317	0
FA(20:0)	liver_24h_12w_2	0.711049	0.0783168	0.210634	0.0361189	0.998208	0.0861102	0.000553594	4.76701e-05
FA(20:0)	liver_24h_12w_3	0.768354	0.0683516	0.163294	0.0289557	1	0	0.000158327	0
FA(20:0)	liver_24h_12w_4	0.681169	0.0884566	0.230375	0.0398539	0.994263	0.295167	0.000388049	0.000114539
FA(20:0)	liver_24h_12w_5	0.321331	0.112666	0.566003	0.0542497	0.999941	0.173489	0.0208936	0.00362482
FA(20:0)	liver_24h_12w_6	0.676064	0.0863139	0.237622	0.040492	0.995165	0.396303	0.00155518	0.000616324
FA(20:0)	liver_24h_78w_1	0.804991	0.0540656	0.140943	0.0243761	0.999387	0.553654	0.000704907	0.000390275
FA(20:0)	liver_24h_78w_2	0.764662	0.0760899	0.159248	0.0294172	0.999316	0.440776	0.00892808	0.00393529
FA(20:0)	liver_24h_78w_3	0.775384	0.0620826	0.162533	0.0280769	1	0	0.000284617	0
FA(20:0)	liver_24h_78w_4	0.728122	0.0805696	0.191308	0.0339847	0.998268	0.387853	0.0036319	0.00140864
FA(20:0)	liver_24h_78w_5	0.765994	0.052536	0.18147	0.0292508	0.976902	0.258366	0.000399079	0.000103109
FA(20:0)	liver_24h_78w_6	0.450565	0.0959481	0.453487	0.068159	0.999866	0.15038	0.00137575	0.000206885
FA(20:0)	liver_6h_12w_1	0.804048	0.0443273	0.151625	0.024494	0.999476	0.397574	0.00342118	0.00136017
FA(20:0)	liver_6h_12w_2	0.470399	0.0783419	0.451259	0.0662	1	0	0.000205253	0
FA(20:0)	liver_6h_12w_3	0.797964	0.0531123	0.148924	0.0252545	1	0	0.000107546	0
FA(20:0)	liver_6h_12w_4	0.805165	0.0491929	0.145642	0.0243543	0.998464	0.556491	0.0034485	0.00191906
FA(20:0)	liver_6h_12w_5	0.820661	0.0464322	0.132907	0.0224173	0.999699	0.536135	0.0099862	0.00535395
FA(20:0)	liver_6h_12w_6	0.780027	0.0357978	0.184175	0.0274966	1	0	0.000288937	0
FA(20:0)	liver_6h_78w_1	0.797834	0.0395258	0.16264	0.0252708	0.999344	0.475466	0.00557046	0.00264856
FA(20:0)	liver_6h_78w_2	0.858676	0.0304749	0.110849	0.0176655	0.998291	0.824817	0.00207681	0.00171298
FA(20:0)	liver_6h_78w_3	0.863856	0.0365776	0.0995667	0.017018	0.999918	0.478727	0.00931912	0.00446132
FA(20:0)	liver_6h_78w_4	0.838075	0.0347946	0.12713	0.0202406	1	0	0.000205994	0
FA(20:0)	liver_6h_78w_5	0.791947	0.038806	0.169247	0.0260067	0.999915	0.304925	0.00901859	0.00275
FA(20:0)	liver_6h_78w_6	0.831876	0.0518564	0.116268	0.0210155	1	0	0.000648629	0
FA(20:1)	liver_24h_12w_1	0.766858	0.06497	0.168172	0.0291427	0.992261	0.538004	0.00787513	0.00423685
FA(20:1)	liver_24h_12w_2	0.711049	0.0783168	0.210634	0.0361189	0.996473	0.387599	0.0196182	0.00760399
FA(20:1)	liver_24h_12w_3	0.768354	0.0683516	0.163294	0.0289557	0.987665	0.642028	0.00565601	0.00363131
FA(20:1)	liver_24h_12w_4	0.681169	0.0884566	0.230375	0.0398539	0.993367	0.434161	0.0050544	0.00219442
FA(20:1)	liver_24h_12w_5	0.321331	0.112666	0.566003	0.0542497	0.99993	0.142908	0.107917	0.0154222
FA(20:1)	liver_24h_12w_6	0.676064	0.0863139	0.237622	0.040492	0.99456	0.517296	0.0217259	0.0112387
FA(20:1)	liver_24h_78w_1	0.804991	0.0540656	0.140943	0.0243761	0.999886	0.51675	0.0136315	0.00704409
FA(20:1)	liver_24h_78w_2	0.764662	0.0760899	0.159248	0.0294172	0.999079	0.468907	0.0286622	0.0134399
FA(20:1)	liver_24h_78w_3	0.775384	0.0620826	0.162533	0.0280769	0.999644	0.282567	0.0151965	0.00429403
FA(20:1)	liver_24h_78w_4	0.728122	0.0805696	0.191308	0.0339847	0.99852	0.383514	0.0155205	0.00595232
FA(20:1)	liver_24h_78w_5	0.765994	0.052536	0.18147	0.0292508	0.998424	0.412811	0.0249133	0.0102845
FA(20:1)	liver_24h_78w_6	0.450565	0.0959481	0.453487	0.068159	0.999704	0.100744	0.0112345	0.00113182
FA(20:1)	liver_6h_12w_1	0.804048	0.0443273	0.151625	0.024494	0.99983	0.20762	0.00917841	0.00190562
FA(20:1)	liver_6h_12w_2	0.470399	0.0783419	0.451259	0.0662	0.999975	0.0546801	0.0275319	0.00150545
FA(20:1)	liver_6h_12w_3	0.797964	0.0531123	0.148924	0.0252545	0.999631	0.385339	0.0179463	0.00691541
FA(20:1)	liver_6h_12w_4	0.805165	0.0491929	0.145642	0.0243543	0.999996	0.29671	0.0131815	0.00391108
FA(20:1)	liver_6h_12w_5	0.820661	0.0464322	0.132907	0.0224173	0.999989	0.405491	0.0307131	0.0124539
FA(20:1)	liver_6h_12w_6	0.780027	0.0357978	0.184175	0.0274966	0.999999	0.0671916	0.0235091	0.00157962
FA(20:1)	liver_6h_78w_1	0.797834	0.0395258	0.16264	0.0252708	0.999965	0.289874	0.0346299	0.0100383
FA(20:1)	liver_6h_78w_2	0.858676	0.0304749	0.110849	0.0176655	0.999926	0.180375	0.0779957	0.0140685
FA(20:1)	liver_6h_78w_3	0.863856	0.0365776	0.0995667	0.017018	0.999825	0.262843	0.00854783	0.00224674
FA(20:1)	liver_6h_78w_4	0.838075	0.0347946	0.12713	0.0202406	0.999987	0.0643238	0.00821375	0.00052834
FA(20:1)	liver_6h_78w_5	0.791947	0.038806	0.169247	0.0260067	1	0.062455	0.0424361	0.00265035
FA(20:1)	liver_6h_78w_6	0.831876	0.0518564	0.116268	0.0210155	0.999949	0.0896023	0.0199461	0.00178722
FA(20:2)	liver_24h_12w_1	0.766858	0.06497	0.168172	0.0291427	0.999126	0.41227	0.00596305	0.00245839
FA(20:2)	liver_24h_12w_2	0.711049	0.0783168	0.210634	0.0361189	0.999742	0.293045	0.0147686	0.00432787
FA(20:2)	liver_24h_12w_3	0.768354	0.0683516	0.163294	0.0289557	0.999215	0.432388	0.00690829	0.00298706
FA(20:2)	liver_24h_12w_4	0.681169	0.0884566	0.230375	0.0398539	0.999723	0.239117	0.00862521	0.00206243
FA(20:2)	liver_24h_12w_5	0.321331	0.112666	0.566003	0.0542497	0.999979	0.0773154	0.0219343	0.00169586
FA(20:2)	liver_24h_12w_6	0.676064	0.0863139	0.237622	0.040492	0.999413	0.379568	0.0140731	0.00534171
FA(20:2)	liver_24h_78w_1	0.804991	0.0540656	0.140943	0.0243761	0.999956	0.374698	0.012787	0.00479128
FA(20:2)	liver_24h_78w_2	0.764662	0.0760899	0.159248	0.0294172	0.999801	0.273941	0.0171933	0.00470996
FA(20:2)	liver_24h_78w_3	0.775384	0.0620826	0.162533	0.0280769	0.999831	0.229225	0.0198406	0.00454795
FA(20:2)	liver_24h_78w_4	0.728122	0.0805696	0.191308	0.0339847	0.99995	0.280071	0.0151251	0.0042361
FA(20:2)	liver_24h_78w_5	0.765994	0.052536	0.18147	0.0292508	0.999969	0.381589	0.0183018	0.00698375
FA(20:2)	liver_24h_78w_6	0.450565	0.0959481	0.453487	0.068159	0.999993	0.0825715	0.0176045	0.00145363
FA(20:2)	liver_6h_12w_1	0.804048	0.0443273	0.151625	0.024494	0.999809	0.24239	0.0110512	0.0026787
FA(20:2)	liver_6h_12w_2	0.470399	0.0783419	0.451259	0.0662	0.999819	0.0691289	0.0186793	0.00129128
FA(20:2)	liver_6h_12w_3	0.797964	0.0531123	0.148924	0.0252545	0.999685	0.212814	0.0149452	0.00318055
FA(20:2)	liver_6h_12w_4	0.805165	0.0491929	0.145642	0.0243543	0.999975	0.272214	0.0125348	0.00341214
FA(20:2)	liver_6h_12w_5	0.820661	0.0464322	0.132907	0.0224173	0.999591	0.275025	0.0123235	0.00338928
FA(20:2)	liver_6h_12w_6	0.780027	0.0357978	0.184175	0.0274966	0.999962	0.095869	0.0344907	0.00330659
FA(20:2)	liver_6h_78w_1	0.797834	0.0395258	0.16264	0.0252708	0.999973	0.171092	0.0225607	0.00385996
FA(20:2)	liver_6h_78w_2	0.858676	0.0304749	0.110849	0.0176655	0.999968	0.120595	0.0179272	0.00216193
FA(20:2)	liver_6h_78w_3	0.863856	0.0365776	0.0995667	0.017018	0.99994	0.135824	0.0172717	0.0023459
FA(20:2)	liver_6h_78w_4	0.838075	0.0347946	0.12713	0.0202406	0.999884	0.201601	0.0197025	0.00397203
FA(20:2)	liver_6h_78w_5	0.791947	0.038806	0.169247	0.0260067	0.999977	0.108699	0.0402922	0.00437971
FA(20:2)	liver_6h_78w_6	0.831876	0.0518564	0.116268	0.0210155	0.999989	0.108676	0.0155625	0.00169127
FA(20:3)	liver_24h_12w_1	0.766858	0.06497	0.168172	0.0291427	0.999894	0.35144	0.0807381	0.0283746
FA(20:3)	liver_24h_12w_2	0.711049	0.0783168	0.210634	0.0361189	0.999861	0.172069	0.1295	0.0222828
FA(20:3)	liver_24h_12w_3	0.768354	0.0683516	0.163294	0.0289557	0.999842	0.302335	0.0610975	0.0184719
FA(20:3)	liver_24h_12w_4	0.681169	0.0884566	0.230375	0.0398539	0.99981	0.158367	0.10213	0.016174
FA(20:3)	liver_24h_12w_5	0.321331	0.112666	0.566003	0.0542497	0.999998	0.0888636	0.204186	0.0181447
FA(20:3)	liver_24h_12w_6	0.676064	0.0863139	0.237622	0.040492	0.999819	0.317491	0.0981723	0.0311688
FA(20:3)	liver_24h_78w_1	0.804991	0.0540656	0.140943	0.0243761	0.999962	0.318248	0.104983	0.0334107
FA(20:3)	liver_24h_78w_2	0.764662	0.0760899	0.159248	0.0294172	0.999905	0.276033	0.13417	0.0370354
FA(20:3)	liver_24h_78w_3	0.775384	0.0620826	0.162533	0.0280769	0.999932	0.272826	0.141284	0.038546
FA(20:3)	liver_24h_78w_4	0.728122	0.0805696	0.191308	0.0339847	0.999729	0.250149	0.11802	0.0295225
FA(20:3)	liver_24h_78w_5	0.765994	0.052536	0.18147	0.0292508	0.999973	0.297457	0.158109	0.0470307
FA(20:3)	liver_24h_78w_6	0.450565	0.0959481	0.453487	0.068159	0.999955	0.0918444	0.146653	0.0134693
FA(20:3)	liver_6h_12w_1	0.804048	0.0443273	0.151625	0.024494	0.999844	0.196311	0.120548	0.0236649
FA(20:3)	liver_6h_12w_2	0.470399	0.0783419	0.451259	0.0662	0.999974	0.0394266	0.140982	0.00555844
FA(20:3)	liver_6h_12w_3	0.797964	0.0531123	0.148924	0.0252545	0.999978	0.135587	0.141176	0.0191417
FA(20:3)	liver_6h_12w_4	0.805165	0.0491929	0.145642	0.0243543	0.999972	0.101977	0.106726	0.0108836
FA(20:3)	liver_6h_12w_5	0.820661	0.0464322	0.132907	0.0224173	0.999941	0.171721	0.108517	0.0186346
FA(20:3)	liver_6h_12w_6	0.780027	0.0357978	0.184175	0.0274966	0.999996	0.0783719	0.217368	0.0170356
FA(20:3)	liver_6h_78w_1	0.797834	0.0395258	0.16264	0.0252708	0.999985	0.14764	0.169797	0.0250687
FA(20:3)	liver_6h_78w_2	0.858676	0.0304749	0.110849	0.0176655	0.999989	0.10186	0.092755	0.009448
FA(20:3)	liver_6h_78w_3	0.863856	0.0365776	0.0995667	0.017018	1	0.164199	0.121352	0.0199258
FA(20:3)	liver_6h_78w_4	0.838075	0.0347946	0.12713	0.0202406	0.999954	0.210151	0.141952	0.0298314
FA(20:3)	liver_6h_78w_5	0.791947	0.038806	0.169247	0.0260067	0.999995	0.0687557	0.246269	0.0169324
FA(20:3)	liver_6h_78w_6	0.831876	0.0518564	0.116268	0.0210155	1	0.0834046	0.162957	0.0135914
FA(20:4)	liver_24h_12w_1	0.766858	0.06497	0.168172	0.0291427	0.999992	0.0293408	0.543485	0.0159463
FA(20:4)	liver_24h_12w_2	0.711049	0.0783168	0.210634	0.0361189	1	0.0410665	0.53949	0.022155
FA(20:4)	liver_24h_12w_3	0.768354	0.0683516	0.163294	0.0289557	0.999992	0.026737	0.334847	0.0089528
FA(20:4)	liver_24h_12w_4	0.681169	0.0884566	0.230375	0.0398539	0.999981	0.0267286	0.484857	0.0129595
FA(20:4)	liver_24h_12w_5	0.321331	0.112666	0.566003	0.0542497	0.999999	0.0209293	0.640954	0.0134147
FA(20:4)	liver_24h_12w_6	0.676064	0.0863139	0.237622	0.040492	0.999965	0.0405565	0.547179	0.0221916
FA(20:4)	liver_24h_78w_1	0.804991	0.0540656	0.140943	0.0243761	0.999999	0.0548804	0.643477	0.0353143
FA(20:4)	liver_24h_78w_2	0.764662	0.0760899	0.159248	0.0294172	1	0.0378595	0.57558	0.0217912
FA(20:4)	liver_24h_78w_3	0.775384	0.0620826	0.162533	0.0280769	0.999991	0.0445866	0.596717	0.0266056
FA(20:4)	liver_24h_78w_4	0.728122	0.0805696	0.191308	0.0339847	0.999992	0.0620983	0.636408	0.0395199
FA(20:4)	liver_24h_78w_5	0.765994	0.052536	0.18147	0.0292508	0.999994	0.0687607	0.68361	0.0470056
FA(20:4)	liver_24h_78w_6	0.450565	0.0959481	0.453487	0.068159	0.999992	0.0235607	0.698557	0.0164585
FA(20:4)	liver_6h_12w_1	0.804048	0.0443273	0.151625	0.024494	0.999999	0.0111248	0.733772	0.00816306
FA(20:4)	liver_6h_12w_2	0.470399	0.0783419	0.451259	0.0662	1	0	0.606796	0
FA(20:4)	liver_6h_12w_3	0.797964	0.0531123	0.148924	0.0252545	0.999999	0.00609946	0.537059	0.00327577
FA(20:4)	liver_6h_12w_4	0.805165	0.0491929	0.145642	0.0243543	1	0	0.634063	0
FA(20:4)	liver_6h_12w_5	0.820661	0.0464322	0.132907	0.0224173	1	0.00802435	0.621533	0.0049874
FA(20:4)	liver_6h_12w_6	0.780027	0.0357978	0.184175	0.0274966	1	0.00354943	0.690745	0.00245175
FA(20:4)	liver_6h_78w_1	0.797834	0.0395258	0.16264	0.0252708	1	0.00335604	0.685455	0.00230041
FA(20:4)	liver_6h_78w_2	0.858676	0.0304749	0.110849	0.0176655	1	0	0.481887	0
FA(20:4)	liver_6h_78w_3	0.863856	0.0365776	0.0995667	0.017018	1	0.00537212	0.579342	0.0031123
FA(20:4)	liver_6h_78w_4	0.838075	0.0347946	0.12713	0.0202406	0.999998	0.0499197	0.660864	0.0329901
FA(20:4)	liver_6h_78w_5	0.791947	0.038806	0.169247	0.0260067	0.999998	0.0120908	0.658302	0.00795942
FA(20:4)	liver_6h_78w_6	0.831876	0.0518564	0.116268	0.0210155	1	0.00134483	0.638766	0.000859035
FA(20:5)	liver_24h_12w_1	0.766858	0.06497	0.168172	0.0291427	0.999761	0.397792	0.110711	0.0440399
FA(20:5)	liver_24h_12w_2	0.711049	0.0783168	0.210634	0.0361189	0.999819	0.189765	0.0956809	0.0181569
FA(20:5)	liver_24h_12w_3	0.768354	0.0683516	0.163294	0.0289557	0.999773	0.448845	0.0673745	0.0302407
FA(20:5)	liver_24h_12w_4	0.681169	0.0884566	0.230375	0.0398539	0.999859	0.157396	0.0897347	0.0141239
FA(20:5)	liver_24h_12w_5	0.321331	0.112666	0.566003	0.0542497	0.999991	0.0763035	0.453684	0.0346177
FA(20:5)	liver_24h_12w_6	0.676064	0.0863139	0.237622	0.040492	0.999571	0.167674	0.143251	0.0240195
FA(20:5)	liver_24h_78w_1	0.804991	0.0540656	0.140943	0.0243761	0.999979	0.312832	0.200161	0.0626168
FA(20:5)	liver_24h_78w_2	0.764662	0.0760899	0.159248	0.0294172	0.999895	0.287152	0.173867	0.0499263
FA(20:5)	liver_24h_78w_3	0.775384	0.0620826	0.162533	0.0280769	0.999922	0.181356	0.249817	0.0453059
FA(20:5)	liver_24h_78w_4	0.728122	0.0805696	0.191308	0.0339847	0.999878	0.134098	0.20843	0.0279501
FA(20:5)	liver_24h_78w_5	0.765994	0.052536	0.18147	0.0292508	0.999903	0.128786	0.226886	0.0292196
FA(20:5)	liver_24h_78w_6	0.450565	0.0959481	0.453487	0.068159	0.999995	0.047515	0.23019	0.0109375
FA(20:5)	liver_6h_12w_1	0.804048	0.0443273	0.151625	0.024494	0.999973	0.133736	0.324348	0.043377
FA(20:5)	liver_6h_12w_2	0.470399	0.0783419	0.451259	0.0662	1	0.0244687	0.438679	0.0107339
FA(20:5)	liver_6h_12w_3	0.797964	0.0531123	0.148924	0.0252545	0.999982	0.155946	0.300259	0.0468241
FA(20:5)	liver_6h_12w_4	0.805165	0.0491929	0.145642	0.0243543	0.999966	0.131207	0.169433	0.0222308
FA(20:5)	liver_6h_12w_5	0.820661	0.0464322	0.132907	0.0224173	0.999984	0.15692	0.166302	0.0260961
FA(20:5)	liver_6h_12w_6	0.780027	0.0357978	0.184175	0.0274966	1	0.0592646	0.352297	0.0208787
FA(20:5)	liver_6h_78w_1	0.797834	0.0395258	0.16264	0.0252708	0.999987	0.145333	0.238854	0.0347132
FA(20:5)	liver_6h_78w_2	0.858676	0.0304749	0.110849	0.0176655	0.999992	0.0588036	0.523267	0.03077
FA(20:5)	liver_6h_78w_3	0.863856	0.0365776	0.0995667	0.017018	0.999997	0.0488616	0.20698	0.0101134
FA(20:5)	liver_6h_78w_4	0.838075	0.0347946	0.12713	0.0202406	0.999991	0.0934514	0.200346	0.0187227
FA(20:5)	liver_6h_78w_5	0.791947	0.038806	0.169247	0.0260067	0.999983	0.0706113	0.571683	0.0403673
FA(20:5)	liver_6h_78w_6	0.831876	0.0518564	0.116268	0.0210155	0.999999	0.0886326	0.18215	0.0161445
FA(22:1)	liver_24h_12w_1	0.766858	0.06497	0.168172	0.0291427	1	0	0.00037179	0
FA(22:1)	liver_24h_12w_2	0.711049	0.0783168	0.210634	0.0361189	0.998777	0.220645	0.00144298	0.000318386
FA(22:1)	liver_24h_12w_3	0.768354	0.0683516	0.163294	0.0289557	1	0	0.000137397	0
FA(22:1)	liver_24h_12w_4	0.681169	0.0884566	0.230375	0.0398539	1	0	0.000327814	0
FA(22:1)	liver_24h_12w_5	0.321331	0.112666	0.566003	0.0542497	0.999881	0.180588	0.0266564	0.00481383
FA(22:1)	liver_24h_12w_6	NA	NA	NA	NA	NA	NA	0.00207271	NA
FA(22:1)	liver_24h_78w_1	0.804991	0.0540656	0.140943	0.0243761	0.998537	0.505169	0.0010606	0.000535781
FA(22:1)	liver_24h_78w_2	NA	NA	NA	NA	NA	NA	0.0104261	NA
FA(22:1)	liver_24h_78w_3	0.775384	0.0620826	0.162533	0.0280769	0.998337	0.3064	0.000768717	0.000235535
FA(22:1)	liver_24h_78w_4	0.728122	0.0805696	0.191308	0.0339847	0.991366	0.346164	0.00261653	0.000905747
FA(22:1)	liver_24h_78w_5	0.765994	0.052536	0.18147	0.0292508	0.99883	0.301653	0.000802323	0.000242024
FA(22:1)	liver_24h_78w_6	0.450565	0.0959481	0.453487	0.068159	0.999983	0	0.00100613	0
FA(22:1)	liver_6h_12w_1	0.804048	0.0443273	0.151625	0.024494	0.999827	0.412003	0.00286098	0.00117873
FA(22:1)	liver_6h_12w_2	0.470399	0.0783419	0.451259	0.0662	0.999955	0.19225	0.00087524	0.000168264
FA(22:1)	liver_6h_12w_3	NA	NA	NA	NA	NA	NA	0.000729671	NA
FA(22:1)	liver_6h_12w_4	0.805165	0.0491929	0.145642	0.0243543	0.999966	0.849108	0.00223285	0.00189593
FA(22:1)	liver_6h_12w_5	0.820661	0.0464322	0.132907	0.0224173	0.999224	0.517517	0.00701504	0.0036304
FA(22:1)	liver_6h_12w_6	0.780027	0.0357978	0.184175	0.0274966	1	0	0.000888216	0
FA(22:1)	liver_6h_78w_1	0.797834	0.0395258	0.16264	0.0252708	0.999441	0.3935	0.0145082	0.00570897
FA(22:1)	liver_6h_78w_2	0.858676	0.0304749	0.110849	0.0176655	0.999938	0.637443	0.00291373	0.00185734
FA(22:1)	liver_6h_78w_3	0.863856	0.0365776	0.0995667	0.017018	0.999993	0.720195	0.0058907	0.00424245
FA(22:1)	liver_6h_78w_4	0.838075	0.0347946	0.12713	0.0202406	1	0	0.000491674	0
FA(22:1)	liver_6h_78w_5	0.791947	0.038806	0.169247	0.0260067	0.999829	0.291089	0.00568013	0.00165342
FA(22:1)	liver_6h_78w_6	0.831876	0.0518564	0.116268	0.0210155	0.999989	0.119562	0.00130425	0.000155939
FA(24:1)	liver_24h_12w_1	NA	NA	NA	NA	NA	NA	0	NA
FA(24:1)	liver_24h_12w_2	NA	NA	NA	NA	NA	NA	0	NA
FA(24:1)	liver_24h_12w_3	NA	NA	NA	NA	NA	NA	0	NA
FA(24:1)	liver_24h_12w_4	NA	NA	NA	NA	NA	NA	0	NA
FA(24:1)	liver_24h_12w_5	NA	NA	NA	NA	NA	NA	0	NA
FA(24:1)	liver_24h_12w_6	NA	NA	NA	NA	NA	NA	0	NA
FA(24:1)	liver_24h_78w_1	0.804991	0.0540656	0.140943	0.0243761	1	0	5.09075e-05	0
FA(24:1)	liver_24h_78w_2	0.764662	0.0760899	0.159248	0.0294172	1	0	0.000198518	0
FA(24:1)	liver_24h_78w_3	NA	NA	NA	NA	NA	NA	0	NA
FA(24:1)	liver_24h_78w_4	NA	NA	NA	NA	NA	NA	0	NA
FA(24:1)	liver_24h_78w_5	NA	NA	NA	NA	NA	NA	0	NA
FA(24:1)	liver_24h_78w_6	0.450565	0.0959481	0.453487	0.068159	1	0	7.2565e-05	0
FA(24:1)	liver_6h_12w_1	0.804048	0.0443273	0.151625	0.024494	1	0	0.000299887	0
FA(24:1)	liver_6h_12w_2	0.470399	0.0783419	0.451259	0.0662	1	0	8.44728e-05	0
FA(24:1)	liver_6h_12w_3	0.797964	0.0531123	0.148924	0.0252545	1	0	8.64843e-05	0
FA(24:1)	liver_6h_12w_4	0.805165	0.0491929	0.145642	0.0243543	1	0	6.23594e-05	0
FA(24:1)	liver_6h_12w_5	0.820661	0.0464322	0.132907	0.0224173	1	0	6.16978e-05	0
FA(24:1)	liver_6h_12w_6	0.780027	0.0357978	0.184175	0.0274966	1	0	4.36291e-05	0
FA(24:1)	liver_6h_78w_1	0.797834	0.0395258	0.16264	0.0252708	1	0	0.000242386	0
FA(24:1)	liver_6h_78w_2	NA	NA	NA	NA	NA	NA	0	NA
FA(24:1)	liver_6h_78w_3	0.863856	0.0365776	0.0995667	0.017018	1	0	0.00013604	0
FA(24:1)	liver_6h_78w_4	NA	NA	NA	NA	NA	NA	0	NA
FA(24:1)	liver_6h_78w_5	0.791947	0.038806	0.169247	0.0260067	1	0	0.000235915	0
FA(24:1)	liver_6h_78w_6	0.831876	0.0518564	0.116268	0.0210155	1	0	7.16933e-05	0
FA(14:0)	lung_24h_12w_1	0.721309	0.0581202	0.220571	0.0398129	0.998719	0.141215	0.686139	0.0968932
FA(14:0)	lung_24h_12w_2	0.726888	0.0570665	0.216045	0.0390159	0.998329	0.169986	0.561552	0.0954559
FA(14:0)	lung_24h_12w_3	0.815103	0.0462917	0.138606	0.0264139	0.994731	0.253515	0.805291	0.204153
FA(14:0)	lung_24h_12w_4	0.667051	0.0531172	0.279832	0.0475641	0.999282	0.118873	0.624649	0.074254
FA(14:0)	lung_24h_12w_5	0.510233	0.0728189	0.416948	0.0699667	0.999354	0.110334	0.639762	0.0705874
FA(14:0)	lung_24h_12w_6	0.722294	0.0745685	0.203137	0.0396722	0.999021	0.138681	0.579419	0.0803544
FA(14:0)	lung_24h_78w_1	0.449987	0.100789	0.449223	0.078541	0.999785	0.0780634	0.726233	0.0566922
FA(14:0)	lung_24h_78w_2	0.510651	0.0565679	0.432781	0.0699069	0.997229	0.150591	0.723946	0.10902
FA(14:0)	lung_24h_78w_3	0.466652	0.0965826	0.436766	0.0761733	0.999642	0.106693	0.540628	0.0576813
FA(14:0)	lung_24h_78w_4	0.769887	0.0490527	0.18106	0.0328732	0.998438	0.157439	0.628718	0.0989848
FA(14:0)	lung_24h_78w_5	0.760199	0.0581022	0.181699	0.0342573	0.99924	0.128257	0.55581	0.0712866
FA(14:0)	lung_24h_78w_6	0.525468	0.0779939	0.396538	0.0677903	0.99935	0.106863	0.635485	0.0679097
FA(14:0)	lung_6h_12w_1	0.471838	0.0607966	0.467366	0.0754518	0.999795	0.0675242	0.531486	0.0358882
FA(14:0)	lung_6h_12w_2	0.718883	0.0500968	0.23102	0.0401596	0.999796	0.0716975	0.56106	0.0402266
FA(14:0)	lung_6h_12w_3	0.557448	0.0693571	0.373195	0.0632216	0.999852	0.0546707	0.595589	0.0325613
FA(14:0)	lung_6h_12w_4	0.478957	0.0989775	0.422065	0.0743062	0.999936	0.0536238	0.554025	0.0297089
FA(14:0)	lung_6h_12w_5	0.583948	0.0611554	0.354897	0.059436	0.999867	0.0627935	0.555509	0.0348824
FA(14:0)	lung_6h_12w_6	0.581907	0.0595326	0.35856	0.0597275	0.999835	0.0637423	0.50423	0.0321408
FA(14:0)	lung_6h_78w_1	0.455272	0.0417818	0.502946	0.0710077	0.999662	0.0639542	0.649354	0.0415289
FA(14:0)	lung_6h_78w_2	0.443165	0.0894753	0.46736	0.0760914	0.99999	0.0315565	0.779777	0.024607
FA(14:0)	lung_6h_78w_3	0.48582	0.0707087	0.443472	0.0734543	0.999933	0.0463461	0.571444	0.0264842
FA(14:0)	lung_6h_78w_4	0.614775	0.069752	0.315473	0.0550321	0.999974	0.0424242	0.487981	0.0207022
FA(14:0)	lung_6h_78w_5	0.539706	0.0714684	0.388825	0.0657562	0.999849	0.0587954	0.594123	0.0349317
FA(14:0)	lung_6h_78w_6	0.757239	0.0513263	0.191435	0.0346802	0.999615	0.0819004	0.69045	0.0565481
FA(16:0)	lung_24h_12w_1	0.386963	0.105194	0.507843	0.0615196	0.997225	0.321255	0.325858	0.104684
FA(16:0)	lung_24h_12w_2	0.388125	0.10587	0.506005	0.0617493	0.996856	0.342834	0.309716	0.106181
FA(16:0)	lung_24h_12w_3	0.241139	0.10574	0.653121	0.0433599	0.99691	0.424308	0.361715	0.153479
FA(16:0)	lung_24h_12w_4	0.38716	0.0974632	0.515376	0.060578	0.998248	0.264469	0.264696	0.0700039
FA(16:0)	lung_24h_12w_5	0.386344	0.103335	0.510321	0.0612099	0.998983	0.240914	0.321787	0.077523
FA(16:0)	lung_24h_12w_6	0.413051	0.102875	0.484074	0.0644908	0.996252	0.313389	0.309622	0.0970319
FA(16:0)	lung_24h_78w_1	0.361961	0.105592	0.532447	0.0584441	0.999552	0.159808	0.353326	0.0564643
FA(16:0)	lung_24h_78w_2	0.255035	0.0948923	0.650072	0.0437409	0.998412	0.286916	0.373551	0.107178
FA(16:0)	lung_24h_78w_3	0.367155	0.107615	0.52523	0.0593463	0.999334	0.206058	0.296151	0.0610243
FA(16:0)	lung_24h_78w_4	0.312277	0.120389	0.567334	0.0540831	0.998188	0.256797	0.314865	0.0808564
FA(16:0)	lung_24h_78w_5	0.413586	0.106498	0.479916	0.0650105	0.998309	0.232345	0.336021	0.078073
FA(16:0)	lung_24h_78w_6	0.346441	0.109997	0.543561	0.0570548	0.999338	0.170853	0.275642	0.0470942
FA(16:0)	lung_6h_12w_1	0.32834	0.111811	0.559849	0.0550188	0.999866	0.133689	0.25438	0.0340077
FA(16:0)	lung_6h_12w_2	0.407023	0.0906819	0.502295	0.0622132	0.999864	0.131068	0.285057	0.037362
FA(16:0)	lung_6h_12w_3	0.323725	0.106827	0.569447	0.0538191	0.999889	0.121974	0.304004	0.0370806
FA(16:0)	lung_6h_12w_4	0.377518	0.10513	0.517352	0.060331	0.999957	0.121811	0.281984	0.0343486
FA(16:0)	lung_6h_12w_5	0.448476	0.0771613	0.474363	0.0657047	0.99988	0.125683	0.302481	0.0380167
FA(16:0)	lung_6h_12w_6	0.412935	0.0964947	0.49057	0.0636787	0.999846	0.127638	0.268794	0.0343083
FA(16:0)	lung_6h_78w_1	0.267734	0.0812929	0.650973	0.0436284	0.999857	0.144378	0.316964	0.0457625
FA(16:0)	lung_6h_78w_2	0.355567	0.0989093	0.545523	0.0568096	0.999981	0.0542275	0.385926	0.0209278
FA(16:0)	lung_6h_78w_3	0.48273	0.0608928	0.456377	0.0646588	0.999846	0.0898224	0.312241	0.0280462
FA(16:0)	lung_6h_78w_4	0.579743	0.0956686	0.324588	0.0525321	0.999919	0.0796246	0.271496	0.0216178
FA(16:0)	lung_6h_78w_5	0.388666	0.112792	0.498542	0.0626823	0.999883	0.102176	0.265853	0.0271638
FA(16:0)	lung_6h_78w_6	0.315011	0.100216	0.584773	0.0519034	0.999796	0.160449	0.300679	0.0482437
FA(16:1)	lung_24h_12w_1	0.386963	0.105194	0.507843	0.0615196	0.998888	0.230519	0.325546	0.0750448
FA(16:1)	lung_24h_12w_2	0.388125	0.10587	0.506005	0.0617493	0.99888	0.249845	0.234001	0.058464
FA(16:1)	lung_24h_12w_3	0.241139	0.10574	0.653121	0.0433599	0.999115	0.322238	0.406889	0.131115
FA(16:1)	lung_24h_12w_4	0.38716	0.0974632	0.515376	0.060578	0.999657	0.164608	0.284452	0.0468232
FA(16:1)	lung_24h_12w_5	0.386344	0.103335	0.510321	0.0612099	0.999836	0.126346	0.284072	0.0358915
FA(16:1)	lung_24h_12w_6	0.413051	0.102875	0.484074	0.0644908	0.999204	0.184971	0.278182	0.0514556
FA(16:1)	lung_24h_78w_1	0.361961	0.105592	0.532447	0.0584441	0.999858	0.0905166	0.589672	0.0533751
FA(16:1)	lung_24h_78w_2	0.255035	0.0948923	0.650072	0.0437409	0.999738	0.22037	0.452146	0.0996396
FA(16:1)	lung_24h_78w_3	0.367155	0.107615	0.52523	0.0593463	0.999797	0.122343	0.400048	0.048943
FA(16:1)	lung_24h_78w_4	0.312277	0.120389	0.567334	0.0540831	0.99952	0.180358	0.317149	0.0572003
FA(16:1)	lung_24h_78w_5	0.413586	0.106498	0.479916	0.0650105	0.999633	0.13384	0.282868	0.0378591
FA(16:1)	lung_24h_78w_6	0.346441	0.109997	0.543561	0.0570548	0.999914	0.0932573	0.342056	0.0318993
FA(16:1)	lung_6h_12w_1	0.32834	0.111811	0.559849	0.0550188	0.999962	0.0586737	0.256981	0.0150781
FA(16:1)	lung_6h_12w_2	0.407023	0.0906819	0.502295	0.0622132	0.999976	0.0453556	0.25056	0.0113643
FA(16:1)	lung_6h_12w_3	0.323725	0.106827	0.569447	0.0538191	0.999959	0.0573207	0.280457	0.016076
FA(16:1)	lung_6h_12w_4	0.377518	0.10513	0.517352	0.060331	0.999974	0.0458892	0.289225	0.0132723
FA(16:1)	lung_6h_12w_5	0.448476	0.0771613	0.474363	0.0657047	0.999933	0.057902	0.257866	0.014931
FA(16:1)	lung_6h_12w_6	0.412935	0.0964947	0.49057	0.0636787	0.999898	0.0657399	0.213501	0.0140355
FA(16:1)	lung_6h_78w_1	0.267734	0.0812929	0.650973	0.0436284	0.999921	0.104051	0.435649	0.0453295
FA(16:1)	lung_6h_78w_2	0.355567	0.0989093	0.545523	0.0568096	0.999988	0.0268882	0.449733	0.0120925
FA(16:1)	lung_6h_78w_3	0.48273	0.0608928	0.456377	0.0646588	0.999936	0.037817	0.313752	0.0118652
FA(16:1)	lung_6h_78w_4	0.579743	0.0956686	0.324588	0.0525321	0.999995	0.00967566	0.263655	0.00255103
FA(16:1)	lung_6h_78w_5	0.388666	0.112792	0.498542	0.0626823	0.999984	0.0329854	0.301794	0.00995481
FA(16:1)	lung_6h_78w_6	0.315011	0.100216	0.584773	0.0519034	0.999954	0.0765042	0.351163	0.0268655
FA(18:0)	lung_24h_12w_1	0.386963	0.105194	0.507843	0.0615196	0.999672	0.130696	0.0256011	0.00334595
FA(18:0)	lung_24h_12w_2	0.388125	0.10587	0.506005	0.0617493	0.999735	0.123935	0.0262523	0.00325359
FA(18:0)	lung_24h_12w_3	0.241139	0.10574	0.653121	0.0433599	0.999695	0.154603	0.019008	0.00293868
FA(18:0)	lung_24h_12w_4	0.38716	0.0974632	0.515376	0.060578	0.999532	0.102817	0.0207835	0.00213689
FA(18:0)	lung_24h_12w_5	0.386344	0.103335	0.510321	0.0612099	0.999742	0.0945833	0.015294	0.00144656
FA(18:0)	lung_24h_12w_6	0.413051	0.102875	0.484074	0.0644908	0.999761	0.13223	0.0297475	0.00393352
FA(18:0)	lung_24h_78w_1	0.361961	0.105592	0.532447	0.0584441	0.999782	0.102183	0.028453	0.00290741
FA(18:0)	lung_24h_78w_2	0.255035	0.0948923	0.650072	0.0437409	0.999728	0.137452	0.0303351	0.00416963
FA(18:0)	lung_24h_78w_3	0.367155	0.107615	0.52523	0.0593463	0.999823	0.130538	0.0358739	0.00468292
FA(18:0)	lung_24h_78w_4	0.312277	0.120389	0.567334	0.0540831	0.999671	0.142144	0.0322949	0.00459054
FA(18:0)	lung_24h_78w_5	0.413586	0.106498	0.479916	0.0650105	0.999543	0.12917	0.0344364	0.00444814
FA(18:0)	lung_24h_78w_6	0.346441	0.109997	0.543561	0.0570548	0.999863	0.0601488	0.0232547	0.00139874
FA(18:0)	lung_6h_12w_1	0.32834	0.111811	0.559849	0.0550188	0.999996	0.0135365	0.0210098	0.000284398
FA(18:0)	lung_6h_12w_2	0.407023	0.0906819	0.502295	0.0622132	0.999999	0.00927133	0.0265487	0.000246142
FA(18:0)	lung_6h_12w_3	0.323725	0.106827	0.569447	0.0538191	0.999998	0.0112885	0.0246195	0.000277917
FA(18:0)	lung_6h_12w_4	0.377518	0.10513	0.517352	0.060331	0.999999	0.0133172	0.0286754	0.000381877
FA(18:0)	lung_6h_12w_5	0.448476	0.0771613	0.474363	0.0657047	0.999994	0.0255924	0.0316612	0.000810285
FA(18:0)	lung_6h_12w_6	0.412935	0.0964947	0.49057	0.0636787	1	0.0100542	0.0262136	0.000263558
FA(18:0)	lung_6h_78w_1	0.267734	0.0812929	0.650973	0.0436284	1	0.0129886	0.0328708	0.000426945
FA(18:0)	lung_6h_78w_2	0.355567	0.0989093	0.545523	0.0568096	0.999999	0.00746583	0.0262729	0.000196149
FA(18:0)	lung_6h_78w_3	0.48273	0.0608928	0.456377	0.0646588	0.999999	0.0148188	0.0265783	0.000393858
FA(18:0)	lung_6h_78w_4	0.579743	0.0956686	0.324588	0.0525321	0.999902	0.023388	0.0205114	0.00047972
FA(18:0)	lung_6h_78w_5	0.388666	0.112792	0.498542	0.0626823	0.999998	0.00934819	0.0215427	0.000201386
FA(18:0)	lung_6h_78w_6	0.315011	0.100216	0.584773	0.0519034	1	0.00573616	0.0260383	0.00014936
FA(18:1)	lung_24h_12w_1	0.386963	0.105194	0.507843	0.0615196	0.999796	0.114219	0.54754	0.0625398
FA(18:1)	lung_24h_12w_2	0.388125	0.10587	0.506005	0.0617493	0.999767	0.10585	0.495238	0.0524207
FA(18:1)	lung_24h_12w_3	0.241139	0.10574	0.653121	0.0433599	0.999785	0.197212	0.530753	0.104671
FA(18:1)	lung_24h_12w_4	0.38716	0.0974632	0.515376	0.060578	0.999873	0.0854197	0.42356	0.0361804
FA(18:1)	lung_24h_12w_5	0.386344	0.103335	0.510321	0.0612099	0.999954	0.0572023	0.498197	0.028498
FA(18:1)	lung_24h_12w_6	0.413051	0.102875	0.484074	0.0644908	0.999634	0.148539	0.507327	0.0753581
FA(18:1)	lung_24h_78w_1	0.361961	0.105592	0.532447	0.0584441	0.999978	0.0358329	0.724621	0.0259653
FA(18:1)	lung_24h_78w_2	0.255035	0.0948923	0.650072	0.0437409	0.99988	0.117796	0.568042	0.0669131
FA(18:1)	lung_24h_78w_3	0.367155	0.107615	0.52523	0.0593463	0.99996	0.0514407	0.471158	0.0242367
FA(18:1)	lung_24h_78w_4	0.312277	0.120389	0.567334	0.0540831	0.999869	0.0821926	0.567298	0.0466277
FA(18:1)	lung_24h_78w_5	0.413586	0.106498	0.479916	0.0650105	0.999914	0.0583353	0.480068	0.0280049
FA(18:1)	lung_24h_78w_6	0.346441	0.109997	0.543561	0.0570548	0.999968	0.0431591	0.519003	0.0223997
FA(18:1)	lung_6h_12w_1	0.32834	0.111811	0.559849	0.0550188	0.999992	0.0161177	0.457926	0.00738074
FA(18:1)	lung_6h_12w_2	0.407023	0.0906819	0.502295	0.0622132	0.999988	0.0213856	0.486796	0.0104104
FA(18:1)	lung_6h_12w_3	0.323725	0.106827	0.569447	0.0538191	0.999988	0.0296502	0.522785	0.0155007
FA(18:1)	lung_6h_12w_4	0.377518	0.10513	0.517352	0.060331	0.999991	0.0205699	0.471028	0.00968898
FA(18:1)	lung_6h_12w_5	0.448476	0.0771613	0.474363	0.0657047	0.999987	0.018498	0.437131	0.00808606
FA(18:1)	lung_6h_12w_6	0.412935	0.0964947	0.49057	0.0636787	0.999984	0.0237322	0.40922	0.00971167
FA(18:1)	lung_6h_78w_1	0.267734	0.0812929	0.650973	0.0436284	0.999978	0.0298315	0.556347	0.0165967
FA(18:1)	lung_6h_78w_2	0.355567	0.0989093	0.545523	0.0568096	0.999998	0.00769276	0.683514	0.00525811
FA(18:1)	lung_6h_78w_3	0.48273	0.0608928	0.456377	0.0646588	0.999989	0.0092731	0.506082	0.00469295
FA(18:1)	lung_6h_78w_4	0.579743	0.0956686	0.324588	0.0525321	1	0	0.575829	0
FA(18:1)	lung_6h_78w_5	0.388666	0.112792	0.498542	0.0626823	0.999998	0.00529824	0.693612	0.00367493
FA(18:1)	lung_6h_78w_6	0.315011	0.100216	0.584773	0.0519034	0.999991	0.0163353	0.650679	0.010629
FA(20:0)	lung_24h_12w_1	0.386963	0.105194	0.507843	0.0615196	1	0	0.00101685	0
FA(20:0)	lung_24h_12w_2	0.388125	0.10587	0.506005	0.0617493	0.999913	0	0.00136063	0
FA(20:0)	lung_24h_12w_3	0.241139	0.10574	0.653121	0.0433599	1	0	0.000892303	0
FA(20:0)	lung_24h_12w_4	0.38716	0.0974632	0.515376	0.060578	1	0	0.00048782	0
FA(20:0)	lung_24h_12w_5	0.386344	0.103335	0.510321	0.0612099	1	0	0.000614106	0
FA(20:0)	lung_24h_12w_6	0.413051	0.102875	0.484074	0.0644908	0.999674	0	0.00117293	0
FA(20:0)	lung_24h_78w_1	0.361961	0.105592	0.532447	0.0584441	1	0	0.00154614	0
[truncated: 2,945 more rows]
