# Supplementary material for: Unraveling Tissue‐Specific Fatty Acid Biosynthesis and Inter‐Tissue Crosstalk in Mice through Stable‐Isotope Tracing Metabolomics
Source: Adv Sci (Weinh). 2025 May 30;12(31):e03662. doi: 10.1002/advs.202503662 (PMC12376646; doi:10.1002/advs.202503662)
Supplement: Supplementary file 7 — Supplemental Table 6 [file ADVS-12-e03662-s002.xlsx]

## Sheet: MIDsimilarity(tissue vs. serum)
Fatty acid	BAT_24h_12w_1	BAT_24h_12w_2	BAT_24h_12w_3	BAT_24h_12w_4	BAT_24h_12w_5	BAT_24h_12w_6	cortex_24h_12w_1	cortex_24h_12w_2	cortex_24h_12w_3	cortex_24h_12w_4	cortex_24h_12w_5	cortex_24h_12w_6	heart_24h_12w_1	heart_24h_12w_2	heart_24h_12w_3	heart_24h_12w_4	heart_24h_12w_5	heart_24h_12w_6	intes_24h_12w_1	intes_24h_12w_2	intes_24h_12w_3	intes_24h_12w_4	intes_24h_12w_5	intes_24h_12w_6	kidney_24h_12w_1	kidney_24h_12w_2	kidney_24h_12w_3	kidney_24h_12w_4	kidney_24h_12w_5	kidney_24h_12w_6	liver_24h_12w_1	liver_24h_12w_2	liver_24h_12w_3	liver_24h_12w_4	liver_24h_12w_5	liver_24h_12w_6	lung_24h_12w_1	lung_24h_12w_2	lung_24h_12w_3	lung_24h_12w_4	lung_24h_12w_5	lung_24h_12w_6	muscle_24h_12w_1	muscle_24h_12w_2	muscle_24h_12w_3	muscle_24h_12w_4	muscle_24h_12w_5	muscle_24h_12w_6	serum_24h_12w_1
FA(14:0)	0.967815	0.960962	0.966677	0.910197	0.928272	0.910021	0.858989	0.875223	0.88026	0.868956	0.917333	0.913226	0.975525	0.985535	0.968322	0.972492	0.926135	0.984873	0.983188	0.947239	0.937159	0.98446	0.982149	0.973628	0.930224	0.98171	0.945438	0.918859	0.908061	0.952314	0.892525	0.947674	0.92664	0.922212	0.907966	0.894663	0.935727	0.952966	0.91507	0.940594	0.912814	0.934523	0.991803	0.962289	0.958308	0.990954	0.964235	0.981224	1
FA(16:0)	0.837555	0.736376	0.763179	0.759258	0.888921	0.734462	0.816788	0.790055	0.784631	0.86472	0.890062	0.844286	0.925465	0.816589	0.816646	0.896692	0.902849	0.88455	0.840834	0.803773	0.805489	0.844438	0.90663	0.813716	0.849638	0.810409	0.777134	0.866372	0.880825	0.83037	0.854307	0.914272	0.927847	0.980355	0.965883	0.967309	0.900762	0.854726	0.763787	0.918345	0.944162	0.91223	0.798011	0.749528	0.756558	0.809395	0.870477	0.803153	1
FA(16:1)	0.764189	0.870239	0.79453	0.929902	0.921654	0.893297	0.665232	0.699642	0.68366	0.73611	0.803964	0.753332	0.786899	0.865517	0.855217	0.918034	0.954225	0.854205	0.741935	0.802085	0.778626	0.803619	0.872792	0.812107	0.793008	0.777282	0.793787	0.856837	0.928076	0.800491	0.794191	0.927866	0.89128	0.939058	0.923553	0.967167	0.784286	0.843034	0.863806	0.836965	0.908364	0.852539	0.705317	0.734677	0.736623	0.771781	0.842003	0.802548	1
FA(18:0)	0.904209	0.842959	0.8768	0.823453	0.93672	0.83863	0.907147	0.877441	0.87016	0.923027	0.946356	0.895491	0.862565	0.86574	0.841801	0.921413	0.948956	0.887731	0.855102	0.82432	0.804253	0.863447	0.910033	0.843096	0.912208	0.867759	0.88392	0.893485	0.937011	0.899404	0.87808	0.934962	0.939488	0.967474	0.979674	0.925726	0.928808	0.896915	0.893567	0.925365	0.951871	0.925247	0.859757	0.848161	0.824405	0.867639	0.911345	0.863792	1
FA(18:1)	0.870978	0.833675	0.832301	0.940833	0.954889	0.905801	0.861284	0.800156	0.788206	0.872774	0.945828	0.843784	0.953815	0.887547	0.884977	0.954065	0.980973	0.925953	0.862567	0.797105	0.811528	0.864677	0.938935	0.843812	0.911318	0.797093	0.842286	0.924574	0.972913	0.844572	0.872999	0.91506	0.945749	0.980359	0.990349	0.976415	0.904631	0.836741	0.876734	0.900231	0.966125	0.906406	0.858264	0.786938	0.790953	0.867922	0.936687	0.868681	1
FA(20:0)	0.746397	0.798284	0.789111	0.860861	0.81523	0.848186	0.743081	0.730466	0.732312	0.76141	0.812549	0.773603	0.892213	0.843112	0.826791	0.882621	0.896373	0.840877	0.745273	0.730466	0.735084	0.767143	0.812549	0.773603	0.748764	0.738618	0.758277	0.859313	0.839581	0.80897	0.743081	0.722911	0.732312	0.742604	0.790936	0.742035	0.743081	0.733896	0.732312	0.76141	0.812549	0.781036	0.745678	0.741218	0.735574	0.76141	0.812665	0.7792	1
FA(20:1)	0.69726	0.729506	0.714904	0.759861	0.735357	0.77559	0.69401	0.73768	0.715666	0.722722	0.72482	0.786207	0.844291	0.902727	0.851464	0.927974	0.848902	0.891671	0.763829	0.81847	0.827986	0.775791	0.785304	0.853118	0.717916	0.72424	0.726204	0.748958	0.745364	0.755174	0.677269	0.810515	0.765913	0.813819	0.785645	0.874122	0.698205	0.715093	0.701205	0.706894	0.7252	0.776799	0.730246	0.729452	0.727803	0.765907	0.76011	0.812747	1
FA(20:2)	0.840298	0.802355	0.775354	0.893439	0.942862	0.843626	0.881108	0.878355	0.828713	0.86407	0.929899	0.867134	0.919324	0.88604	0.871944	0.932273	0.953533	0.925843	0.85908	0.80407	0.809314	0.878445	0.943248	0.849419	0.857405	0.812016	0.786965	0.894063	0.955435	0.825505	0.883537	0.850985	0.880497	0.934815	0.965667	0.932082	0.880944	0.83115	0.798907	0.912485	0.970046	0.865082	0.83618	0.792842	0.758307	0.880361	0.934738	0.837609	1
FA(20:3)	0.940339	0.952362	0.946132	0.958178	0.957034	0.943558	0.951988	0.946277	0.928219	0.942508	0.939629	0.981733	0.953871	0.970117	0.949319	0.976837	0.973618	0.95975	0.970527	0.9682	0.992766	0.966923	0.982965	0.959031	0.971898	0.974474	0.974407	0.982968	0.975593	0.929643	0.996518	0.989463	0.995045	0.98923	0.994806	0.989416	0.972661	0.976595	0.970924	0.978387	0.979638	0.958575	0.93296	0.936672	0.933318	0.950655	0.937034	0.931035	1
FA(20:4)	0.990746	0.994957	0.996173	0.991238	0.989809	0.990946	0.995075	0.991738	0.991644	0.993763	0.998555	0.989417	0.990991	0.995994	0.996478	0.991003	0.991317	0.989932	0.994303	0.996498	0.993718	0.996124	0.999668	0.994588	0.993018	0.99868	0.996434	0.992179	0.993046	0.98945	0.998025	0.991235	0.996422	0.992851	0.994479	0.994444	0.994961	0.999846	0.997382	0.994806	0.994519	0.990313	0.990991	0.995994	0.996478	0.991294	0.991142	0.989932	1
FA(20:5)	0.952845	0.944462	0.913545	0.961217	0.966644	0.954018	0.929872	0.922942	0.92163	0.94829	0.95292	0.933038	0.925075	0.953459	0.956171	0.97555	0.974516	0.966524	0.992768	0.996851	0.992966	0.987855	0.977471	0.980411	0.959499	0.959619	0.958498	0.966692	0.970178	0.935834	0.980307	0.989366	0.984988	0.986698	0.996756	0.986691	0.970029	0.969069	0.970237	0.978631	0.977229	0.969796	0.930899	0.925357	0.925846	0.953229	0.957467	0.940746	1
FA(22:1)	0.77876	0.75658	0.746909	0.755022	0.789536	0.773286	0.760052	0.740278	0.725765	0.737174	0.778404	0.745915	0.895801	0.882774	0.858363	0.879045	0.886714	0.853892	0.853135	0.824938	0.854679	0.801049	0.848289	0.835161	0.79519	0.783534	0.779148	0.79758	0.812552	0.766918	0.760052	0.796164	0.725765	0.737174	0.778681	0.748825	0.786845	0.778234	0.730883	0.741134	0.776859	0.799014	0.777805	0.759915	0.735217	0.746714	0.789761	0.768597	1
FA(24:1)	0.793156	0.801232	0.797393	0.795916	0.826234	0.819355	0.793156	0.778246	0.771845	0.795916	0.8274	0.787153	0.842752	0.810903	0.833247	0.828755	0.86681	0.825816	0.819106	0.778246	0.813832	0.795916	0.836746	0.801941	0.77408	0.835188	0.811405	0.811902	0.86029	0.799193	NA	NA	NA	NA	NA	NA	0.825063	0.812154	0.816624	0.797534	0.851395	0.839594	0.793156	0.778246	0.773738	0.795916	0.8274	0.787153	1
	Note：
	BAT: brown adipose tissue
	WAT: white adipose tissue
	intestine: small intestine
	mid: midbrain
	cere: cerebellum
	olf: olfactory bulb
	hippo: hippocampus
[truncated: 47 more columns]

## Sheet: LE ratio(tissue vs. serum)
Fatty acid	sample	LE ratio (tissue vs. serum)
FA(14:0)	BAT_24h_12w_1	1.54972
FA(14:0)	BAT_24h_12w_2	1.30814
FA(14:0)	BAT_24h_12w_3	1.1564
FA(14:0)	BAT_24h_12w_4	3.21134
FA(14:0)	BAT_24h_12w_5	7.96213
FA(14:0)	BAT_24h_12w_6	2.82603
FA(14:0)	cortex_24h_12w_1	3.49064
FA(14:0)	cortex_24h_12w_2	1.92046
FA(14:0)	cortex_24h_12w_3	1.6148
FA(14:0)	cortex_24h_12w_4	3.70787
FA(14:0)	cortex_24h_12w_5	7.61403
FA(14:0)	cortex_24h_12w_6	1.65657
FA(14:0)	heart_24h_12w_1	1.46387
FA(14:0)	heart_24h_12w_2	1.06862
FA(14:0)	heart_24h_12w_3	1.2326
FA(14:0)	heart_24h_12w_4	1.631
FA(14:0)	heart_24h_12w_5	8.18615
FA(14:0)	heart_24h_12w_6	1.12726
FA(14:0)	intestine_24h_12w_1	0.758942
FA(14:0)	intestine_24h_12w_2	0.427115
FA(14:0)	intestine_24h_12w_3	0.340663
FA(14:0)	intestine_24h_12w_4	0.653123
FA(14:0)	intestine_24h_12w_5	2.60681
FA(14:0)	intestine_24h_12w_6	0.46457
FA(14:0)	kidney_24h_12w_1	2.38452
FA(14:0)	kidney_24h_12w_2	1.05982
FA(14:0)	kidney_24h_12w_3	1.42193
FA(14:0)	kidney_24h_12w_4	2.97919
FA(14:0)	kidney_24h_12w_5	10.1225
FA(14:0)	kidney_24h_12w_6	1.73334
FA(14:0)	liver_24h_12w_1	3.2264
FA(14:0)	liver_24h_12w_2	1.5679
FA(14:0)	liver_24h_12w_3	1.77844
FA(14:0)	liver_24h_12w_4	2.89052
FA(14:0)	liver_24h_12w_5	10.1329
FA(14:0)	liver_24h_12w_6	3.32739
FA(14:0)	lung_24h_12w_1	2.26997
FA(14:0)	lung_24h_12w_2	1.50763
FA(14:0)	lung_24h_12w_3	1.87968
FA(14:0)	lung_24h_12w_4	2.41556
FA(14:0)	lung_24h_12w_5	9.6058
FA(14:0)	lung_24h_12w_6	2.38498
FA(14:0)	muscle_24h_12w_1	0.89733
FA(14:0)	muscle_24h_12w_2	0.622473
FA(14:0)	muscle_24h_12w_3	0.572214
FA(14:0)	muscle_24h_12w_4	0.938654
FA(14:0)	muscle_24h_12w_5	4.34197
FA(14:0)	muscle_24h_12w_6	1.29915
FA(14:0)	serum_24h_12w_1	1
FA(14:0)	serum_24h_12w_2	1
FA(14:0)	serum_24h_12w_3	1
FA(14:0)	serum_24h_12w_4	1
FA(14:0)	serum_24h_12w_5	1
FA(14:0)	serum_24h_12w_6	1
FA(14:0)	spleen_24h_12w_1	1.08757
FA(14:0)	spleen_24h_12w_2	0.846756
FA(14:0)	spleen_24h_12w_3	0.979136
FA(14:0)	spleen_24h_12w_4	1.0594
FA(14:0)	spleen_24h_12w_5	4.60574
FA(14:0)	spleen_24h_12w_6	1.44485
FA(14:0)	WAT_24h_12w_1	0.783461
FA(14:0)	WAT_24h_12w_2	0.273549
FA(14:0)	WAT_24h_12w_3	0.573974
FA(14:0)	WAT_24h_12w_4	1.07432
FA(14:0)	WAT_24h_12w_5	3.99621
FA(14:0)	WAT_24h_12w_6	0.945357
FA(14:0)	cere_24h_12w_1	4.02647
FA(14:0)	cere_24h_12w_2	2.20027
FA(14:0)	cere_24h_12w_3	2.1018
FA(14:0)	cere_24h_12w_4	4.06142
FA(14:0)	cere_24h_12w_5	14.6825
FA(14:0)	cere_24h_12w_6	3.745
FA(14:0)	hippo_24h_12w_1	2.58402
FA(14:0)	hippo_24h_12w_2	2.00573
FA(14:0)	hippo_24h_12w_3	2.16415
FA(14:0)	hippo_24h_12w_4	4.8764
FA(14:0)	hippo_24h_12w_5	19.5476
FA(14:0)	hippo_24h_12w_6	3.40257
FA(14:0)	olf_24h_12w_1	2.58402
FA(14:0)	olf_24h_12w_2	1.84087
FA(14:0)	olf_24h_12w_3	2.40293
FA(14:0)	olf_24h_12w_4	4.7541
FA(14:0)	olf_24h_12w_5	17.3789
FA(14:0)	olf_24h_12w_6	4.09156
FA(14:0)	pons_24h_12w_1	4.45915
FA(14:0)	pons_24h_12w_2	2.10463
FA(14:0)	pons_24h_12w_3	2.02268
FA(14:0)	pons_24h_12w_4	3.56361
FA(14:0)	pons_24h_12w_5	17.7536
FA(14:0)	pons_24h_12w_6	3.64136
FA(14:0)	mid_24h_12w_1	4.85714
FA(14:0)	mid_24h_12w_2	2.5583
FA(14:0)	mid_24h_12w_3	2.65043
FA(14:0)	mid_24h_12w_4	5.41795
FA(14:0)	mid_24h_12w_5	18.4473
FA(14:0)	mid_24h_12w_6	4.4047
FA(16:0)	BAT_24h_12w_1	0.823104
FA(16:0)	BAT_24h_12w_2	0.906715
FA(16:0)	BAT_24h_12w_3	0.795553
FA(16:0)	BAT_24h_12w_4	1.3955
FA(16:0)	BAT_24h_12w_5	1.08956
FA(16:0)	BAT_24h_12w_6	1.17781
FA(16:0)	cortex_24h_12w_1	0.622805
FA(16:0)	cortex_24h_12w_2	0.51662
FA(16:0)	cortex_24h_12w_3	0.496483
FA(16:0)	cortex_24h_12w_4	0.707194
FA(16:0)	cortex_24h_12w_5	0.982209
FA(16:0)	cortex_24h_12w_6	0.563188
FA(16:0)	heart_24h_12w_1	0.792583
FA(16:0)	heart_24h_12w_2	0.729519
FA(16:0)	heart_24h_12w_3	0.826301
FA(16:0)	heart_24h_12w_4	0.857873
FA(16:0)	heart_24h_12w_5	1.18238
FA(16:0)	heart_24h_12w_6	0.669313
FA(16:0)	intestine_24h_12w_1	0.489203
FA(16:0)	intestine_24h_12w_2	0.506201
FA(16:0)	intestine_24h_12w_3	0.47671
FA(16:0)	intestine_24h_12w_4	0.444716
FA(16:0)	intestine_24h_12w_5	0.535222
FA(16:0)	intestine_24h_12w_6	0.398273
FA(16:0)	kidney_24h_12w_1	0.876302
FA(16:0)	kidney_24h_12w_2	0.49594
FA(16:0)	kidney_24h_12w_3	0.72996
FA(16:0)	kidney_24h_12w_4	0.916062
FA(16:0)	kidney_24h_12w_5	1.16098
FA(16:0)	kidney_24h_12w_6	0.59757
FA(16:0)	liver_24h_12w_1	1.32382
FA(16:0)	liver_24h_12w_2	0.854217
FA(16:0)	liver_24h_12w_3	1.06299
FA(16:0)	liver_24h_12w_4	1.03631
FA(16:0)	liver_24h_12w_5	1.1291
FA(16:0)	liver_24h_12w_6	1.08
FA(16:0)	lung_24h_12w_1	0.872427
FA(16:0)	lung_24h_12w_2	0.777921
FA(16:0)	lung_24h_12w_3	0.930226
FA(16:0)	lung_24h_12w_4	0.8251
FA(16:0)	lung_24h_12w_5	1.11144
FA(16:0)	lung_24h_12w_6	0.821841
FA(16:0)	muscle_24h_12w_1	0.312773
FA(16:0)	muscle_24h_12w_2	0.241079
FA(16:0)	muscle_24h_12w_3	0.298879
FA(16:0)	muscle_24h_12w_4	0.264925
FA(16:0)	muscle_24h_12w_5	0.312598
FA(16:0)	muscle_24h_12w_6	0.355788
FA(16:0)	serum_24h_12w_1	1
FA(16:0)	serum_24h_12w_2	1
FA(16:0)	serum_24h_12w_3	1
FA(16:0)	serum_24h_12w_4	1
FA(16:0)	serum_24h_12w_5	1
FA(16:0)	serum_24h_12w_6	1
FA(16:0)	spleen_24h_12w_1	0.507663
FA(16:0)	spleen_24h_12w_2	0.366907
FA(16:0)	spleen_24h_12w_3	0.541656
FA(16:0)	spleen_24h_12w_4	0.402098
FA(16:0)	spleen_24h_12w_5	0.476322
FA(16:0)	spleen_24h_12w_6	0.666385
FA(16:0)	WAT_24h_12w_1	0.320006
FA(16:0)	WAT_24h_12w_2	0.168484
FA(16:0)	WAT_24h_12w_3	0.383887
FA(16:0)	WAT_24h_12w_4	0.480551
FA(16:0)	WAT_24h_12w_5	0.259212
FA(16:0)	WAT_24h_12w_6	0.464753
FA(16:0)	cere_24h_12w_1	0.59475
FA(16:0)	cere_24h_12w_2	0.534085
FA(16:0)	cere_24h_12w_3	0.469378
FA(16:0)	cere_24h_12w_4	0.62907
FA(16:0)	cere_24h_12w_5	0.903312
FA(16:0)	cere_24h_12w_6	0.56643
FA(16:0)	hippo_24h_12w_1	0.651665
FA(16:0)	hippo_24h_12w_2	0.553036
FA(16:0)	hippo_24h_12w_3	0.549333
FA(16:0)	hippo_24h_12w_4	0.71286
FA(16:0)	hippo_24h_12w_5	1.0532
FA(16:0)	hippo_24h_12w_6	0.589484
FA(16:0)	olf_24h_12w_1	0.751445
FA(16:0)	olf_24h_12w_2	0.654954
FA(16:0)	olf_24h_12w_3	0.706057
FA(16:0)	olf_24h_12w_4	0.867225
FA(16:0)	olf_24h_12w_5	1.28309
FA(16:0)	olf_24h_12w_6	0.747083
FA(16:0)	pons_24h_12w_1	0.491236
FA(16:0)	pons_24h_12w_2	0.402568
FA(16:0)	pons_24h_12w_3	0.400491
FA(16:0)	pons_24h_12w_4	0.56534
FA(16:0)	pons_24h_12w_5	0.754235
FA(16:0)	pons_24h_12w_6	0.418994
FA(16:0)	mid_24h_12w_1	0.526984
FA(16:0)	mid_24h_12w_2	0.474572
FA(16:0)	mid_24h_12w_3	0.461978
FA(16:0)	mid_24h_12w_4	0.583359
FA(16:0)	mid_24h_12w_5	0.812577
FA(16:0)	mid_24h_12w_6	0.498555
FA(16:1)	BAT_24h_12w_1	0.386813
FA(16:1)	BAT_24h_12w_2	0.689391
FA(16:1)	BAT_24h_12w_3	0.46122
FA(16:1)	BAT_24h_12w_4	0.797482
FA(16:1)	BAT_24h_12w_5	0.623031
FA(16:1)	BAT_24h_12w_6	0.81294
FA(16:1)	cortex_24h_12w_1	0
FA(16:1)	cortex_24h_12w_2	0.0800964
FA(16:1)	cortex_24h_12w_3	0.0359764
FA(16:1)	cortex_24h_12w_4	0
FA(16:1)	cortex_24h_12w_5	0.110373
FA(16:1)	cortex_24h_12w_6	0.0830378
FA(16:1)	heart_24h_12w_1	0.461858
FA(16:1)	heart_24h_12w_2	0.641912
FA(16:1)	heart_24h_12w_3	0.647293
FA(16:1)	heart_24h_12w_4	0.767715
FA(16:1)	heart_24h_12w_5	0.787267
FA(16:1)	heart_24h_12w_6	0.522027
FA(16:1)	intestine_24h_12w_1	0.308817
FA(16:1)	intestine_24h_12w_2	0.429332
FA(16:1)	intestine_24h_12w_3	0.40766
FA(16:1)	intestine_24h_12w_4	0.318341
FA(16:1)	intestine_24h_12w_5	0.353663
FA(16:1)	intestine_24h_12w_6	0.352081
FA(16:1)	kidney_24h_12w_1	0.481314
FA(16:1)	kidney_24h_12w_2	0.33732
FA(16:1)	kidney_24h_12w_3	0.458766
FA(16:1)	kidney_24h_12w_4	0.533931
FA(16:1)	kidney_24h_12w_5	0.656325
FA(16:1)	kidney_24h_12w_6	0.302039
FA(16:1)	liver_24h_12w_1	0.908672
FA(16:1)	liver_24h_12w_2	0.969697
FA(16:1)	liver_24h_12w_3	0.926199
FA(16:1)	liver_24h_12w_4	0.82855
FA(16:1)	liver_24h_12w_5	0.632924
FA(16:1)	liver_24h_12w_6	0.923341
FA(16:1)	lung_24h_12w_1	0.457192
FA(16:1)	lung_24h_12w_2	0.57568
FA(16:1)	lung_24h_12w_3	0.671516
FA(16:1)	lung_24h_12w_4	0.456635
FA(16:1)	lung_24h_12w_5	0.557542
FA(16:1)	lung_24h_12w_6	0.515619
FA(16:1)	muscle_24h_12w_1	0.169767
FA(16:1)	muscle_24h_12w_2	0.164771
FA(16:1)	muscle_24h_12w_3	0.255088
FA(16:1)	muscle_24h_12w_4	0.175145
FA(16:1)	muscle_24h_12w_5	0.16787
FA(16:1)	muscle_24h_12w_6	0.311007
FA(16:1)	serum_24h_12w_1	1
FA(16:1)	serum_24h_12w_2	1
FA(16:1)	serum_24h_12w_3	1
FA(16:1)	serum_24h_12w_4	1
FA(16:1)	serum_24h_12w_5	1
FA(16:1)	serum_24h_12w_6	1
FA(16:1)	spleen_24h_12w_1	0.29774
FA(16:1)	spleen_24h_12w_2	0.329851
FA(16:1)	spleen_24h_12w_3	0.383949
FA(16:1)	spleen_24h_12w_4	0.258302
FA(16:1)	spleen_24h_12w_5	0.224662
FA(16:1)	spleen_24h_12w_6	0.518291
FA(16:1)	WAT_24h_12w_1	0.160236
FA(16:1)	WAT_24h_12w_2	0.0971451
FA(16:1)	WAT_24h_12w_3	0.302783
FA(16:1)	WAT_24h_12w_4	0.280507
FA(16:1)	WAT_24h_12w_5	0.144364
FA(16:1)	WAT_24h_12w_6	0.269259
FA(16:1)	cere_24h_12w_1	0.228841
FA(16:1)	cere_24h_12w_2	0.277275
FA(16:1)	cere_24h_12w_3	0.250653
FA(16:1)	cere_24h_12w_4	0.253462
FA(16:1)	cere_24h_12w_5	0.358776
FA(16:1)	cere_24h_12w_6	0.333615
FA(16:1)	hippo_24h_12w_1	0.0259953
FA(16:1)	hippo_24h_12w_2	0
FA(16:1)	hippo_24h_12w_3	0.0452588
FA(16:1)	hippo_24h_12w_4	0.0754568
FA(16:1)	hippo_24h_12w_5	0.0416631
FA(16:1)	hippo_24h_12w_6	0.0995973
FA(16:1)	olf_24h_12w_1	0.391209
FA(16:1)	olf_24h_12w_2	0.406023
FA(16:1)	olf_24h_12w_3	0.41344
FA(16:1)	olf_24h_12w_4	0.456912
FA(16:1)	olf_24h_12w_5	0.716776
FA(16:1)	olf_24h_12w_6	0.528757
FA(16:1)	pons_24h_12w_1	0.221583
FA(16:1)	pons_24h_12w_2	0.282129
FA(16:1)	pons_24h_12w_3	0.267672
FA(16:1)	pons_24h_12w_4	0.236289
FA(16:1)	pons_24h_12w_5	0.425522
FA(16:1)	pons_24h_12w_6	0.331656
FA(16:1)	mid_24h_12w_1	0.246948
FA(16:1)	mid_24h_12w_2	0.311059
FA(16:1)	mid_24h_12w_3	0.267892
FA(16:1)	mid_24h_12w_4	0.29724
FA(16:1)	mid_24h_12w_5	0.398017
FA(16:1)	mid_24h_12w_6	0.293548
FA(18:0)	BAT_24h_12w_1	1.07866
FA(18:0)	BAT_24h_12w_2	1.0707
FA(18:0)	BAT_24h_12w_3	0.836141
FA(18:0)	BAT_24h_12w_4	2.05465
FA(18:0)	BAT_24h_12w_5	1.22913
FA(18:0)	BAT_24h_12w_6	1.45
FA(18:0)	cortex_24h_12w_1	0.461572
FA(18:0)	cortex_24h_12w_2	0.375162
FA(18:0)	cortex_24h_12w_3	0.401976
FA(18:0)	cortex_24h_12w_4	0.493784
FA(18:0)	cortex_24h_12w_5	0.833228
FA(18:0)	cortex_24h_12w_6	0.395065
FA(18:0)	heart_24h_12w_1	0.159926
FA(18:0)	heart_24h_12w_2	0.306254
FA(18:0)	heart_24h_12w_3	0.24564
FA(18:0)	heart_24h_12w_4	0.482276
FA(18:0)	heart_24h_12w_5	0.520174
FA(18:0)	heart_24h_12w_6	0.344467
FA(18:0)	intestine_24h_12w_1	0.106582
FA(18:0)	intestine_24h_12w_2	0.0466205
FA(18:0)	intestine_24h_12w_3	0.0230192
FA(18:0)	intestine_24h_12w_4	0.0399875
FA(18:0)	intestine_24h_12w_5	0.0953116
FA(18:0)	intestine_24h_12w_6	0.0353395
FA(18:0)	kidney_24h_12w_1	0.497975
FA(18:0)	kidney_24h_12w_2	0.318281
FA(18:0)	kidney_24h_12w_3	0.472856
FA(18:0)	kidney_24h_12w_4	0.276339
FA(18:0)	kidney_24h_12w_5	1.50503
FA(18:0)	kidney_24h_12w_6	0.463686
FA(18:0)	liver_24h_12w_1	0.776552
FA(18:0)	liver_24h_12w_2	0.7651
FA(18:0)	liver_24h_12w_3	0.939651
FA(18:0)	liver_24h_12w_4	1.00453
FA(18:0)	liver_24h_12w_5	1.14829
FA(18:0)	liver_24h_12w_6	1.38006
FA(18:0)	lung_24h_12w_1	0.608866
FA(18:0)	lung_24h_12w_2	0.490422
FA(18:0)	lung_24h_12w_3	0.592585
FA(18:0)	lung_24h_12w_4	0.563891
FA(18:0)	lung_24h_12w_5	0.723226
FA(18:0)	lung_24h_12w_6	0.583536
FA(18:0)	muscle_24h_12w_1	0.139967
FA(18:0)	muscle_24h_12w_2	0.199162
FA(18:0)	muscle_24h_12w_3	0.145022
FA(18:0)	muscle_24h_12w_4	0.0739538
FA(18:0)	muscle_24h_12w_5	0.109796
FA(18:0)	muscle_24h_12w_6	0.182645
FA(18:0)	serum_24h_12w_1	1
FA(18:0)	serum_24h_12w_2	1
FA(18:0)	serum_24h_12w_3	1
FA(18:0)	serum_24h_12w_4	1
FA(18:0)	serum_24h_12w_5	1
FA(18:0)	serum_24h_12w_6	1
FA(18:0)	spleen_24h_12w_1	0.51066
FA(18:0)	spleen_24h_12w_2	0.386815
FA(18:0)	spleen_24h_12w_3	0.365049
FA(18:0)	spleen_24h_12w_4	0.485888
FA(18:0)	spleen_24h_12w_5	0.447053
FA(18:0)	spleen_24h_12w_6	0.659526
FA(18:0)	WAT_24h_12w_1	0.180863
FA(18:0)	WAT_24h_12w_2	0.0319013
FA(18:0)	WAT_24h_12w_3	0.196961
FA(18:0)	WAT_24h_12w_4	0.150673
FA(18:0)	WAT_24h_12w_5	0.256265
FA(18:0)	WAT_24h_12w_6	0.457553
FA(18:0)	cere_24h_12w_1	0.484193
FA(18:0)	cere_24h_12w_2	0.421051
FA(18:0)	cere_24h_12w_3	0.378136
FA(18:0)	cere_24h_12w_4	0.466363
FA(18:0)	cere_24h_12w_5	0.74243
FA(18:0)	cere_24h_12w_6	0.412511
FA(18:0)	hippo_24h_12w_1	0.472568
FA(18:0)	hippo_24h_12w_2	0.402438
FA(18:0)	hippo_24h_12w_3	0.360704
FA(18:0)	hippo_24h_12w_4	0.4318
FA(18:0)	hippo_24h_12w_5	0.705326
FA(18:0)	hippo_24h_12w_6	0.410277
FA(18:0)	olf_24h_12w_1	0.545844
FA(18:0)	olf_24h_12w_2	0.49866
FA(18:0)	olf_24h_12w_3	0.437281
FA(18:0)	olf_24h_12w_4	0.61568
FA(18:0)	olf_24h_12w_5	0.910261
FA(18:0)	olf_24h_12w_6	0.473327
FA(18:0)	pons_24h_12w_1	0.379164
FA(18:0)	pons_24h_12w_2	0.345724
FA(18:0)	pons_24h_12w_3	0.312069
FA(18:0)	pons_24h_12w_4	0.472223
FA(18:0)	pons_24h_12w_5	0.695431
FA(18:0)	pons_24h_12w_6	0.329399
FA(18:0)	mid_24h_12w_1	0.4543
FA(18:0)	mid_24h_12w_2	0.405289
FA(18:0)	mid_24h_12w_3	0.345615
FA(18:0)	mid_24h_12w_4	0.432475
FA(18:0)	mid_24h_12w_5	0.575508
FA(18:0)	mid_24h_12w_6	0.348346
FA(18:1)	BAT_24h_12w_1	0.293474
FA(18:1)	BAT_24h_12w_2	0.321583
FA(18:1)	BAT_24h_12w_3	0.37019
FA(18:1)	BAT_24h_12w_4	0.817642
FA(18:1)	BAT_24h_12w_5	0.462277
FA(18:1)	BAT_24h_12w_6	0.603052
FA(18:1)	cortex_24h_12w_1	0.231835
FA(18:1)	cortex_24h_12w_2	0.150719
FA(18:1)	cortex_24h_12w_3	0.160093
FA(18:1)	cortex_24h_12w_4	0.230696
FA(18:1)	cortex_24h_12w_5	0.4329
FA(18:1)	cortex_24h_12w_6	0.222113
FA(18:1)	heart_24h_12w_1	0.953144
FA(18:1)	heart_24h_12w_2	0.586994
FA(18:1)	heart_24h_12w_3	0.593734
FA(18:1)	heart_24h_12w_4	0.795364
FA(18:1)	heart_24h_12w_5	0.887173
FA(18:1)	heart_24h_12w_6	0.661948
FA(18:1)	intestine_24h_12w_1	0.240071
FA(18:1)	intestine_24h_12w_2	0.13445
FA(18:1)	intestine_24h_12w_3	0.274058
FA(18:1)	intestine_24h_12w_4	0.174075
FA(18:1)	intestine_24h_12w_5	0.259742
FA(18:1)	intestine_24h_12w_6	0.212837
FA(18:1)	kidney_24h_12w_1	0.544641
FA(18:1)	kidney_24h_12w_2	0.134389
FA(18:1)	kidney_24h_12w_3	0.417012
FA(18:1)	kidney_24h_12w_4	0.571764
FA(18:1)	kidney_24h_12w_5	0.721538
FA(18:1)	kidney_24h_12w_6	0.217371
FA(18:1)	liver_24h_12w_1	1.68882
FA(18:1)	liver_24h_12w_2	0.68452
FA(18:1)	liver_24h_12w_3	1.08729
FA(18:1)	liver_24h_12w_4	1.06179
FA(18:1)	liver_24h_12w_5	0.925478
FA(18:1)	liver_24h_12w_6	1.06676
FA(18:1)	lung_24h_12w_1	0.497182
FA(18:1)	lung_24h_12w_2	0.336532
FA(18:1)	lung_24h_12w_3	0.591942
FA(18:1)	lung_24h_12w_4	0.415121
FA(18:1)	lung_24h_12w_5	0.600906
FA(18:1)	lung_24h_12w_6	0.560872
FA(18:1)	muscle_24h_12w_1	0.21235
FA(18:1)	muscle_24h_12w_2	0.0793342
FA(18:1)	muscle_24h_12w_3	0.173864
FA(18:1)	muscle_24h_12w_4	0.196895
FA(18:1)	muscle_24h_12w_5	0.230642
FA(18:1)	muscle_24h_12w_6	0.35712
FA(18:1)	serum_24h_12w_1	1
FA(18:1)	serum_24h_12w_2	1
FA(18:1)	serum_24h_12w_3	1
FA(18:1)	serum_24h_12w_4	1
FA(18:1)	serum_24h_12w_5	1
FA(18:1)	serum_24h_12w_6	1
FA(18:1)	spleen_24h_12w_1	0.261265
FA(18:1)	spleen_24h_12w_2	0.0748058
FA(18:1)	spleen_24h_12w_3	0.298341
FA(18:1)	spleen_24h_12w_4	0.165255
FA(18:1)	spleen_24h_12w_5	0.187455
FA(18:1)	spleen_24h_12w_6	0.442533
FA(18:1)	WAT_24h_12w_1	0.0886867
FA(18:1)	WAT_24h_12w_2	0.0105694
FA(18:1)	WAT_24h_12w_3	0.125026
FA(18:1)	WAT_24h_12w_4	0.119793
FA(18:1)	WAT_24h_12w_5	0.0803037
FA(18:1)	WAT_24h_12w_6	0.0941233
FA(18:1)	cere_24h_12w_1	0.19258
FA(18:1)	cere_24h_12w_2	0.160613
FA(18:1)	cere_24h_12w_3	0.128752
FA(18:1)	cere_24h_12w_4	0.196856
FA(18:1)	cere_24h_12w_5	0.373495
FA(18:1)	cere_24h_12w_6	0.17898
FA(18:1)	hippo_24h_12w_1	0.208376
FA(18:1)	hippo_24h_12w_2	0.151979
FA(18:1)	hippo_24h_12w_3	0.155372
FA(18:1)	hippo_24h_12w_4	0.188116
FA(18:1)	hippo_24h_12w_5	0.388336
FA(18:1)	hippo_24h_12w_6	0.171838
FA(18:1)	olf_24h_12w_1	0.418905
FA(18:1)	olf_24h_12w_2	0.274324
FA(18:1)	olf_24h_12w_3	0.277103
FA(18:1)	olf_24h_12w_4	0.366969
FA(18:1)	olf_24h_12w_5	0.761266
FA(18:1)	olf_24h_12w_6	0.348719
FA(18:1)	pons_24h_12w_1	0.126917
FA(18:1)	pons_24h_12w_2	0.105078
FA(18:1)	pons_24h_12w_3	0.0946096
FA(18:1)	pons_24h_12w_4	0.213081
FA(18:1)	pons_24h_12w_5	0.299544
FA(18:1)	pons_24h_12w_6	0.135551
FA(18:1)	mid_24h_12w_1	0.142708
FA(18:1)	mid_24h_12w_2	0.105003
FA(18:1)	mid_24h_12w_3	0.0953403
FA(18:1)	mid_24h_12w_4	0.140522
FA(18:1)	mid_24h_12w_5	0.301032
FA(18:1)	mid_24h_12w_6	0.117426
FA(20:0)	BAT_24h_12w_1	0.0522762
FA(20:0)	BAT_24h_12w_2	0.315192
FA(20:0)	BAT_24h_12w_3	0.268889
FA(20:0)	BAT_24h_12w_4	0.510996
FA(20:0)	BAT_24h_12w_5	0.0175403
FA(20:0)	BAT_24h_12w_6	0.411323
FA(20:0)	cortex_24h_12w_1	0
FA(20:0)	cortex_24h_12w_2	0
FA(20:0)	cortex_24h_12w_3	0
FA(20:0)	cortex_24h_12w_4	0
FA(20:0)	cortex_24h_12w_5	0
FA(20:0)	cortex_24h_12w_6	0
FA(20:0)	heart_24h_12w_1	0.694316
FA(20:0)	heart_24h_12w_2	0.495697
FA(20:0)	heart_24h_12w_3	0.446833
FA(20:0)	heart_24h_12w_4	0.575591
FA(20:0)	heart_24h_12w_5	0.498877
FA(20:0)	heart_24h_12w_6	0.35338
FA(20:0)	intestine_24h_12w_1	0.0114469
FA(20:0)	intestine_24h_12w_2	0
FA(20:0)	intestine_24h_12w_3	0.0140838
FA(20:0)	intestine_24h_12w_4	0.0313213
FA(20:0)	intestine_24h_12w_5	0
FA(20:0)	intestine_24h_12w_6	0
FA(20:0)	kidney_24h_12w_1	0.029542
FA(20:0)	kidney_24h_12w_2	0.0409485
FA(20:0)	kidney_24h_12w_3	0.127914
FA(20:0)	kidney_24h_12w_4	0.646551
FA(20:0)	kidney_24h_12w_5	0.171762
FA(20:0)	kidney_24h_12w_6	0.193104
FA(20:0)	liver_24h_12w_1	0
FA(20:0)	liver_24h_12w_2	0.111993
FA(20:0)	liver_24h_12w_3	0
FA(20:0)	liver_24h_12w_4	0.450047
FA(20:0)	liver_24h_12w_5	0.51876
FA(20:0)	liver_24h_12w_6	0.677572
FA(20:0)	lung_24h_12w_1	0
FA(20:0)	lung_24h_12w_2	0.0173435
FA(20:0)	lung_24h_12w_3	0
FA(20:0)	lung_24h_12w_4	0
FA(20:0)	lung_24h_12w_5	0
FA(20:0)	lung_24h_12w_6	0.0420363
FA(20:0)	muscle_24h_12w_1	0.0135571
FA(20:0)	muscle_24h_12w_2	0.0538179
FA(20:0)	muscle_24h_12w_3	0.0165645
FA(20:0)	muscle_24h_12w_4	0
FA(20:0)	muscle_24h_12w_5	0.000761161
FA(20:0)	muscle_24h_12w_6	0.0317234
FA(20:0)	serum_24h_12w_1	1
FA(20:0)	serum_24h_12w_2	1
FA(20:0)	serum_24h_12w_3	1
FA(20:0)	serum_24h_12w_4	1
FA(20:0)	serum_24h_12w_5	1
FA(20:0)	serum_24h_12w_6	1
FA(20:0)	spleen_24h_12w_1	0
FA(20:0)	spleen_24h_12w_2	0
FA(20:0)	spleen_24h_12w_3	0
FA(20:0)	spleen_24h_12w_4	0
FA(20:0)	spleen_24h_12w_5	0
FA(20:0)	spleen_24h_12w_6	NA
FA(20:0)	WAT_24h_12w_1	0.00311223
FA(20:0)	WAT_24h_12w_2	0
FA(20:0)	WAT_24h_12w_3	0
FA(20:0)	WAT_24h_12w_4	0
FA(20:0)	WAT_24h_12w_5	0.00760327
FA(20:0)	WAT_24h_12w_6	0.0147282
FA(20:0)	cere_24h_12w_1	0.197676
FA(20:0)	cere_24h_12w_2	0.175451
FA(20:0)	cere_24h_12w_3	0.0432368
FA(20:0)	cere_24h_12w_4	0.133287
FA(20:0)	cere_24h_12w_5	0.0383181
FA(20:0)	cere_24h_12w_6	0
FA(20:0)	hippo_24h_12w_1	NA
FA(20:0)	hippo_24h_12w_2	NA
FA(20:0)	hippo_24h_12w_3	NA
FA(20:0)	hippo_24h_12w_4	NA
FA(20:0)	hippo_24h_12w_5	NA
FA(20:0)	hippo_24h_12w_6	NA
FA(20:0)	olf_24h_12w_1	0.046962
FA(20:0)	olf_24h_12w_2	0
FA(20:0)	olf_24h_12w_3	0.0446846
FA(20:0)	olf_24h_12w_4	0.147695
FA(20:0)	olf_24h_12w_5	0
FA(20:0)	olf_24h_12w_6	0
FA(20:0)	pons_24h_12w_1	NA
FA(20:0)	pons_24h_12w_2	NA
FA(20:0)	pons_24h_12w_3	NA
FA(20:0)	pons_24h_12w_4	NA
FA(20:0)	pons_24h_12w_5	NA
FA(20:0)	pons_24h_12w_6	NA
FA(20:0)	mid_24h_12w_1	0
FA(20:0)	mid_24h_12w_2	0.00901702
FA(20:0)	mid_24h_12w_3	0.0780745
FA(20:0)	mid_24h_12w_4	0
FA(20:0)	mid_24h_12w_5	0
FA(20:0)	mid_24h_12w_6	0
FA(20:1)	BAT_24h_12w_1	0.0629941
FA(20:1)	BAT_24h_12w_2	0.14304
FA(20:1)	BAT_24h_12w_3	0.137263
FA(20:1)	BAT_24h_12w_4	0.249142
FA(20:1)	BAT_24h_12w_5	0.0502632
FA(20:1)	BAT_24h_12w_6	0.156291
FA(20:1)	cortex_24h_12w_1	0.197474
FA(20:1)	cortex_24h_12w_2	0.205117
FA(20:1)	cortex_24h_12w_3	0.203361
FA(20:1)	cortex_24h_12w_4	0.190117
FA(20:1)	cortex_24h_12w_5	0.215535
FA(20:1)	cortex_24h_12w_6	0.207064
FA(20:1)	heart_24h_12w_1	0.635473
FA(20:1)	heart_24h_12w_2	0.751644
FA(20:1)	heart_24h_12w_3	0.622601
FA(20:1)	heart_24h_12w_4	0.819608
FA(20:1)	heart_24h_12w_5	0.56478
FA(20:1)	heart_24h_12w_6	0.671203
FA(20:1)	intestine_24h_12w_1	0.332735
FA(20:1)	intestine_24h_12w_2	0.487401
FA(20:1)	intestine_24h_12w_3	0.550554
FA(20:1)	intestine_24h_12w_4	0.313347
FA(20:1)	intestine_24h_12w_5	0.289309
FA(20:1)	intestine_24h_12w_6	0.530158
FA(20:1)	kidney_24h_12w_1	0.152046
FA(20:1)	kidney_24h_12w_2	0.120002
FA(20:1)	kidney_24h_12w_3	0.184348
FA(20:1)	kidney_24h_12w_4	0.203624
FA(20:1)	kidney_24h_12w_5	0.0984451
FA(20:1)	kidney_24h_12w_6	0.05465
FA(20:1)	liver_24h_12w_1	0.680195
FA(20:1)	liver_24h_12w_2	0.483157
FA(20:1)	liver_24h_12w_3	0.785143
FA(20:1)	liver_24h_12w_4	0.598948
FA(20:1)	liver_24h_12w_5	0.319333
FA(20:1)	liver_24h_12w_6	0.870485
FA(20:1)	lung_24h_12w_1	0.0671824
FA(20:1)	lung_24h_12w_2	0.0791859
FA(20:1)	lung_24h_12w_3	0.0781402
FA(20:1)	lung_24h_12w_4	0.0410692
FA(20:1)	lung_24h_12w_5	0
FA(20:1)	lung_24h_12w_6	0.162142
FA(20:1)	muscle_24h_12w_1	0.202801
FA(20:1)	muscle_24h_12w_2	0.142806
FA(20:1)	muscle_24h_12w_3	0.190894
FA(20:1)	muscle_24h_12w_4	0.274451
FA(20:1)	muscle_24h_12w_5	0.168035
FA(20:1)	muscle_24h_12w_6	0.328177
FA(20:1)	serum_24h_12w_1	1
FA(20:1)	serum_24h_12w_2	1
FA(20:1)	serum_24h_12w_3	1
FA(20:1)	serum_24h_12w_4	1
FA(20:1)	serum_24h_12w_5	1
FA(20:1)	serum_24h_12w_6	1
FA(20:1)	spleen_24h_12w_1	0.246251
FA(20:1)	spleen_24h_12w_2	0.0716262
FA(20:1)	spleen_24h_12w_3	0.259119
FA(20:1)	spleen_24h_12w_4	0.198372
FA(20:1)	spleen_24h_12w_5	0.0628729
FA(20:1)	spleen_24h_12w_6	0.198999
FA(20:1)	WAT_24h_12w_1	0.0413477
FA(20:1)	WAT_24h_12w_2	0.0424192
FA(20:1)	WAT_24h_12w_3	0.103357
FA(20:1)	WAT_24h_12w_4	0.0977753
FA(20:1)	WAT_24h_12w_5	0.0337945
FA(20:1)	WAT_24h_12w_6	0.0843868
FA(20:1)	cere_24h_12w_1	0.368149
FA(20:1)	cere_24h_12w_2	0.368258
FA(20:1)	cere_24h_12w_3	0.362176
FA(20:1)	cere_24h_12w_4	0.298957
FA(20:1)	cere_24h_12w_5	0.342596
FA(20:1)	cere_24h_12w_6	0.369166
FA(20:1)	hippo_24h_12w_1	0.21788
FA(20:1)	hippo_24h_12w_2	0.298991
FA(20:1)	hippo_24h_12w_3	0.252446
FA(20:1)	hippo_24h_12w_4	2.37591
FA(20:1)	hippo_24h_12w_5	0.22018
FA(20:1)	hippo_24h_12w_6	0.24616
FA(20:1)	olf_24h_12w_1	0.364581
FA(20:1)	olf_24h_12w_2	0.337493
FA(20:1)	olf_24h_12w_3	0.366378
FA(20:1)	olf_24h_12w_4	0.253063
FA(20:1)	olf_24h_12w_5	0.280038
FA(20:1)	olf_24h_12w_6	0.304373
FA(20:1)	pons_24h_12w_1	0.116798
FA(20:1)	pons_24h_12w_2	0.145795
FA(20:1)	pons_24h_12w_3	0.137854
FA(20:1)	pons_24h_12w_4	0.206015
FA(20:1)	pons_24h_12w_5	0.141044
FA(20:1)	pons_24h_12w_6	0.133996
FA(20:1)	mid_24h_12w_1	0.168206
FA(20:1)	mid_24h_12w_2	0.163618
FA(20:1)	mid_24h_12w_3	0.171472
FA(20:1)	mid_24h_12w_4	0.151717
FA(20:1)	mid_24h_12w_5	0.14671
FA(20:1)	mid_24h_12w_6	0.185972
FA(20:2)	BAT_24h_12w_1	0.0990212
FA(20:2)	BAT_24h_12w_2	0.0952272
FA(20:2)	BAT_24h_12w_3	0.114236
FA(20:2)	BAT_24h_12w_4	0.217087
FA(20:2)	BAT_24h_12w_5	0.237848
FA(20:2)	BAT_24h_12w_6	0.205081
FA(20:2)	cortex_24h_12w_1	0.601941
FA(20:2)	cortex_24h_12w_2	0.570027
FA(20:2)	cortex_24h_12w_3	0.483374
FA(20:2)	cortex_24h_12w_4	0.323112
FA(20:2)	cortex_24h_12w_5	0
FA(20:2)	cortex_24h_12w_6	0.342897
FA(20:2)	heart_24h_12w_1	1.25873
FA(20:2)	heart_24h_12w_2	0.782627
FA(20:2)	heart_24h_12w_3	0.708003
FA(20:2)	heart_24h_12w_4	1.02879
FA(20:2)	heart_24h_12w_5	1.03295
FA(20:2)	heart_24h_12w_6	0.784039
FA(20:2)	intestine_24h_12w_1	0.26325
FA(20:2)	intestine_24h_12w_2	0.116398
FA(20:2)	intestine_24h_12w_3	0.332778
FA(20:2)	intestine_24h_12w_4	0.124906
FA(20:2)	intestine_24h_12w_5	0.283203
FA(20:2)	intestine_24h_12w_6	0.261984
FA(20:2)	kidney_24h_12w_1	0.211585
FA(20:2)	kidney_24h_12w_2	0.149755
FA(20:2)	kidney_24h_12w_3	0.172411
FA(20:2)	kidney_24h_12w_4	0.222209
FA(20:2)	kidney_24h_12w_5	0.381258
FA(20:2)	kidney_24h_12w_6	0.0934931
FA(20:2)	liver_24h_12w_1	0.866654
FA(20:2)	liver_24h_12w_2	0.415143
FA(20:2)	liver_24h_12w_3	0.627375
FA(20:2)	liver_24h_12w_4	0.542276
FA(20:2)	liver_24h_12w_5	0.701677
FA(20:2)	liver_24h_12w_6	0.704229
FA(20:2)	lung_24h_12w_1	0.399204
FA(20:2)	lung_24h_12w_2	0.249012
FA(20:2)	lung_24h_12w_3	0.230482
FA(20:2)	lung_24h_12w_4	0.370435
FA(20:2)	lung_24h_12w_5	0.626042
FA(20:2)	lung_24h_12w_6	0.331161
FA(20:2)	muscle_24h_12w_1	0.0712345
FA(20:2)	muscle_24h_12w_2	0.0341078
FA(20:2)	muscle_24h_12w_3	0.0255994
FA(20:2)	muscle_24h_12w_4	0.107938
FA(20:2)	muscle_24h_12w_5	0.274682
FA(20:2)	muscle_24h_12w_6	0.168567
FA(20:2)	serum_24h_12w_1	1
FA(20:2)	serum_24h_12w_2	1
FA(20:2)	serum_24h_12w_3	1
FA(20:2)	serum_24h_12w_4	1
FA(20:2)	serum_24h_12w_5	1
FA(20:2)	serum_24h_12w_6	1
FA(20:2)	spleen_24h_12w_1	0.313916
FA(20:2)	spleen_24h_12w_2	0.0549934
FA(20:2)	spleen_24h_12w_3	0.227469
FA(20:2)	spleen_24h_12w_4	0.292586
FA(20:2)	spleen_24h_12w_5	0.274792
FA(20:2)	spleen_24h_12w_6	0.506745
FA(20:2)	WAT_24h_12w_1	0.103188
FA(20:2)	WAT_24h_12w_2	0.00301303
FA(20:2)	WAT_24h_12w_3	0.0124023
FA(20:2)	WAT_24h_12w_4	0.0269676
FA(20:2)	WAT_24h_12w_5	0.0107449
FA(20:2)	WAT_24h_12w_6	0.0461337
FA(20:2)	cere_24h_12w_1	0.797983
FA(20:2)	cere_24h_12w_2	0.598218
FA(20:2)	cere_24h_12w_3	0.510766
FA(20:2)	cere_24h_12w_4	0.883434
FA(20:2)	cere_24h_12w_5	1.77935
FA(20:2)	cere_24h_12w_6	0.572666
FA(20:2)	hippo_24h_12w_1	0
FA(20:2)	hippo_24h_12w_2	0
FA(20:2)	hippo_24h_12w_3	0.194296
FA(20:2)	hippo_24h_12w_4	0
FA(20:2)	hippo_24h_12w_5	0
FA(20:2)	hippo_24h_12w_6	0
FA(20:2)	olf_24h_12w_1	1.15659
FA(20:2)	olf_24h_12w_2	0.811544
FA(20:2)	olf_24h_12w_3	0.725485
FA(20:2)	olf_24h_12w_4	0.982518
FA(20:2)	olf_24h_12w_5	2.19965
FA(20:2)	olf_24h_12w_6	0.758679
FA(20:2)	pons_24h_12w_1	0.0218208
FA(20:2)	pons_24h_12w_2	0.302822
FA(20:2)	pons_24h_12w_3	0.272827
FA(20:2)	pons_24h_12w_4	0.759328
FA(20:2)	pons_24h_12w_5	1.01706
FA(20:2)	pons_24h_12w_6	0.222948
FA(20:2)	mid_24h_12w_1	0.54018
FA(20:2)	mid_24h_12w_2	0.440923
FA(20:2)	mid_24h_12w_3	0.348501
FA(20:2)	mid_24h_12w_4	0.609039
FA(20:2)	mid_24h_12w_5	0.98627
FA(20:2)	mid_24h_12w_6	0.384133
FA(20:3)	BAT_24h_12w_1	0.209031
FA(20:3)	BAT_24h_12w_2	0.342863
FA(20:3)	BAT_24h_12w_3	0.246447
FA(20:3)	BAT_24h_12w_4	0.265238
FA(20:3)	BAT_24h_12w_5	0.318397
FA(20:3)	BAT_24h_12w_6	0.341894
FA(20:3)	cortex_24h_12w_1	1.63221
FA(20:3)	cortex_24h_12w_2	1.60407
FA(20:3)	cortex_24h_12w_3	2.02352
FA(20:3)	cortex_24h_12w_4	1.5501
FA(20:3)	cortex_24h_12w_5	1.97546
FA(20:3)	cortex_24h_12w_6	1.18975
FA(20:3)	heart_24h_12w_1	0.393781
FA(20:3)	heart_24h_12w_2	0.595331
FA(20:3)	heart_24h_12w_3	0.301533
FA(20:3)	heart_24h_12w_4	0.600826
FA(20:3)	heart_24h_12w_5	0.612021
FA(20:3)	heart_24h_12w_6	0.538612
FA(20:3)	intestine_24h_12w_1	0.619317
FA(20:3)	intestine_24h_12w_2	0.568517
FA(20:3)	intestine_24h_12w_3	0.903554
FA(20:3)	intestine_24h_12w_4	0.424146
FA(20:3)	intestine_24h_12w_5	0.74825
FA(20:3)	intestine_24h_12w_6	0.544847
FA(20:3)	kidney_24h_12w_1	0.637535
FA(20:3)	kidney_24h_12w_2	0.656375
FA(20:3)	kidney_24h_12w_3	0.652374
FA(20:3)	kidney_24h_12w_4	0.725283
FA(20:3)	kidney_24h_12w_5	0.620185
FA(20:3)	kidney_24h_12w_6	0.173245
FA(20:3)	liver_24h_12w_1	1.04381
FA(20:3)	liver_24h_12w_2	0.873163
FA(20:3)	liver_24h_12w_3	0.949895
FA(20:3)	liver_24h_12w_4	0.996213
FA(20:3)	liver_24h_12w_5	0.922238
FA(20:3)	liver_24h_12w_6	1.11768
FA(20:3)	lung_24h_12w_1	0.674605
FA(20:3)	lung_24h_12w_2	0.701211
FA(20:3)	lung_24h_12w_3	0.603641
FA(20:3)	lung_24h_12w_4	0.638094
FA(20:3)	lung_24h_12w_5	0.774053
FA(20:3)	lung_24h_12w_6	0.533276
FA(20:3)	muscle_24h_12w_1	0.0992208
FA(20:3)	muscle_24h_12w_2	0.111809
FA(20:3)	muscle_24h_12w_3	0.0756436
FA(20:3)	muscle_24h_12w_4	0.126218
FA(20:3)	muscle_24h_12w_5	0.0201971
FA(20:3)	muscle_24h_12w_6	0.185073
FA(20:3)	serum_24h_12w_1	1
FA(20:3)	serum_24h_12w_2	1
FA(20:3)	serum_24h_12w_3	1
FA(20:3)	serum_24h_12w_4	1
FA(20:3)	serum_24h_12w_5	1
FA(20:3)	serum_24h_12w_6	1
FA(20:3)	spleen_24h_12w_1	0.513048
FA(20:3)	spleen_24h_12w_2	0.28047
FA(20:3)	spleen_24h_12w_3	0.423653
FA(20:3)	spleen_24h_12w_4	0.416775
FA(20:3)	spleen_24h_12w_5	0.277092
FA(20:3)	spleen_24h_12w_6	0.831275
FA(20:3)	WAT_24h_12w_1	0.0160829
FA(20:3)	WAT_24h_12w_2	0.0875724
FA(20:3)	WAT_24h_12w_3	0.13721
FA(20:3)	WAT_24h_12w_4	0.248437
FA(20:3)	WAT_24h_12w_5	0.0384078
FA(20:3)	WAT_24h_12w_6	0.0853357
FA(20:3)	cere_24h_12w_1	1.98661
FA(20:3)	cere_24h_12w_2	2.09861
FA(20:3)	cere_24h_12w_3	2.11835
FA(20:3)	cere_24h_12w_4	2.16822
FA(20:3)	cere_24h_12w_5	2.2034
FA(20:3)	cere_24h_12w_6	1.42307
FA(20:3)	hippo_24h_12w_1	2.13255
FA(20:3)	hippo_24h_12w_2	1.98927
FA(20:3)	hippo_24h_12w_3	2.0135
FA(20:3)	hippo_24h_12w_4	2.0811
FA(20:3)	hippo_24h_12w_5	1.95804
FA(20:3)	hippo_24h_12w_6	1.12795
FA(20:3)	olf_24h_12w_1	2.30704
FA(20:3)	olf_24h_12w_2	2.40736
FA(20:3)	olf_24h_12w_3	2.31319
FA(20:3)	olf_24h_12w_4	2.21745
FA(20:3)	olf_24h_12w_5	2.11505
FA(20:3)	olf_24h_12w_6	1.59648
FA(20:3)	pons_24h_12w_1	0.86681
FA(20:3)	pons_24h_12w_2	1.08911
FA(20:3)	pons_24h_12w_3	1.17776
FA(20:3)	pons_24h_12w_4	1.37117
FA(20:3)	pons_24h_12w_5	1.153
FA(20:3)	pons_24h_12w_6	0.794775
FA(20:3)	mid_24h_12w_1	1.36636
FA(20:3)	mid_24h_12w_2	1.18443
FA(20:3)	mid_24h_12w_3	1.31473
FA(20:3)	mid_24h_12w_4	1.29955
FA(20:3)	mid_24h_12w_5	1.21673
FA(20:3)	mid_24h_12w_6	0.867966
FA(20:4)	BAT_24h_12w_1	0.0431267
FA(20:4)	BAT_24h_12w_2	0.788803
FA(20:4)	BAT_24h_12w_3	0.531233
FA(20:4)	BAT_24h_12w_4	0.00650151
FA(20:4)	BAT_24h_12w_5	0.191799
FA(20:4)	BAT_24h_12w_6	0.131272
FA(20:4)	cortex_24h_12w_1	1.54442
FA(20:4)	cortex_24h_12w_2	3.07108
FA(20:4)	cortex_24h_12w_3	3.19972
FA(20:4)	cortex_24h_12w_4	1.05818
FA(20:4)	cortex_24h_12w_5	1.12209
FA(20:4)	cortex_24h_12w_6	1.10365
FA(20:4)	heart_24h_12w_1	0
FA(20:4)	heart_24h_12w_2	0
FA(20:4)	heart_24h_12w_3	0
FA(20:4)	heart_24h_12w_4	0.0514316
FA(20:4)	heart_24h_12w_5	0.0373795
FA(20:4)	heart_24h_12w_6	0
FA(20:4)	intestine_24h_12w_1	0.734509
FA(20:4)	intestine_24h_12w_2	1.87365
FA(20:4)	intestine_24h_12w_3	2.7886
FA(20:4)	intestine_24h_12w_4	0.556947
FA(20:4)	intestine_24h_12w_5	0.99737
FA(20:4)	intestine_24h_12w_6	0.496639
FA(20:4)	kidney_24h_12w_1	0.226595
FA(20:4)	kidney_24h_12w_2	0.671466
FA(20:4)	kidney_24h_12w_3	0.0126383
FA(20:4)	kidney_24h_12w_4	0.102437
FA(20:4)	kidney_24h_12w_5	0.327005
FA(20:4)	kidney_24h_12w_6	0.0484112
FA(20:4)	liver_24h_12w_1	0.782355
FA(20:4)	liver_24h_12w_2	3.1983
FA(20:4)	liver_24h_12w_3	1.83173
FA(20:4)	liver_24h_12w_4	1.16348
FA(20:4)	liver_24h_12w_5	1.62116
FA(20:4)	liver_24h_12w_6	1.54938
FA(20:4)	lung_24h_12w_1	0.442947
FA(20:4)	lung_24h_12w_2	1.02633
FA(20:4)	lung_24h_12w_3	0.804896
FA(20:4)	lung_24h_12w_4	0.405535
FA(20:4)	lung_24h_12w_5	0.470807
FA(20:4)	lung_24h_12w_6	0.504436
FA(20:4)	muscle_24h_12w_1	0
FA(20:4)	muscle_24h_12w_2	0
FA(20:4)	muscle_24h_12w_3	0
FA(20:4)	muscle_24h_12w_4	0
FA(20:4)	muscle_24h_12w_5	0
FA(20:4)	muscle_24h_12w_6	0
FA(20:4)	serum_24h_12w_1	1
FA(20:4)	serum_24h_12w_2	1
FA(20:4)	serum_24h_12w_3	1
FA(20:4)	serum_24h_12w_4	1
FA(20:4)	serum_24h_12w_5	1
FA(20:4)	serum_24h_12w_6	1
FA(20:4)	spleen_24h_12w_1	0
FA(20:4)	spleen_24h_12w_2	0.527943
FA(20:4)	spleen_24h_12w_3	0.696105
FA(20:4)	spleen_24h_12w_4	0
FA(20:4)	spleen_24h_12w_5	0.161343
FA(20:4)	spleen_24h_12w_6	1.08242
FA(20:4)	WAT_24h_12w_1	0
FA(20:4)	WAT_24h_12w_2	1.00629
FA(20:4)	WAT_24h_12w_3	0
FA(20:4)	WAT_24h_12w_4	0
FA(20:4)	WAT_24h_12w_5	0.427744
FA(20:4)	WAT_24h_12w_6	0
FA(20:4)	cere_24h_12w_1	2.16216
FA(20:4)	cere_24h_12w_2	4.16374
FA(20:4)	cere_24h_12w_3	4.85969
FA(20:4)	cere_24h_12w_4	1.94515
FA(20:4)	cere_24h_12w_5	1.65494
FA(20:4)	cere_24h_12w_6	1.15972
FA(20:4)	hippo_24h_12w_1	1.44831
FA(20:4)	hippo_24h_12w_2	3.42785
FA(20:4)	hippo_24h_12w_3	3.09977
FA(20:4)	hippo_24h_12w_4	0.740154
FA(20:4)	hippo_24h_12w_5	1.0324
FA(20:4)	hippo_24h_12w_6	0.730481
FA(20:4)	olf_24h_12w_1	2.5819
FA(20:4)	olf_24h_12w_2	5.48037
FA(20:4)	olf_24h_12w_3	6.04831
FA(20:4)	olf_24h_12w_4	2.17273
FA(20:4)	olf_24h_12w_5	1.80829
FA(20:4)	olf_24h_12w_6	1.46979
FA(20:4)	pons_24h_12w_1	1.67224
FA(20:4)	pons_24h_12w_2	2.92623
FA(20:4)	pons_24h_12w_3	3.73438
FA(20:4)	pons_24h_12w_4	1.37672
FA(20:4)	pons_24h_12w_5	1.14173
FA(20:4)	pons_24h_12w_6	0.832464
FA(20:4)	mid_24h_12w_1	2.00205
FA(20:4)	mid_24h_12w_2	3.24019
FA(20:4)	mid_24h_12w_3	4.22694
FA(20:4)	mid_24h_12w_4	1.19844
FA(20:4)	mid_24h_12w_5	0.972903
FA(20:4)	mid_24h_12w_6	0.715005
FA(20:5)	BAT_24h_12w_1	0.378053
FA(20:5)	BAT_24h_12w_2	0.290927
FA(20:5)	BAT_24h_12w_3	0.0457129
FA(20:5)	BAT_24h_12w_4	0.265103
FA(20:5)	BAT_24h_12w_5	0.301551
FA(20:5)	BAT_24h_12w_6	0.328406
FA(20:5)	cortex_24h_12w_1	0.0522039
FA(20:5)	cortex_24h_12w_2	0.339951
FA(20:5)	cortex_24h_12w_3	0.0604009
FA(20:5)	cortex_24h_12w_4	0.00681307
FA(20:5)	cortex_24h_12w_5	0
FA(20:5)	cortex_24h_12w_6	0
FA(20:5)	heart_24h_12w_1	0.0637007
FA(20:5)	heart_24h_12w_2	0.411408
FA(20:5)	heart_24h_12w_3	0.493499
FA(20:5)	heart_24h_12w_4	0.543519
FA(20:5)	heart_24h_12w_5	0.470697
FA(20:5)	heart_24h_12w_6	0.517385
FA(20:5)	intestine_24h_12w_1	1.08683
FA(20:5)	intestine_24h_12w_2	1.02669
FA(20:5)	intestine_24h_12w_3	1.07828
FA(20:5)	intestine_24h_12w_4	1.0501
FA(20:5)	intestine_24h_12w_5	1.4665
FA(20:5)	intestine_24h_12w_6	0.927115
FA(20:5)	kidney_24h_12w_1	0.469522
FA(20:5)	kidney_24h_12w_2	0.492583
FA(20:5)	kidney_24h_12w_3	0.521555
FA(20:5)	kidney_24h_12w_4	0.413047
FA(20:5)	kidney_24h_12w_5	0.387813
FA(20:5)	kidney_24h_12w_6	0.0453735
FA(20:5)	liver_24h_12w_1	1.16299
FA(20:5)	liver_24h_12w_2	0.872486
FA(20:5)	liver_24h_12w_3	1.1684
FA(20:5)	liver_24h_12w_4	1.20117
FA(20:5)	liver_24h_12w_5	1.06479
FA(20:5)	liver_24h_12w_6	1.18794
FA(20:5)	lung_24h_12w_1	0.611701
FA(20:5)	lung_24h_12w_2	0.620004
FA(20:5)	lung_24h_12w_3	0.661038
FA(20:5)	lung_24h_12w_4	0.602296
FA(20:5)	lung_24h_12w_5	0.535774
FA(20:5)	lung_24h_12w_6	0.56603
FA(20:5)	muscle_24h_12w_1	0.0744632
FA(20:5)	muscle_24h_12w_2	0.029622
FA(20:5)	muscle_24h_12w_3	0.114995
FA(20:5)	muscle_24h_12w_4	0.106315
FA(20:5)	muscle_24h_12w_5	0.100865
FA(20:5)	muscle_24h_12w_6	0.12235
FA(20:5)	serum_24h_12w_1	1
FA(20:5)	serum_24h_12w_2	1
FA(20:5)	serum_24h_12w_3	1
FA(20:5)	serum_24h_12w_4	1
FA(20:5)	serum_24h_12w_5	1
FA(20:5)	serum_24h_12w_6	1
FA(20:5)	spleen_24h_12w_1	0
FA(20:5)	spleen_24h_12w_2	0
FA(20:5)	spleen_24h_12w_3	0
FA(20:5)	spleen_24h_12w_4	NA
FA(20:5)	spleen_24h_12w_5	0
FA(20:5)	spleen_24h_12w_6	NA
FA(20:5)	WAT_24h_12w_1	0.163932
FA(20:5)	WAT_24h_12w_2	0.122227
FA(20:5)	WAT_24h_12w_3	0.0226303
FA(20:5)	WAT_24h_12w_4	0.105484
FA(20:5)	WAT_24h_12w_5	0.0153585
FA(20:5)	WAT_24h_12w_6	0.0729722
FA(20:5)	cere_24h_12w_1	0.789881
FA(20:5)	cere_24h_12w_2	0.796424
FA(20:5)	cere_24h_12w_3	0.720188
FA(20:5)	cere_24h_12w_4	0.955032
FA(20:5)	cere_24h_12w_5	1.13008
FA(20:5)	cere_24h_12w_6	0.699463
FA(20:5)	hippo_24h_12w_1	0.786759
FA(20:5)	hippo_24h_12w_2	0
FA(20:5)	hippo_24h_12w_3	0.233013
FA(20:5)	hippo_24h_12w_4	0
FA(20:5)	hippo_24h_12w_5	0.615328
FA(20:5)	hippo_24h_12w_6	0.34128
FA(20:5)	olf_24h_12w_1	0.464632
FA(20:5)	olf_24h_12w_2	0.478301
FA(20:5)	olf_24h_12w_3	0.489436
FA(20:5)	olf_24h_12w_4	0.556815
FA(20:5)	olf_24h_12w_5	0.648882
FA(20:5)	olf_24h_12w_6	0.490043
FA(20:5)	pons_24h_12w_1	0.133007
FA(20:5)	pons_24h_12w_2	0.657709
FA(20:5)	pons_24h_12w_3	0.575999
FA(20:5)	pons_24h_12w_4	0.469247
FA(20:5)	pons_24h_12w_5	1.07132
FA(20:5)	pons_24h_12w_6	0.810222
FA(20:5)	mid_24h_12w_1	0.739162
FA(20:5)	mid_24h_12w_2	0.649281
FA(20:5)	mid_24h_12w_3	0.582575
FA(20:5)	mid_24h_12w_4	0.655942
FA(20:5)	mid_24h_12w_5	0.765269
FA(20:5)	mid_24h_12w_6	0.513858
FA(22:1)	BAT_24h_12w_1	0.123067
FA(22:1)	BAT_24h_12w_2	0.0829577
FA(22:1)	BAT_24h_12w_3	0.103229
FA(22:1)	BAT_24h_12w_4	0.0899408
FA(22:1)	BAT_24h_12w_5	0.0636264
FA(22:1)	BAT_24h_12w_6	0.139305
FA(22:1)	cortex_24h_12w_1	0
FA(22:1)	cortex_24h_12w_2	0
FA(22:1)	cortex_24h_12w_3	0
FA(22:1)	cortex_24h_12w_4	0
FA(22:1)	cortex_24h_12w_5	0
FA(22:1)	cortex_24h_12w_6	0
FA(22:1)	heart_24h_12w_1	0.735404
FA(22:1)	heart_24h_12w_2	0.629587
FA(22:1)	heart_24h_12w_3	0.589172
FA(22:1)	heart_24h_12w_4	0.62833
FA(22:1)	heart_24h_12w_5	0.564148
FA(22:1)	heart_24h_12w_6	0.497678
FA(22:1)	intestine_24h_12w_1	0.484403
FA(22:1)	intestine_24h_12w_2	0.395135
FA(22:1)	intestine_24h_12w_3	0.550016
FA(22:1)	intestine_24h_12w_4	0.303391
FA(22:1)	intestine_24h_12w_5	0.371772
FA(22:1)	intestine_24h_12w_6	0.432318
FA(22:1)	kidney_24h_12w_1	0.2442
FA(22:1)	kidney_24h_12w_2	0.212558
FA(22:1)	kidney_24h_12w_3	0.249839
FA(22:1)	kidney_24h_12w_4	0.291632
FA(22:1)	kidney_24h_12w_5	0.18965
FA(22:1)	kidney_24h_12w_6	0.107781
FA(22:1)	liver_24h_12w_1	0
FA(22:1)	liver_24h_12w_2	0.324648
FA(22:1)	liver_24h_12w_3	0
FA(22:1)	liver_24h_12w_4	0
FA(22:1)	liver_24h_12w_5	0.440139
FA(22:1)	liver_24h_12w_6	0.762789
FA(22:1)	lung_24h_12w_1	0.211219
FA(22:1)	lung_24h_12w_2	0.187785
FA(22:1)	lung_24h_12w_3	0.0762783
FA(22:1)	lung_24h_12w_4	0.0203301
FA(22:1)	lung_24h_12w_5	0.109816
FA(22:1)	lung_24h_12w_6	0.261549
FA(22:1)	muscle_24h_12w_1	0.0951189
FA(22:1)	muscle_24h_12w_2	0.0994918
FA(22:1)	muscle_24h_12w_3	0.0468829
FA(22:1)	muscle_24h_12w_4	0.0486081
FA(22:1)	muscle_24h_12w_5	0.0648919
FA(22:1)	muscle_24h_12w_6	0.116143
FA(22:1)	serum_24h_12w_1	1
FA(22:1)	serum_24h_12w_2	1
FA(22:1)	serum_24h_12w_3	1
FA(22:1)	serum_24h_12w_4	1
FA(22:1)	serum_24h_12w_5	1
FA(22:1)	serum_24h_12w_6	1
FA(22:1)	spleen_24h_12w_1	0
FA(22:1)	spleen_24h_12w_2	0.0850367
FA(22:1)	spleen_24h_12w_3	0.212984
FA(22:1)	spleen_24h_12w_4	0.121844
FA(22:1)	spleen_24h_12w_5	0.00814175
FA(22:1)	spleen_24h_12w_6	0
FA(22:1)	WAT_24h_12w_1	0.040944
FA(22:1)	WAT_24h_12w_2	0.0358025
FA(22:1)	WAT_24h_12w_3	0.0441439
FA(22:1)	WAT_24h_12w_4	0.00105841
FA(22:1)	WAT_24h_12w_5	0.0268077
FA(22:1)	WAT_24h_12w_6	0.0403732
FA(22:1)	cere_24h_12w_1	0.327503
FA(22:1)	cere_24h_12w_2	0.382611
FA(22:1)	cere_24h_12w_3	0.174919
FA(22:1)	cere_24h_12w_4	0.166117
FA(22:1)	cere_24h_12w_5	0.333494
FA(22:1)	cere_24h_12w_6	0.188308
FA(22:1)	hippo_24h_12w_1	0
FA(22:1)	hippo_24h_12w_2	0
FA(22:1)	hippo_24h_12w_3	0
FA(22:1)	hippo_24h_12w_4	0
FA(22:1)	hippo_24h_12w_5	0
FA(22:1)	hippo_24h_12w_6	0
FA(22:1)	olf_24h_12w_1	0.0505882
FA(22:1)	olf_24h_12w_2	0
FA(22:1)	olf_24h_12w_3	0.0322468
FA(22:1)	olf_24h_12w_4	0
FA(22:1)	olf_24h_12w_5	0
FA(22:1)	olf_24h_12w_6	0
FA(22:1)	pons_24h_12w_1	0.0338387
FA(22:1)	pons_24h_12w_2	0.108426
FA(22:1)	pons_24h_12w_3	0
FA(22:1)	pons_24h_12w_4	0
FA(22:1)	pons_24h_12w_5	0.0247423
FA(22:1)	pons_24h_12w_6	0
FA(22:1)	mid_24h_12w_1	0.0694359
FA(22:1)	mid_24h_12w_2	0.132785
FA(22:1)	mid_24h_12w_3	0.146987
FA(22:1)	mid_24h_12w_4	0.0696029
FA(22:1)	mid_24h_12w_5	0.116129
FA(22:1)	mid_24h_12w_6	0.149336
FA(24:1)	BAT_24h_12w_1	0
FA(24:1)	BAT_24h_12w_2	0.129372
FA(24:1)	BAT_24h_12w_3	0.140427
FA(24:1)	BAT_24h_12w_4	0
FA(24:1)	BAT_24h_12w_5	0.245493
FA(24:1)	BAT_24h_12w_6	0.191962
FA(24:1)	cortex_24h_12w_1	0
FA(24:1)	cortex_24h_12w_2	0
FA(24:1)	cortex_24h_12w_3	0
FA(24:1)	cortex_24h_12w_4	0
FA(24:1)	cortex_24h_12w_5	0
FA(24:1)	cortex_24h_12w_6	0
FA(24:1)	heart_24h_12w_1	0.360339
FA(24:1)	heart_24h_12w_2	0.306765
FA(24:1)	heart_24h_12w_3	0.32298
FA(24:1)	heart_24h_12w_4	0.194158
FA(24:1)	heart_24h_12w_5	0.266366
FA(24:1)	heart_24h_12w_6	0.259048
FA(24:1)	intestine_24h_12w_1	0.153164
FA(24:1)	intestine_24h_12w_2	0
FA(24:1)	intestine_24h_12w_3	0.305892
FA(24:1)	intestine_24h_12w_4	0
FA(24:1)	intestine_24h_12w_5	0.0788267
FA(24:1)	intestine_24h_12w_6	0.0866416
FA(24:1)	kidney_24h_12w_1	0.162145
FA(24:1)	kidney_24h_12w_2	0.307864
FA(24:1)	kidney_24h_12w_3	0.213691
FA(24:1)	kidney_24h_12w_4	0.34247
FA(24:1)	kidney_24h_12w_5	0.221498
FA(24:1)	kidney_24h_12w_6	0.070781
FA(24:1)	liver_24h_12w_1	NA
FA(24:1)	liver_24h_12w_2	NA
FA(24:1)	liver_24h_12w_3	NA
FA(24:1)	liver_24h_12w_4	NA
FA(24:1)	liver_24h_12w_5	NA
FA(24:1)	liver_24h_12w_6	NA
FA(24:1)	lung_24h_12w_1	0.423788
FA(24:1)	lung_24h_12w_2	0.538363
FA(24:1)	lung_24h_12w_3	0.482279
FA(24:1)	lung_24h_12w_4	0.00994071
FA(24:1)	lung_24h_12w_5	0.512372
FA(24:1)	lung_24h_12w_6	0.551922
FA(24:1)	muscle_24h_12w_1	0
FA(24:1)	muscle_24h_12w_2	0
FA(24:1)	muscle_24h_12w_3	0.109052
FA(24:1)	muscle_24h_12w_4	0
FA(24:1)	muscle_24h_12w_5	0
FA(24:1)	muscle_24h_12w_6	0
FA(24:1)	serum_24h_12w_1	1
FA(24:1)	serum_24h_12w_2	1
FA(24:1)	serum_24h_12w_3	1
FA(24:1)	serum_24h_12w_4	1
FA(24:1)	serum_24h_12w_5	1
FA(24:1)	serum_24h_12w_6	1
FA(24:1)	spleen_24h_12w_1	NA
FA(24:1)	spleen_24h_12w_2	0
FA(24:1)	spleen_24h_12w_3	0
FA(24:1)	spleen_24h_12w_4	0
FA(24:1)	spleen_24h_12w_5	0
FA(24:1)	spleen_24h_12w_6	NA
FA(24:1)	WAT_24h_12w_1	0
FA(24:1)	WAT_24h_12w_2	0.0965954
FA(24:1)	WAT_24h_12w_3	0.0986905
FA(24:1)	WAT_24h_12w_4	0
FA(24:1)	WAT_24h_12w_5	0.031599
FA(24:1)	WAT_24h_12w_6	0.0405632
FA(24:1)	cere_24h_12w_1	0
FA(24:1)	cere_24h_12w_2	0
FA(24:1)	cere_24h_12w_3	NA
FA(24:1)	cere_24h_12w_4	0.0328822
FA(24:1)	cere_24h_12w_5	0
FA(24:1)	cere_24h_12w_6	0.0952228
FA(24:1)	hippo_24h_12w_1	NA
FA(24:1)	hippo_24h_12w_2	NA
FA(24:1)	hippo_24h_12w_3	NA
FA(24:1)	hippo_24h_12w_4	NA
FA(24:1)	hippo_24h_12w_5	NA
FA(24:1)	hippo_24h_12w_6	NA
FA(24:1)	olf_24h_12w_1	NA
FA(24:1)	olf_24h_12w_2	NA
FA(24:1)	olf_24h_12w_3	NA
FA(24:1)	olf_24h_12w_4	NA
FA(24:1)	olf_24h_12w_5	NA
FA(24:1)	olf_24h_12w_6	NA
FA(24:1)	pons_24h_12w_1	0
FA(24:1)	pons_24h_12w_2	0
FA(24:1)	pons_24h_12w_3	0
FA(24:1)	pons_24h_12w_4	NA
FA(24:1)	pons_24h_12w_5	0
FA(24:1)	pons_24h_12w_6	0
FA(24:1)	mid_24h_12w_1	0.0351177
FA(24:1)	mid_24h_12w_2	0
FA(24:1)	mid_24h_12w_3	0.0663014
FA(24:1)	mid_24h_12w_4	0
FA(24:1)	mid_24h_12w_5	0
FA(24:1)	mid_24h_12w_6	0

## Sheet: Monte Cario permutation test
Fatty acid	sample	p_value
FA(10:0)	BAT_24h_12w_1	0.018
FA(10:0)	BAT_24h_12w_2	0.003
FA(10:0)	BAT_24h_12w_3	0.023
FA(10:0)	BAT_24h_12w_4	0.039
FA(10:0)	BAT_24h_12w_5	1
FA(10:0)	BAT_24h_12w_6	0.693
FA(12:0)	BAT_24h_12w_1	1
FA(12:0)	BAT_24h_12w_2	1
FA(12:0)	BAT_24h_12w_3	1
FA(12:0)	BAT_24h_12w_4	1
FA(12:0)	BAT_24h_12w_5	1
FA(12:0)	BAT_24h_12w_6	1
FA(14:0)	BAT_24h_12w_1	0.001
FA(14:0)	BAT_24h_12w_2	0.003
FA(14:0)	BAT_24h_12w_3	0.001
FA(14:0)	BAT_24h_12w_4	0.011
FA(14:0)	BAT_24h_12w_5	0.931
FA(14:0)	BAT_24h_12w_6	0.088
FA(16:0)	BAT_24h_12w_1	0.04
FA(16:0)	BAT_24h_12w_2	0.631
FA(16:0)	BAT_24h_12w_3	0.337
FA(16:0)	BAT_24h_12w_4	0.329
FA(16:0)	BAT_24h_12w_5	0.043
FA(16:0)	BAT_24h_12w_6	0.723
FA(16:1)	BAT_24h_12w_1	0.004
FA(16:1)	BAT_24h_12w_2	0.001
FA(16:1)	BAT_24h_12w_3	0.001
FA(16:1)	BAT_24h_12w_4	0.001
FA(16:1)	BAT_24h_12w_5	0.001
FA(16:1)	BAT_24h_12w_6	0.001
FA(18:0)	BAT_24h_12w_1	0.001
FA(18:0)	BAT_24h_12w_2	0.193
FA(18:0)	BAT_24h_12w_3	0.011
FA(18:0)	BAT_24h_12w_4	0.04
FA(18:0)	BAT_24h_12w_5	0.005
FA(18:0)	BAT_24h_12w_6	0.167
FA(18:1)	BAT_24h_12w_1	0.038
FA(18:1)	BAT_24h_12w_2	0.021
FA(18:1)	BAT_24h_12w_3	0.003
FA(18:1)	BAT_24h_12w_4	0.001
FA(18:1)	BAT_24h_12w_5	0.001
FA(18:1)	BAT_24h_12w_6	0.001
FA(18:2)	BAT_24h_12w_1	1
FA(18:2)	BAT_24h_12w_2	1
FA(18:2)	BAT_24h_12w_3	1
FA(18:2)	BAT_24h_12w_4	1
FA(18:2)	BAT_24h_12w_5	1
FA(18:2)	BAT_24h_12w_6	1
FA(18:3)	BAT_24h_12w_1	1
FA(18:3)	BAT_24h_12w_2	1
FA(18:3)	BAT_24h_12w_3	1
FA(18:3)	BAT_24h_12w_4	1
FA(18:3)	BAT_24h_12w_5	1
FA(18:3)	BAT_24h_12w_6	1
FA(18:4)	BAT_24h_12w_1	1
FA(18:4)	BAT_24h_12w_2	1
FA(18:4)	BAT_24h_12w_3	1
FA(18:4)	BAT_24h_12w_4	1
FA(18:4)	BAT_24h_12w_5	1
FA(18:4)	BAT_24h_12w_6	1
FA(20:0)	BAT_24h_12w_1	0.635
FA(20:0)	BAT_24h_12w_2	0.004
FA(20:0)	BAT_24h_12w_3	0.004
FA(20:0)	BAT_24h_12w_4	0.001
FA(20:0)	BAT_24h_12w_5	0.808
FA(20:0)	BAT_24h_12w_6	0.002
FA(20:1)	BAT_24h_12w_1	0.478
FA(20:1)	BAT_24h_12w_2	0.184
FA(20:1)	BAT_24h_12w_3	0.371
FA(20:1)	BAT_24h_12w_4	0.006
FA(20:1)	BAT_24h_12w_5	0.346
FA(20:1)	BAT_24h_12w_6	0.057
FA(20:2)	BAT_24h_12w_1	0.038
FA(20:2)	BAT_24h_12w_2	0.066
FA(20:2)	BAT_24h_12w_3	0.019
FA(20:2)	BAT_24h_12w_4	0.003
FA(20:2)	BAT_24h_12w_5	0.003
FA(20:2)	BAT_24h_12w_6	0.006
FA(20:3)	BAT_24h_12w_1	0.005
FA(20:3)	BAT_24h_12w_2	0.064
FA(20:3)	BAT_24h_12w_3	0.057
FA(20:3)	BAT_24h_12w_4	0.051
FA(20:3)	BAT_24h_12w_5	0.004
FA(20:3)	BAT_24h_12w_6	0.002
FA(20:4)	BAT_24h_12w_1	0.102
FA(20:4)	BAT_24h_12w_2	0.111
FA(20:4)	BAT_24h_12w_3	0.063
FA(20:4)	BAT_24h_12w_4	1
FA(20:4)	BAT_24h_12w_5	0.099
FA(20:4)	BAT_24h_12w_6	0.051
FA(20:5)	BAT_24h_12w_1	0.003
FA(20:5)	BAT_24h_12w_2	0.042
FA(20:5)	BAT_24h_12w_3	1
FA(20:5)	BAT_24h_12w_4	0.091
FA(20:5)	BAT_24h_12w_5	0.055
FA(20:5)	BAT_24h_12w_6	0.004
FA(22:0)	BAT_24h_12w_1	1
FA(22:0)	BAT_24h_12w_2	1
FA(22:0)	BAT_24h_12w_3	1
FA(22:0)	BAT_24h_12w_4	0.476
FA(22:0)	BAT_24h_12w_5	1
FA(22:0)	BAT_24h_12w_6	0.674
FA(22:1)	BAT_24h_12w_1	0.126
FA(22:1)	BAT_24h_12w_2	0.125
FA(22:1)	BAT_24h_12w_3	0.078
FA(22:1)	BAT_24h_12w_4	0.079
FA(22:1)	BAT_24h_12w_5	0.271
FA(22:1)	BAT_24h_12w_6	0.023
FA(22:6)	BAT_24h_12w_1	1
FA(22:6)	BAT_24h_12w_2	0.078
FA(22:6)	BAT_24h_12w_3	1
FA(22:6)	BAT_24h_12w_4	0.08
FA(22:6)	BAT_24h_12w_5	0.093
FA(22:6)	BAT_24h_12w_6	0.099
FA(24:0)	BAT_24h_12w_1	0.095
FA(24:0)	BAT_24h_12w_2	1
FA(24:0)	BAT_24h_12w_3	1
FA(24:0)	BAT_24h_12w_4	1
FA(24:0)	BAT_24h_12w_5	1
FA(24:0)	BAT_24h_12w_6	1
FA(24:1)	BAT_24h_12w_1	1
FA(24:1)	BAT_24h_12w_2	0.048
FA(24:1)	BAT_24h_12w_3	0.03
FA(24:1)	BAT_24h_12w_4	1
FA(24:1)	BAT_24h_12w_5	0.096
FA(24:1)	BAT_24h_12w_6	0.012
FA(10:0)	cere_24h_12w_1	0.097
FA(10:0)	cere_24h_12w_2	0.188
FA(10:0)	cere_24h_12w_3	0.202
FA(10:0)	cere_24h_12w_4	1
FA(10:0)	cere_24h_12w_5	1
FA(10:0)	cere_24h_12w_6	1
FA(12:0)	cere_24h_12w_1	1
FA(12:0)	cere_24h_12w_2	1
FA(12:0)	cere_24h_12w_3	1
FA(12:0)	cere_24h_12w_4	1
FA(12:0)	cere_24h_12w_5	1
FA(12:0)	cere_24h_12w_6	1
FA(14:0)	cere_24h_12w_1	0.201
FA(14:0)	cere_24h_12w_2	0.012
FA(14:0)	cere_24h_12w_3	0.005
FA(14:0)	cere_24h_12w_4	0.267
FA(14:0)	cere_24h_12w_5	0.216
FA(14:0)	cere_24h_12w_6	0.212
FA(16:0)	cere_24h_12w_1	0.4
FA(16:0)	cere_24h_12w_2	0.354
FA(16:0)	cere_24h_12w_3	0.255
FA(16:0)	cere_24h_12w_4	0.159
FA(16:0)	cere_24h_12w_5	0.188
FA(16:0)	cere_24h_12w_6	0.057
FA(16:1)	cere_24h_12w_1	0.061
FA(16:1)	cere_24h_12w_2	0.131
FA(16:1)	cere_24h_12w_3	0.145
FA(16:1)	cere_24h_12w_4	0.326
FA(16:1)	cere_24h_12w_5	0.023
FA(16:1)	cere_24h_12w_6	0.258
FA(18:0)	cere_24h_12w_1	0.006
FA(18:0)	cere_24h_12w_2	0.009
FA(18:0)	cere_24h_12w_3	0.017
FA(18:0)	cere_24h_12w_4	0.005
FA(18:0)	cere_24h_12w_5	0.002
FA(18:0)	cere_24h_12w_6	0.013
FA(18:1)	cere_24h_12w_1	0.232
FA(18:1)	cere_24h_12w_2	0.27
FA(18:1)	cere_24h_12w_3	0.342
FA(18:1)	cere_24h_12w_4	0.228
FA(18:1)	cere_24h_12w_5	0.007
FA(18:1)	cere_24h_12w_6	0.198
FA(18:2)	cere_24h_12w_1	1
FA(18:2)	cere_24h_12w_2	0.72
FA(18:2)	cere_24h_12w_3	0.393
FA(18:2)	cere_24h_12w_4	0.481
FA(18:2)	cere_24h_12w_5	1
FA(18:2)	cere_24h_12w_6	0.181
FA(18:3)	cere_24h_12w_1	1
FA(18:3)	cere_24h_12w_2	1
FA(18:3)	cere_24h_12w_3	1
FA(18:3)	cere_24h_12w_4	1
FA(18:3)	cere_24h_12w_5	1
FA(18:3)	cere_24h_12w_6	1
FA(18:4)	cere_24h_12w_1	1
FA(18:4)	cere_24h_12w_2	1
FA(18:4)	cere_24h_12w_3	1
FA(18:4)	cere_24h_12w_4	1
FA(18:4)	cere_24h_12w_5	1
FA(18:4)	cere_24h_12w_6	0.054
FA(20:0)	cere_24h_12w_1	0.027
FA(20:0)	cere_24h_12w_2	0.027
FA(20:0)	cere_24h_12w_3	0.529
FA(20:0)	cere_24h_12w_4	0.03
FA(20:0)	cere_24h_12w_5	0.575
FA(20:0)	cere_24h_12w_6	1
FA(20:1)	cere_24h_12w_1	0.167
FA(20:1)	cere_24h_12w_2	0.035
FA(20:1)	cere_24h_12w_3	0.024
FA(20:1)	cere_24h_12w_4	0.039
FA(20:1)	cere_24h_12w_5	0.254
FA(20:1)	cere_24h_12w_6	0.021
FA(20:2)	cere_24h_12w_1	0.001
FA(20:2)	cere_24h_12w_2	0.018
FA(20:2)	cere_24h_12w_3	0.002
FA(20:2)	cere_24h_12w_4	0.003
FA(20:2)	cere_24h_12w_5	0.001
FA(20:2)	cere_24h_12w_6	0.002
FA(20:3)	cere_24h_12w_1	0.001
FA(20:3)	cere_24h_12w_2	0.004
FA(20:3)	cere_24h_12w_3	0.002
FA(20:3)	cere_24h_12w_4	0.003
FA(20:3)	cere_24h_12w_5	0.003
FA(20:3)	cere_24h_12w_6	0.001
FA(20:4)	cere_24h_12w_1	0.006
FA(20:4)	cere_24h_12w_2	0.038
FA(20:4)	cere_24h_12w_3	0.014
FA(20:4)	cere_24h_12w_4	0.009
FA(20:4)	cere_24h_12w_5	0.005
FA(20:4)	cere_24h_12w_6	0.054
FA(20:5)	cere_24h_12w_1	0.011
FA(20:5)	cere_24h_12w_2	0.006
FA(20:5)	cere_24h_12w_3	0.005
FA(20:5)	cere_24h_12w_4	0.008
FA(20:5)	cere_24h_12w_5	0.007
FA(20:5)	cere_24h_12w_6	0.005
FA(22:0)	cere_24h_12w_1	1
FA(22:0)	cere_24h_12w_2	1
FA(22:0)	cere_24h_12w_3	1
FA(22:0)	cere_24h_12w_4	1
FA(22:0)	cere_24h_12w_5	1
FA(22:0)	cere_24h_12w_6	1
FA(22:1)	cere_24h_12w_1	0.036
FA(22:1)	cere_24h_12w_2	0.014
FA(22:1)	cere_24h_12w_3	0.046
FA(22:1)	cere_24h_12w_4	0.021
FA(22:1)	cere_24h_12w_5	0.033
FA(22:1)	cere_24h_12w_6	0.018
FA(22:6)	cere_24h_12w_1	0.002
FA(22:6)	cere_24h_12w_2	0.001
FA(22:6)	cere_24h_12w_3	0.003
FA(22:6)	cere_24h_12w_4	0.004
FA(22:6)	cere_24h_12w_5	0.001
FA(22:6)	cere_24h_12w_6	0.002
FA(24:0)	cere_24h_12w_1	1
FA(24:0)	cere_24h_12w_2	1
FA(24:0)	cere_24h_12w_3	1
FA(24:0)	cere_24h_12w_4	1
FA(24:0)	cere_24h_12w_5	1
FA(24:0)	cere_24h_12w_6	1
FA(24:1)	cere_24h_12w_1	1
FA(24:1)	cere_24h_12w_2	1
FA(24:1)	cere_24h_12w_4	0.53
FA(24:1)	cere_24h_12w_5	1
FA(24:1)	cere_24h_12w_6	0.121
FA(10:0)	cortex_24h_12w_1	1
FA(10:0)	cortex_24h_12w_2	1
FA(10:0)	cortex_24h_12w_3	1
FA(10:0)	cortex_24h_12w_4	1
FA(10:0)	cortex_24h_12w_5	1
FA(10:0)	cortex_24h_12w_6	1
FA(12:0)	cortex_24h_12w_1	1
FA(12:0)	cortex_24h_12w_2	1
FA(12:0)	cortex_24h_12w_3	1
FA(12:0)	cortex_24h_12w_4	1
FA(12:0)	cortex_24h_12w_5	1
FA(12:0)	cortex_24h_12w_6	1
FA(14:0)	cortex_24h_12w_1	0.002
FA(14:0)	cortex_24h_12w_2	0.001
FA(14:0)	cortex_24h_12w_3	0.001
FA(14:0)	cortex_24h_12w_4	0.003
FA(14:0)	cortex_24h_12w_5	0.057
FA(14:0)	cortex_24h_12w_6	0.033
FA(16:0)	cortex_24h_12w_1	0.268
FA(16:0)	cortex_24h_12w_2	0.213
FA(16:0)	cortex_24h_12w_3	0.208
FA(16:0)	cortex_24h_12w_4	0.124
FA(16:0)	cortex_24h_12w_5	0.134
FA(16:0)	cortex_24h_12w_6	0.022
FA(16:1)	cortex_24h_12w_1	1
FA(16:1)	cortex_24h_12w_2	0.898
FA(16:1)	cortex_24h_12w_3	0.67
FA(16:1)	cortex_24h_12w_4	1
FA(16:1)	cortex_24h_12w_5	0.939
FA(16:1)	cortex_24h_12w_6	0.445
FA(18:0)	cortex_24h_12w_1	0.005
FA(18:0)	cortex_24h_12w_2	0.013
FA(18:0)	cortex_24h_12w_3	0.004
FA(18:0)	cortex_24h_12w_4	0.003
FA(18:0)	cortex_24h_12w_5	0.004
FA(18:0)	cortex_24h_12w_6	0.007
FA(18:1)	cortex_24h_12w_1	0.074
FA(18:1)	cortex_24h_12w_2	0.347
FA(18:1)	cortex_24h_12w_3	0.308
FA(18:1)	cortex_24h_12w_4	0.12
FA(18:1)	cortex_24h_12w_5	0.004
FA(18:1)	cortex_24h_12w_6	0.091
FA(18:2)	cortex_24h_12w_1	1
FA(18:2)	cortex_24h_12w_2	0.485
FA(18:2)	cortex_24h_12w_3	1
FA(18:2)	cortex_24h_12w_4	1
FA(18:2)	cortex_24h_12w_5	1
FA(18:2)	cortex_24h_12w_6	0.152
FA(18:3)	cortex_24h_12w_1	1
FA(18:3)	cortex_24h_12w_2	1
FA(18:3)	cortex_24h_12w_3	1
FA(18:3)	cortex_24h_12w_4	1
FA(18:3)	cortex_24h_12w_5	1
FA(18:3)	cortex_24h_12w_6	1
FA(20:0)	cortex_24h_12w_1	1
FA(20:0)	cortex_24h_12w_2	1
FA(20:0)	cortex_24h_12w_3	1
FA(20:0)	cortex_24h_12w_4	1
FA(20:0)	cortex_24h_12w_5	1
FA(20:0)	cortex_24h_12w_6	1
FA(20:1)	cortex_24h_12w_1	0.115
FA(20:1)	cortex_24h_12w_2	0.033
FA(20:1)	cortex_24h_12w_3	0.031
FA(20:1)	cortex_24h_12w_4	0.055
FA(20:1)	cortex_24h_12w_5	0.265
FA(20:1)	cortex_24h_12w_6	0.039
FA(20:2)	cortex_24h_12w_1	0.049
FA(20:2)	cortex_24h_12w_2	0.002
FA(20:2)	cortex_24h_12w_3	0.002
FA(20:2)	cortex_24h_12w_4	0.086
FA(20:2)	cortex_24h_12w_5	1
FA(20:2)	cortex_24h_12w_6	0.006
FA(20:3)	cortex_24h_12w_1	0.003
FA(20:3)	cortex_24h_12w_2	0.002
FA(20:3)	cortex_24h_12w_3	0.004
FA(20:3)	cortex_24h_12w_4	0.046
FA(20:3)	cortex_24h_12w_5	0.005
FA(20:3)	cortex_24h_12w_6	0.004
FA(20:4)	cortex_24h_12w_1	0.003
FA(20:4)	cortex_24h_12w_2	0.053
FA(20:4)	cortex_24h_12w_3	0.045
FA(20:4)	cortex_24h_12w_4	0.038
FA(20:4)	cortex_24h_12w_5	0.045
FA(20:4)	cortex_24h_12w_6	0.049
FA(20:5)	cortex_24h_12w_1	0.113
FA(20:5)	cortex_24h_12w_2	0.115
FA(20:5)	cortex_24h_12w_3	0.108
FA(20:5)	cortex_24h_12w_4	0.09
FA(20:5)	cortex_24h_12w_5	1
FA(20:5)	cortex_24h_12w_6	1
FA(22:1)	cortex_24h_12w_1	1
FA(22:1)	cortex_24h_12w_2	1
FA(22:1)	cortex_24h_12w_3	1
FA(22:1)	cortex_24h_12w_4	1
FA(22:1)	cortex_24h_12w_5	1
FA(22:1)	cortex_24h_12w_6	1
FA(22:6)	cortex_24h_12w_1	1
FA(22:6)	cortex_24h_12w_2	0.007
FA(22:6)	cortex_24h_12w_3	0.262
FA(22:6)	cortex_24h_12w_4	1
FA(22:6)	cortex_24h_12w_5	1
FA(22:6)	cortex_24h_12w_6	0.035
FA(24:1)	cortex_24h_12w_1	1
FA(24:1)	cortex_24h_12w_2	1
FA(24:1)	cortex_24h_12w_3	1
FA(24:1)	cortex_24h_12w_4	1
FA(24:1)	cortex_24h_12w_5	1
FA(24:1)	cortex_24h_12w_6	1
FA(10:0)	heart_24h_12w_1	0.349
FA(10:0)	heart_24h_12w_2	0.062
FA(10:0)	heart_24h_12w_3	0.258
FA(10:0)	heart_24h_12w_4	0.308
FA(10:0)	heart_24h_12w_5	1
FA(10:0)	heart_24h_12w_6	0.525
FA(12:0)	heart_24h_12w_1	1
FA(12:0)	heart_24h_12w_2	1
FA(12:0)	heart_24h_12w_3	1
FA(12:0)	heart_24h_12w_4	1
FA(12:0)	heart_24h_12w_5	1
FA(12:0)	heart_24h_12w_6	1
FA(14:0)	heart_24h_12w_1	0.001
FA(14:0)	heart_24h_12w_2	0.001
FA(14:0)	heart_24h_12w_3	0.001
FA(14:0)	heart_24h_12w_4	0.001
FA(14:0)	heart_24h_12w_5	1
FA(14:0)	heart_24h_12w_6	0.001
FA(16:0)	heart_24h_12w_1	0.001
FA(16:0)	heart_24h_12w_2	0.1
FA(16:0)	heart_24h_12w_3	0.06
FA(16:0)	heart_24h_12w_4	0.004
FA(16:0)	heart_24h_12w_5	0.023
FA(16:0)	heart_24h_12w_6	0.001
FA(16:1)	heart_24h_12w_1	0.001
FA(16:1)	heart_24h_12w_2	0.001
FA(16:1)	heart_24h_12w_3	0.001
FA(16:1)	heart_24h_12w_4	0.001
FA(16:1)	heart_24h_12w_5	0.001
FA(16:1)	heart_24h_12w_6	0.003
FA(18:0)	heart_24h_12w_1	0.424
FA(18:0)	heart_24h_12w_2	0.04
FA(18:0)	heart_24h_12w_3	0.228
FA(18:0)	heart_24h_12w_4	0.001
FA(18:0)	heart_24h_12w_5	0.001
FA(18:0)	heart_24h_12w_6	0.02
FA(18:1)	heart_24h_12w_1	0.001
FA(18:1)	heart_24h_12w_2	0.001
FA(18:1)	heart_24h_12w_3	0.001
FA(18:1)	heart_24h_12w_4	0.001
FA(18:1)	heart_24h_12w_5	0.001
FA(18:1)	heart_24h_12w_6	0.001
FA(18:2)	heart_24h_12w_1	1
FA(18:2)	heart_24h_12w_2	1
FA(18:2)	heart_24h_12w_3	1
FA(18:2)	heart_24h_12w_4	1
FA(18:2)	heart_24h_12w_5	1
FA(18:2)	heart_24h_12w_6	1
FA(18:3)	heart_24h_12w_1	1
FA(18:3)	heart_24h_12w_2	1
FA(18:3)	heart_24h_12w_3	1
FA(18:3)	heart_24h_12w_4	1
FA(18:3)	heart_24h_12w_5	1
FA(18:3)	heart_24h_12w_6	1
FA(18:4)	heart_24h_12w_1	1
FA(18:4)	heart_24h_12w_2	1
FA(18:4)	heart_24h_12w_3	1
FA(18:4)	heart_24h_12w_4	1
FA(18:4)	heart_24h_12w_5	1
FA(18:4)	heart_24h_12w_6	0.06
FA(20:0)	heart_24h_12w_1	0.001
FA(20:0)	heart_24h_12w_2	0.001
FA(20:0)	heart_24h_12w_3	0.002
FA(20:0)	heart_24h_12w_4	0.001
FA(20:0)	heart_24h_12w_5	0.001
FA(20:0)	heart_24h_12w_6	0.01
FA(20:1)	heart_24h_12w_1	0.001
FA(20:1)	heart_24h_12w_2	0.001
FA(20:1)	heart_24h_12w_3	0.001
FA(20:1)	heart_24h_12w_4	0.001
FA(20:1)	heart_24h_12w_5	0.001
FA(20:1)	heart_24h_12w_6	0.001
FA(20:2)	heart_24h_12w_1	0.001
FA(20:2)	heart_24h_12w_2	0.001
FA(20:2)	heart_24h_12w_3	0.001
FA(20:2)	heart_24h_12w_4	0.001
FA(20:2)	heart_24h_12w_5	0.009
FA(20:2)	heart_24h_12w_6	0.001
FA(20:3)	heart_24h_12w_1	0.003
FA(20:3)	heart_24h_12w_2	0.003
FA(20:3)	heart_24h_12w_3	0.055
FA(20:3)	heart_24h_12w_4	0.004
FA(20:3)	heart_24h_12w_5	0.003
FA(20:3)	heart_24h_12w_6	0.005
FA(20:4)	heart_24h_12w_1	1
FA(20:4)	heart_24h_12w_2	1
FA(20:4)	heart_24h_12w_3	1
FA(20:4)	heart_24h_12w_4	0.186
FA(20:4)	heart_24h_12w_5	0.005
FA(20:4)	heart_24h_12w_6	1
FA(20:5)	heart_24h_12w_1	0.103
FA(20:5)	heart_24h_12w_2	0.002
FA(20:5)	heart_24h_12w_3	0.001
FA(20:5)	heart_24h_12w_4	0.002
FA(20:5)	heart_24h_12w_5	0.003
FA(20:5)	heart_24h_12w_6	0.003
FA(22:0)	heart_24h_12w_1	0.015
FA(22:0)	heart_24h_12w_2	0.748
FA(22:0)	heart_24h_12w_3	0.057
FA(22:0)	heart_24h_12w_4	0.867
FA(22:0)	heart_24h_12w_5	0.243
FA(22:0)	heart_24h_12w_6	1
FA(22:1)	heart_24h_12w_1	0.001
FA(22:1)	heart_24h_12w_2	0.001
FA(22:1)	heart_24h_12w_3	0.001
FA(22:1)	heart_24h_12w_4	0.001
FA(22:1)	heart_24h_12w_5	0.001
FA(22:1)	heart_24h_12w_6	0.001
FA(22:6)	heart_24h_12w_1	0.092
FA(22:6)	heart_24h_12w_2	0.162
FA(22:6)	heart_24h_12w_3	1
FA(22:6)	heart_24h_12w_4	0.042
FA(22:6)	heart_24h_12w_5	0.045
FA(22:6)	heart_24h_12w_6	0.01
FA(24:0)	heart_24h_12w_2	1
FA(24:0)	heart_24h_12w_3	1
FA(24:0)	heart_24h_12w_4	1
FA(24:0)	heart_24h_12w_5	1
FA(24:0)	heart_24h_12w_6	1
FA(24:1)	heart_24h_12w_1	0.029
FA(24:1)	heart_24h_12w_2	0.002
FA(24:1)	heart_24h_12w_3	0.004
FA(24:1)	heart_24h_12w_4	0.022
FA(24:1)	heart_24h_12w_5	0.006
FA(24:1)	heart_24h_12w_6	0.008
FA(10:0)	hippo_24h_12w_1	0.168
FA(10:0)	hippo_24h_12w_2	0.103
FA(10:0)	hippo_24h_12w_3	0.203
FA(10:0)	hippo_24h_12w_4	0.102
FA(10:0)	hippo_24h_12w_5	1
FA(10:0)	hippo_24h_12w_6	1
FA(12:0)	hippo_24h_12w_1	1
FA(12:0)	hippo_24h_12w_2	1
FA(12:0)	hippo_24h_12w_3	1
FA(12:0)	hippo_24h_12w_4	1
FA(12:0)	hippo_24h_12w_5	1
FA(12:0)	hippo_24h_12w_6	1
FA(14:0)	hippo_24h_12w_1	0.006
FA(14:0)	hippo_24h_12w_2	0.001
FA(14:0)	hippo_24h_12w_3	0.006
FA(14:0)	hippo_24h_12w_4	0.022
FA(14:0)	hippo_24h_12w_5	0.001
FA(14:0)	hippo_24h_12w_6	0.005
FA(16:0)	hippo_24h_12w_1	0.455
FA(16:0)	hippo_24h_12w_2	0.391
FA(16:0)	hippo_24h_12w_3	0.508
FA(16:0)	hippo_24h_12w_4	0.123
FA(16:0)	hippo_24h_12w_5	0.208
FA(16:0)	hippo_24h_12w_6	0.042
FA(16:1)	hippo_24h_12w_1	0.66
FA(16:1)	hippo_24h_12w_2	1
FA(16:1)	hippo_24h_12w_3	0.64
FA(16:1)	hippo_24h_12w_4	0.901
FA(16:1)	hippo_24h_12w_5	0.557
FA(16:1)	hippo_24h_12w_6	0.274
FA(18:0)	hippo_24h_12w_1	0.002
FA(18:0)	hippo_24h_12w_2	0.014
FA(18:0)	hippo_24h_12w_3	0.013
FA(18:0)	hippo_24h_12w_4	0.003
FA(18:0)	hippo_24h_12w_5	0.002
FA(18:0)	hippo_24h_12w_6	0.008
FA(18:1)	hippo_24h_12w_1	0.106
FA(18:1)	hippo_24h_12w_2	0.222
FA(18:1)	hippo_24h_12w_3	0.282
FA(18:1)	hippo_24h_12w_4	0.229
FA(18:1)	hippo_24h_12w_5	0.009
FA(18:1)	hippo_24h_12w_6	0.2
FA(18:2)	hippo_24h_12w_1	1
FA(18:2)	hippo_24h_12w_2	1
FA(18:2)	hippo_24h_12w_3	0.477
FA(18:2)	hippo_24h_12w_4	1
FA(18:2)	hippo_24h_12w_5	1
FA(18:2)	hippo_24h_12w_6	0.177
FA(18:3)	hippo_24h_12w_1	1
FA(18:3)	hippo_24h_12w_2	1
FA(18:3)	hippo_24h_12w_3	1
FA(18:3)	hippo_24h_12w_4	1
FA(18:3)	hippo_24h_12w_5	1
FA(18:3)	hippo_24h_12w_6	1
FA(18:4)	hippo_24h_12w_3	1
FA(18:4)	hippo_24h_12w_5	1
FA(18:4)	hippo_24h_12w_6	1
FA(20:0)	hippo_24h_12w_1	1
FA(20:0)	hippo_24h_12w_2	1
FA(20:0)	hippo_24h_12w_3	1
FA(20:0)	hippo_24h_12w_4	1
FA(20:0)	hippo_24h_12w_5	1
FA(20:0)	hippo_24h_12w_6	1
FA(20:1)	hippo_24h_12w_1	0.141
FA(20:1)	hippo_24h_12w_2	0.026
FA(20:1)	hippo_24h_12w_3	0.037
FA(20:1)	hippo_24h_12w_4	0.054
FA(20:1)	hippo_24h_12w_5	0.249
FA(20:1)	hippo_24h_12w_6	0.052
FA(20:2)	hippo_24h_12w_1	1
FA(20:2)	hippo_24h_12w_2	1
FA(20:2)	hippo_24h_12w_3	0.11
FA(20:2)	hippo_24h_12w_4	1
FA(20:2)	hippo_24h_12w_5	1
FA(20:2)	hippo_24h_12w_6	1
FA(20:3)	hippo_24h_12w_1	0.003
FA(20:3)	hippo_24h_12w_2	0.003
FA(20:3)	hippo_24h_12w_3	0.005
FA(20:3)	hippo_24h_12w_4	0.002
FA(20:3)	hippo_24h_12w_5	0.007
FA(20:3)	hippo_24h_12w_6	0.061
FA(20:4)	hippo_24h_12w_1	0.002
FA(20:4)	hippo_24h_12w_2	0.05
FA(20:4)	hippo_24h_12w_3	0.052
FA(20:4)	hippo_24h_12w_4	0.051
FA(20:4)	hippo_24h_12w_5	0.051
FA(20:4)	hippo_24h_12w_6	0.055
FA(20:5)	hippo_24h_12w_1	0.063
FA(20:5)	hippo_24h_12w_2	1
FA(20:5)	hippo_24h_12w_3	0.117
FA(20:5)	hippo_24h_12w_4	1
FA(20:5)	hippo_24h_12w_5	0.048
FA(20:5)	hippo_24h_12w_6	0.006
FA(22:0)	hippo_24h_12w_1	1
FA(22:0)	hippo_24h_12w_2	1
FA(22:0)	hippo_24h_12w_3	1
FA(22:0)	hippo_24h_12w_4	1
FA(22:0)	hippo_24h_12w_5	1
FA(22:0)	hippo_24h_12w_6	1
FA(22:1)	hippo_24h_12w_1	1
FA(22:1)	hippo_24h_12w_2	1
FA(22:1)	hippo_24h_12w_3	1
FA(22:1)	hippo_24h_12w_4	1
FA(22:1)	hippo_24h_12w_5	1
FA(22:1)	hippo_24h_12w_6	1
FA(22:6)	hippo_24h_12w_1	0.046
FA(22:6)	hippo_24h_12w_2	0.093
FA(22:6)	hippo_24h_12w_3	0.049
FA(22:6)	hippo_24h_12w_4	0.039
FA(22:6)	hippo_24h_12w_5	0.043
FA(22:6)	hippo_24h_12w_6	0.094
FA(10:0)	intestine_24h_12w_1	0.041
FA(10:0)	intestine_24h_12w_2	0.002
FA(10:0)	intestine_24h_12w_3	0.009
FA(10:0)	intestine_24h_12w_4	0.005
FA(10:0)	intestine_24h_12w_5	1
FA(10:0)	intestine_24h_12w_6	0.431
FA(12:0)	intestine_24h_12w_1	1
FA(12:0)	intestine_24h_12w_2	1
FA(12:0)	intestine_24h_12w_3	1
FA(12:0)	intestine_24h_12w_4	1
FA(12:0)	intestine_24h_12w_5	1
FA(12:0)	intestine_24h_12w_6	1
FA(14:0)	intestine_24h_12w_1	0.001
FA(14:0)	intestine_24h_12w_2	0.001
FA(14:0)	intestine_24h_12w_3	0.022
FA(14:0)	intestine_24h_12w_4	0.001
FA(14:0)	intestine_24h_12w_5	0.016
FA(14:0)	intestine_24h_12w_6	0.001
FA(16:0)	intestine_24h_12w_1	0.005
FA(16:0)	intestine_24h_12w_2	0.02
FA(16:0)	intestine_24h_12w_3	0.005
FA(16:0)	intestine_24h_12w_4	0.018
FA(16:0)	intestine_24h_12w_5	0.004
FA(16:0)	intestine_24h_12w_6	0.034
FA(16:1)	intestine_24h_12w_1	0.006
FA(16:1)	intestine_24h_12w_2	0.005
FA(16:1)	intestine_24h_12w_3	0.003
FA(16:1)	intestine_24h_12w_4	0.053
FA(16:1)	intestine_24h_12w_5	0.012
FA(16:1)	intestine_24h_12w_6	0.066
FA(18:0)	intestine_24h_12w_1	0.743
FA(18:0)	intestine_24h_12w_2	1
FA(18:0)	intestine_24h_12w_3	0.998
FA(18:0)	intestine_24h_12w_4	1
FA(18:0)	intestine_24h_12w_5	0.17
FA(18:0)	intestine_24h_12w_6	1
FA(18:1)	intestine_24h_12w_1	0.102
FA(18:1)	intestine_24h_12w_2	0.835
FA(18:1)	intestine_24h_12w_3	0.143
FA(18:1)	intestine_24h_12w_4	0.515
FA(18:1)	intestine_24h_12w_5	0.06
FA(18:1)	intestine_24h_12w_6	0.349
FA(18:2)	intestine_24h_12w_1	1
FA(18:2)	intestine_24h_12w_2	1
FA(18:2)	intestine_24h_12w_3	1
FA(18:2)	intestine_24h_12w_4	1
FA(18:2)	intestine_24h_12w_5	1
FA(18:2)	intestine_24h_12w_6	1
FA(18:3)	intestine_24h_12w_1	1
FA(18:3)	intestine_24h_12w_2	1
FA(18:3)	intestine_24h_12w_3	1
FA(18:3)	intestine_24h_12w_4	1
FA(18:3)	intestine_24h_12w_5	1
FA(18:3)	intestine_24h_12w_6	1
FA(18:4)	intestine_24h_12w_1	1
FA(18:4)	intestine_24h_12w_2	1
FA(18:4)	intestine_24h_12w_3	1
FA(18:4)	intestine_24h_12w_4	1
FA(18:4)	intestine_24h_12w_5	1
FA(18:4)	intestine_24h_12w_6	1
FA(20:0)	intestine_24h_12w_1	0.912
FA(20:0)	intestine_24h_12w_2	1
FA(20:0)	intestine_24h_12w_3	0.949
FA(20:0)	intestine_24h_12w_4	0.596
FA(20:0)	intestine_24h_12w_5	1
FA(20:0)	intestine_24h_12w_6	1
FA(20:1)	intestine_24h_12w_1	0.001
FA(20:1)	intestine_24h_12w_2	0.001
FA(20:1)	intestine_24h_12w_3	0.001
FA(20:1)	intestine_24h_12w_4	0.003
FA(20:1)	intestine_24h_12w_5	0.002
FA(20:1)	intestine_24h_12w_6	0.001
FA(20:2)	intestine_24h_12w_1	0.001
FA(20:2)	intestine_24h_12w_2	0.03
FA(20:2)	intestine_24h_12w_3	0.001
FA(20:2)	intestine_24h_12w_4	0.026
FA(20:2)	intestine_24h_12w_5	0.06
FA(20:2)	intestine_24h_12w_6	0.001
FA(20:3)	intestine_24h_12w_1	0.006
FA(20:3)	intestine_24h_12w_2	0.007
FA(20:3)	intestine_24h_12w_3	0.006
FA(20:3)	intestine_24h_12w_4	0.003
FA(20:3)	intestine_24h_12w_5	0.004
FA(20:3)	intestine_24h_12w_6	0.007
FA(20:4)	intestine_24h_12w_1	0.057
FA(20:4)	intestine_24h_12w_2	0.042
FA(20:4)	intestine_24h_12w_3	0.002
FA(20:4)	intestine_24h_12w_4	0.053
FA(20:4)	intestine_24h_12w_5	0.045
FA(20:4)	intestine_24h_12w_6	0.042
FA(20:5)	intestine_24h_12w_1	0.003
FA(20:5)	intestine_24h_12w_2	0.004
FA(20:5)	intestine_24h_12w_3	0.004
FA(20:5)	intestine_24h_12w_4	0.002
FA(20:5)	intestine_24h_12w_5	0.004
FA(20:5)	intestine_24h_12w_6	0.002
FA(22:0)	intestine_24h_12w_1	1
FA(22:0)	intestine_24h_12w_2	1
FA(22:0)	intestine_24h_12w_3	0.7
FA(22:0)	intestine_24h_12w_4	1
FA(22:0)	intestine_24h_12w_5	1
FA(22:0)	intestine_24h_12w_6	0.826
FA(22:1)	intestine_24h_12w_1	0.001
FA(22:1)	intestine_24h_12w_2	0.001
FA(22:1)	intestine_24h_12w_3	0.001
FA(22:1)	intestine_24h_12w_4	0.002
FA(22:1)	intestine_24h_12w_5	0.001
FA(22:1)	intestine_24h_12w_6	0.001
FA(22:6)	intestine_24h_12w_1	0.082
FA(22:6)	intestine_24h_12w_2	0.005
FA(22:6)	intestine_24h_12w_3	1
FA(22:6)	intestine_24h_12w_4	0.044
FA(22:6)	intestine_24h_12w_5	0.045
FA(22:6)	intestine_24h_12w_6	0.016
FA(24:0)	intestine_24h_12w_1	1
FA(24:0)	intestine_24h_12w_2	1
FA(24:0)	intestine_24h_12w_3	1
FA(24:0)	intestine_24h_12w_4	1
FA(24:0)	intestine_24h_12w_5	1
FA(24:0)	intestine_24h_12w_6	1
FA(24:1)	intestine_24h_12w_1	0.043
FA(24:1)	intestine_24h_12w_2	1
FA(24:1)	intestine_24h_12w_3	0.005
FA(24:1)	intestine_24h_12w_4	1
FA(24:1)	intestine_24h_12w_5	0.176
FA(24:1)	intestine_24h_12w_6	0.08
FA(10:0)	kidney_24h_12w_1	0.162
FA(10:0)	kidney_24h_12w_2	0.017
FA(10:0)	kidney_24h_12w_3	0.058
FA(10:0)	kidney_24h_12w_4	0.064
FA(10:0)	kidney_24h_12w_5	1
FA(10:0)	kidney_24h_12w_6	0.703
FA(12:0)	kidney_24h_12w_1	1
FA(12:0)	kidney_24h_12w_2	1
FA(12:0)	kidney_24h_12w_3	1
FA(12:0)	kidney_24h_12w_4	1
FA(12:0)	kidney_24h_12w_5	1
FA(12:0)	kidney_24h_12w_6	1
FA(14:0)	kidney_24h_12w_1	0.001
FA(14:0)	kidney_24h_12w_2	0.001
FA(14:0)	kidney_24h_12w_3	0.001
FA(14:0)	kidney_24h_12w_4	0.025
FA(14:0)	kidney_24h_12w_5	0.844
FA(14:0)	kidney_24h_12w_6	0.015
FA(16:0)	kidney_24h_12w_1	0.026
FA(16:0)	kidney_24h_12w_2	0.019
FA(16:0)	kidney_24h_12w_3	0.229
FA(16:0)	kidney_24h_12w_4	0.024
FA(16:0)	kidney_24h_12w_5	0.071
FA(16:0)	kidney_24h_12w_6	0.045
FA(16:1)	kidney_24h_12w_1	0.001
FA(16:1)	kidney_24h_12w_2	0.016
FA(16:1)	kidney_24h_12w_3	0.003
FA(16:1)	kidney_24h_12w_4	0.001
FA(16:1)	kidney_24h_12w_5	0.001
FA(16:1)	kidney_24h_12w_6	0.054
FA(18:0)	kidney_24h_12w_1	0.001
FA(18:0)	kidney_24h_12w_2	0.016
FA(18:0)	kidney_24h_12w_3	0.001
FA(18:0)	kidney_24h_12w_4	0.157
FA(18:0)	kidney_24h_12w_5	0.002
FA(18:0)	kidney_24h_12w_6	0.01
FA(18:1)	kidney_24h_12w_1	0.001
FA(18:1)	kidney_24h_12w_2	0.781
FA(18:1)	kidney_24h_12w_3	0.002
FA(18:1)	kidney_24h_12w_4	0.001
FA(18:1)	kidney_24h_12w_5	0.001
FA(18:1)	kidney_24h_12w_6	0.244
FA(18:2)	kidney_24h_12w_1	1
FA(18:2)	kidney_24h_12w_2	1
FA(18:2)	kidney_24h_12w_3	0.732
FA(18:2)	kidney_24h_12w_4	1
FA(18:2)	kidney_24h_12w_5	1
FA(18:2)	kidney_24h_12w_6	1
FA(18:3)	kidney_24h_12w_1	1
FA(18:3)	kidney_24h_12w_2	1
FA(18:3)	kidney_24h_12w_3	1
FA(18:3)	kidney_24h_12w_4	1
FA(18:3)	kidney_24h_12w_5	1
FA(18:3)	kidney_24h_12w_6	1
FA(18:4)	kidney_24h_12w_1	1
FA(18:4)	kidney_24h_12w_2	1
FA(18:4)	kidney_24h_12w_3	1
FA(18:4)	kidney_24h_12w_4	1
FA(18:4)	kidney_24h_12w_5	1
FA(18:4)	kidney_24h_12w_6	0.051
FA(20:0)	kidney_24h_12w_1	0.588
FA(20:0)	kidney_24h_12w_2	0.632
FA(20:0)	kidney_24h_12w_3	0.249
FA(20:0)	kidney_24h_12w_4	0.001
FA(20:0)	kidney_24h_12w_5	0.057
FA(20:0)	kidney_24h_12w_6	0.014
FA(20:1)	kidney_24h_12w_1	0.041
FA(20:1)	kidney_24h_12w_2	0.419
FA(20:1)	kidney_24h_12w_3	0.139
FA(20:1)	kidney_24h_12w_4	0.065
FA(20:1)	kidney_24h_12w_5	0.131
FA(20:1)	kidney_24h_12w_6	0.346
FA(20:2)	kidney_24h_12w_1	0.018
FA(20:2)	kidney_24h_12w_2	0.039
FA(20:2)	kidney_24h_12w_3	0.016
FA(20:2)	kidney_24h_12w_4	0.004
FA(20:2)	kidney_24h_12w_5	0.007
FA(20:2)	kidney_24h_12w_6	0.059
FA(20:3)	kidney_24h_12w_1	0.002
FA(20:3)	kidney_24h_12w_2	0.002
FA(20:3)	kidney_24h_12w_3	0.005
FA(20:3)	kidney_24h_12w_4	0.002
FA(20:3)	kidney_24h_12w_5	0.004
FA(20:3)	kidney_24h_12w_6	0.008
FA(20:4)	kidney_24h_12w_1	0.005
FA(20:4)	kidney_24h_12w_2	0.043
FA(20:4)	kidney_24h_12w_3	1
FA(20:4)	kidney_24h_12w_4	0.095
FA(20:4)	kidney_24h_12w_5	0.003
FA(20:4)	kidney_24h_12w_6	1
FA(20:5)	kidney_24h_12w_1	0.061
FA(20:5)	kidney_24h_12w_2	0.004
FA(20:5)	kidney_24h_12w_3	0.004
FA(20:5)	kidney_24h_12w_4	0.008
FA(20:5)	kidney_24h_12w_5	0.003
FA(20:5)	kidney_24h_12w_6	0.1
FA(22:0)	kidney_24h_12w_1	0.313
FA(22:0)	kidney_24h_12w_2	1
FA(22:0)	kidney_24h_12w_3	0.342
FA(22:0)	kidney_24h_12w_4	0.025
FA(22:0)	kidney_24h_12w_5	0.137
FA(22:0)	kidney_24h_12w_6	0.141
FA(22:1)	kidney_24h_12w_1	0.017
FA(22:1)	kidney_24h_12w_2	0.012
FA(22:1)	kidney_24h_12w_3	0.004
FA(22:1)	kidney_24h_12w_4	0.014
FA(22:1)	kidney_24h_12w_5	0.012
FA(22:1)	kidney_24h_12w_6	0.027
FA(22:6)	kidney_24h_12w_1	0.088
FA(22:6)	kidney_24h_12w_2	0.006
FA(22:6)	kidney_24h_12w_3	1
FA(22:6)	kidney_24h_12w_4	1
FA(22:6)	kidney_24h_12w_5	0.002
FA(22:6)	kidney_24h_12w_6	0.131
FA(24:0)	kidney_24h_12w_1	0.081
FA(24:0)	kidney_24h_12w_2	1
FA(24:0)	kidney_24h_12w_3	1
FA(24:0)	kidney_24h_12w_4	1
FA(24:0)	kidney_24h_12w_5	1
FA(24:0)	kidney_24h_12w_6	1
FA(24:1)	kidney_24h_12w_1	0.635
FA(24:1)	kidney_24h_12w_2	0.003
FA(24:1)	kidney_24h_12w_3	0.016
FA(24:1)	kidney_24h_12w_4	0.015
FA(24:1)	kidney_24h_12w_5	0.027
FA(24:1)	kidney_24h_12w_6	0.1
FA(10:0)	liver_24h_12w_1	0.785
FA(10:0)	liver_24h_12w_2	0.087
FA(10:0)	liver_24h_12w_3	0.473
FA(10:0)	liver_24h_12w_4	0.472
FA(10:0)	liver_24h_12w_5	1
FA(10:0)	liver_24h_12w_6	1
FA(12:0)	liver_24h_12w_1	1
FA(12:0)	liver_24h_12w_2	1
FA(12:0)	liver_24h_12w_3	1
FA(12:0)	liver_24h_12w_4	1
FA(12:0)	liver_24h_12w_5	1
FA(12:0)	liver_24h_12w_6	1
FA(14:0)	liver_24h_12w_1	0.015
FA(14:0)	liver_24h_12w_2	0.001
FA(14:0)	liver_24h_12w_3	0.001
FA(14:0)	liver_24h_12w_4	0.018
FA(14:0)	liver_24h_12w_5	1
FA(14:0)	liver_24h_12w_6	0.021
FA(16:0)	liver_24h_12w_1	0.001
FA(16:0)	liver_24h_12w_2	0.001
FA(16:0)	liver_24h_12w_3	0.001
FA(16:0)	liver_24h_12w_4	0.001
FA(16:0)	liver_24h_12w_5	0.001
FA(16:0)	liver_24h_12w_6	0.001
FA(16:1)	liver_24h_12w_1	0.036
FA(16:1)	liver_24h_12w_2	0.001
FA(16:1)	liver_24h_12w_3	0.001
FA(16:1)	liver_24h_12w_4	0.001
FA(16:1)	liver_24h_12w_5	0.001
FA(16:1)	liver_24h_12w_6	0.001
FA(18:0)	liver_24h_12w_1	0.018
FA(18:0)	liver_24h_12w_2	0.001
FA(18:0)	liver_24h_12w_3	0.001
FA(18:0)	liver_24h_12w_4	0.001
FA(18:0)	liver_24h_12w_5	0.001
FA(18:0)	liver_24h_12w_6	0.001
FA(18:1)	liver_24h_12w_1	0.001
FA(18:1)	liver_24h_12w_2	0.001
FA(18:1)	liver_24h_12w_3	0.001
FA(18:1)	liver_24h_12w_4	0.001
FA(18:1)	liver_24h_12w_5	0.001
FA(18:1)	liver_24h_12w_6	0.001
FA(18:2)	liver_24h_12w_1	0.153
FA(18:2)	liver_24h_12w_2	0.001
FA(18:2)	liver_24h_12w_3	0.002
FA(18:2)	liver_24h_12w_4	0.042
FA(18:2)	liver_24h_12w_5	1
FA(18:2)	liver_24h_12w_6	0.001
FA(18:3)	liver_24h_12w_1	1
FA(18:3)	liver_24h_12w_2	1
FA(18:3)	liver_24h_12w_3	1
FA(18:3)	liver_24h_12w_4	1
FA(18:3)	liver_24h_12w_5	1
FA(18:3)	liver_24h_12w_6	1
FA(18:4)	liver_24h_12w_1	1
FA(18:4)	liver_24h_12w_2	1
FA(18:4)	liver_24h_12w_3	1
FA(18:4)	liver_24h_12w_4	1
FA(18:4)	liver_24h_12w_5	1
FA(18:4)	liver_24h_12w_6	0.054
FA(20:0)	liver_24h_12w_1	1
FA(20:0)	liver_24h_12w_2	0.563
FA(20:0)	liver_24h_12w_3	1
FA(20:0)	liver_24h_12w_4	0.047
FA(20:0)	liver_24h_12w_5	0.04
FA(20:0)	liver_24h_12w_6	0.019
FA(20:1)	liver_24h_12w_1	0.259
FA(20:1)	liver_24h_12w_2	0.001
FA(20:1)	liver_24h_12w_3	0.007
FA(20:1)	liver_24h_12w_4	0.001
FA(20:1)	liver_24h_12w_5	0.01
FA(20:1)	liver_24h_12w_6	0.001
FA(20:2)	liver_24h_12w_1	0.006
FA(20:2)	liver_24h_12w_2	0.004
FA(20:2)	liver_24h_12w_3	0.001
FA(20:2)	liver_24h_12w_4	0.004
FA(20:2)	liver_24h_12w_5	0.001
FA(20:2)	liver_24h_12w_6	0.001
FA(20:3)	liver_24h_12w_1	0.002
FA(20:3)	liver_24h_12w_2	0.002
FA(20:3)	liver_24h_12w_3	0.003
FA(20:3)	liver_24h_12w_4	0.004
FA(20:3)	liver_24h_12w_5	0.008
FA(20:3)	liver_24h_12w_6	0.002
FA(20:4)	liver_24h_12w_1	0.004
FA(20:4)	liver_24h_12w_2	0.047
FA(20:4)	liver_24h_12w_3	0.055
FA(20:4)	liver_24h_12w_4	0.055
FA(20:4)	liver_24h_12w_5	0.004
FA(20:4)	liver_24h_12w_6	0.052
FA(20:5)	liver_24h_12w_1	0.002
FA(20:5)	liver_24h_12w_2	0.007
FA(20:5)	liver_24h_12w_3	0.002
FA(20:5)	liver_24h_12w_4	0.003
FA(20:5)	liver_24h_12w_5	0.003
FA(20:5)	liver_24h_12w_6	0.002
FA(22:1)	liver_24h_12w_1	1
FA(22:1)	liver_24h_12w_2	0.016
FA(22:1)	liver_24h_12w_3	1
FA(22:1)	liver_24h_12w_4	1
FA(22:1)	liver_24h_12w_5	0.018
FA(22:1)	liver_24h_12w_6	0.005
FA(22:6)	liver_24h_12w_1	0.003
FA(22:6)	liver_24h_12w_2	0.001
FA(22:6)	liver_24h_12w_3	0.004
FA(22:6)	liver_24h_12w_4	0.006
FA(22:6)	liver_24h_12w_5	0.002
FA(22:6)	liver_24h_12w_6	0.001
FA(10:0)	lung_24h_12w_1	0.151
FA(10:0)	lung_24h_12w_2	0.094
FA(10:0)	lung_24h_12w_3	0.17
FA(10:0)	lung_24h_12w_4	0.065
FA(10:0)	lung_24h_12w_5	1
FA(10:0)	lung_24h_12w_6	0.712
FA(12:0)	lung_24h_12w_1	1
FA(12:0)	lung_24h_12w_2	1
FA(12:0)	lung_24h_12w_3	1
FA(12:0)	lung_24h_12w_4	1
FA(12:0)	lung_24h_12w_5	1
FA(12:0)	lung_24h_12w_6	1
FA(14:0)	lung_24h_12w_1	0.003
FA(14:0)	lung_24h_12w_2	0.001
FA(14:0)	lung_24h_12w_3	0.002
FA(14:0)	lung_24h_12w_4	0.003
FA(14:0)	lung_24h_12w_5	1
FA(14:0)	lung_24h_12w_6	0.021
FA(16:0)	lung_24h_12w_1	0.001
FA(16:0)	lung_24h_12w_2	0.004
FA(16:0)	lung_24h_12w_3	0.349
FA(16:0)	lung_24h_12w_4	0.001
FA(16:0)	lung_24h_12w_5	0.001
FA(16:0)	lung_24h_12w_6	0.001
FA(16:1)	lung_24h_12w_1	0.001
FA(16:1)	lung_24h_12w_2	0.001
FA(16:1)	lung_24h_12w_3	0.001
FA(16:1)	lung_24h_12w_4	0.002
FA(16:1)	lung_24h_12w_5	0.001
FA(16:1)	lung_24h_12w_6	0.005
FA(18:0)	lung_24h_12w_1	0.001
FA(18:0)	lung_24h_12w_2	0.001
FA(18:0)	lung_24h_12w_3	0.002
FA(18:0)	lung_24h_12w_4	0.002
FA(18:0)	lung_24h_12w_5	0.001
FA(18:0)	lung_24h_12w_6	0.001
FA(18:1)	lung_24h_12w_1	0.001
FA(18:1)	lung_24h_12w_2	0.028
FA(18:1)	lung_24h_12w_3	0.001
FA(18:1)	lung_24h_12w_4	0.003
FA(18:1)	lung_24h_12w_5	0.001
FA(18:1)	lung_24h_12w_6	0.001
FA(18:2)	lung_24h_12w_1	1
FA(18:2)	lung_24h_12w_2	0.616
FA(18:2)	lung_24h_12w_3	0.514
FA(18:2)	lung_24h_12w_4	1
FA(18:2)	lung_24h_12w_5	1
FA(18:2)	lung_24h_12w_6	0.337
FA(18:3)	lung_24h_12w_1	1
FA(18:3)	lung_24h_12w_2	1
FA(18:3)	lung_24h_12w_3	1
FA(18:3)	lung_24h_12w_4	1
FA(18:3)	lung_24h_12w_5	1
FA(18:3)	lung_24h_12w_6	1
FA(18:4)	lung_24h_12w_1	1
FA(18:4)	lung_24h_12w_2	1
FA(18:4)	lung_24h_12w_3	1
FA(18:4)	lung_24h_12w_4	1
FA(18:4)	lung_24h_12w_5	1
FA(18:4)	lung_24h_12w_6	0.061
FA(20:0)	lung_24h_12w_1	1
FA(20:0)	lung_24h_12w_2	0.905
FA(20:0)	lung_24h_12w_3	1
FA(20:0)	lung_24h_12w_4	1
FA(20:0)	lung_24h_12w_5	1
FA(20:0)	lung_24h_12w_6	0.498
FA(20:1)	lung_24h_12w_1	0.408
FA(20:1)	lung_24h_12w_2	0.186
FA(20:1)	lung_24h_12w_3	0.199
FA(20:1)	lung_24h_12w_4	0.665
FA(20:1)	lung_24h_12w_5	1
FA(20:1)	lung_24h_12w_6	0.05
FA(20:2)	lung_24h_12w_1	0.003
FA(20:2)	lung_24h_12w_2	0.023
FA(20:2)	lung_24h_12w_3	0.006
FA(20:2)	lung_24h_12w_4	0.003
FA(20:2)	lung_24h_12w_5	0.004
FA(20:2)	lung_24h_12w_6	0.004
FA(20:3)	lung_24h_12w_1	0.006
FA(20:3)	lung_24h_12w_2	0.001
FA(20:3)	lung_24h_12w_3	0.003
FA(20:3)	lung_24h_12w_4	0.005
FA(20:3)	lung_24h_12w_5	0.007
FA(20:3)	lung_24h_12w_6	0.005
FA(20:4)	lung_24h_12w_1	0.057
FA(20:4)	lung_24h_12w_2	0.047
FA(20:4)	lung_24h_12w_3	0.002
FA(20:4)	lung_24h_12w_4	0.047
FA(20:4)	lung_24h_12w_5	0.06
FA(20:4)	lung_24h_12w_6	0.049
FA(20:5)	lung_24h_12w_1	0.005
FA(20:5)	lung_24h_12w_2	0.003
FA(20:5)	lung_24h_12w_3	0.003
FA(20:5)	lung_24h_12w_4	0.003
FA(20:5)	lung_24h_12w_5	0.005
FA(20:5)	lung_24h_12w_6	0.007
FA(22:0)	lung_24h_12w_1	1
FA(22:0)	lung_24h_12w_2	0.723
FA(22:0)	lung_24h_12w_3	0.266
FA(22:0)	lung_24h_12w_4	1
FA(22:0)	lung_24h_12w_5	0.531
FA(22:0)	lung_24h_12w_6	0.191
FA(22:1)	lung_24h_12w_1	0.047
FA(22:1)	lung_24h_12w_2	0.051
FA(22:1)	lung_24h_12w_3	0.426
FA(22:1)	lung_24h_12w_4	0.819
FA(22:1)	lung_24h_12w_5	0.44
FA(22:1)	lung_24h_12w_6	0.05
FA(22:6)	lung_24h_12w_1	1
FA(22:6)	lung_24h_12w_2	1
FA(22:6)	lung_24h_12w_3	1
FA(22:6)	lung_24h_12w_4	0.051
FA(22:6)	lung_24h_12w_5	1
FA(22:6)	lung_24h_12w_6	1
FA(24:1)	lung_24h_12w_1	0.023
FA(24:1)	lung_24h_12w_2	0.005
FA(24:1)	lung_24h_12w_3	0.012
FA(24:1)	lung_24h_12w_4	0.659
FA(24:1)	lung_24h_12w_5	0.007
FA(24:1)	lung_24h_12w_6	0.005
FA(10:0)	midbrain_24h_12w_1	0.169
FA(10:0)	midbrain_24h_12w_2	0.244
FA(10:0)	midbrain_24h_12w_3	0.341
FA(10:0)	midbrain_24h_12w_4	0.082
FA(10:0)	midbrain_24h_12w_5	1
FA(10:0)	midbrain_24h_12w_6	0.508
FA(12:0)	midbrain_24h_12w_1	1
FA(12:0)	midbrain_24h_12w_2	1
FA(12:0)	midbrain_24h_12w_3	1
FA(12:0)	midbrain_24h_12w_4	1
FA(12:0)	midbrain_24h_12w_5	1
FA(12:0)	midbrain_24h_12w_6	1
FA(14:0)	midbrain_24h_12w_1	0.37
FA(14:0)	midbrain_24h_12w_2	0.01
FA(14:0)	midbrain_24h_12w_3	0.016
FA(14:0)	midbrain_24h_12w_4	0.635
FA(14:0)	midbrain_24h_12w_5	1
FA(14:0)	midbrain_24h_12w_6	0.44
FA(16:0)	midbrain_24h_12w_1	0.218
FA(16:0)	midbrain_24h_12w_2	0.342
FA(16:0)	midbrain_24h_12w_3	0.274
FA(16:0)	midbrain_24h_12w_4	0.105
FA(16:0)	midbrain_24h_12w_5	0.093
FA(16:0)	midbrain_24h_12w_6	0.04
FA(16:1)	midbrain_24h_12w_1	0.031
FA(16:1)	midbrain_24h_12w_2	0.115
FA(16:1)	midbrain_24h_12w_3	0.085
FA(16:1)	midbrain_24h_12w_4	0.177
FA(16:1)	midbrain_24h_12w_5	0.016
FA(16:1)	midbrain_24h_12w_6	0.409
FA(18:0)	midbrain_24h_12w_1	0.002
FA(18:0)	midbrain_24h_12w_2	0.001
FA(18:0)	midbrain_24h_12w_3	0.021
FA(18:0)	midbrain_24h_12w_4	0.004
FA(18:0)	midbrain_24h_12w_5	0.004
FA(18:0)	midbrain_24h_12w_6	0.005
FA(18:1)	midbrain_24h_12w_1	0.399
FA(18:1)	midbrain_24h_12w_2	0.72
FA(18:1)	midbrain_24h_12w_3	0.714
FA(18:1)	midbrain_24h_12w_4	0.485
FA(18:1)	midbrain_24h_12w_5	0.056
FA(18:1)	midbrain_24h_12w_6	0.732
FA(18:2)	midbrain_24h_12w_1	0.119
FA(18:2)	midbrain_24h_12w_2	0.253
FA(18:2)	midbrain_24h_12w_3	0.205
FA(18:2)	midbrain_24h_12w_4	0.067
FA(18:2)	midbrain_24h_12w_5	1
FA(18:2)	midbrain_24h_12w_6	0.018
FA(18:3)	midbrain_24h_12w_1	1
FA(18:3)	midbrain_24h_12w_2	1
FA(18:3)	midbrain_24h_12w_3	1
FA(18:3)	midbrain_24h_12w_4	1
FA(18:3)	midbrain_24h_12w_5	1
FA(18:3)	midbrain_24h_12w_6	1
FA(18:4)	midbrain_24h_12w_1	1
FA(18:4)	midbrain_24h_12w_2	1
FA(18:4)	midbrain_24h_12w_4	1
FA(18:4)	midbrain_24h_12w_5	1
FA(18:4)	midbrain_24h_12w_6	1
FA(20:0)	midbrain_24h_12w_1	1
FA(20:0)	midbrain_24h_12w_2	1
FA(20:0)	midbrain_24h_12w_3	0.544
FA(20:0)	midbrain_24h_12w_4	1
FA(20:0)	midbrain_24h_12w_5	1
FA(20:0)	midbrain_24h_12w_6	1
FA(20:1)	midbrain_24h_12w_1	0.129
FA(20:1)	midbrain_24h_12w_2	0.051
FA(20:1)	midbrain_24h_12w_3	0.033
FA(20:1)	midbrain_24h_12w_4	0.037
FA(20:1)	midbrain_24h_12w_5	0.185
FA(20:1)	midbrain_24h_12w_6	0.039
FA(20:2)	midbrain_24h_12w_1	0.008
FA(20:2)	midbrain_24h_12w_2	0.002
FA(20:2)	midbrain_24h_12w_3	0.017
FA(20:2)	midbrain_24h_12w_4	0.007
FA(20:2)	midbrain_24h_12w_5	0.001
FA(20:2)	midbrain_24h_12w_6	0.002
FA(20:3)	midbrain_24h_12w_1	0.003
FA(20:3)	midbrain_24h_12w_2	0.005
FA(20:3)	midbrain_24h_12w_3	0.004
FA(20:3)	midbrain_24h_12w_4	0.007
FA(20:3)	midbrain_24h_12w_5	0.002
FA(20:3)	midbrain_24h_12w_6	0.004
FA(20:4)	midbrain_24h_12w_1	0.006
FA(20:4)	midbrain_24h_12w_2	0.042
FA(20:4)	midbrain_24h_12w_3	0.017
FA(20:4)	midbrain_24h_12w_4	0.009
FA(20:4)	midbrain_24h_12w_5	0.047
FA(20:4)	midbrain_24h_12w_6	0.036
FA(20:5)	midbrain_24h_12w_1	0.005
FA(20:5)	midbrain_24h_12w_2	0.006
FA(20:5)	midbrain_24h_12w_3	0.048
FA(20:5)	midbrain_24h_12w_4	0.059
FA(20:5)	midbrain_24h_12w_5	0.006
FA(20:5)	midbrain_24h_12w_6	0.041
FA(22:0)	midbrain_24h_12w_1	1
FA(22:0)	midbrain_24h_12w_2	1
FA(22:0)	midbrain_24h_12w_3	1
FA(22:0)	midbrain_24h_12w_4	1
FA(22:0)	midbrain_24h_12w_5	1
FA(22:0)	midbrain_24h_12w_6	1
FA(22:1)	midbrain_24h_12w_1	0.219
FA(22:1)	midbrain_24h_12w_2	0.012
FA(22:1)	midbrain_24h_12w_3	0.018
FA(22:1)	midbrain_24h_12w_4	0.176
FA(22:1)	midbrain_24h_12w_5	0.054
FA(22:1)	midbrain_24h_12w_6	0.01
FA(22:6)	midbrain_24h_12w_1	0.001
FA(22:6)	midbrain_24h_12w_2	0.003
FA(22:6)	midbrain_24h_12w_3	0.004
FA(22:6)	midbrain_24h_12w_4	0.043
FA(22:6)	midbrain_24h_12w_5	0.01
FA(22:6)	midbrain_24h_12w_6	0.002
FA(24:0)	midbrain_24h_12w_1	1
FA(24:0)	midbrain_24h_12w_2	1
FA(24:0)	midbrain_24h_12w_3	1
FA(24:0)	midbrain_24h_12w_4	1
FA(24:0)	midbrain_24h_12w_5	1
FA(24:0)	midbrain_24h_12w_6	1
FA(24:1)	midbrain_24h_12w_1	0.607
FA(24:1)	midbrain_24h_12w_2	1
FA(24:1)	midbrain_24h_12w_3	0.26
FA(24:1)	midbrain_24h_12w_4	1
FA(24:1)	midbrain_24h_12w_5	1
FA(24:1)	midbrain_24h_12w_6	1
FA(10:0)	muscle_24h_12w_1	0.016
FA(10:0)	muscle_24h_12w_2	0.002
FA(10:0)	muscle_24h_12w_3	0.021
FA(10:0)	muscle_24h_12w_4	0.042
FA(10:0)	muscle_24h_12w_5	1
FA(10:0)	muscle_24h_12w_6	0.513
FA(12:0)	muscle_24h_12w_1	1
FA(12:0)	muscle_24h_12w_2	1
FA(12:0)	muscle_24h_12w_3	1
FA(12:0)	muscle_24h_12w_4	1
FA(12:0)	muscle_24h_12w_5	1
FA(12:0)	muscle_24h_12w_6	1
FA(14:0)	muscle_24h_12w_1	0.001
FA(14:0)	muscle_24h_12w_2	0.001
FA(14:0)	muscle_24h_12w_3	0.001
FA(14:0)	muscle_24h_12w_4	0.001
FA(14:0)	muscle_24h_12w_5	0.411
FA(14:0)	muscle_24h_12w_6	0.001
FA(16:0)	muscle_24h_12w_1	0.212
FA(16:0)	muscle_24h_12w_2	0.497
FA(16:0)	muscle_24h_12w_3	0.153
FA(16:0)	muscle_24h_12w_4	0.386
FA(16:0)	muscle_24h_12w_5	0.11
FA(16:0)	muscle_24h_12w_6	0.131
FA(16:1)	muscle_24h_12w_1	0.284
FA(16:1)	muscle_24h_12w_2	0.653
FA(16:1)	muscle_24h_12w_3	0.117
FA(16:1)	muscle_24h_12w_4	0.641
FA(16:1)	muscle_24h_12w_5	0.229
FA(16:1)	muscle_24h_12w_6	0.247
FA(18:0)	muscle_24h_12w_1	0.58
FA(18:0)	muscle_24h_12w_2	0.309
FA(18:0)	muscle_24h_12w_3	0.771
FA(18:0)	muscle_24h_12w_4	1
FA(18:0)	muscle_24h_12w_5	0.694
FA(18:0)	muscle_24h_12w_6	0.402
FA(18:1)	muscle_24h_12w_1	0.333
FA(18:1)	muscle_24h_12w_2	1
FA(18:1)	muscle_24h_12w_3	0.552
FA(18:1)	muscle_24h_12w_4	0.378
FA(18:1)	muscle_24h_12w_5	0.08
FA(18:1)	muscle_24h_12w_6	0.021
FA(18:2)	muscle_24h_12w_1	1
FA(18:2)	muscle_24h_12w_2	1
FA(18:2)	muscle_24h_12w_3	1
FA(18:2)	muscle_24h_12w_4	1
FA(18:2)	muscle_24h_12w_5	1
FA(18:2)	muscle_24h_12w_6	1
FA(18:3)	muscle_24h_12w_1	1
FA(18:3)	muscle_24h_12w_2	1
FA(18:3)	muscle_24h_12w_3	1
FA(18:3)	muscle_24h_12w_4	1
FA(18:3)	muscle_24h_12w_5	1
FA(18:3)	muscle_24h_12w_6	1
FA(18:4)	muscle_24h_12w_1	1
FA(18:4)	muscle_24h_12w_2	1
FA(18:4)	muscle_24h_12w_3	1
FA(18:4)	muscle_24h_12w_4	1
FA(18:4)	muscle_24h_12w_5	1
FA(18:4)	muscle_24h_12w_6	0.059
FA(20:0)	muscle_24h_12w_1	0.897
FA(20:0)	muscle_24h_12w_2	0.348
FA(20:0)	muscle_24h_12w_3	1
FA(20:0)	muscle_24h_12w_4	1
FA(20:0)	muscle_24h_12w_5	1
FA(20:0)	muscle_24h_12w_6	0.706
FA(20:1)	muscle_24h_12w_1	0.005
FA(20:1)	muscle_24h_12w_2	0.104
FA(20:1)	muscle_24h_12w_3	0.056
FA(20:1)	muscle_24h_12w_4	0.007
FA(20:1)	muscle_24h_12w_5	0.009
FA(20:1)	muscle_24h_12w_6	0.003
FA(20:2)	muscle_24h_12w_1	0.126
FA(20:2)	muscle_24h_12w_2	0.232
FA(20:2)	muscle_24h_12w_3	0.497
FA(20:2)	muscle_24h_12w_4	0.104
FA(20:2)	muscle_24h_12w_5	0.002
FA(20:2)	muscle_24h_12w_6	0.013
FA(20:3)	muscle_24h_12w_1	0.004
FA(20:3)	muscle_24h_12w_2	0.006
FA(20:3)	muscle_24h_12w_3	0.106
FA(20:3)	muscle_24h_12w_4	0.106
FA(20:3)	muscle_24h_12w_5	1
FA(20:3)	muscle_24h_12w_6	0.009
FA(20:4)	muscle_24h_12w_1	1
FA(20:4)	muscle_24h_12w_2	1
FA(20:4)	muscle_24h_12w_3	1
FA(20:4)	muscle_24h_12w_4	1
FA(20:4)	muscle_24h_12w_5	1
FA(20:4)	muscle_24h_12w_6	1
FA(20:5)	muscle_24h_12w_1	0.008
FA(20:5)	muscle_24h_12w_2	0.102
FA(20:5)	muscle_24h_12w_3	0.007
FA(20:5)	muscle_24h_12w_4	0.094
FA(20:5)	muscle_24h_12w_5	0.007
FA(20:5)	muscle_24h_12w_6	0.006
FA(22:0)	muscle_24h_12w_1	1
FA(22:0)	muscle_24h_12w_2	0.224
FA(22:0)	muscle_24h_12w_3	0.604
FA(22:0)	muscle_24h_12w_4	0.489
FA(22:0)	muscle_24h_12w_5	0.508
FA(22:0)	muscle_24h_12w_6	0.851
FA(22:1)	muscle_24h_12w_1	0.135
FA(22:1)	muscle_24h_12w_2	0.113
FA(22:1)	muscle_24h_12w_3	0.324
FA(22:1)	muscle_24h_12w_4	0.328
FA(22:1)	muscle_24h_12w_5	0.276
FA(22:1)	muscle_24h_12w_6	0.008
FA(22:6)	muscle_24h_12w_1	1
FA(22:6)	muscle_24h_12w_2	1
FA(22:6)	muscle_24h_12w_3	1
FA(22:6)	muscle_24h_12w_4	1
FA(22:6)	muscle_24h_12w_5	1
FA(22:6)	muscle_24h_12w_6	0.137
FA(24:0)	muscle_24h_12w_1	1
FA(24:0)	muscle_24h_12w_2	1
FA(24:0)	muscle_24h_12w_3	1
FA(24:0)	muscle_24h_12w_4	1
FA(24:0)	muscle_24h_12w_5	1
FA(24:0)	muscle_24h_12w_6	1
FA(24:1)	muscle_24h_12w_1	1
FA(24:1)	muscle_24h_12w_2	1
FA(24:1)	muscle_24h_12w_3	0.258
FA(24:1)	muscle_24h_12w_4	1
FA(24:1)	muscle_24h_12w_5	1
FA(24:1)	muscle_24h_12w_6	1
FA(10:0)	olf_24h_12w_1	0.132
FA(10:0)	olf_24h_12w_2	0.039
FA(10:0)	olf_24h_12w_3	0.084
FA(10:0)	olf_24h_12w_4	0.08
FA(10:0)	olf_24h_12w_5	1
FA(10:0)	olf_24h_12w_6	0.425
FA(12:0)	olf_24h_12w_1	1
FA(12:0)	olf_24h_12w_2	1
FA(12:0)	olf_24h_12w_3	1
FA(12:0)	olf_24h_12w_4	1
FA(12:0)	olf_24h_12w_5	1
FA(12:0)	olf_24h_12w_6	1
FA(14:0)	olf_24h_12w_1	0.005
FA(14:0)	olf_24h_12w_2	0.001
FA(14:0)	olf_24h_12w_3	0.014
FA(14:0)	olf_24h_12w_4	0.342
FA(14:0)	olf_24h_12w_5	1
FA(14:0)	olf_24h_12w_6	0.205
FA(16:0)	olf_24h_12w_1	0.367
FA(16:0)	olf_24h_12w_2	0.447
FA(16:0)	olf_24h_12w_3	0.416
FA(16:0)	olf_24h_12w_4	0.122
FA(16:0)	olf_24h_12w_5	0.225
FA(16:0)	olf_24h_12w_6	0.014
FA(16:1)	olf_24h_12w_1	0.042
FA(16:1)	olf_24h_12w_2	0.031
FA(16:1)	olf_24h_12w_3	0.074
FA(16:1)	olf_24h_12w_4	0.085
FA(16:1)	olf_24h_12w_5	0.331
FA(16:1)	olf_24h_12w_6	0.012
FA(18:0)	olf_24h_12w_1	0.005
FA(18:0)	olf_24h_12w_2	0.003
FA(18:0)	olf_24h_12w_3	0.016
FA(18:0)	olf_24h_12w_4	0.013
FA(18:0)	olf_24h_12w_5	0.006
FA(18:0)	olf_24h_12w_6	0.002
FA(18:1)	olf_24h_12w_1	0.011
FA(18:1)	olf_24h_12w_2	0.095
FA(18:1)	olf_24h_12w_3	0.026
FA(18:1)	olf_24h_12w_4	0.006
FA(18:1)	olf_24h_12w_5	0.021
FA(18:1)	olf_24h_12w_6	0.009
FA(18:2)	olf_24h_12w_1	1
FA(18:2)	olf_24h_12w_2	0.705
FA(18:2)	olf_24h_12w_3	0.598
FA(18:2)	olf_24h_12w_4	0.488
FA(18:2)	olf_24h_12w_5	1
FA(18:2)	olf_24h_12w_6	0.077
FA(18:3)	olf_24h_12w_1	1
FA(18:3)	olf_24h_12w_2	1
FA(18:3)	olf_24h_12w_3	1
FA(18:3)	olf_24h_12w_4	1
FA(18:3)	olf_24h_12w_5	1
FA(18:3)	olf_24h_12w_6	1
FA(18:4)	olf_24h_12w_1	1
FA(18:4)	olf_24h_12w_2	1
FA(18:4)	olf_24h_12w_3	1
FA(18:4)	olf_24h_12w_4	1
FA(18:4)	olf_24h_12w_5	1
FA(18:4)	olf_24h_12w_6	1
FA(20:0)	olf_24h_12w_1	0.605
FA(20:0)	olf_24h_12w_2	1
FA(20:0)	olf_24h_12w_3	0.499
FA(20:0)	olf_24h_12w_4	0.591
FA(20:0)	olf_24h_12w_5	1
FA(20:0)	olf_24h_12w_6	1
FA(20:1)	olf_24h_12w_1	0.163
FA(20:1)	olf_24h_12w_2	0.038
FA(20:1)	olf_24h_12w_3	0.054
FA(20:1)	olf_24h_12w_4	0.031
FA(20:1)	olf_24h_12w_5	0.262
FA(20:1)	olf_24h_12w_6	0.052
FA(20:2)	olf_24h_12w_1	0.002
FA(20:2)	olf_24h_12w_2	0.006
FA(20:2)	olf_24h_12w_3	0.002
FA(20:2)	olf_24h_12w_4	0.002
FA(20:2)	olf_24h_12w_5	0.003
FA(20:2)	olf_24h_12w_6	0.003
FA(20:3)	olf_24h_12w_1	0.005
FA(20:3)	olf_24h_12w_2	0.002
FA(20:3)	olf_24h_12w_3	0.003
FA(20:3)	olf_24h_12w_4	0.003
FA(20:3)	olf_24h_12w_5	0.005
FA(20:3)	olf_24h_12w_6	0.002
FA(20:4)	olf_24h_12w_1	0.008
FA(20:4)	olf_24h_12w_2	0.057
FA(20:4)	olf_24h_12w_3	0.009
FA(20:4)	olf_24h_12w_4	0.003
FA(20:4)	olf_24h_12w_5	0.042
FA(20:4)	olf_24h_12w_6	0.041
FA(20:5)	olf_24h_12w_1	0.016
FA(20:5)	olf_24h_12w_2	0.008
FA(20:5)	olf_24h_12w_3	0.006
FA(20:5)	olf_24h_12w_4	0.003
FA(20:5)	olf_24h_12w_5	0.006
FA(20:5)	olf_24h_12w_6	0.007
FA(22:0)	olf_24h_12w_1	1
FA(22:0)	olf_24h_12w_2	1
FA(22:0)	olf_24h_12w_3	1
FA(22:0)	olf_24h_12w_4	1
FA(22:0)	olf_24h_12w_5	1
FA(22:0)	olf_24h_12w_6	1
FA(22:1)	olf_24h_12w_1	0.649
FA(22:1)	olf_24h_12w_2	1
FA(22:1)	olf_24h_12w_3	0.514
FA(22:1)	olf_24h_12w_4	1
FA(22:1)	olf_24h_12w_5	1
FA(22:1)	olf_24h_12w_6	1
FA(22:6)	olf_24h_12w_1	0.042
FA(22:6)	olf_24h_12w_2	0.001
FA(22:6)	olf_24h_12w_3	0.008
FA(22:6)	olf_24h_12w_4	0.133
FA(22:6)	olf_24h_12w_5	0.038
FA(22:6)	olf_24h_12w_6	0.047
FA(24:0)	olf_24h_12w_1	0.089
FA(24:0)	olf_24h_12w_2	1
FA(24:0)	olf_24h_12w_3	1
FA(24:0)	olf_24h_12w_4	1
FA(24:0)	olf_24h_12w_5	1
FA(24:0)	olf_24h_12w_6	1
FA(10:0)	pons_24h_12w_1	0.156
FA(10:0)	pons_24h_12w_2	0.042
FA(10:0)	pons_24h_12w_3	0.068
FA(10:0)	pons_24h_12w_4	0.026
FA(10:0)	pons_24h_12w_5	1
FA(10:0)	pons_24h_12w_6	0.494
FA(12:0)	pons_24h_12w_1	1
FA(12:0)	pons_24h_12w_2	1
FA(12:0)	pons_24h_12w_3	1
FA(12:0)	pons_24h_12w_4	1
FA(12:0)	pons_24h_12w_5	1
FA(12:0)	pons_24h_12w_6	1
FA(14:0)	pons_24h_12w_1	0.113
FA(14:0)	pons_24h_12w_2	0.001
FA(14:0)	pons_24h_12w_3	0.007
FA(14:0)	pons_24h_12w_4	0.195
FA(14:0)	pons_24h_12w_5	0.142
FA(14:0)	pons_24h_12w_6	0.226
FA(16:0)	pons_24h_12w_1	0.036
FA(16:0)	pons_24h_12w_2	0.153
FA(16:0)	pons_24h_12w_3	0.204
FA(16:0)	pons_24h_12w_4	0.077
FA(16:0)	pons_24h_12w_5	0.15
FA(16:0)	pons_24h_12w_6	0.073
FA(16:1)	pons_24h_12w_1	0.064
FA(16:1)	pons_24h_12w_2	0.151
FA(16:1)	pons_24h_12w_3	0.143
FA(16:1)	pons_24h_12w_4	0.476
FA(16:1)	pons_24h_12w_5	0.001
FA(16:1)	pons_24h_12w_6	0.387
FA(18:0)	pons_24h_12w_1	0.004
FA(18:0)	pons_24h_12w_2	0.014
FA(18:0)	pons_24h_12w_3	0.024
FA(18:0)	pons_24h_12w_4	0.003
FA(18:0)	pons_24h_12w_5	0.001
FA(18:0)	pons_24h_12w_6	0.011
FA(18:1)	pons_24h_12w_1	0.38
FA(18:1)	pons_24h_12w_2	0.775
FA(18:1)	pons_24h_12w_3	0.726
FA(18:1)	pons_24h_12w_4	0.149
FA(18:1)	pons_24h_12w_5	0.023
FA(18:1)	pons_24h_12w_6	0.666
FA(18:2)	pons_24h_12w_1	1
FA(18:2)	pons_24h_12w_2	0.443
FA(18:2)	pons_24h_12w_3	0.446
FA(18:2)	pons_24h_12w_4	1
FA(18:2)	pons_24h_12w_5	1
FA(18:2)	pons_24h_12w_6	1
FA(18:3)	pons_24h_12w_1	1
FA(18:3)	pons_24h_12w_2	1
FA(18:3)	pons_24h_12w_3	1
FA(18:3)	pons_24h_12w_4	1
FA(18:3)	pons_24h_12w_5	1
FA(18:3)	pons_24h_12w_6	1
FA(18:4)	pons_24h_12w_1	1
FA(18:4)	pons_24h_12w_2	1
FA(18:4)	pons_24h_12w_3	1
FA(18:4)	pons_24h_12w_4	1
FA(18:4)	pons_24h_12w_5	1
FA(18:4)	pons_24h_12w_6	1
FA(20:0)	pons_24h_12w_1	1
FA(20:0)	pons_24h_12w_2	1
FA(20:0)	pons_24h_12w_3	1
FA(20:0)	pons_24h_12w_4	1
FA(20:0)	pons_24h_12w_5	1
FA(20:0)	pons_24h_12w_6	1
FA(20:1)	pons_24h_12w_1	0.159
FA(20:1)	pons_24h_12w_2	0.034
FA(20:1)	pons_24h_12w_3	0.095
FA(20:1)	pons_24h_12w_4	0.039
FA(20:1)	pons_24h_12w_5	0.149
FA(20:1)	pons_24h_12w_6	0.05
FA(20:2)	pons_24h_12w_1	0.512
FA(20:2)	pons_24h_12w_2	0.026
FA(20:2)	pons_24h_12w_3	0.059
FA(20:2)	pons_24h_12w_4	0.054
FA(20:2)	pons_24h_12w_5	0.004
FA(20:2)	pons_24h_12w_6	0.06
FA(20:3)	pons_24h_12w_1	0.005
FA(20:3)	pons_24h_12w_2	0.003
FA(20:3)	pons_24h_12w_3	0.006
FA(20:3)	pons_24h_12w_4	0.005
FA(20:3)	pons_24h_12w_5	0.006
FA(20:3)	pons_24h_12w_6	0.005
FA(20:4)	pons_24h_12w_1	0.039
FA(20:4)	pons_24h_12w_2	0.041
FA(20:4)	pons_24h_12w_3	0.005
FA(20:4)	pons_24h_12w_4	0.04
FA(20:4)	pons_24h_12w_5	0.041
FA(20:4)	pons_24h_12w_6	0.039
FA(20:5)	pons_24h_12w_1	1
FA(20:5)	pons_24h_12w_2	0.008
FA(20:5)	pons_24h_12w_3	0.052
FA(20:5)	pons_24h_12w_4	0.008
FA(20:5)	pons_24h_12w_5	0.006
FA(20:5)	pons_24h_12w_6	0.005
FA(22:0)	pons_24h_12w_1	1
FA(22:0)	pons_24h_12w_2	1
FA(22:0)	pons_24h_12w_3	1
FA(22:0)	pons_24h_12w_4	1
FA(22:0)	pons_24h_12w_5	1
FA(22:0)	pons_24h_12w_6	1
FA(22:1)	pons_24h_12w_1	0.611
FA(22:1)	pons_24h_12w_2	0.312
FA(22:1)	pons_24h_12w_3	1
FA(22:1)	pons_24h_12w_4	1
FA(22:1)	pons_24h_12w_5	0.636
FA(22:1)	pons_24h_12w_6	1
FA(22:6)	pons_24h_12w_1	0.053
FA(22:6)	pons_24h_12w_2	0.001
FA(22:6)	pons_24h_12w_3	0.005
FA(22:6)	pons_24h_12w_4	0.046
FA(22:6)	pons_24h_12w_5	0.001
FA(22:6)	pons_24h_12w_6	0.004
FA(24:0)	pons_24h_12w_3	1
FA(24:0)	pons_24h_12w_4	1
FA(24:0)	pons_24h_12w_5	1
FA(24:0)	pons_24h_12w_6	1
FA(24:1)	pons_24h_12w_1	1
FA(24:1)	pons_24h_12w_2	1
FA(24:1)	pons_24h_12w_3	1
FA(24:1)	pons_24h_12w_5	1
FA(24:1)	pons_24h_12w_6	1
FA(10:0)	serum_24h_12w_1	0.001
FA(10:0)	serum_24h_12w_2	0.001
FA(10:0)	serum_24h_12w_3	0.001
FA(10:0)	serum_24h_12w_4	0.001
FA(10:0)	serum_24h_12w_5	1
FA(10:0)	serum_24h_12w_6	0.091
FA(12:0)	serum_24h_12w_1	1
FA(12:0)	serum_24h_12w_2	1
FA(12:0)	serum_24h_12w_3	1
FA(12:0)	serum_24h_12w_4	1
FA(12:0)	serum_24h_12w_5	1
FA(12:0)	serum_24h_12w_6	1
FA(14:0)	serum_24h_12w_1	0.001
FA(14:0)	serum_24h_12w_2	0.001
FA(14:0)	serum_24h_12w_3	0.001
FA(14:0)	serum_24h_12w_4	0.001
FA(14:0)	serum_24h_12w_5	0.001
FA(14:0)	serum_24h_12w_6	0.001
FA(16:0)	serum_24h_12w_1	0.001
FA(16:0)	serum_24h_12w_2	0.001
FA(16:0)	serum_24h_12w_3	0.001
FA(16:0)	serum_24h_12w_4	0.001
FA(16:0)	serum_24h_12w_5	0.001
FA(16:0)	serum_24h_12w_6	0.001
FA(16:1)	serum_24h_12w_1	0.001
FA(16:1)	serum_24h_12w_2	0.001
FA(16:1)	serum_24h_12w_3	0.001
FA(16:1)	serum_24h_12w_4	0.001
FA(16:1)	serum_24h_12w_5	0.001
FA(16:1)	serum_24h_12w_6	0.001
FA(18:0)	serum_24h_12w_1	0.001
FA(18:0)	serum_24h_12w_2	0.001
FA(18:0)	serum_24h_12w_3	0.001
FA(18:0)	serum_24h_12w_4	0.001
FA(18:0)	serum_24h_12w_5	0.001
FA(18:0)	serum_24h_12w_6	0.001
FA(18:1)	serum_24h_12w_1	0.001
FA(18:1)	serum_24h_12w_2	0.001
FA(18:1)	serum_24h_12w_3	0.001
FA(18:1)	serum_24h_12w_4	0.001
FA(18:1)	serum_24h_12w_5	0.001
FA(18:1)	serum_24h_12w_6	0.001
FA(18:2)	serum_24h_12w_1	0.001
FA(18:2)	serum_24h_12w_2	0.001
FA(18:2)	serum_24h_12w_3	0.001
FA(18:2)	serum_24h_12w_4	0.001
FA(18:2)	serum_24h_12w_5	1
FA(18:2)	serum_24h_12w_6	0.001
FA(18:3)	serum_24h_12w_1	1
FA(18:3)	serum_24h_12w_2	1
FA(18:3)	serum_24h_12w_3	1
FA(18:3)	serum_24h_12w_4	1
FA(18:3)	serum_24h_12w_5	1
FA(18:3)	serum_24h_12w_6	1
FA(18:4)	serum_24h_12w_1	1
FA(18:4)	serum_24h_12w_2	1
FA(18:4)	serum_24h_12w_3	1
FA(18:4)	serum_24h_12w_4	1
FA(18:4)	serum_24h_12w_5	1
FA(18:4)	serum_24h_12w_6	0.049
FA(20:0)	serum_24h_12w_1	0.001
FA(20:0)	serum_24h_12w_2	0.001
FA(20:0)	serum_24h_12w_3	0.001
FA(20:0)	serum_24h_12w_4	0.001
FA(20:0)	serum_24h_12w_5	0.001
FA(20:0)	serum_24h_12w_6	0.001
FA(20:1)	serum_24h_12w_1	0.001
FA(20:1)	serum_24h_12w_2	0.001
FA(20:1)	serum_24h_12w_3	0.001
FA(20:1)	serum_24h_12w_4	0.001
FA(20:1)	serum_24h_12w_5	0.001
FA(20:1)	serum_24h_12w_6	0.001
FA(20:2)	serum_24h_12w_1	0.001
FA(20:2)	serum_24h_12w_2	0.001
FA(20:2)	serum_24h_12w_3	0.001
FA(20:2)	serum_24h_12w_4	0.001
FA(20:2)	serum_24h_12w_5	0.001
FA(20:2)	serum_24h_12w_6	0.001
FA(20:3)	serum_24h_12w_1	0.002
FA(20:3)	serum_24h_12w_2	0.002
FA(20:3)	serum_24h_12w_3	0.003
FA(20:3)	serum_24h_12w_4	0.003
FA(20:3)	serum_24h_12w_5	0.005
FA(20:3)	serum_24h_12w_6	0.004
FA(20:4)	serum_24h_12w_1	0.007
FA(20:4)	serum_24h_12w_2	0.05
FA(20:4)	serum_24h_12w_3	0.005
FA(20:4)	serum_24h_12w_4	0.007
FA(20:4)	serum_24h_12w_5	0.002
FA(20:4)	serum_24h_12w_6	0.065
FA(20:5)	serum_24h_12w_1	0.001
FA(20:5)	serum_24h_12w_2	0.003
FA(20:5)	serum_24h_12w_3	0.001
FA(20:5)	serum_24h_12w_4	0.004
FA(20:5)	serum_24h_12w_5	0.006
FA(20:5)	serum_24h_12w_6	0.002
FA(22:0)	serum_24h_12w_1	0.001
FA(22:0)	serum_24h_12w_2	0.001
FA(22:0)	serum_24h_12w_3	0.001
FA(22:0)	serum_24h_12w_4	0.001
FA(22:0)	serum_24h_12w_5	0.001
FA(22:0)	serum_24h_12w_6	0.001
FA(22:1)	serum_24h_12w_1	0.001
FA(22:1)	serum_24h_12w_2	0.001
FA(22:1)	serum_24h_12w_3	0.001
FA(22:1)	serum_24h_12w_4	0.001
FA(22:1)	serum_24h_12w_5	0.001
FA(22:1)	serum_24h_12w_6	0.001
FA(22:6)	serum_24h_12w_1	0.001
FA(22:6)	serum_24h_12w_2	0.001
FA(22:6)	serum_24h_12w_3	0.002
FA(22:6)	serum_24h_12w_4	0.002
FA(22:6)	serum_24h_12w_5	0.001
FA(22:6)	serum_24h_12w_6	0.001
FA(24:0)	serum_24h_12w_1	0.003
FA(24:0)	serum_24h_12w_2	0.045
FA(24:0)	serum_24h_12w_3	0.051
FA(24:0)	serum_24h_12w_4	0.045
FA(24:0)	serum_24h_12w_5	0.039
FA(24:0)	serum_24h_12w_6	0.042
FA(24:1)	serum_24h_12w_1	0.001
FA(24:1)	serum_24h_12w_2	0.001
FA(24:1)	serum_24h_12w_3	0.001
FA(24:1)	serum_24h_12w_4	0.001
FA(24:1)	serum_24h_12w_5	0.001
FA(24:1)	serum_24h_12w_6	0.001
FA(10:0)	spleen_24h_12w_1	0.052
FA(10:0)	spleen_24h_12w_2	0.003
FA(10:0)	spleen_24h_12w_3	0.003
FA(10:0)	spleen_24h_12w_4	0.006
FA(10:0)	spleen_24h_12w_5	1
FA(10:0)	spleen_24h_12w_6	0.492
FA(12:0)	spleen_24h_12w_1	1
FA(12:0)	spleen_24h_12w_2	1
FA(12:0)	spleen_24h_12w_3	1
FA(12:0)	spleen_24h_12w_4	1
FA(12:0)	spleen_24h_12w_5	1
FA(12:0)	spleen_24h_12w_6	1
FA(14:0)	spleen_24h_12w_1	0.001
FA(14:0)	spleen_24h_12w_2	0.001
FA(14:0)	spleen_24h_12w_3	0.001
FA(14:0)	spleen_24h_12w_4	0.001
FA(14:0)	spleen_24h_12w_5	0.194
FA(14:0)	spleen_24h_12w_6	0.001
FA(16:0)	spleen_24h_12w_1	0.003
FA(16:0)	spleen_24h_12w_2	0.063
FA(16:0)	spleen_24h_12w_3	0.003
FA(16:0)	spleen_24h_12w_4	0.009
FA(16:0)	spleen_24h_12w_5	0.004
FA(16:0)	spleen_24h_12w_6	0.001
FA(16:1)	spleen_24h_12w_1	0.011
FA(16:1)	spleen_24h_12w_2	0.031
FA(16:1)	spleen_24h_12w_3	0.01
FA(16:1)	spleen_24h_12w_4	0.198
FA(16:1)	spleen_24h_12w_5	0.105
FA(16:1)	spleen_24h_12w_6	0.003
FA(18:0)	spleen_24h_12w_1	0.001
FA(18:0)	spleen_24h_12w_2	0.006
FA(18:0)	spleen_24h_12w_3	0.007
FA(18:0)	spleen_24h_12w_4	0.001
FA(18:0)	spleen_24h_12w_5	0.003
FA(18:0)	spleen_24h_12w_6	0.001
FA(18:1)	spleen_24h_12w_1	0.083
FA(18:1)	spleen_24h_12w_2	1
FA(18:1)	spleen_24h_12w_3	0.082
FA(18:1)	spleen_24h_12w_4	0.56
FA(18:1)	spleen_24h_12w_5	0.325
FA(18:1)	spleen_24h_12w_6	0.002
FA(18:2)	spleen_24h_12w_1	1
FA(18:2)	spleen_24h_12w_2	1
FA(18:2)	spleen_24h_12w_3	1
FA(18:2)	spleen_24h_12w_4	1
FA(18:2)	spleen_24h_12w_5	1
FA(18:2)	spleen_24h_12w_6	0.68
FA(18:3)	spleen_24h_12w_1	1
FA(18:3)	spleen_24h_12w_2	1
FA(18:3)	spleen_24h_12w_3	1
FA(18:3)	spleen_24h_12w_4	1
FA(18:3)	spleen_24h_12w_5	1
FA(18:3)	spleen_24h_12w_6	1
FA(18:4)	spleen_24h_12w_1	1
FA(18:4)	spleen_24h_12w_2	1
FA(18:4)	spleen_24h_12w_3	1
FA(18:4)	spleen_24h_12w_4	1
FA(18:4)	spleen_24h_12w_5	1
FA(18:4)	spleen_24h_12w_6	1
FA(20:0)	spleen_24h_12w_1	1
FA(20:0)	spleen_24h_12w_2	1
FA(20:0)	spleen_24h_12w_3	1
FA(20:0)	spleen_24h_12w_4	1
FA(20:0)	spleen_24h_12w_5	1
FA(20:1)	spleen_24h_12w_1	0.003
FA(20:1)	spleen_24h_12w_2	0.744
FA(20:1)	spleen_24h_12w_3	0.023
FA(20:1)	spleen_24h_12w_4	0.052
FA(20:1)	spleen_24h_12w_5	0.679
FA(20:1)	spleen_24h_12w_6	0.051
FA(20:2)	spleen_24h_12w_1	0.003
FA(20:2)	spleen_24h_12w_2	0.306
FA(20:2)	spleen_24h_12w_3	0.008
FA(20:2)	spleen_24h_12w_4	0.003
FA(20:2)	spleen_24h_12w_5	0.001
FA(20:2)	spleen_24h_12w_6	0.002
FA(20:3)	spleen_24h_12w_1	0.001
FA(20:3)	spleen_24h_12w_2	0.004
FA(20:3)	spleen_24h_12w_3	0.004
FA(20:3)	spleen_24h_12w_4	0.006
FA(20:3)	spleen_24h_12w_5	0.002
FA(20:3)	spleen_24h_12w_6	0.005
FA(20:4)	spleen_24h_12w_1	1
FA(20:4)	spleen_24h_12w_2	0.047
FA(20:4)	spleen_24h_12w_3	0.053
FA(20:4)	spleen_24h_12w_4	1
FA(20:4)	spleen_24h_12w_5	0.049
FA(20:4)	spleen_24h_12w_6	0.058
FA(20:5)	spleen_24h_12w_1	1
FA(20:5)	spleen_24h_12w_2	1
FA(20:5)	spleen_24h_12w_3	1
FA(20:5)	spleen_24h_12w_5	1
FA(22:0)	spleen_24h_12w_1	1
FA(22:0)	spleen_24h_12w_2	1
FA(22:0)	spleen_24h_12w_3	1
FA(22:0)	spleen_24h_12w_4	1
FA(22:0)	spleen_24h_12w_5	1
FA(22:0)	spleen_24h_12w_6	1
FA(22:1)	spleen_24h_12w_1	1
FA(22:1)	spleen_24h_12w_2	0.048
FA(22:1)	spleen_24h_12w_3	0.03
FA(22:1)	spleen_24h_12w_4	0.037
FA(22:1)	spleen_24h_12w_5	0.882
FA(22:1)	spleen_24h_12w_6	1
FA(22:6)	spleen_24h_12w_1	0.084
FA(22:6)	spleen_24h_12w_2	1
FA(22:6)	spleen_24h_12w_3	1
FA(22:6)	spleen_24h_12w_4	1
FA(22:6)	spleen_24h_12w_5	1
FA(22:6)	spleen_24h_12w_6	0.167
FA(24:0)	spleen_24h_12w_1	0.072
FA(24:0)	spleen_24h_12w_2	1
FA(24:0)	spleen_24h_12w_3	1
FA(24:0)	spleen_24h_12w_4	1
FA(24:0)	spleen_24h_12w_5	1
FA(24:0)	spleen_24h_12w_6	1
FA(24:1)	spleen_24h_12w_2	1
FA(24:1)	spleen_24h_12w_3	1
FA(24:1)	spleen_24h_12w_4	1
FA(24:1)	spleen_24h_12w_5	1
FA(10:0)	WAT_24h_12w_1	0.015
FA(10:0)	WAT_24h_12w_2	0.046
FA(10:0)	WAT_24h_12w_3	0.004
FA(10:0)	WAT_24h_12w_4	0.012
FA(10:0)	WAT_24h_12w_5	1
FA(10:0)	WAT_24h_12w_6	0.292
FA(12:0)	WAT_24h_12w_1	1
FA(12:0)	WAT_24h_12w_2	1
FA(12:0)	WAT_24h_12w_3	1
FA(12:0)	WAT_24h_12w_4	1
FA(12:0)	WAT_24h_12w_5	1
FA(12:0)	WAT_24h_12w_6	1
FA(14:0)	WAT_24h_12w_1	0.001
FA(14:0)	WAT_24h_12w_2	0.098
FA(14:0)	WAT_24h_12w_3	0.001
FA(14:0)	WAT_24h_12w_4	0.002
FA(14:0)	WAT_24h_12w_5	0.14
FA(14:0)	WAT_24h_12w_6	0.001
FA(16:0)	WAT_24h_12w_1	0.173
FA(16:0)	WAT_24h_12w_2	1
FA(16:0)	WAT_24h_12w_3	0.031
FA(16:0)	WAT_24h_12w_4	0.014
FA(16:0)	WAT_24h_12w_5	0.481
FA(16:0)	WAT_24h_12w_6	0.016
FA(16:1)	WAT_24h_12w_1	0.306
FA(16:1)	WAT_24h_12w_2	1
FA(16:1)	WAT_24h_12w_3	0.067
FA(16:1)	WAT_24h_12w_4	0.111
FA(16:1)	WAT_24h_12w_5	0.447
FA(16:1)	WAT_24h_12w_6	0.505
FA(18:0)	WAT_24h_12w_1	0.403
FA(18:0)	WAT_24h_12w_2	1
FA(18:0)	WAT_24h_12w_3	0.398
FA(18:0)	WAT_24h_12w_4	0.548
FA(18:0)	WAT_24h_12w_5	0.092
FA(18:0)	WAT_24h_12w_6	0.001
FA(18:1)	WAT_24h_12w_1	0.892
FA(18:1)	WAT_24h_12w_2	1
FA(18:1)	WAT_24h_12w_3	0.882
FA(18:1)	WAT_24h_12w_4	0.379
FA(18:1)	WAT_24h_12w_5	1
FA(18:1)	WAT_24h_12w_6	0.95
FA(18:2)	WAT_24h_12w_1	1
FA(18:2)	WAT_24h_12w_2	1
FA(18:2)	WAT_24h_12w_3	1
FA(18:2)	WAT_24h_12w_4	1
FA(18:2)	WAT_24h_12w_5	1
FA(18:2)	WAT_24h_12w_6	1
FA(18:3)	WAT_24h_12w_1	1
FA(18:3)	WAT_24h_12w_2	1
FA(18:3)	WAT_24h_12w_3	1
FA(18:3)	WAT_24h_12w_4	1
FA(18:3)	WAT_24h_12w_5	1
FA(18:3)	WAT_24h_12w_6	1
FA(18:4)	WAT_24h_12w_1	1
FA(18:4)	WAT_24h_12w_2	1
FA(18:4)	WAT_24h_12w_3	1
FA(18:4)	WAT_24h_12w_4	1
FA(18:4)	WAT_24h_12w_5	1
FA(18:4)	WAT_24h_12w_6	0.06
FA(20:0)	WAT_24h_12w_1	1
FA(20:0)	WAT_24h_12w_2	1
FA(20:0)	WAT_24h_12w_3	1
FA(20:0)	WAT_24h_12w_4	1
FA(20:0)	WAT_24h_12w_5	1
FA(20:0)	WAT_24h_12w_6	0.886
FA(20:1)	WAT_24h_12w_1	0.378
FA(20:1)	WAT_24h_12w_2	1
FA(20:1)	WAT_24h_12w_3	0.566
FA(20:1)	WAT_24h_12w_4	0.349
FA(20:1)	WAT_24h_12w_5	0.551
FA(20:1)	WAT_24h_12w_6	0.238
FA(20:2)	WAT_24h_12w_1	0.046
FA(20:2)	WAT_24h_12w_2	0.56
FA(20:2)	WAT_24h_12w_3	0.595
FA(20:2)	WAT_24h_12w_4	0.341
FA(20:2)	WAT_24h_12w_5	0.095
FA(20:2)	WAT_24h_12w_6	0.258
FA(20:3)	WAT_24h_12w_1	1
FA(20:3)	WAT_24h_12w_2	0.005
FA(20:3)	WAT_24h_12w_3	0.094
FA(20:3)	WAT_24h_12w_4	0.007
FA(20:3)	WAT_24h_12w_5	0.091
FA(20:3)	WAT_24h_12w_6	0.097
FA(20:4)	WAT_24h_12w_1	1
FA(20:4)	WAT_24h_12w_2	1
FA(20:4)	WAT_24h_12w_3	1
FA(20:4)	WAT_24h_12w_4	1
FA(20:4)	WAT_24h_12w_5	0.108
FA(20:4)	WAT_24h_12w_6	1
FA(20:5)	WAT_24h_12w_1	0.01
FA(20:5)	WAT_24h_12w_2	0.104
FA(20:5)	WAT_24h_12w_3	1
FA(20:5)	WAT_24h_12w_4	0.008
FA(20:5)	WAT_24h_12w_5	0.005
FA(20:5)	WAT_24h_12w_6	0.005
FA(22:0)	WAT_24h_12w_1	1
FA(22:0)	WAT_24h_12w_2	1
FA(22:0)	WAT_24h_12w_3	0.088
FA(22:0)	WAT_24h_12w_4	1
FA(22:0)	WAT_24h_12w_5	0.586
FA(22:0)	WAT_24h_12w_6	0.18
FA(22:1)	WAT_24h_12w_1	0.484
FA(22:1)	WAT_24h_12w_2	0.511
FA(22:1)	WAT_24h_12w_3	0.405
FA(22:1)	WAT_24h_12w_4	0.931
FA(22:1)	WAT_24h_12w_5	0.606
FA(22:1)	WAT_24h_12w_6	0.339
FA(22:6)	WAT_24h_12w_1	1
FA(22:6)	WAT_24h_12w_2	0.136
FA(22:6)	WAT_24h_12w_3	1
FA(22:6)	WAT_24h_12w_4	1
FA(22:6)	WAT_24h_12w_5	1
FA(22:6)	WAT_24h_12w_6	0.175
FA(24:0)	WAT_24h_12w_1	0.068
FA(24:0)	WAT_24h_12w_2	1
FA(24:0)	WAT_24h_12w_3	1
FA(24:0)	WAT_24h_12w_4	1
FA(24:0)	WAT_24h_12w_5	1
FA(24:0)	WAT_24h_12w_6	1
FA(24:1)	WAT_24h_12w_1	1
FA(24:1)	WAT_24h_12w_2	0.127
FA(24:1)	WAT_24h_12w_3	0.041
FA(24:1)	WAT_24h_12w_4	1
FA(24:1)	WAT_24h_12w_5	0.554
FA(24:1)	WAT_24h_12w_6	0.273
