# Supplementary material for: Unraveling Tissue‐Specific Fatty Acid Biosynthesis and Inter‐Tissue Crosstalk in Mice through Stable‐Isotope Tracing Metabolomics
Source: Adv Sci (Weinh). 2025 May 30;12(31):e03662. doi: 10.1002/advs.202503662 (PMC12376646; doi:10.1002/advs.202503662)
Supplement: Supplementary file 8 — Supplemental Table 7 [file ADVS-12-e03662-s004.xlsx]

## Sheet: uptake fraction of FFA(16_0)
sample	x0	x1	x2	uptake fraction	biosynthesis fraction	RSS
BAT_24h_12w_1	0.252425	0.0693722	0.678203	0.225602	0.774398	0.000834842
BAT_24h_12w_2	0.258238	0.066245	0.675517	0.157864	0.842136	0.000925267
BAT_24h_12w_3	0.242344	0.0623465	0.695309	0.196875	0.803125	0.000677641		Note：
BAT_24h_12w_4	0.256997	0.0531419	0.689861	0.193771	0.806229	0.000797119		BAT: brown adipose tissue
BAT_24h_12w_5	0.278062	0.0619448	0.659993	0.225462	0.774538	0.000834146		WAT: white adipose tissue
BAT_24h_12w_6	0.244324	0.0676306	0.688045	0.188191	0.811809	0.000613818		intestine: small intestine
BAT_24h_78w_1	0.312351	0.0636475	0.624001	0.290295	0.709705	0.00102301		mid: midbrain
BAT_24h_78w_2	0.218845	0.0577509	0.723404	0.125347	0.874653	0.00051264		cere: cerebellum
BAT_24h_78w_3	0.298214	0.0750892	0.626697	0.29225	0.70775	0.00189691		olf: olfactory bulb
BAT_24h_78w_4	0.262409	0.0626849	0.674906	0.330136	0.669864	0.000880396		hippo: hippocampus
BAT_24h_78w_5	0.369916	0.0731865	0.556898	0.530653	0.469347	0.0013141
BAT_24h_78w_6	0.303263	0.06212	0.634617	0.429608	0.570392	0.00142024
cortex_24h_12w_1	0.40253	0.0631336	0.534336	0.146537	0.853463	0.0019292
cortex_24h_12w_2	0.421963	0.0601364	0.517901	0.21268	0.78732	0.00195238
cortex_24h_12w_3	0.396242	0.0617763	0.541982	0.205474	0.794526	0.00269712
cortex_24h_12w_4	0.480691	0.0674866	0.451823	0.425122	0.574878	0.00163218
cortex_24h_12w_5	0.493998	0.0608316	0.445171	0.340801	0.659199	0.00133832
cortex_24h_12w_6	0.472166	0.0706764	0.457157	0.478766	0.521234	0.000738564
cortex_24h_78w_1	0.374274	0.0571892	0.568537	0.124543	0.875457	0.00131504
cortex_24h_78w_2	0.357971	0.0659699	0.576059	0.216655	0.783345	0.00329405
cortex_24h_78w_3	0.399812	0.0608678	0.53932	0.172959	0.827041	0.00163719
cortex_24h_78w_4	0.422781	0.0749199	0.502299	0.217794	0.782206	0.00236656
cortex_24h_78w_5	0.431907	0.0646351	0.503458	0.256306	0.743694	0.00151362
cortex_24h_78w_6	0.536737	0.0707012	0.392561	0.319586	0.680414	0.00064354
heart_24h_12w_1	0.256179	0.0613559	0.682465	0.698622	0.301378	0.0014725
heart_24h_12w_2	0.242074	0.0786055	0.679321	0.402822	0.597178	0.000334283
heart_24h_12w_3	0.228463	0.0544832	0.717054	0.442468	0.557532	0.000633003
heart_24h_12w_4	0.226292	0.0653818	0.708326	0.496791	0.503209	0.000347177
heart_24h_12w_5	0.267576	0.0767322	0.655692	0.428463	0.571537	0.000808866
heart_24h_12w_6	0.237276	0.0714483	0.691276	0.594475	0.405525	0.000211151
heart_24h_78w_1	0.248264	0.0663357	0.6854	0.741973	0.258027	0.000275902
heart_24h_78w_2	0.204312	0.0564074	0.739281	0.621403	0.378597	0.000729622
heart_24h_78w_3	0.247285	0.0751541	0.677561	0.564888	0.435112	0.000827025
heart_24h_78w_4	0.238408	0.0707448	0.690847	0.643089	0.356911	0.0003297
heart_24h_78w_5	0.254527	0.0797226	0.665751	0.574117	0.425883	0.000994109
heart_24h_78w_6	0.215196	0.0826496	0.702155	0.718519	0.281481	0.00578818
intestine_24h_12w_1	0.30152	0.0571162	0.641364	0.274556	0.725444	0.00163716
intestine_24h_12w_2	0.268904	0.0582597	0.672836	0.189791	0.810209	0.000334935
intestine_24h_12w_3	0.286087	0.0583329	0.65558	0.354404	0.645596	0.000863895
intestine_24h_12w_4	0.355423	0.0474735	0.597103	0.214288	0.785712	0.00131717
intestine_24h_12w_5	0.359879	0.0463024	0.593818	0.30553	0.69447	0.0027848
intestine_24h_12w_6	0.330189	0.0529961	0.616815	0.2689	0.7311	0.00164728
intestine_24h_78w_1	0.255513	0.0512523	0.693235	0.499331	0.500669	0.000896221
intestine_24h_78w_2	0.206553	0.0463745	0.747072	0.150832	0.849168	0.00247599
intestine_24h_78w_3	0.246361	0.0656014	0.688037	0.187378	0.812622	0.00254954
intestine_24h_78w_4	0.288377	0.0561214	0.655502	0.362076	0.637924	0.0018191
intestine_24h_78w_5	0.338968	0.0468115	0.61422	0.605255	0.394745	0.00133919
intestine_24h_78w_6	0.315267	0.054219	0.630514	0.789628	0.210372	0.00258071
kidney_24h_12w_1	0.214054	0.071276	0.71467	0.353593	0.646407	0.000730801
kidney_24h_12w_2	0.28563	0.07005	0.64432	0.305577	0.694423	0.000972698
kidney_24h_12w_3	0.210512	0.0636227	0.725865	0.248362	0.751638	0.000300275
kidney_24h_12w_4	0.243706	0.0630913	0.693203	0.348648	0.651352	0.000950937
kidney_24h_12w_5	0.256767	0.0695267	0.673706	0.282612	0.717388	0.000704468
kidney_24h_12w_6	0.261816	0.0578912	0.680293	0.163552	0.836448	0.000832675
kidney_24h_78w_1	0.252111	0.0754719	0.672417	0.419527	0.580473	0.00186069
kidney_24h_78w_2	0.198801	0.0559448	0.745254	0.230563	0.769437	0.000601297
kidney_24h_78w_3	0.220907	0.0639187	0.715174	0.349603	0.650397	0.00117784
kidney_24h_78w_4	0.2378	0.0723697	0.689831	0.3357	0.6643	0.00106503
kidney_24h_78w_5	0.234087	0.0704776	0.695435	0.358864	0.641136	0.00112527
kidney_24h_78w_6	0.252757	0.0725226	0.67472	0.589607	0.410393	0.00076909
lung_24h_12w_1	0.393516	0.0675932	0.538891	0.605398	0.394602	0.00484926
lung_24h_12w_2	0.327645	0.0701261	0.602229	0.538727	0.461273	0.00216071
lung_24h_12w_3	0.219513	0.0656035	0.714884	0.307398	0.692602	0.00109204
lung_24h_12w_4	0.387949	0.0570856	0.554965	0.653105	0.346895	0.00229211
lung_24h_12w_5	0.429941	0.0630074	0.507051	0.736858	0.263142	0.00219834
lung_24h_12w_6	0.306259	0.0681323	0.625609	0.684858	0.315142	0.00215034
lung_24h_78w_1	0.278363	0.0638798	0.657758	0.496752	0.503248	0.00360816
lung_24h_78w_2	0.21702	0.0586379	0.724342	0.329114	0.670886	0.00223957
lung_24h_78w_3	0.323097	0.0641915	0.612712	0.577719	0.422281	0.00270024
lung_24h_78w_4	0.308339	0.0653395	0.626321	0.638003	0.361997	0.00287066
lung_24h_78w_5	0.411945	0.0745515	0.513504	0.69756	0.30244	0.00185382
lung_24h_78w_6	0.562108	0.0937987	0.344093	0.846763	0.153237	0.000294417
muscle_24h_12w_1	0.291686	0.07759	0.630724	0.430371	0.569629	0.00303009
muscle_24h_12w_2	0.331077	0.0758799	0.593043	0.278985	0.721015	0.00193112
muscle_24h_12w_3	0.268882	0.0727673	0.658351	0.270775	0.729225	0.000906425
muscle_24h_12w_4	0.324429	0.0647314	0.61084	0.359798	0.640202	0.00351525
muscle_24h_12w_5	0.296387	0.0769987	0.626614	0.339852	0.660148	0.00115069
muscle_24h_12w_6	0.310435	0.0697605	0.619805	0.386717	0.613283	0.00236289
muscle_24h_78w_1	0.270249	0.0857602	0.643991	0.375973	0.624027	0.00592404
muscle_24h_78w_2	0.257598	0.060114	0.682289	0.320285	0.679715	0.00332022
muscle_24h_78w_3	0.262525	0.0565052	0.680969	0.400979	0.599021	0.00190093
muscle_24h_78w_4	0.247894	0.0714255	0.680681	0.448662	0.551338	0.00335737
muscle_24h_78w_5	0.25288	0.0703791	0.676741	0.514258	0.485742	0.00377471
muscle_24h_78w_6	0.268414	0.0596221	0.671964	0.503438	0.496562	0.0019637
spleen_24h_12w_1	0.296217	0.0726948	0.631088	0.486199	0.513801	0.0015065
spleen_24h_12w_2	0.365835	0.0693761	0.564789	0.217559	0.782441	0.00191401
spleen_24h_12w_3	0.260522	0.0656314	0.673847	0.322636	0.677364	0.000728918
spleen_24h_12w_4	0.318512	0.0648512	0.616637	0.306242	0.693758	0.00251549
spleen_24h_12w_5	0.323603	0.0682444	0.608153	0.229913	0.770087	0.00163765
spleen_24h_12w_6	0.253788	0.0677796	0.678433	0.53513	0.46487	0.000662911
spleen_24h_78w_1	0.270443	0.0588439	0.670713	0.275627	0.724373	0.00124298
spleen_24h_78w_2	0.241997	0.0543071	0.703696	0.100371	0.899629	0.00171861
spleen_24h_78w_3	0.236436	0.0593363	0.704228	0.243145	0.756855	0.000960119
spleen_24h_78w_4	0.2679	0.0629078	0.669192	0.41755	0.58245	0.00120484
spleen_24h_78w_5	0.279511	0.0636358	0.656853	0.417553	0.582447	0.00105026
spleen_24h_78w_6	0.266458	0.0661864	0.667355	0.458325	0.541675	0.00166208
WAT_24h_12w_1	0.383181	0.0844255	0.532393	0.490503	0.509497	0.00232103
WAT_24h_12w_2	0.430792	0.0745521	0.494656	0.264526	0.735474	0.00715682
WAT_24h_12w_3	0.27456	0.0708118	0.654628	0.241405	0.758595	0.000779933
WAT_24h_12w_4	0.351144	0.0624865	0.586369	0.124777	0.875223	0.000891653
WAT_24h_12w_5	0.406508	0.0707344	0.522758	0.429346	0.570654	0.0037852
WAT_24h_12w_6	0.322906	0.0656197	0.611474	0.247907	0.752093	0.00148211
WAT_24h_78w_1	0.317287	0.0629837	0.619729	0.310836	0.689164	0.00263279
WAT_24h_78w_2	0.253903	0.0595752	0.686521	0.132212	0.867788	0.00133447
WAT_24h_78w_3	0.329226	0.0905351	0.580239	0.422141	0.577859	0.00706862
WAT_24h_78w_4	0.301467	0.0681333	0.6304	0.368473	0.631527	0.0020234
WAT_24h_78w_5	0.315444	0.0745005	0.610056	0.39888	0.60112	0.00536414
WAT_24h_78w_6	0.336862	0.0635334	0.599604	0.280783	0.719217	0.00414221
cere_24h_12w_1	0.441988	0.0627276	0.495285	0.185891	0.814109	0.00160342
cere_24h_12w_2	0.446794	0.0671849	0.486021	0.257371	0.742629	0.00154655
cere_24h_12w_3	0.431493	0.0656378	0.502869	0.256069	0.743931	0.00195771
cere_24h_12w_4	0.508569	0.062091	0.42934	0.418152	0.581848	0.00121074
cere_24h_12w_5	0.508143	0.0662138	0.425643	0.337075	0.662925	0.000727691
cere_24h_12w_6	0.489525	0.0710384	0.439436	0.499408	0.500592	0.0010684
cere_24h_78w_1	0.409285	0.0601939	0.530521	0.172795	0.827205	0.00169742
cere_24h_78w_2	0.388434	0.0615221	0.550044	0.246503	0.753497	0.00258307
cere_24h_78w_3	0.418488	0.0637992	0.517713	0.218031	0.781969	0.0015773
cere_24h_78w_4	0.458555	0.0651133	0.476332	0.273511	0.726489	0.00119313
cere_24h_78w_5	0.446754	0.0627651	0.49048	0.159635	0.840365	0.0026727
cere_24h_78w_6	0.535396	0.0715095	0.393095	0.322716	0.677284	0.000600953
hippo_24h_12w_1	0.422722	0.0754575	0.501821	0.156326	0.843674	0.0017277
hippo_24h_12w_2	0.429842	0.0780428	0.492116	0.201934	0.798066	0.00163176
hippo_24h_12w_3	0.425762	0.0690136	0.505225	0.177125	0.822875	0.00153089
hippo_24h_12w_4	0.500349	0.0655913	0.43406	0.389622	0.610378	0.0018987
hippo_24h_12w_5	0.513535	0.0711823	0.415283	0.35241	0.64759	0.00103773
hippo_24h_12w_6	0.505994	0.0740852	0.419921	0.43947	0.56053	0.00223688
hippo_24h_78w_1	0.385353	0.0693707	0.545277	0.134423	0.865577	0.00142559
hippo_24h_78w_2	0.381943	0.0631803	0.554877	0.229216	0.770784	0.0023031
hippo_24h_78w_3	0.415411	0.0599139	0.524675	0.155329	0.844671	0.00107005
hippo_24h_78w_4	0.435706	0.079469	0.484825	0.152238	0.847762	0.00341595
hippo_24h_78w_5	0.448482	0.0717616	0.479756	0.22378	0.77622	0.00168631
hippo_24h_78w_6	0.531289	0.0859173	0.382794	0.31246	0.68754	0.00133983
olf_24h_12w_1	0.442618	0.0665197	0.490862	0.208396	0.791604	0.00203169
olf_24h_12w_2	0.443943	0.0711806	0.484876	0.254264	0.745736	0.00173784
olf_24h_12w_3	0.439871	0.066134	0.493995	0.251301	0.748699	0.00205572
olf_24h_12w_4	0.528353	0.061376	0.410271	0.429754	0.570246	0.00103188
olf_24h_12w_5	0.518845	0.0668812	0.414274	0.366873	0.633127	0.000804931
olf_24h_12w_6	0.507281	0.0567518	0.435967	0.506727	0.493273	0.000619229
olf_24h_78w_1	0.40061	0.061822	0.537568	0.15348	0.84652	0.00197948
olf_24h_78w_2	0.390188	0.0593419	0.55047	0.236202	0.763799	0.00254542
olf_24h_78w_3	0.426681	0.0678856	0.505434	0.206788	0.793212	0.00171541
olf_24h_78w_4	0.458272	0.0650364	0.476692	0.276958	0.723042	0.00108668
olf_24h_78w_5	0.45886	0.0701852	0.470955	0.258809	0.741191	0.00224297
olf_24h_78w_6	0.546349	0.0814753	0.372175	0.335155	0.664845	0.000565668
pons_24h_12w_1	0.357947	0.0676182	0.574435	0.108729	0.891271	0.00196629
pons_24h_12w_2	0.376623	0.0718567	0.55152	0.150356	0.849644	0.00264161
pons_24h_12w_3	0.367989	0.0716434	0.560368	0.129243	0.870757	0.0023377
pons_24h_12w_4	0.459264	0.0622644	0.478471	0.432261	0.567739	0.00153783
pons_24h_12w_5	0.402963	0.0775657	0.519471	0.234665	0.765335	0.0049465
pons_24h_12w_6	0.434845	0.0772023	0.487953	0.402927	0.597073	0.00203902
pons_24h_78w_1	0.338451	0.0586483	0.602901	0.121986	0.878014	0.00271181
pons_24h_78w_2	0.338678	0.0722345	0.589088	0.153392	0.846608	0.00318015
pons_24h_78w_3	0.358888	0.0686008	0.572511	0.121257	0.878743	0.00196885
pons_24h_78w_4	0.388029	0.0749256	0.537045	0.195317	0.804683	0.00220988
pons_24h_78w_5	0.394288	0.0676383	0.538074	0.206764	0.793236	0.00221967
pons_24h_78w_6	0.478413	0.077907	0.44368	0.310713	0.689287	0.00161528
mid_24h_12w_1	0.330274	0.0805434	0.589183	-0.0451556	1.04516	0.00646627
mid_24h_12w_2	0.389459	0.071666	0.538875	0.170774	0.829226	0.00202182
mid_24h_12w_3	0.37343	0.0702415	0.556328	0.152311	0.847689	0.00186724
mid_24h_12w_4	0.465312	0.0646365	0.470052	0.399207	0.600793	0.0019673
mid_24h_12w_5	0.464335	0.0675352	0.46813	0.317288	0.682712	0.00126853
mid_24h_12w_6	0.447726	0.0749447	0.477329	0.463015	0.536985	0.00181826
mid_24h_78w_1	0.354098	0.0655849	0.580317	0.111168	0.888832	0.00199359
mid_24h_78w_2	0.343428	0.0654583	0.591114	0.186682	0.813318	0.00405462
mid_24h_78w_3	0.371316	0.0659282	0.562756	0.112866	0.887134	0.0013492
mid_24h_78w_4	0.399726	0.0658587	0.534415	0.192641	0.807359	0.00300333
mid_24h_78w_5	0.400203	0.0677474	0.53205	0.199374	0.800626	0.00268458
mid_24h_78w_6	0.489754	0.0877228	0.422523	0.35061	0.64939	0.00122766

## Sheet: uptake fraction of FFA(18_0)
sample	uptake fraction	elongation fraction	RSS
BAT_24h_12w_1	0.325401	0.674599	0.00160242
BAT_24h_12w_2	0.162817	0.837183	0.000549384
BAT_24h_12w_3	0.238893	0.761107	0.00103485
BAT_24h_12w_4	0.18532	0.81468	0.00115896
BAT_24h_12w_5	0.274482	0.725518	0.0011264
BAT_24h_12w_6	0.183288	0.816712	0.000981966
BAT_24h_78w_1	0.411445	0.588555	0.00265732
BAT_24h_78w_2	0.154487	0.845513	0.000953442
BAT_24h_78w_3	0.313249	0.686751	0.00359389
BAT_24h_78w_4	0.423602	0.576398	0.00181245
BAT_24h_78w_5	0.636431	0.363569	0.00355259
BAT_24h_78w_6	0.37501	0.62499	0.00253658
cortex_24h_12w_1	0.126998	0.873002	0.00379601
cortex_24h_12w_2	0.0859606	0.914039	0.00385
cortex_24h_12w_3	0.267799	0.732201	0.00714492
cortex_24h_12w_4	0.316254	0.683746	0.00068611
cortex_24h_12w_5	0.525669	0.474331	0.0246342
cortex_24h_12w_6	0.434752	0.565248	0.00022988
cortex_24h_78w_1	0.0673663	0.932634	0.00227697
cortex_24h_78w_2	0.161543	0.838457	0.00211202
cortex_24h_78w_3	0.0790648	0.920935	0.00337942
cortex_24h_78w_4	0.289757	0.710243	0.000855781
cortex_24h_78w_5	0.2445	0.7555	0.0008457
cortex_24h_78w_6	0.407175	0.592825	0.000591022
heart_24h_12w_1	0.323871	0.676129	0.00934183
heart_24h_12w_2	0.297709	0.702291	0.00114076
heart_24h_12w_3	0.443853	0.556147	0.00090216
heart_24h_12w_4	0.37165	0.62835	0.00193892
heart_24h_12w_5	0.427222	0.572778	0.00161551
heart_24h_12w_6	0.580599	0.419401	0.000568542
heart_24h_78w_1	0.731659	0.268341	0.00126934
heart_24h_78w_2	0.35576	0.64424	0.00972981
heart_24h_78w_3	0.530074	0.469926	0.00326472
heart_24h_78w_4	0.642844	0.357156	0.00146736
heart_24h_78w_5	0.625816	0.374184	0.0015844
heart_24h_78w_6	0.13139	0.86861	0.0138226
intestine_24h_12w_1	0.648916	0.351084	0.00526863
intestine_24h_12w_2	0.225184	0.774816	0.00621537
intestine_24h_12w_3	0.075131	0.924869	0.0121612
intestine_24h_12w_4	0	1	0.0167446
intestine_24h_12w_5	0	1	0.00784157
intestine_24h_12w_6	0.249951	0.750049	0.0408709
intestine_24h_78w_1	0.829801	0.170199	0.00151764
intestine_24h_78w_2	0	1	0.219011
intestine_24h_78w_3	0.103829	0.896171	0.476918
intestine_24h_78w_4	0.459183	0.540817	0.0153022
intestine_24h_78w_5	0.761792	0.238208	0.00284491
intestine_24h_78w_6	0.748085	0.251915	0.007529
kidney_24h_12w_1	0.51953	0.48047	0.00220121
kidney_24h_12w_2	0.514017	0.485983	0.00175097
kidney_24h_12w_3	0.341797	0.658203	0.00106444
kidney_24h_12w_4	0.675934	0.324066	0.0028399
kidney_24h_12w_5	0.397024	0.602976	0.00189249
kidney_24h_12w_6	0.0883063	0.911694	0.00272428
kidney_24h_78w_1	0.619873	0.380127	0.000853266
kidney_24h_78w_2	0.450578	0.549422	0.00188
kidney_24h_78w_3	0.465106	0.534894	0.00157665
kidney_24h_78w_4	0.591308	0.408692	0.00168413
kidney_24h_78w_5	0.5705	0.4295	0.00141298
kidney_24h_78w_6	0.453201	0.546799	0.00326555
lung_24h_12w_1	1	1e-10	0.0110262
lung_24h_12w_2	0.412118	0.587882	0.00759892
lung_24h_12w_3	0.408988	0.591012	0.00453924
lung_24h_12w_4	1	1e-10	0.0284966
lung_24h_12w_5	0.957635	0.042365	0.0260561
lung_24h_12w_6	0.619579	0.380421	0.00359035
lung_24h_78w_1	0.482719	0.517281	0.0112373
lung_24h_78w_2	0.354603	0.645397	0.00630034
lung_24h_78w_3	0.389897	0.610103	0.00570753
lung_24h_78w_4	0.784617	0.215383	0.00572986
lung_24h_78w_5	1	1e-10	0.0144383
lung_24h_78w_6	0.635099	0.364901	0.0582027
muscle_24h_12w_1	0.504279	0.495721	0.00843186
muscle_24h_12w_2	0.375891	0.624109	0.00745315
muscle_24h_12w_3	0.401193	0.598807	0.00284455
muscle_24h_12w_4	0.224002	0.775998	0.0123247
muscle_24h_12w_5	0.283602	0.716398	0.00567109
muscle_24h_12w_6	0.559284	0.440716	0.00390039
muscle_24h_78w_1	0.562159	0.437841	0.00453791
muscle_24h_78w_2	0.404196	0.595804	0.029633
muscle_24h_78w_3	0.530347	0.469653	0.00462184
muscle_24h_78w_4	0.550363	0.449637	0.00404594
muscle_24h_78w_5	0.594911	0.405089	0.0012721
muscle_24h_78w_6	0.425952	0.574048	0.00298005
spleen_24h_12w_1	1	1e-10	0.0070913
spleen_24h_12w_2	0.457019	0.542981	0.00656283
spleen_24h_12w_3	0.551733	0.448267	0.00110904
spleen_24h_12w_4	0.458549	0.541451	0.00268704
spleen_24h_12w_5	0.310313	0.689687	0.00315835
spleen_24h_12w_6	0.579691	0.420309	0.00123914
spleen_24h_78w_1	0.565068	0.434932	0.00115284
spleen_24h_78w_2	0.216373	0.783627	0.00374002
spleen_24h_78w_3	0.432272	0.567728	0.00138692
spleen_24h_78w_4	0.582813	0.417187	0.00206178
spleen_24h_78w_5	0.588328	0.411672	0.0363024
spleen_24h_78w_6	0.172957	0.827043	0.0064784
WAT_24h_12w_1	0.453727	0.546273	0.00514121
WAT_24h_12w_2	0.0945344	0.905466	0.0200886
WAT_24h_12w_3	0.315132	0.684868	0.00217903
WAT_24h_12w_4	0.247861	0.752139	0.00174209
WAT_24h_12w_5	0.459823	0.540177	0.00692969
WAT_24h_12w_6	0.365328	0.634672	0.00188208
WAT_24h_78w_1	0.300932	0.699068	0.00491829
WAT_24h_78w_2	0.2295	0.7705	0.00202808
WAT_24h_78w_3	0.616258	0.383742	0.0039957
WAT_24h_78w_4	0.609846	0.390154	0.00146937
WAT_24h_78w_5	0.43645	0.56355	0.00272467
WAT_24h_78w_6	0.445251	0.554749	0.0248408
cere_24h_12w_1	0.123484	0.876516	0.00317912
cere_24h_12w_2	0.159039	0.840961	0.00112926
cere_24h_12w_3	0.144962	0.855038	0.00117822
cere_24h_12w_4	0.207732	0.792268	0.00279015
cere_24h_12w_5	0.251562	0.748438	0.00152786
cere_24h_12w_6	0.386814	0.613186	0.00181835
cere_24h_78w_1	0.132059	0.867941	0.000660657
cere_24h_78w_2	0.134791	0.865209	0.00207491
cere_24h_78w_3	0.129665	0.870335	0.000881131
cere_24h_78w_4	0.17615	0.82385	0.00488002
cere_24h_78w_5	0.0251764	0.974824	0.00193417
cere_24h_78w_6	0.237075	0.762925	0.00238789
hippo_24h_12w_1	0.0397178	0.960282	0.00532821
hippo_24h_12w_2	0.109206	0.890794	0.00207331
hippo_24h_12w_3	0.0990884	0.900912	0.00195597
hippo_24h_12w_4	0.12991	0.87009	0.00252832
hippo_24h_12w_5	0.254612	0.745388	0.000768775
hippo_24h_12w_6	0.369804	0.630196	0.00137275
hippo_24h_78w_1	0.0864636	0.913536	0.00354136
hippo_24h_78w_2	0.302351	0.697649	0.00248426
hippo_24h_78w_3	0.151055	0.848945	0.00209513
hippo_24h_78w_4	0.21728	0.78272	0.00134421
hippo_24h_78w_5	0.202293	0.797707	0.00304295
hippo_24h_78w_6	0.288543	0.711457	0.003038
olf_24h_12w_1	0.277844	0.722156	0.000944199
olf_24h_12w_2	0.299936	0.700064	0.0006982
olf_24h_12w_3	0.260179	0.739821	0.00126179
olf_24h_12w_4	0.319714	0.680286	0.00114524
olf_24h_12w_5	0.335079	0.664921	0.0013812
olf_24h_12w_6	0.554817	0.445183	0.000987237
olf_24h_78w_1	0.14924	0.85076	0.00280417
olf_24h_78w_2	0.188242	0.811758	0.00284004
olf_24h_78w_3	0.206083	0.793917	0.00146612
olf_24h_78w_4	0.333943	0.666057	0.000384115
olf_24h_78w_5	0.367003	0.632997	0.00145314
olf_24h_78w_6	0.380857	0.619143	0.000531697
pons_24h_12w_1	0.00205846	0.997942	0.00273784
pons_24h_12w_2	0.117665	0.882335	0.00169587
pons_24h_12w_3	0.0997371	0.900263	0.00311786
pons_24h_12w_4	0.356842	0.643158	0.0017854
pons_24h_12w_5	0.357151	0.642849	0.00111899
pons_24h_12w_6	0.437048	0.562952	0.00236419
pons_24h_78w_1	0.00470463	0.995295	0.00139898
pons_24h_78w_2	0.193177	0.806823	0.00233505
pons_24h_78w_3	0.0164196	0.98358	0.00313945
pons_24h_78w_4	0.297959	0.702041	0.00399262
pons_24h_78w_5	0.241781	0.758219	0.00262304
pons_24h_78w_6	0.520264	0.479736	0.00508399
mid_24h_12w_1	0.103914	0.896086	0.00141903
mid_24h_12w_2	0.30686	0.69314	0.00160591
mid_24h_12w_3	0.245397	0.754603	0.00247841
mid_24h_12w_4	0.314452	0.685548	0.00154139
mid_24h_12w_5	0.25524	0.74476	0.00383585
mid_24h_12w_6	0.485153	0.514847	0.000766663
mid_24h_78w_1	0.0748891	0.925111	0.00223917
mid_24h_78w_2	0.226197	0.773803	0.00120791
mid_24h_78w_3	0.156365	0.843635	0.00104584
mid_24h_78w_4	0.243529	0.756471	0.00175858
mid_24h_78w_5	0.291033	0.708967	0.00256446
mid_24h_78w_6	0.373093	0.626907	0.00279623

## Sheet: predicted MID of FFA(16_0)
Fatty acid	Isotopologue	BAT_24h_12w_1	BAT_24h_12w_2	BAT_24h_12w_3	BAT_24h_12w_4	BAT_24h_12w_5	BAT_24h_12w_6	BAT_24h_78w_1	BAT_24h_78w_2	BAT_24h_78w_3	BAT_24h_78w_4	BAT_24h_78w_5	BAT_24h_78w_6	heart_24h_12w_1	heart_24h_12w_2	heart_24h_12w_3	heart_24h_12w_4	heart_24h_12w_5	heart_24h_12w_6	heart_24h_78w_1	heart_24h_78w_2	heart_24h_78w_3	heart_24h_78w_4	heart_24h_78w_5	heart_24h_78w_6	intes_24h_12w_1	intes_24h_12w_2	intes_24h_12w_3	intes_24h_12w_4	intes_24h_12w_5	intes_24h_12w_6	intes_24h_78w_1	intes_24h_78w_2	intes_24h_78w_3	intes_24h_78w_4	intes_24h_78w_5	intes_24h_78w_6	kidney_24h_12w_1	kidney_24h_12w_2	kidney_24h_12w_3	kidney_24h_12w_4	kidney_24h_12w_5	kidney_24h_12w_6	kidney_24h_78w_1	kidney_24h_78w_2	kidney_24h_78w_3	kidney_24h_78w_4	kidney_24h_78w_5	kidney_24h_78w_6
FFA(16:0)	M+1	0.0122101	0.00958341	0.0122237	0.0106031	0.00935841	0.0104385	0.0212327	0.00904115	0.0164399	0.0141967	0.0255126	0.0136231	0.037735	0.0243851	0.0274361	0.027127	0.0177252	0.0329118	0.0540091	0.0451744	0.031619	0.0276072	0.0273392	0.0226767	0.0149006	0.0115189	0.0220164	0.0119115	0.0128162	0.0150153	0.0363561	0.0108727	0.0105069	0.0155861	0.0288782	0.0249448	0.019101	0.0185448	0.0154027	0.019049	0.0116981	0.00908465	0.030556	0.0166165	0.019568	0.0144232	0.0170911	0.0186206
FFA(16:0)	M+2	0.0481024	0.0353727	0.0428063	0.0386399	0.0364631	0.0380748	0.0670058	0.0321758	0.0569576	0.0624231	0.114792	0.05556	0.148154	0.089472	0.0957832	0.098268	0.0685507	0.119576	0.168533	0.164097	0.108652	0.121042	0.122031	0.0917404	0.0590667	0.0425433	0.0771959	0.0451364	0.0513184	0.0556589	0.113566	0.0386457	0.0362595	0.0686833	0.129497	0.101122	0.075005	0.0683439	0.0537894	0.0690977	0.0453109	0.0332779	0.0954674	0.0590039	0.0672551	0.0633109	0.0763193	0.0754106
FFA(16:0)	M+3	0.00963157	0.00986976	0.0114244	0.00878412	0.0089902	0.0113547	0.0217289	0.0113069	0.0161556	0.0132743	0.0238792	0.0112578	0.0283497	0.0239203	0.0249443	0.0214585	0.0161054	0.0346144	0.0518704	0.055009	0.0289081	0.0250109	0.0231443	0.0172524	0.0121984	0.0117795	0.02061	0.0117201	0.0133958	0.0173224	0.0350827	0.0134592	0.00996269	0.0147461	0.0249975	0.0192568	0.0144286	0.0188415	0.014076	0.0152754	0.0107744	0.0100717	0.0296771	0.0204888	0.0179079	0.013306	0.014542	0.0143814
FFA(16:0)	M+4	0.0238919	0.0225983	0.0256262	0.0189604	0.0218741	0.023712	0.0473349	0.0206289	0.0368813	0.031057	0.0612424	0.0289832	0.0658885	0.0501878	0.0532188	0.041014	0.0352615	0.0676306	0.101226	0.0949918	0.0603077	0.0553714	0.0549397	0.0395828	0.0323196	0.0270706	0.0463393	0.0340441	0.0387766	0.0410051	0.0695464	0.0240301	0.0222724	0.03545	0.0627856	0.0454638	0.0337814	0.041717	0.0302815	0.0301079	0.0243085	0.0221781	0.058988	0.0358578	0.0376221	0.0302742	0.034931	0.0336967
FFA(16:0)	M+5	0.00943503	0.0115252	0.0100259	0.00899198	0.0109733	0.0116932	0.0230033	0.00923018	0.0180739	0.0113352	0.0269904	0.0136011	0.0170758	0.0195639	0.0162798	0.0146645	0.0139631	0.0262216	0.0368862	0.0350385	0.0206037	0.015642	0.0180709	0.013074	0.0133987	0.0129084	0.0170614	0.0184842	0.018379	0.0209733	0.0262412	0.00975033	0.0100284	0.0131821	0.0213587	0.0157478	0.00968104	0.0191398	0.0100212	0.0120496	0.0106264	0.0114852	0.0236851	0.0140242	0.0131871	0.010389	0.0122138	0.0124129
FFA(16:0)	M+6	0.0260411	0.0288519	0.0254193	0.0266951	0.0354899	0.0263569	0.0519211	0.0196432	0.0440964	0.0293729	0.05923	0.0401071	0.0353745	0.0340799	0.0318861	0.0278441	0.0373489	0.0410579	0.0529732	0.0473468	0.0393129	0.0308029	0.0329854	0.0301133	0.0413251	0.0329647	0.041223	0.06633	0.0684321	0.0570621	0.0434298	0.0188831	0.0261713	0.036424	0.049313	0.0395875	0.0218671	0.0411339	0.0213239	0.0268415	0.0310092	0.030109	0.0396411	0.0226953	0.0272633	0.024371	0.025034	0.030924
FFA(16:0)	M+7	0.0246586	0.0264832	0.0220782	0.022256	0.0309341	0.0240806	0.0381125	0.0160048	0.0394679	0.0243487	0.0437157	0.0328065	0.0214149	0.0253903	0.0202414	0.0206467	0.0320103	0.0256386	0.0256817	0.0202085	0.0282604	0.0205475	0.024535	0.0228273	0.0316679	0.0266339	0.02975	0.0412505	0.0415829	0.0386175	0.0236392	0.0124566	0.0244271	0.0272498	0.0286775	0.0274291	0.0176447	0.0332662	0.0169854	0.0223031	0.0282246	0.025387	0.0271228	0.0140149	0.0211185	0.0215951	0.0209829	0.0254979
FFA(16:0)	M+8	0.0675424	0.0724149	0.0613079	0.0724329	0.0862958	0.0639182	0.0960999	0.0496071	0.0897568	0.0677681	0.0925272	0.090651	0.0550164	0.0569375	0.0490371	0.0526228	0.0756063	0.0524902	0.0497476	0.0385387	0.0584642	0.0488914	0.0546489	0.0591876	0.0932511	0.0779973	0.077603	0.13164	0.129059	0.109962	0.0597784	0.0429906	0.0659094	0.0793169	0.0800426	0.0752811	0.0476523	0.0807329	0.044313	0.061324	0.0732141	0.0752705	0.0605685	0.0387995	0.0515647	0.0560184	0.053446	0.0674232
FFA(16:0)	M+9	0.0625669	0.0631012	0.0545984	0.0552559	0.0668847	0.0589775	0.068777	0.0448264	0.0753556	0.0570417	0.066753	0.0690445	0.0459586	0.0535589	0.0408043	0.0479541	0.0650096	0.0451669	0.0371942	0.0280766	0.0519889	0.0445773	0.0520161	0.0546037	0.0659603	0.0597624	0.0576968	0.0693643	0.0664918	0.0666375	0.0420776	0.0341333	0.059484	0.0579311	0.0492012	0.0573658	0.04851	0.0658649	0.0438332	0.0540644	0.0637033	0.0592806	0.054315	0.0350683	0.0474244	0.0548129	0.0521017	0.0602982
FFA(16:0)	M+10	0.138834	0.145233	0.134281	0.150376	0.156774	0.135607	0.147557	0.12235	0.146915	0.134953	0.124579	0.148453	0.102325	0.111615	0.107196	0.111553	0.134157	0.097587	0.078004	0.067186	0.108436	0.0993009	0.108618	0.107706	0.157326	0.1499	0.138189	0.179905	0.17305	0.162666	0.108842	0.113042	0.139241	0.143121	0.125915	0.11952	0.110087	0.138687	0.110228	0.128786	0.141397	0.150528	0.11152	0.0983345	0.114082	0.121671	0.11888	0.122842
FFA(16:0)	M+11	0.0998295	0.0979966	0.092028	0.0865937	0.0955158	0.097133	0.0829158	0.0860939	0.0954845	0.0895122	0.0728151	0.091996	0.072853	0.0873401	0.0714332	0.0792195	0.0955429	0.0719186	0.0546207	0.0472897	0.0793738	0.0768176	0.0823802	0.0896845	0.086963	0.0892183	0.0801581	0.0725945	0.0725118	0.0767735	0.0641141	0.0705094	0.0968951	0.0830228	0.0644251	0.0814813	0.0908498	0.0896887	0.0858196	0.0868189	0.0987404	0.0910746	0.0830016	0.073066	0.0842833	0.0944511	0.0905066	0.093298
FFA(16:0)	M+12	0.180484	0.185115	0.186367	0.196438	0.181989	0.184259	0.147086	0.195923	0.152925	0.174008	0.117461	0.165389	0.134766	0.151278	0.159467	0.157821	0.158789	0.135161	0.0999817	0.111899	0.138247	0.142403	0.14251	0.152486	0.169751	0.184983	0.159639	0.156457	0.15217	0.156773	0.142023	0.198884	0.186107	0.168697	0.135648	0.146298	0.169013	0.156848	0.178866	0.173809	0.177247	0.191609	0.141346	0.176294	0.169359	0.171496	0.169331	0.161564
FFA(16:0)	M+13	0.0879555	0.0849118	0.0874704	0.0774312	0.0759549	0.090065	0.0588817	0.0940315	0.0703122	0.0811652	0.0518634	0.0701427	0.0644786	0.0810234	0.0738121	0.0794649	0.0785194	0.0692096	0.0540967	0.0571835	0.0741306	0.0797516	0.0762595	0.0853643	0.0641003	0.0747899	0.0648112	0.04497	0.0462079	0.0517161	0.0607305	0.0844396	0.0895727	0.0702733	0.0533427	0.0680613	0.0948062	0.0693985	0.0958829	0.0815247	0.0851227	0.0788229	0.0753707	0.0901767	0.0884408	0.0931105	0.0893906	0.0822063
FFA(16:0)	M+14	0.132786	0.133562	0.147732	0.147796	0.122016	0.141317	0.0862321	0.176598	0.0931237	0.131952	0.0725032	0.108906	0.105952	0.118125	0.140495	0.134396	0.111435	0.110046	0.0809741	0.109374	0.106086	0.125311	0.108065	0.126685	0.106373	0.130446	0.109721	0.0822558	0.0825622	0.0894288	0.110601	0.198518	0.141557	0.119704	0.0905854	0.10943	0.1481	0.103318	0.166427	0.137519	0.128421	0.138484	0.104657	0.179087	0.146557	0.140328	0.136542	0.123732
FFA(16:0)	M+15	0.033675	0.0320389	0.0359352	0.030242	0.0256607	0.036369	0.0188733	0.0437537	0.0234485	0.0318918	0.0206511	0.0247885	0.0266482	0.0337252	0.0337146	0.0357367	0.0272574	0.031085	0.0239409	0.0295207	0.0312722	0.0355569	0.0331472	0.0374644	0.0212622	0.0276513	0.0237135	0.0133352	0.0130998	0.0166825	0.0253588	0.0431547	0.0358143	0.0263722	0.0232221	0.0275767	0.0434222	0.024506	0.0462461	0.0338422	0.0310563	0.0298647	0.029819	0.0473906	0.0405655	0.0392315	0.0393149	0.0330496
FFA(16:0)	M+16	0.0423561	0.0413416	0.0506755	0.0485044	0.0348264	0.0466439	0.023238	0.0687853	0.0246063	0.0456991	0.0254851	0.0346909	0.0380108	0.039398	0.0542509	0.0502093	0.0327189	0.0396848	0.0302602	0.0490657	0.0343378	0.0513665	0.0393089	0.0495518	0.0301358	0.0398336	0.0342712	0.020602	0.0201463	0.0237063	0.038613	0.0862307	0.045791	0.04024	0.0321117	0.0414343	0.0560497	0.0299694	0.0665037	0.0475883	0.0391465	0.0434726	0.0342648	0.0790813	0.0538011	0.0512118	0.049373	0.0446423
[truncated: 120 more columns]

## Sheet: predicted MID of FFA(18_0)
Fatty acid	Isotopologue	BAT_24h_12w_1	BAT_24h_12w_2	BAT_24h_12w_3	BAT_24h_12w_4	BAT_24h_12w_5	BAT_24h_12w_6	BAT_24h_78w_1	BAT_24h_78w_2	BAT_24h_78w_3	BAT_24h_78w_4	BAT_24h_78w_5	BAT_24h_78w_6	heart_24h_12w_1	heart_24h_12w_2	heart_24h_12w_3	heart_24h_12w_4	heart_24h_12w_5	heart_24h_12w_6	heart_24h_78w_1	heart_24h_78w_2	heart_24h_78w_3	heart_24h_78w_4	heart_24h_78w_5	heart_24h_78w_6	intes_24h_12w_1	intes_24h_12w_2	intes_24h_12w_3	intes_24h_12w_4	intes_24h_12w_5	intes_24h_12w_6	intes_24h_78w_1	intes_24h_78w_2	intes_24h_78w_3	intes_24h_78w_4	intes_24h_78w_5	intes_24h_78w_6	kidney_24h_12w_1	kidney_24h_12w_2	kidney_24h_12w_3	kidney_24h_12w_4	kidney_24h_12w_5	kidney_24h_12w_6	kidney_24h_78w_1	kidney_24h_78w_2	kidney_24h_78w_3	kidney_24h_78w_4	kidney_24h_78w_5	kidney_24h_78w_6
FFA(18:0)	M+1	0.0234069	0.0201889	0.0200472	0.0210656	0.0209472	0.0160469	0.032308	0.0204375	0.0322849	0.028017	0.0280843	0.0340347	0.0176501	0.0250671	0.0230495	0.0365196	0.0223896	0.0276339	0.0474755	0.0473105	0.0460734	0.0360887	0.0277071	0.00896308	0.0353627	0.0161742	0.0307477	0.0297333	0.0648319	0.0107187	0.0538425	0.0267303	0.00809492	0.0326396	0.0395634	0.0565547	0.032907	0.0405836	0.0262851	0.0544297	0.0272938	0.0169721	0.0498145	0.0448039	0.045788	0.0380961	0.0311722	0.0462327
FFA(18:0)	M+2	0.136219	0.127589	0.143668	0.118027	0.133047	0.126005	0.174711	0.124827	0.14668	0.157549	0.179847	0.185254	0.0803837	0.106716	0.108593	0.14819	0.0982298	0.161705	0.212835	0.299397	0.179943	0.168951	0.177611	0.0346458	0.161039	0.056676	0.320105	0.374009	0.831461	0.0583497	0.241375	0.430614	0.0268815	0.202081	0.293787	0.261512	0.174987	0.162999	0.181	0.139623	0.154149	0.175556	0.265781	0.181996	0.226996	0.201923	0.220507	0.261999
FFA(18:0)	M+3	0.0128925	0.00846706	0.0112795	0.00657253	0.00935813	0.0105244	0.0226916	0.0116156	0.013882	0.0133997	0.0248556	0.00876725	0.0128437	0.0152675	0.0208135	0.0129473	0.0143858	0.0329861	0.0396063	0.0266395	0.0228183	0.0201792	0.0235193	0.00302605	0.0256448	0.0116768	0.00377737	0.000884184	0.000162676	0.0149421	0.0448908	2.20667e-05	0.00461692	0.014574	0.0286692	0.0169054	0.0203939	0.0263687	0.0160225	0.0234968	0.0133089	0.00518946	0.0335806	0.0337331	0.0199782	0.0185664	0.0213978	0.0102496
FFA(18:0)	M+4	0.0259377	0.0192027	0.0259795	0.0125625	0.0198239	0.0197064	0.052709	0.0190429	0.0295142	0.0293045	0.0572927	0.0204916	0.0259697	0.0337844	0.0474119	0.0234899	0.0295964	0.0603434	0.0896621	0.0430894	0.0466949	0.0435076	0.0523774	0.00688998	0.0514564	0.0264907	0.00959465	0.00590287	0.00110385	0.0306525	0.101566	0.00019208	0.0100433	0.0321284	0.0642705	0.0376368	0.0403424	0.0583866	0.0364479	0.0424027	0.0272709	0.0103087	0.0760708	0.0545291	0.0407767	0.0400422	0.047569	0.0227734
FFA(18:0)	M+5	0.00641788	0.00770752	0.00940331	0.00568678	0.00894604	0.00844186	0.0226441	0.00870846	0.0140021	0.00961971	0.02178	0.00773357	0.00648157	0.0121918	0.0160503	0.00927827	0.0124812	0.0232191	0.0351108	0.0187861	0.0188356	0.0132396	0.0168728	0.00272836	0.0117246	0.0102442	0.00476033	0.00524467	0.000947292	0.0147984	0.0395344	0.000282561	0.0051621	0.0106554	0.0204121	0.0110296	0.00849852	0.0206527	0.012342	0.0162473	0.0111495	0.00511281	0.0299787	0.0237195	0.0161622	0.0122302	0.0150421	0.00697232
FFA(18:0)	M+6	0.015472	0.0152464	0.0157421	0.0128395	0.0174976	0.015625	0.0349258	0.0123035	0.0263988	0.017771	0.0382826	0.0200813	0.016298	0.0198144	0.0234974	0.0151945	0.0203213	0.0352636	0.0430185	0.0223286	0.0286864	0.0212312	0.0245606	0.00693096	0.0271608	0.020164	0.0125173	0.023606	0.00433118	0.0356806	0.0479077	0.00166332	0.0117323	0.0205361	0.0307244	0.0234203	0.0180003	0.0327987	0.0178167	0.0249485	0.017761	0.0124083	0.0371145	0.0279328	0.024117	0.0196973	0.0214693	0.0149622
FFA(18:0)	M+7	0.0117042	0.0132231	0.0107071	0.0104885	0.0161036	0.0131457	0.0232263	0.00770351	0.0213671	0.0143941	0.0288833	0.0185402	0.0120703	0.014661	0.0119563	0.0101288	0.0184896	0.0216735	0.0212968	0.00942887	0.0166065	0.0151701	0.016756	0.00893483	0.0156216	0.0155909	0.0113054	0.0177144	0.00314168	0.0268068	0.0225165	0.00205801	0.0115954	0.0157947	0.017947	0.0182012	0.00970587	0.0208914	0.00937274	0.0141235	0.0153783	0.0115253	0.0192278	0.0114692	0.0129551	0.0142656	0.0138519	0.0134421
FFA(18:0)	M+8	0.0307386	0.0329613	0.0271072	0.0341897	0.0436101	0.0298451	0.0504768	0.0206545	0.0458899	0.03117	0.0569029	0.0465647	0.0339687	0.0295088	0.0262407	0.0274265	0.0438004	0.0334262	0.0339928	0.0178419	0.0292675	0.0259233	0.0316191	0.022662	0.0400719	0.0401946	0.0336498	0.0600778	0.0108211	0.0708023	0.0346594	0.0091395	0.03194	0.0354945	0.0354106	0.0390727	0.0231102	0.0388474	0.0198478	0.035944	0.0377005	0.0328071	0.0313324	0.0209286	0.0225975	0.0246164	0.0262458	0.0296116
FFA(18:0)	M+9	0.0332335	0.0340479	0.0271062	0.0309876	0.0401458	0.0317304	0.040841	0.0212258	0.0467313	0.0301802	0.0432598	0.0420761	0.0342509	0.0328621	0.0230186	0.0277652	0.0438645	0.0303807	0.0252849	0.0151455	0.0314846	0.0256669	0.0277635	0.0307038	0.0353327	0.0367457	0.0299025	0.0372648	0.00649061	0.0518473	0.0228949	0.00932565	0.0354708	0.0305485	0.0218196	0.0341648	0.0250182	0.0351446	0.0195536	0.0324814	0.0366758	0.0312	0.0251138	0.0173419	0.0237749	0.0247601	0.0220845	0.0308657
FFA(18:0)	M+10	0.0763848	0.0792105	0.0681105	0.0846987	0.0919178	0.0740466	0.0881535	0.0571123	0.0924917	0.0725273	0.0886879	0.0908992	0.0845269	0.0683055	0.0610152	0.065311	0.087815	0.063535	0.0521431	0.0354557	0.063752	0.0583632	0.0657685	0.0662891	0.0830635	0.0916352	0.0753011	0.100929	0.0178553	0.12773	0.0480938	0.0330562	0.0858233	0.075781	0.0610909	0.0675076	0.0577475	0.0709905	0.0490021	0.0722826	0.0776957	0.0811656	0.0502266	0.0398024	0.0520581	0.0559511	0.0567267	0.0620234
FFA(18:0)	M+11	0.0671287	0.0691165	0.0588058	0.0620443	0.0726229	0.0666089	0.0628753	0.0518419	0.0772559	0.0581315	0.0634469	0.0681641	0.0689129	0.0690371	0.049856	0.0564302	0.0794425	0.0547322	0.0425035	0.0325695	0.0598188	0.0501058	0.0596404	0.074959	0.059485	0.0711951	0.0543249	0.0499959	0.00855374	0.0764717	0.0352962	0.0269222	0.0770723	0.0535973	0.04217	0.0521936	0.0531311	0.0604246	0.0461139	0.0551827	0.0690003	0.0628902	0.0431884	0.0368525	0.0485709	0.0487682	0.0511577	0.0564626
FFA(18:0)	M+12	0.127677	0.135532	0.124975	0.144065	0.140283	0.130227	0.116397	0.120567	0.127517	0.123257	0.10205	0.126271	0.141526	0.123496	0.117217	0.115894	0.134666	0.10062	0.0822762	0.0749828	0.104776	0.105989	0.104736	0.13452	0.117061	0.151313	0.113479	0.111926	0.019458	0.157514	0.0731617	0.0786989	0.154474	0.118448	0.0831895	0.0944422	0.103392	0.109635	0.101027	0.110705	0.125145	0.136182	0.0787049	0.0851724	0.0949712	0.101763	0.097039	0.10046
FFA(18:0)	M+13	0.0894438	0.0893069	0.0841604	0.0816194	0.0823918	0.0902673	0.0651266	0.0826947	0.0811188	0.0788814	0.0603547	0.074381	0.0914146	0.094318	0.0770425	0.081662	0.090503	0.0702326	0.0555646	0.0521555	0.0755392	0.0756482	0.076444	0.117461	0.0713163	0.0886453	0.0625861	0.0417764	0.00702217	0.072362	0.0452202	0.0483544	0.105172	0.0680044	0.049131	0.0608692	0.0809024	0.0702707	0.0765459	0.071698	0.0824555	0.0802082	0.0555402	0.059871	0.0682584	0.0734245	0.0707618	0.0726912
FFA(18:0)	M+14	0.14226	0.146087	0.148928	0.159843	0.137684	0.147814	0.0993837	0.163734	0.111885	0.136195	0.0898874	0.115441	0.157646	0.139796	0.151644	0.141005	0.133517	0.111094	0.0873925	0.10824	0.111664	0.127354	0.11758	0.172609	0.118947	0.158289	0.109413	0.0789915	0.0135018	0.126286	0.0763303	0.118888	0.175732	0.12215	0.0878235	0.092996	0.132714	0.108023	0.13942	0.122336	0.131116	0.146013	0.0818637	0.125997	0.114943	0.122107	0.117632	0.108498
FFA(18:0)	M+15	0.0648853	0.066337	0.0680693	0.0617202	0.054901	0.070703	0.0392879	0.0767448	0.0488603	0.061154	0.039018	0.0475027	0.0661975	0.074524	0.0670948	0.0689901	0.0612861	0.0553268	0.0424234	0.0521658	0.0553963	0.0645069	0.0593744	0.104484	0.0440789	0.0639764	0.0410509	0.0198776	0.00328326	0.0404592	0.0342592	0.0493995	0.0816872	0.0501775	0.0380173	0.042911	0.066114	0.0494842	0.0717566	0.0554705	0.05896	0.0586809	0.0414349	0.0615616	0.0567751	0.0624341	0.0592805	0.054378
FFA(18:0)	M+16	0.0901632	0.0902293	0.101635	0.103529	0.0759138	0.0976552	0.051687	0.127437	0.0576041	0.0906834	0.0509024	0.0630524	0.100352	0.0902576	0.112951	0.101741	0.0729733	0.0768411	0.0583875	0.0904341	0.0705529	0.0937182	0.0757768	0.125047	0.0705396	0.0956273	0.0608151	0.0321804	0.00541126	0.0613929	0.0517906	0.103341	0.114473	0.0780203	0.0559813	0.0573883	0.0969805	0.0629062	0.110156	0.0835522	0.0763203	0.0906915	0.052836	0.108193	0.0831767	0.0894119	0.0815595	0.0691761
FFA(18:0)	M+17	0.0215479	0.0213034	0.024024	0.0208849	0.0167104	0.0240253	0.0106477	0.0305889	0.0137086	0.0223558	0.0123552	0.014078	0.0219542	0.0252659	0.0256341	0.0265423	0.0192459	0.0189474	0.014368	0.021885	0.0191902	0.0262533	0.0202876	0.0403736	0.0139514	0.0199956	0.0117976	0.00412315	0.000669357	0.0100383	0.0116338	0.0219765	0.0278482	0.0182296	0.0134422	0.0147419	0.0257912	0.0150903	0.0294336	0.0207619	0.0194962	0.0186677	0.0136554	0.0265406	0.0221839	0.025225	0.021704	0.01849
FFA(18:0)	M+18	0.0244871	0.0242441	0.0302516	0.0291758	0.0180964	0.0275825	0.0119075	0.0427621	0.0128078	0.0254096	0.0141098	0.0166672	0.0275527	0.0251261	0.0369142	0.0314852	0.0169925	0.0220403	0.0166583	0.032144	0.0189005	0.0281048	0.0216054	0.0387719	0.0181439	0.0253661	0.014873	0.00576215	0.000953818	0.0131464	0.0150271	0.0393369	0.032181	0.0211401	0.0165501	0.0184527	0.0302633	0.0165023	0.0378573	0.0243138	0.0191229	0.0244213	0.0145359	0.0395562	0.0259166	0.0267181	0.0247996	0.0207132
[truncated: 120 more columns]
